# Supplementary material for: A transcriptome-SNP-derived linkage map of Apios americana (potato bean) provides insights about genome re-organization and synteny conservation in the phaseoloid legumes
Source: Theor Appl Genet. 2017 Oct 25;131(2):333–51. doi: 10.1007/s00122-017-3004-3 (PMC5787225; doi:10.1007/s00122-017-3004-3)
Supplement: Supplementary file 2 — Supplementary material 2 (XLSX 17 kb) Supplementary File 1. Analysis of parentage based on genotyping of progeny, maternal parent, and potential paternal parents [file 122_2017_3004_MOESM2_ESM.xlsx]

## Sheet: pollen tests
Supporting file 1. Parentage analysis of F1 progeny using a set of breeding lines as putative pollen source.
Field ID	Offspring ID	Maternal genotype	Candidate father ID	Tray	Pod	Seed	Mother ID	Pair loci mismatching	Pair LOD score	Candidate father ID		Father ID	count
105	AA-105	2155	AA-2011	1	2	F	AA-2155	97	-458	AA-2011		AA-2003	16	16	0.207792
29	AA-29	2155	AA-2110	1	7	A	AA-2155	73	-253	AA-2110		AA-807	15	31	0.402597
31	AA-31	2155	AA-2030	1	8	A	AA-2155	64	-276	AA-2030		AA-2110	10	41	0.532468
39	AA-39	2155	AA-2003	1	8	B	AA-2155	41	-197	AA-2003		AA-2065	7	48	0.623377
40	AA-40	2155	AA-2174	1	8	C	AA-2155	45	-199	AA-2174		AA-1943	6	54	0.701299
92	AA-92	2155	AA-2039	1	8	D	AA-2155	54	-216	AA-2039		AA-2127	3	57	0.74026
41	AA-41	2155	AA-2121	1	9	A	AA-2155	54	-144	AA-2121		AA-2174	3	60	0.779221
42	AA-42	2155	AA-2174	1	9	B	AA-2155	51	-182	AA-2174		AA-1587	2	62	0.805195
43	AA-43	2155	AA-898	1	10	A	AA-2155	58	-213	AA-898		AA-1965	2	64	0.831169
44	AA-44	2155	AA-1965	1	10	B	AA-2155	47	-160	AA-1965		AA-2011	2	66	0.857143
93	AA-93	2155	AA-807	1	10	C	AA-2155	134	-532	AA-807		AA-2013	2	68	0.883117
45	AA-45	2155	AA-2011	1	11	A	AA-2155	74	-267	AA-2011		AA-2039	2	70	0.909091
46	AA-46	2155	AA-784	1	11	B	AA-2155	53	-193	AA-784		AA-2121	2	72	0.935065
47	AA-47	2155	AA-1943	1	11	C	AA-2155	48	-213	AA-1943		AA-2030	1	73	0.948052
48	AA-48	2155	AA-2065	1	12	A	AA-2155	72	-262	AA-2065		AA-2161	1	74	0.961039
50	AA-50	2155	AA-2110	1	12	C	AA-2155	100	-436	AA-2110		AA-2170	1	75	0.974026
51	AA-51	2155	AA-2110	1	12	D	AA-2155	106	-394	AA-2110		AA-784	1	76	0.987013
52	AA-52	2155	AA-2110	2	1	A	AA-2155	112	-500	AA-2110		AA-898	1	77	1
54	AA-54	2155	AA-2003	2	1	C	AA-2155	133	-601	AA-2003
55	AA-55	2155	AA-2110	2	1	D	AA-2155	82	-332	AA-2110			77
56	AA-56	2155	AA-807	2	1	E	AA-2155	89	-386	AA-807
57	AA-57	2155	AA-1943	2	1	F	AA-2155	90	-433	AA-1943
94	AA-94	2155	AA-2003	2	2	A	AA-2155	49	-208	AA-2003
95	AA-95	2155	AA-807	2	4	A	AA-2155	87	-384	AA-807
101	AA-101	2155	AA-2065	2	11	A	AA-2155	63	-281	AA-2065
58	AA-58	2155	AA-2110	3	1	A	AA-2155	107	-494	AA-2110
59	AA-59	2155	AA-807	3	1	B	AA-2155	115	-539	AA-807
71	AA-71	2155	AA-2003	3	1	C	AA-2155	62	-264	AA-2003
61	AA-61	2155	AA-2065	3	3	B	AA-2155	91	-380	AA-2065
62	AA-62	2155	AA-1587	3	3	C	AA-2155	90	-341	AA-1587
63	AA-63	2155	AA-807	3	3	D	AA-2155	141	-554	AA-807
64	AA-64	2155	AA-2170	3	4	A	AA-2155	46	-201	AA-2170
65	AA-65	2155	AA-2174	3	7	A	AA-2155	50	-195	AA-2174
66	AA-66	2155	AA-807	3	9	A	AA-2155	75	-356	AA-807
67	AA-67	2155	AA-807	3	13	A	AA-2155	62	-289	AA-807
68	AA-68	2155	AA-2003	3	15	A	AA-2155	94	-444	AA-2003
69	AA-69	2155	AA-1943	3	16	A	AA-2155	124	-448	AA-1943
70	AA-70	2155	AA-1943	3	16	B	AA-2155	149	-565	AA-1943
77	AA-77	2155	AA-807	4	3	A	AA-2155	98	-380	AA-807
72	AA-72	2155	AA-807	4	3	B	AA-2155	95	-347	AA-807
73	AA-73	2155	AA-2003	4	3	C	AA-2155	63	-277	AA-2003
74	AA-74	2155	AA-807	4	3	D	AA-2155	78	-363	AA-807
75	AA-75	2155	AA-2003	4	3	E	AA-2155	57	-222	AA-2003
76	AA-76	2155	AA-2003	4	3	F	AA-2155	60	-275	AA-2003
96	AA-96	2155	AA-2110	4	4	A	AA-2155	69	-253	AA-2110
78	AA-78	2155	AA-2013	4	10	A	AA-2155	116	-498	AA-2013
97	AA-97	2155	AA-807	4	10	B	AA-2155	75	-380	AA-807
102	AA-102	2155	AA-2003	5	1	B	AA-2155	52	-241	AA-2003
103	AA-103	2155	AA-2003	5	1	C	AA-2155	58	-299	AA-2003
79	AA-79	2155	AA-807	5	6	A	AA-2155	93	-375	AA-807
80	AA-80	2155	AA-1587	5	6	B	AA-2155	103	-444	AA-1587
107	AA-107	2155	AA-2161	5	8	B	AA-2155	69	-267	AA-2161
83	AA-83	2155	AA-2127	5	10	A	AA-2155	75	-306	AA-2127
99	AA-99	2155	AA-2065	5	10	B	AA-2155	56	-237	AA-2065
108	AA-108	2155	AA-2003	5	11	A	AA-2155	61	-277	AA-2003
84	AA-84	2155	AA-2127	5	13	A	AA-2155	104	-366	AA-2127
100	AA-100	2155	AA-2065	5	15	A	AA-2155	77	-300	AA-2065
85	AA-85	2155	AA-2127	5	20	A	AA-2155	94	-328	AA-2127
87	AA-87	2155	AA-2065	6	7	A	AA-2155	101	-433	AA-2065
90	AA-90	2155	AA-2110	6	10	A	AA-2155	35	-107	AA-2110
89	AA-89	2155	AA-2110	6	11	A	AA-2155	62	-250	AA-2110
91	AA-91	2155	AA-807	6	22	A	AA-2155	51	-247	AA-807
113	AA-113	2155	AA-1943				AA-2155	50	-206	AA-1943
127	AA-127	2155	AA-1943				AA-2155	51	-171	AA-1943
AA-129	AA-129	1661	AA-1965				AA-1661	65	-136	AA-1965
109	AA-109	2155	AA-2003				AA-2155	36	-152	AA-2003
110	AA-110	2155	AA-2003				AA-2155	27	-97.9	AA-2003
112	AA-112	2155	AA-2003				AA-2155	44	-221	AA-2003
114	AA-114	2155	AA-2003				AA-2155	51	-205	AA-2003
115	AA-115	2155	AA-2003				AA-2155	152	-699	AA-2003
AA-86	AA-86	1661	AA-2013				AA-1661	43	-137	AA-2013
AA-131	AA-131	1661	AA-2039				AA-1661	53	-97.6	AA-2039
111	AA-111	2155	AA-2065				AA-2155	83	-323	AA-2065
118	AA-118	2155	AA-2110				AA-2155	102	-497	AA-2110
AA-34	AA-34	1661	AA-2121				AA-1661	49	-141	AA-2121
116	AA-116	2155	AA-807				AA-2155	96	-455	AA-807
124	AA-124	2155	AA-807				AA-2155	75	-329	AA-807
