# Supplementary material for: A transcriptome-SNP-derived linkage map of Apios americana (potato bean) provides insights about genome re-organization and synteny conservation in the phaseoloid legumes
Source: Theor Appl Genet. 2017 Oct 25;131(2):333–51. doi: 10.1007/s00122-017-3004-3 (PMC5787225; doi:10.1007/s00122-017-3004-3)
Supplement: Supplementary file 3 — Supplementary material 3 (XLSX 339 kb) Supplementary File 2. Linkage map developed using Joinmap software with genotype scores [file 122_2017_3004_MOESM3_ESM.xlsx]

## Sheet: LinkageMap-Apios
Supporting file 2. Infomration about linakge groups, marker loci, segregation patterns and mapping data used for apios linkage map construction with Joinmap.
Linkage group	Marker_ID	Type	Phase	Segregation	Genetic distance (cM)	AA-100	AA-101	AA-102	AA-103	AA-105	AA-107	AA-108	AA-109	AA-110	AA-111	AA-112	AA-113	AA-114	AA-115	AA-116	AA-118	AA-124	AA-127	AA-29	AA-31	AA-39	AA-40	AA-41	AA-42	AA-43	AA-44	AA-45	AA-46	AA-47	AA-48	AA-50	AA-51	AA-52	AA-54	AA-55	AA-56	AA-57	AA-58	AA-59	AA-61	AA-62	AA-63	AA-64	AA-65
Lg-01	p002_2199887	<hkxhk>	{00}	(hh,hk,kk)	0	hh	hh	kk	--	hk	hk	hk	kk	hk	hh	hk	hh	kk	hk	hk	hk	hk	kk	kk	hk	hk	hk	hh	hk	hh	--	hk	hh	hk	hk	hh	hk	hh	hk	hk	hh	hk	hk	hk	hh	hk	hh	kk	kk
Lg-01	p002_3417452	<hkxhk>	{00}	(hh,hk,kk)	0.367	hh	hh	hh	hk	hk	hh	hh	kk	hk	hh	hk	hk	hh	hk	hk	hh	hh	hh	hh	hk	hk	hk	hh	hk	hk	hk	hk	hh	hk	hh	hk	hh	hh	hk	hh	hh	hk	hk	hk	hh	hh	hh	hk	kk
Lg-01	p002_1578901	<hkxhk>	{00}	(hh,hk,kk)	1.905	hh	hh	kk	hk	hk	hk	hk	kk	hk	hk	hk	hh	kk	hk	hk	hk	hk	kk	kk	hk	hh	hk	hh	hk	hh	--	hk	hh	hk	hk	hh	hk	hh	hk	hk	hh	hk	hk	hk	hh	hk	hh	hk	kk
Lg-01	p002_192555	<hkxhk>	{00}	(hh,hk,kk)	2.288	hh	hh	hh	hk	hk	kk	hh	hk	hk	hh	hk	hk	hh	hk	hk	hh	hh	hh	hh	hk	kk	hk	hh	hk	kk	--	kk	hk	kk	hh	hk	hh	hh	hk	hh	hh	hk	hk	hk	hh	hh	hh	hk	hk
Lg-01	p002_2199917	<hkxhk>	{00}	(hh,hk,kk)	4.407	hh	hh	kk	hk	hk	hk	hk	kk	hk	hk	hk	hh	kk	hk	hk	hk	hk	kk	kk	hk	hk	hk	hh	hk	hh	hk	hk	hh	hk	hk	hh	hk	hh	hk	hk	hh	hk	hk	hk	hh	--	hh	hk	kk
Lg-01	p002_389834	<hkxhk>	{00}	(hh,hk,kk)	6.365	hh	hh	hh	hk	hk	hk	hh	hk	hk	hh	hk	kk	hh	hk	hk	hh	hh	hh	hh	hk	hk	kk	hk	hk	hk	hk	hk	hh	hk	hh	hk	hh	hh	hk	hh	hh	hk	hk	hk	hh	hh	hh	hk	hk
Lg-01	p002_4541098	<hkxhk>	{00}	(hh,hk,kk)	6.74	hh	hh	hk	kk	hk	hk	hh	kk	hk	hk	hk	hh	hk	hk	hk	hk	hk	hh	hk	hk	hk	hk	hh	hk	hk	--	hk	hh	--	hh	hh	hk	hh	hk	hk	hh	hk	hk	hk	hh	--	hh	hk	kk
Lg-01	p002_52156	<hkxhk>	{00}	(hh,hk,kk)	8.726	hh	hh	hk	hk	hk	hk	hh	hk	hk	hk	hk	hh	hk	hk	hk	hk	hk	hh	hk	hk	hk	hk	hh	hk	hk	--	hk	hh	hh	hh	hh	hk	hh	hk	hk	hh	hk	hk	hk	hh	hk	hh	hk	hk
Lg-01	p002_51892	<hkxhk>	{00}	(hh,hk,kk)	9.258	hh	hh	hk	hk	hk	hk	hh	hk	hk	hk	hk	hh	hk	hk	hk	hk	hk	hh	hk	hk	hk	hk	hh	hk	hk	--	hk	hh	hk	hh	hh	hk	hh	hk	hk	hh	hk	hk	hk	hh	hk	hh	hk	hk
Lg-01	p002_4727912	<hkxhk>	{00}	(hh,hk,kk)	9.525	hh	hh	hk	hk	hk	hk	hh	hk	hk	hk	hk	hh	hk	hk	hk	hk	hk	hh	hk	hk	hk	hk	hh	hk	hk	--	hk	hh	hk	hh	hh	hk	hh	hk	hk	hh	hk	hk	hk	hh	hk	hh	hk	hk
Lg-01	p002_1507651	<hkxhk>	{00}	(hh,hk,kk)	10.729	hh	hh	hh	hk	hk	hk	hh	hk	hh	hh	hk	hk	hh	hk	hk	hk	kk	hh	hh	hk	hk	hk	hh	hk	hk	hk	hk	hh	hk	hh	hk	hh	hh	hk	hh	hh	hk	hk	hk	hh	hh	hh	hk	hh
Lg-01	p002_1064644	<hkxhk>	{00}	(hh,hk,kk)	11.127	hh	hh	hk	hk	hk	hk	hh	kk	hk	hk	hh	hh	kk	hk	hk	hk	hk	hk	hh	hk	hk	hk	hh	hk	hh	--	hk	hh	hk	hk	hh	hh	hh	hk	hk	hh	hk	hk	hk	hh	--	hh	hk	kk
Lg-01	p002_2261425	<hkxhk>	{00}	(hh,hk,kk)	12.337	hh	hh	hk	hk	hk	hk	hh	kk	hk	kk	hh	hh	kk	hk	hk	hk	hk	hk	hk	hk	hk	hk	hh	hk	hh	--	hk	hh	hk	hk	hh	hk	hh	hk	hk	hh	hk	hk	hk	hh	hk	hh	hk	kk
Lg-01	p002_1334270	<hkxhk>	{00}	(hh,hk,kk)	13.219	hh	hh	hk	hk	hk	hk	hh	hk	hk	hk	hh	hk	kk	hk	hk	hk	hk	hk	hk	hk	kk	hk	hk	hk	hh	hk	hk	hh	hk	hk	hh	hk	hh	hk	hk	hh	hk	hk	hk	hh	hk	hh	hk	hk
Lg-01	p002_3484241	<hkxhk>	{00}	(hh,hk,kk)	13.722	hh	hh	kk	hk	hk	hk	hh	hk	hk	hh	hk	hh	hh	hk	hk	hh	hh	hh	hk	hk	hk	hk	hh	hk	hk	hk	hk	hh	--	hh	hh	hk	hh	hk	hk	hh	hk	hk	hk	hh	--	--	hk	hk
Lg-01	p002_2831333	<hkxhk>	{00}	(hh,hk,kk)	13.852	hh	hh	hk	hk	hk	hk	hh	hk	hk	hk	hh	hh	hk	hk	hk	hk	hk	hk	hk	hk	hk	hk	hh	hk	hh	hk	hk	hh	hk	hk	hh	hk	hh	hk	hk	hh	hk	hk	hk	hh	hk	hh	hk	hk
Lg-01	p002_26139	<hkxhk>	{00}	(hh,hk,kk)	14.172	hh	hh	hk	hk	hk	hk	hh	hk	hk	hk	hh	hh	kk	hk	hk	hk	hk	hk	hk	hk	hk	hk	hh	hk	hh	--	hk	hh	hk	hk	hh	hk	hh	hk	hk	hh	hk	hk	hk	hh	hk	hh	hk	hk
Lg-01	p002_2722066	<hkxhk>	{00}	(hh,hk,kk)	14.284	hh	hh	hh	hk	hk	hk	hh	hk	hh	hh	hk	kk	hh	hk	hk	hh	hk	hh	hh	hk	hk	kk	hk	kk	hh	hk	kk	hh	hk	hh	hk	hh	hh	hk	hh	hh	hk	hk	hh	hh	hh	hh	hk	hh
Lg-01	p002_4138278	<hkxhk>	{00}	(hh,hk,kk)	14.345	hk	hh	hk	hk	hk	hk	hh	hk	hk	hh	hk	hh	hh	hk	hk	hh	hh	hh	hh	hk	hk	hk	hh	hk	--	--	kk	hh	hk	hh	hh	hh	hh	kk	hh	hk	hk	hk	hk	hk	--	hh	kk	hk
Lg-01	p001_1376803	<hkxhk>	{00}	(hh,hk,kk)	14.465	hh	hh	hk	hk	hk	hk	hh	hk	hk	hk	hh	hh	hk	hk	hk	hk	hk	hk	hk	hk	hk	hk	hh	hk	hh	hh	hk	hh	hh	hk	hk	hk	hh	hk	hk	hh	hk	hk	hk	hh	hk	hh	hk	hk
Lg-01	p001_1377404	<hkxhk>	{00}	(hh,hk,kk)	15.048	hh	hh	hk	hk	hk	hk	hh	hk	hk	hk	hh	--	hk	hk	hk	hk	hk	hk	--	hk	hk	--	hh	hk	hh	hk	hk	hh	hk	hk	hk	hk	hh	hk	hh	hh	hk	hk	hk	hh	hk	--	hk	hk
Lg-01	p002_2829974	<hkxhk>	{00}	(hh,hk,kk)	15.649	hh	hh	hk	hk	hk	hk	hh	hk	kk	hk	hh	hh	hk	hk	hk	hk	hk	hk	hk	hk	hk	hk	hh	hk	hh	hk	hk	hh	hk	hk	hh	hk	hh	hk	hk	hh	hk	hk	hk	hh	hk	hh	hk	hk
Lg-01	p002_1385280	<hkxhk>	{00}	(hh,hk,kk)	16.213	hk	hh	hk	hk	hk	hk	hh	hk	hk	hh	hk	hh	hh	hk	hk	hh	hh	hh	hh	hk	hk	hk	hh	hk	hk	hk	hk	hh	hk	hh	hh	hh	hh	kk	hh	hk	hk	hk	hk	hh	hh	hh	hk	hk
Lg-01	p001_3406734	<hkxhk>	{00}	(hh,hk,kk)	16.611	hh	hh	hk	hk	hk	hk	hh	kk	hk	hk	hh	hk	hk	hk	hk	hk	hk	hk	hk	kk	kk	hk	hk	hk	hh	hk	hk	hh	hk	hk	hk	hk	hh	hk	hk	hh	hk	hk	hk	hh	--	hh	hk	kk
Lg-01	p001_2858900	<hkxhk>	{00}	(hh,hk,kk)	17.685	hh	hh	hk	hk	hh	hk	hh	hk	hk	hh	hh	hh	hk	hk	hk	hk	hk	hh	hk	kk	hk	hk	hh	hk	hh	hk	hk	hh	hk	hk	hk	hk	hh	hk	hk	hh	hk	hk	hk	hh	hk	hh	hk	hk
Lg-01	p002_1184567	<hkxhk>	{00}	(hh,hk,kk)	19.181	hh	hh	hh	hh	hk	hk	hh	hk	hh	hh	hk	hk	hh	hk	hk	hh	hk	hh	hh	hk	hk	hk	hh	hk	hk	hk	hk	hh	hk	hh	hk	hh	hh	kk	hh	hk	hk	hk	hk	hh	hh	hh	hk	hh
Lg-01	p001_1352484	<hkxhk>	{00}	(hh,hk,kk)	20.415	hh	hh	hk	hk	hk	hk	hh	hk	kk	hh	hh	hh	hk	hk	hk	hk	hk	hh	hk	kk	hk	hk	hh	hk	hh	hk	hk	hh	hk	hk	kk	hk	hh	hk	hk	hh	hk	hk	hk	hh	hk	hh	hk	hk
Lg-01	p001_1352295	<hkxhk>	{00}	(hh,hk,kk)	20.803	hh	hh	hk	hk	hk	hk	hh	hk	kk	hh	hh	hh	hk	hk	hk	hk	hk	hh	hk	kk	hk	hk	hh	hk	hh	--	hk	hh	hk	hk	hk	hk	hh	hk	hk	hh	hk	hk	hk	hh	--	hh	hk	hk
Lg-01	p002_3663094	<hkxhk>	{00}	(hh,hk,kk)	21.134	hk	hh	hk	hk	hk	hk	hh	kk	hk	hk	hk	hh	hk	hk	hk	hh	hh	hh	hk	hk	hk	hk	hh	hk	hk	hk	hk	hh	hk	hh	hh	hk	hh	kk	hk	hk	hk	hk	hk	hk	hh	hh	kk	hk
Lg-01	p001_1352379	<hkxhk>	{00}	(hh,hk,kk)	21.624	hh	hh	hk	hk	hk	hk	hh	hk	kk	hh	hh	hh	hk	hk	hk	hk	hk	hh	hk	kk	hk	hk	hh	hk	hh	--	hk	hh	hk	hk	hk	hk	hh	hk	hk	hh	hk	hk	hk	hh	hk	hh	hk	hk
Lg-01	p002_1963623	<hkxhk>	{00}	(hh,hk,kk)	22.217	hk	hh	hk	hk	hk	hk	hh	hk	hk	hk	hk	hh	hk	hk	hk	hh	hh	hh	hk	hk	hk	hk	hh	hk	hk	hk	hk	hh	hk	hh	hh	hk	hh	kk	hk	hk	hk	hk	hk	hk	hh	hh	hk	hh
Lg-01	p002_641447	<hkxhk>	{00}	(hh,hk,kk)	23.214	hh	hh	hh	kk	hk	hk	hh	hk	hh	hh	hk	hk	hh	hk	hk	hh	hk	hh	hh	hk	hk	hk	hh	hk	hk	hh	hk	hh	hk	hh	hk	hh	hh	kk	hh	hk	hk	hk	hk	hh	hh	hh	kk	hh
Lg-01	p002_3287124	<hkxhk>	{00}	(hh,hk,kk)	23.574	hk	hh	hk	hk	hk	hk	hh	hk	hk	hk	hk	hh	hk	hk	hk	hh	hh	hh	kk	hk	hk	hh	hh	hk	hk	--	hk	hh	--	hh	hh	hk	hh	kk	hk	hk	hk	hk	hk	hk	hh	hh	hk	hk
Lg-01	p001_1972131	<hkxhk>	{00}	(hh,hk,kk)	24.147	hh	hh	hk	hk	hh	hk	hh	hk	kk	hh	hh	hh	hk	hk	hk	hh	hh	hh	hk	hk	hk	hk	hh	hk	hh	--	hk	hh	hk	hk	hk	hk	hh	hk	hk	hh	hk	hk	hk	hh	--	hh	hk	hk
Lg-01	p001_1972163	<hkxhk>	{00}	(hh,hk,kk)	24.419	hh	hh	hk	hk	hh	hk	hh	hk	kk	hh	hh	hh	hk	hk	hk	hh	hh	hh	hk	hk	hk	hk	hh	hk	hh	hk	hk	hh	hk	hk	hk	hk	hh	hk	hk	hh	hk	hk	hk	hh	--	hh	hk	hk
Lg-01	p002_1766307	<hkxhk>	{00}	(hh,hk,kk)	26.554	hh	hk	hk	hk	hk	hh	hh	kk	hk	kk	hh	hk	kk	hk	hk	hk	hk	hk	hk	kk	kk	hk	hk	hk	hh	hk	hk	hh	hh	hh	hh	kk	hh	kk	kk	hh	hk	hk	hk	hh	kk	hk	hk	kk
Lg-01	p002_4737465	<hkxhk>	{00}	(hh,hk,kk)	28.467	hh	hh	hk	hk	hk	hk	hh	hk	kk	hh	kk	hk	hh	hk	hk	hk	hk	hk	hk	hk	hk	hk	hk	hk	hk	hk	hk	hh	hk	hh	hh	hk	hh	hk	hk	hh	hk	hk	hk	hh	hh	hh	hk	hk
Lg-01	p002_2236892	<hkxhk>	{00}	(hh,hk,kk)	28.83	hh	hk	hk	hk	hk	hk	hh	kk	hk	kk	hh	hk	hk	hk	hk	hk	hk	hk	hk	kk	kk	hk	hk	hk	hh	hk	hk	hh	hk	hk	hh	kk	hh	kk	kk	hh	hk	hk	hk	hh	kk	hk	hk	kk
Lg-01	p002_2158487	<hkxhk>	{00}	(hh,hk,kk)	29.506	hh	hk	hk	hk	hk	hk	hh	hk	hk	kk	hh	hk	hk	hk	hk	hk	hk	hk	hk	kk	kk	hk	hk	hk	hh	hk	hk	hh	hk	hk	hh	kk	hh	kk	kk	hh	hk	hk	hk	hh	kk	hh	hk	hk
Lg-01	p002_2158239	<hkxhk>	{00}	(hh,hk,kk)	29.713	hh	kk	hk	hk	hk	hk	hh	hk	hk	kk	hh	hk	hk	hk	hk	hk	hk	hk	hk	kk	kk	hk	hk	hk	hh	--	hk	hh	hk	hk	hh	kk	hh	kk	kk	hh	hk	hk	hk	hh	kk	hk	hk	hk
Lg-01	p002_4075792	<hkxhk>	{00}	(hh,hk,kk)	31.385	hh	hk	hk	hk	hk	hk	hh	hk	hk	kk	hh	hh	hk	hk	hk	hk	hk	hk	hk	kk	hk	hk	hh	hk	hh	hk	hk	hh	hk	hk	hh	kk	hh	kk	kk	hh	hk	hk	hk	hh	kk	hk	hk	hk
Lg-01	p001_1560349	<hkxhk>	{00}	(hh,hk,kk)	31.836	hh	hk	hk	hk	hk	hk	hh	hk	hk	kk	hh	hh	kk	hk	hk	hk	hk	hk	hk	kk	hk	hk	hh	hk	hh	hk	hk	hh	hk	hk	hh	kk	hh	kk	kk	hh	hk	hk	hk	hh	kk	hk	hk	hk
Lg-01	p002_317623	<hkxhk>	{00}	(hh,hk,kk)	32.272	hh	hk	hk	hk	hk	hk	hh	hk	hk	kk	hh	hh	hk	hk	hk	hk	hk	hk	hk	kk	hk	hk	hh	hk	hh	hk	hk	hh	hk	hk	hh	kk	hh	kk	kk	hh	hk	hk	hk	hh	kk	hk	hk	hk
Lg-01	p002_317054	<hkxhk>	{00}	(hh,hk,kk)	32.909	hh	hk	hk	hk	hk	hk	hh	hk	hk	kk	hh	hh	hk	hk	hk	hk	hh	hk	hk	kk	hk	hh	hh	hk	hh	--	hk	hh	hk	hk	hh	kk	hh	kk	kk	hh	hk	hk	hk	hh	--	hk	hk	hk
Lg-01	p001_1560581	<hkxhk>	{00}	(hh,hk,kk)	35.639	hh	hk	hk	hk	hk	hk	hh	hk	hk	kk	hh	hh	hk	hk	hk	hh	hh	hk	hk	kk	hk	hk	hh	hk	hh	--	hk	hh	--	hk	hh	kk	hh	kk	kk	hh	hk	hk	hk	hh	--	--	hk	hk
Lg-01	p002_4954061	<hkxhk>	{00}	(hh,hk,kk)	36.326	hh	hk	hk	hh	hk	hk	hh	hk	hk	kk	hh	hh	hk	hk	hk	hh	hh	hk	--	kk	hk	hk	hh	hk	hh	--	hk	hh	--	hk	hh	kk	hh	kk	kk	hh	hk	hk	hk	hh	kk	--	hk	kk
Lg-01	p002_2157855	<hkxhk>	{00}	(hh,hk,kk)	36.6	hh	hk	kk	hk	hk	hk	hh	hk	hk	kk	hh	hh	hk	hk	hk	hh	hh	hk	hk	kk	hk	hk	hh	hk	hh	--	hk	hh	hk	hk	hh	kk	hh	kk	kk	hh	hk	hk	hk	hh	kk	hk	hk	hk
Lg-01	p002_593006	<hkxhk>	{00}	(hh,hk,kk)	36.845	hh	hk	hk	hk	hk	hk	hh	hk	hk	kk	hh	hh	hk	hk	hk	hh	hh	hk	hk	kk	hk	hk	hh	hk	hh	--	hk	hh	hk	hk	hh	kk	hh	kk	kk	hh	hk	hk	hk	hh	kk	kk	hk	hk
Lg-01	p002_802287	<hkxhk>	{00}	(hh,hk,kk)	36.977	hh	hk	hk	hk	hk	hk	hh	hk	hk	kk	hh	hh	hk	hk	hk	hh	hh	hk	hk	kk	hk	hk	hh	hk	hh	hh	hk	hh	hk	hk	hh	kk	hh	kk	kk	hh	hk	hk	hk	hh	kk	hk	hk	hk
Lg-01	p001_649451	<hkxhk>	{00}	(hh,hk,kk)	37.121	hh	hk	hk	hk	hk	hk	hh	hk	hk	kk	hh	hh	hk	hk	hk	hh	hh	hk	hk	kk	hk	hk	hh	hk	hh	hk	hk	hh	hk	hk	hh	kk	hh	kk	kk	hh	hk	hk	hk	hh	kk	hk	hk	hk
Lg-01	p001_669870	<hkxhk>	{00}	(hh,hk,kk)	37.548	hh	hk	hk	hk	hk	hk	hh	hk	hk	hk	hh	hh	hk	hk	hk	hh	hh	hk	hk	kk	hk	hk	hh	hk	hh	hk	hk	hh	hk	hk	hk	kk	hh	kk	kk	hh	hk	hk	hk	hh	kk	hk	hk	hk
Lg-01	p001_1209988	<hkxhk>	{00}	(hh,hk,kk)	37.693	hh	hk	hk	hk	hk	hk	hh	hk	hk	hk	hh	hh	hk	hk	hk	hh	hh	hk	hk	kk	hk	hk	hh	hk	hh	hk	hk	hh	hk	hk	hk	kk	hh	kk	kk	hh	hk	kk	hk	hh	kk	hk	hk	hk
Lg-01	p001_521240	<hkxhk>	{00}	(hh,hk,kk)	37.844	hh	hk	hk	hk	hk	hk	hh	hk	hk	hk	hh	hh	hk	hk	hk	hh	hh	hk	hk	hk	hk	hk	hh	hk	hh	hk	hk	hh	hk	hk	hk	kk	hh	kk	kk	hh	hk	hk	hk	hh	kk	hk	hk	hk
Lg-01	p001_1642436	<hkxhk>	{00}	(hh,hk,kk)	38.589	hh	hk	hk	hk	hk	hk	hh	hk	hk	hk	hh	hh	kk	hk	hk	hh	hh	hk	hk	hk	hk	hk	hh	hk	hh	hk	hk	hh	hk	hk	hk	kk	hh	kk	kk	hh	hk	hk	hk	hh	kk	hk	kk	hk
Lg-01	p002_500293	<hkxhk>	{00}	(hh,hk,kk)	42.403	hh	hk	hk	hk	hk	hk	hh	hk	kk	kk	hh	hh	hk	hk	hk	hh	hh	hk	hk	kk	hk	hk	hh	hk	hh	--	hk	hh	hk	hk	hh	kk	hh	kk	kk	hh	hk	hk	hk	hh	kk	hk	kk	hk
Lg-01	p002_950898	<hkxhk>	{00}	(hh,hk,kk)	42.653	hh	hk	hk	hk	kk	hk	hh	hk	kk	kk	hh	hh	hk	hk	hk	hh	hh	hk	hk	kk	hk	hk	hh	hk	--	hk	hk	hh	hk	hk	hh	kk	hh	kk	kk	hh	hk	hk	hk	hh	kk	--	kk	hk
Lg-01	p002_3689712	<hkxhk>	{00}	(hh,hk,kk)	42.925	hh	hk	hk	hk	hk	hk	hh	hk	kk	kk	hh	hh	hk	hk	hk	hh	hh	hk	hk	kk	hk	hk	hh	hk	hh	hk	hk	hh	hk	hk	hh	kk	hh	kk	kk	hh	hk	hk	hk	hh	kk	hk	kk	hk
Lg-01	p002_3689663	<hkxhk>	{00}	(hh,hk,kk)	43.551	hh	hk	hk	hk	hk	kk	hh	kk	kk	kk	hh	hh	hk	hk	hk	hh	hh	hk	hk	kk	hk	--	hh	hk	hh	hk	hk	hh	hk	hk	hh	kk	hh	kk	kk	hh	hk	hk	hk	hh	kk	hk	kk	hk
Lg-01	p002_500308	<hkxhk>	{00}	(hh,hk,kk)	43.877	hh	hk	hk	hk	hk	hk	hh	kk	kk	kk	hh	hh	hk	hk	hk	hh	hh	hk	hk	kk	hk	hk	hh	hk	hh	--	hk	hh	hk	hk	hh	kk	hh	kk	kk	hh	hk	hk	hk	hh	kk	hk	kk	kk
Lg-01	p002_950889	<hkxhk>	{00}	(hh,hk,kk)	44.03	hh	hk	hk	hk	hk	hk	hh	kk	kk	kk	hh	hh	hk	hk	hk	hh	hh	hk	hk	kk	hk	hk	hh	hk	hh	hk	hk	hh	hh	hk	hh	kk	hh	kk	kk	hh	hk	hk	hk	hh	kk	--	kk	kk
Lg-01	p002_3689989	<hkxhk>	{00}	(hh,hk,kk)	44.861	hh	hk	hk	hk	hk	hk	hh	kk	kk	kk	hh	hh	hk	hk	hk	hh	hh	hk	hk	kk	hk	hk	hh	hk	hh	hk	hk	hh	hk	hk	hh	kk	hh	kk	kk	hh	hk	hk	hk	hh	kk	hk	kk	kk
Lg-01	p002_3690044	<hkxhk>	{00}	(hh,hk,kk)	45.116	hh	hk	hk	hk	hk	hk	hh	kk	kk	kk	hh	hh	hk	kk	hk	hh	hh	hk	hk	kk	hk	hk	hh	hk	hh	hk	hk	hh	hk	hk	hh	kk	hh	kk	kk	hh	hk	hk	hk	hh	kk	hk	kk	kk
Lg-01	p002_3690053	<hkxhk>	{00}	(hh,hk,kk)	45.642	hh	hk	hk	hk	hk	hk	hh	kk	kk	kk	hh	hh	hk	kk	hk	hh	hh	hk	hk	kk	hk	kk	hh	hk	hh	hk	hk	hh	hk	hk	hh	kk	hh	kk	kk	hh	hk	hk	hk	hh	kk	hk	kk	kk
Lg-01	p002_802600	<hkxhk>	{00}	(hh,hk,kk)	49.443	hh	hk	kk	hk	hk	hk	hk	hk	kk	kk	hk	hh	hk	hk	hk	hh	hh	kk	kk	kk	hk	hk	hh	hk	hh	--	hk	hh	hh	hk	hh	kk	hh	kk	kk	hh	hk	hk	hk	hh	kk	hk	kk	hk
Lg-01	p002_802831	<hkxhk>	{00}	(hh,hk,kk)	50.091	hh	hk	kk	hk	hk	hk	hk	hk	kk	kk	hk	hh	hk	hk	hk	hh	hh	--	kk	kk	hk	hk	hh	hk	hh	--	hk	hh	--	hk	hh	kk	hh	kk	kk	hh	hk	hk	hk	hh	--	--	kk	hh
Lg-01	p002_802784	<hkxhk>	{00}	(hh,hk,kk)	50.51	hh	hk	kk	hk	hk	hk	hk	hk	kk	kk	hk	hh	hk	hk	hk	hh	hh	kk	kk	kk	hk	hk	hh	hh	hh	--	hk	hh	hk	hk	hh	kk	hh	kk	kk	hh	hk	hk	hk	hh	kk	hk	kk	hk
Lg-01	p002_802947	<hkxhk>	{00}	(hh,hk,kk)	50.855	hh	hk	kk	hk	hk	hk	hk	hk	kk	kk	hk	hh	hk	hk	hk	hh	hh	kk	kk	kk	hk	--	hh	hk	hh	--	hk	hh	--	hk	hh	kk	hh	kk	kk	hh	hk	hk	hk	hh	--	hk	kk	hk
Lg-01	p002_802466	<hkxhk>	{00}	(hh,hk,kk)	51.623	hh	hk	kk	hk	hk	hk	hk	hk	kk	kk	hk	hh	hh	hk	hk	hh	hh	kk	kk	kk	hk	hk	hh	hk	hh	--	hk	hh	hk	hh	hh	kk	hh	kk	kk	hh	hk	hh	hk	hh	kk	hk	kk	hk
Lg-01	p002_970151	<hkxhk>	{00}	(hh,hk,kk)	52.725	hh	hk	kk	hk	hk	hk	hk	hk	kk	kk	hk	hk	hk	hk	hk	hh	hh	kk	kk	kk	kk	hk	hk	hk	hh	hk	hk	hh	hk	hk	hh	kk	hh	kk	kk	hh	hk	hk	hk	hh	kk	hk	hk	hk
Lg-01	p002_970776	<hkxhk>	{00}	(hh,hk,kk)	52.866	hh	hk	kk	hk	hk	hk	hk	hk	kk	kk	hk	hk	hk	hk	hk	hh	hh	kk	kk	kk	kk	hk	hk	hk	hh	hk	hk	hh	hk	hk	hh	kk	hh	kk	kk	hh	hk	hk	hk	hh	kk	hk	kk	hk
Lg-01	p002_971634	<hkxhk>	{00}	(hh,hk,kk)	53.085	hh	hk	kk	hk	hk	hk	hk	hk	kk	kk	hk	hk	hk	hk	hk	hh	hh	kk	kk	kk	kk	hk	hk	hk	hh	hh	hk	hh	hk	hk	hh	kk	hh	kk	kk	hh	hk	hk	hk	hh	kk	hk	hk	hk
Lg-01	p002_970130	<hkxhk>	{00}	(hh,hk,kk)	53.755	hh	hk	kk	hk	hk	hk	hk	hk	kk	kk	hk	hk	hk	hk	hk	hh	hh	kk	kk	kk	kk	hk	hk	hk	hh	hk	hk	hh	hk	hk	hh	kk	hh	kk	kk	hh	hk	hk	hk	hh	kk	hk	kk	hk
Lg-01	p001_2642913	<hkxhk>	{00}	(hh,hk,kk)	55.217	hh	hk	kk	hk	hk	hk	hk	kk	kk	kk	hk	hk	hk	hk	hk	hh	hh	kk	kk	kk	kk	hk	hk	hk	hh	hk	hk	hh	hk	hk	hk	kk	hh	kk	kk	hh	hk	hk	hk	hh	kk	hk	kk	kk
Lg-02	p002_2769147	<hkxhk>	{00}	(hh,hk,kk)	0	hh	hk	hh	hh	hk	hh	hk	kk	hh	hh	hk	hh	hk	hh	hk	hk	hh	hh	hk	kk	hk	hh	kk	hk	hk	hk	hh	hk	hh	hh	hk	hk	hh	hh	hh	hk	hh	hk	hk	hk	hh	hh	hk	hh
Lg-02	p002_4039121	<hkxhk>	{00}	(hh,hk,kk)	0.494	hh	hk	hh	hh	hk	hh	hk	kk	hh	hh	hk	hh	hk	hh	hk	hk	hh	hh	hk	hk	hk	hh	hk	hk	hk	--	hh	hk	hh	hh	hk	hk	hh	hh	hh	hk	hh	hk	hk	hk	hh	hh	hk	hh
Lg-02	p002_3725174	<hkxhk>	{00}	(hh,hk,kk)	1.441	hh	hk	hh	hh	hk	hh	hk	kk	hh	hh	hk	hh	kk	hh	hk	hk	hh	hh	hk	hk	hk	hh	hk	hk	hk	hk	hh	hk	hh	hh	hk	hk	hh	hh	hh	hk	hh	hk	hk	hk	--	hh	hk	hh
Lg-02	p002_2430469	<hkxhk>	{00}	(hh,hk,kk)	2.25	hh	hk	hh	hh	hk	hh	hk	kk	hh	hh	hh	hh	kk	hh	hk	hk	hh	hh	hk	hk	hk	hh	hk	hk	hk	hk	hh	hk	hh	hh	hk	hk	hh	hh	hh	hk	hh	hk	hk	hk	hh	hh	hk	hh
Lg-02	p002_1836296	<hkxhk>	{00}	(hh,hk,kk)	3.04	hh	kk	hh	hh	hk	hh	hk	kk	hh	hh	hk	hh	kk	hh	hk	hk	hh	hh	hk	hk	hk	hh	hk	hk	hk	hk	hh	hk	hh	hh	hk	hk	hh	hh	hh	hk	hh	hk	hk	hk	hh	hh	hk	hh
Lg-02	p002_1836354	<hkxhk>	{00}	(hh,hk,kk)	3.446	hh	kk	hh	hh	hk	hh	hk	kk	hh	hh	hk	hh	kk	hh	hk	hk	hh	hh	hk	hk	hk	hh	hk	hk	hk	hk	hh	hk	hh	hh	hk	hk	hh	hh	hh	hk	hh	hk	hk	hk	hh	hh	hk	hh
Lg-02	p002_2222253	<hkxhk>	{00}	(hh,hk,kk)	5.004	hh	hk	hh	hh	hk	hh	kk	kk	hh	hh	hk	hh	hk	hh	hk	hk	hh	hh	hk	hk	hk	hh	hk	hk	hk	hk	hh	hk	hh	hh	hk	hk	hh	hh	hh	hk	hh	hk	hk	hk	hh	hh	hk	hh
Lg-02	p002_2222460	<hkxhk>	{00}	(hh,hk,kk)	7.258	hh	hk	hh	hk	hk	hh	hk	kk	hh	hh	hk	hh	hk	hh	hk	hk	hh	hh	hk	hk	hk	hh	hk	hk	hk	hk	hk	hk	hh	hh	hk	hk	hh	hk	hk	hk	hh	hk	hk	hk	hh	hh	hk	hh
Lg-02	p002_1924091	<hkxhk>	{00}	(hh,hk,kk)	9.392	hh	hk	hh	hk	hk	hk	hk	kk	hh	hh	hk	hh	hk	hh	hk	hk	hh	hh	hk	hk	hk	hh	hk	hk	hk	hh	hk	hk	hh	hk	kk	hk	hh	hk	hk	hk	hh	hk	hk	hk	hh	hh	hk	hh
Lg-02	p002_2008206	<hkxhk>	{00}	(hh,hk,kk)	9.787	hh	hk	hk	hh	hk	hh	hk	kk	hk	hk	hk	hh	hk	hh	hk	hk	hk	kk	kk	hk	hk	hh	hk	hk	hk	--	hh	hk	--	hk	hk	hk	hh	hh	hh	kk	hh	kk	hk	hk	hh	hh	hk	hh
Lg-02	p002_1099866	<hkxhk>	{00}	(hh,hk,kk)	11.865	hh	hk	hk	hh	hk	hh	hk	kk	hk	hh	hk	hh	hk	hh	hk	hk	hk	hk	kk	hk	hk	hh	hk	hk	hk	--	hh	hk	hh	hh	hk	hk	hh	hh	hh	hk	hh	hk	hk	hk	hh	hh	hk	hh
Lg-02	p002_1495522	<hkxhk>	{00}	(hh,hk,kk)	12.07	hh	hh	hh	hk	hk	hh	kk	kk	hh	hh	hk	hh	hk	hh	hk	hh	hh	hh	hk	hk	hk	hh	hk	hk	hk	--	hk	hk	--	hh	hk	hk	hh	hk	hk	hk	hh	hk	hk	hk	hh	hh	hk	hh
Lg-02	p002_969007	<hkxhk>	{00}	(hh,hk,kk)	12.762	hh	hk	hk	hh	hk	hh	hk	kk	hk	hh	hk	hh	hk	hh	hk	hk	hk	hk	kk	hk	hk	hh	hk	hk	hk	hk	hh	hk	hh	hk	hk	hk	hh	hh	hh	hk	hh	kk	hk	hk	hh	hh	hk	hh
Lg-02	p002_999412	<hkxhk>	{00}	(hh,hk,kk)	14.095	hh	hk	hk	hh	hk	hh	hk	kk	hk	hh	kk	hh	kk	hh	hk	hk	hk	hk	kk	hk	hk	hh	hk	hk	hk	hk	hh	hk	hh	hh	hk	hk	hh	hh	hh	hk	hh	hk	hk	hk	hh	hh	hk	hh
Lg-02	p002_3483304	<hkxhk>	{00}	(hh,hk,kk)	15.572	hh	kk	hk	hh	hk	hh	hk	kk	hk	hh	kk	hh	hk	hh	hh	hk	hk	hk	kk	hk	hk	hh	hk	hk	kk	hk	hh	hk	hh	hh	hk	hk	hh	hh	hh	hk	hh	hk	hk	hk	hh	hh	hk	hh
Lg-02	p002_2373605	<hkxhk>	{00}	(hh,hk,kk)	16.804	hh	hk	hk	hh	hk	hh	hk	kk	hk	hh	kk	hh	kk	hh	hk	hk	hk	hk	kk	hk	hk	hh	hk	hk	hk	hk	hh	hk	hh	hk	kk	hk	hh	hh	hh	hk	hh	kk	hk	hk	hh	hh	hk	hh
Lg-02	p002_4967228	<hkxhk>	{00}	(hh,hk,kk)	18.97	hk	hk	hh	hk	hk	hh	hk	kk	hh	hk	hh	hk	kk	hh	hk	hk	hh	hh	hk	hk	hk	hh	hk	hk	hk	--	hh	hk	hk	hh	hk	hh	hh	hk	hk	hk	hh	hk	hk	hk	hk	hh	hk	hk
Lg-02	p002_3789464	<hkxhk>	{00}	(hh,hk,kk)	26.436	hk	hk	hh	hk	hk	hh	hk	hk	hk	hk	hh	hk	hk	hh	hk	hh	hh	hh	hh	hk	hk	hk	hk	hk	hk	kk	hh	hk	hk	hh	hk	hh	hk	hk	hk	hk	hh	hh	hk	hk	hh	hh	hk	hk
Lg-02	p002_6822	<hkxhk>	{11}	(hh,hk,kk)	31.897	hk	hk	kk	hk	hk	hk	hh	hh	kk	kk	kk	hk	hh	kk	hk	hk	hk	kk	hk	hk	hh	hk	hh	hh	hh	hh	hk	hh	hk	hk	hk	hk	kk	hk	hk	hk	kk	hh	hk	hk	--	kk	hh	hk
Lg-02	p002_2890750	<hkxhk>	{11}	(hh,hk,kk)	32.503	kk	hh	hk	hk	hk	hk	hk	hh	hk	kk	hh	hk	hk	kk	hk	hk	hk	hk	hh	hk	hh	hk	hh	hh	hh	hh	hk	hh	kk	hk	hh	hk	kk	hk	hk	hk	kk	hk	hk	hk	kk	kk	hk	hk
Lg-02	p002_1806912	<hkxhk>	{11}	(hh,hk,kk)	34.626	kk	hk	hk	hk	hk	hk	hk	hh	hk	kk	hh	hk	hh	kk	hk	hk	hk	hk	hh	hk	hh	hk	hh	hh	hh	hh	hk	hh	hk	hk	hh	hk	kk	hk	hk	hk	kk	hh	hk	hk	kk	kk	hk	hk
Lg-02	p002_5037053	<hkxhk>	{11}	(hh,hk,kk)	36.513	hk	hk	hk	hk	hk	hk	hh	hh	hh	hk	hk	hk	hh	kk	hk	hk	hk	hh	hh	hk	hk	hk	hh	hh	hh	hh	hk	hh	hk	hk	hk	kk	kk	hk	hh	hh	hk	hh	hh	hk	hk	kk	hh	hk
Lg-02	p002_1344150	<hkxhk>	{11}	(hh,hk,kk)	36.775	kk	hh	hk	hk	hk	hk	hh	hh	hk	kk	hh	hk	hh	kk	hk	hk	hk	hk	hh	hk	hh	hk	hh	hh	hh	--	hk	hh	--	hk	hh	hk	kk	hk	hk	hk	kk	hh	hk	hk	kk	kk	hh	hk
Lg-02	p002_1488432	<hkxhk>	{11}	(hh,hk,kk)	37.36	kk	hh	hk	hk	hk	hk	hh	hh	hk	kk	hh	hh	hh	kk	hk	hk	hk	hk	hh	hk	hh	hk	hh	hh	hh	hh	hk	hh	hk	hk	hh	hk	kk	hk	hk	hk	kk	hk	hk	hk	kk	kk	hk	hk
Lg-02	p002_2472812	<hkxhk>	{11}	(hh,hk,kk)	37.693	kk	hh	hk	hk	hk	hk	hh	hh	hk	kk	hh	hk	hh	kk	hk	hk	hk	hk	hh	hk	hh	hk	hh	hh	hh	hh	hk	hh	--	hk	hh	hk	kk	hk	hk	hk	kk	hh	hh	hk	kk	kk	hk	hk
Lg-02	p002_3994689	<hkxhk>	{11}	(hh,hk,kk)	38.006	kk	hh	hk	hk	hk	hk	hh	hh	hk	kk	hh	hk	hh	kk	hk	hk	hk	hk	hh	hk	hh	hk	hh	hh	hh	--	hk	hh	--	hk	hh	hk	kk	hk	hk	hk	kk	hh	hk	hk	--	kk	hk	hk
Lg-02	p002_3562320	<hkxhk>	{11}	(hh,hk,kk)	38.418	kk	hh	hk	hk	hk	hk	hh	hh	hk	kk	hh	hk	hh	kk	hk	hk	hk	hk	hh	hk	hh	hk	hh	hh	hh	--	hk	hh	hk	hk	hh	hk	kk	hk	hk	hk	kk	hh	hk	hk	kk	kk	hk	hk
Lg-02	p002_2373430	<hkxhk>	{11}	(hh,hk,kk)	38.543	kk	hh	hk	hk	hk	hk	hh	hh	hk	kk	hh	hk	hh	kk	hk	hk	hk	hk	hh	hk	hh	hk	hh	hh	hh	hh	hk	hh	hk	hk	hh	hk	kk	hk	hk	hk	kk	hh	hk	hk	kk	kk	hk	hk
Lg-02	p002_692325	<hkxhk>	{11}	(hh,hk,kk)	38.775	kk	hh	hk	hk	hk	hk	hh	hh	hk	kk	hh	hk	hh	kk	hk	hk	hk	hk	hh	hk	hh	hk	hh	hh	hh	hh	hk	hh	hk	hk	hh	hk	kk	hk	hk	hk	kk	hh	hk	hk	kk	kk	hk	hk
Lg-02	p002_1807194	<hkxhk>	{11}	(hh,hk,kk)	39.092	kk	hk	hk	hk	hk	hk	hh	hh	hk	kk	hh	hk	hh	kk	hk	hk	hk	hk	hh	hk	hh	hk	hh	hh	hh	hh	hk	hh	hk	hk	hh	hk	kk	hk	hk	hk	kk	hh	hk	hk	kk	kk	hk	hk
Lg-02	p002_2473763	<hkxhk>	{11}	(hh,hk,kk)	39.111	kk	hh	hk	hk	hk	hk	hh	hh	hk	kk	hh	hk	hh	kk	hk	hk	hk	hk	hh	hk	hh	hk	hh	hh	hh	hh	hk	hh	hk	hk	hh	hk	kk	hk	hk	hk	kk	hk	hk	hk	kk	kk	hk	hk
Lg-02	p002_3596828	<hkxhk>	{11}	(hh,hk,kk)	39.235	kk	hh	hk	hk	hk	hk	hh	hh	hk	kk	hh	hk	hh	kk	hk	hk	hk	hk	hh	hk	hh	hk	hh	hh	hh	hh	hk	hh	hk	hk	hh	hk	kk	hk	hk	hk	kk	hh	hk	hk	kk	kk	hk	hk
Lg-02	p002_6437	<hkxhk>	{11}	(hh,hk,kk)	39.328	hk	hk	kk	hk	hk	hk	hh	hh	kk	kk	kk	hk	hh	kk	hk	hk	hk	kk	hk	hk	hh	hk	hh	hh	hh	hh	hk	hh	hh	hk	hk	hk	kk	hk	hk	hk	kk	hh	hh	hk	kk	kk	hh	hk
Lg-02	p002_3652928	<hkxhk>	{11}	(hh,hk,kk)	39.594	kk	hh	hk	hk	hk	hk	hh	hh	hk	kk	hh	hk	hh	kk	hk	hh	hk	hk	hh	hk	hh	hk	hh	hh	hh	hh	hk	hh	hk	hk	hh	hk	kk	hk	hk	hk	kk	hk	hk	hk	kk	kk	hk	hk
Lg-02	p002_206446	<hkxhk>	{11}	(hh,hk,kk)	39.645	kk	hh	hk	hk	--	hk	hh	hh	hk	kk	hh	hk	hh	kk	hk	hk	hk	hk	hh	hk	hh	hk	hh	hh	hh	--	hk	hh	hk	hk	hh	hk	kk	hk	hk	hk	kk	hk	hk	hk	--	--	hk	hk
Lg-02	p002_3185430	<hkxhk>	{11}	(hh,hk,kk)	39.655	kk	hh	hk	hk	hk	hk	hh	hh	hk	kk	hh	hk	hh	kk	hk	hk	hk	hk	hh	hk	hh	hk	hh	hh	hh	--	hk	hh	hk	hk	hh	hk	kk	kk	hk	hk	kk	hk	hk	hk	kk	kk	hk	hk
Lg-02	p002_1953684	<hkxhk>	{11}	(hh,hk,kk)	39.746	kk	hh	hk	hk	hk	hk	hh	hh	hk	kk	hh	hk	hh	kk	hk	hk	hk	hk	hh	hk	hh	hk	hh	hh	hh	hh	hk	hh	hk	hk	hh	hk	kk	hk	kk	hk	kk	hk	hk	hk	kk	kk	hk	hk
Lg-02	p002_1488201	<hkxhk>	{11}	(hh,hk,kk)	40.329	kk	hh	hk	hk	hk	hk	hh	hh	hk	kk	hh	hk	hh	kk	hk	hk	hk	hk	hh	hk	hh	hk	hh	hh	hh	hh	hk	hh	hh	hk	hh	hk	kk	hk	hk	hk	kk	hk	hk	hk	kk	kk	hk	hk
Lg-02	p002_2473608	<hkxhk>	{11}	(hh,hk,kk)	40.582	kk	hh	hk	hk	hk	hk	hh	hh	hk	kk	hh	hk	hh	kk	hk	hk	hk	hk	hh	hk	hh	hk	hh	hh	hh	hh	hk	hh	hk	hk	hh	hk	kk	hk	hk	hk	kk	hk	hk	hk	kk	kk	hk	hk
Lg-02	p002_4333414	<hkxhk>	{11}	(hh,hk,kk)	41.589	kk	hk	hk	hk	hk	hk	hh	hh	hk	kk	hh	hk	hh	kk	hk	hk	hk	hk	hh	hk	hh	hk	hh	hh	hh	--	hk	hh	hk	hk	hh	hk	kk	hk	hk	hk	kk	hh	hk	hk	kk	kk	hk	hk
Lg-02	p002_807734	<hkxhk>	{11}	(hh,hk,kk)	42.188	kk	hk	hk	hk	hk	hk	hh	hh	hk	kk	hh	hk	hh	kk	hk	hk	hk	kk	hh	hk	hh	hk	hh	hh	hh	--	hk	hh	hk	hk	hh	hk	kk	hk	hk	hk	kk	hh	hk	hk	kk	kk	hk	hk
Lg-02	p002_2334892	<hkxhk>	{00}	(hh,hk,kk)	42.774	hk	kk	hk	hk	kk	hh	kk	hh	hh	kk	hh	hk	hk	hh	hk	hk	hh	hh	hk	hk	hk	hk	kk	hk	hk	kk	hh	hk	hk	hk	hk	hh	hk	hh	hk	hk	hk	kk	hk	hk	hh	hh	hh	hk
Lg-02	p002_714394	<hkxhk>	{11}	(hh,hk,kk)	42.867	kk	hk	hk	hk	hk	hk	hh	hh	hk	kk	hh	hk	hh	kk	hk	hk	hk	hk	hh	hk	hh	hk	hh	hh	hh	hh	hk	hh	hk	hk	hh	hk	hk	hk	hk	hk	kk	hk	hk	hk	kk	kk	hk	hk
Lg-02	p002_6483	<hkxhk>	{11}	(hh,hk,kk)	44.028	hk	hk	kk	hk	hk	hk	hh	hh	kk	kk	kk	hk	hh	kk	hk	hk	hk	kk	hk	hk	hh	hk	hh	hh	hh	hh	hk	hh	hk	hk	hk	hk	kk	hk	hk	hk	kk	hh	hk	hk	kk	kk	hk	hk
Lg-02	p002_106765	<hkxhk>	{11}	(hh,hk,kk)	45.118	hk	hk	hk	hk	hk	hk	hh	hh	hk	kk	hk	hk	hh	kk	hk	hk	kk	hk	hh	hk	hh	hk	hh	hh	hh	hh	hk	hh	hk	hk	hk	hk	kk	hk	hk	hk	kk	hh	hk	hk	kk	kk	hk	hk
Lg-02	p002_2817627	<hkxhk>	{11}	(hh,hk,kk)	47.593	hk	hk	hk	hk	hk	hk	hh	hh	hk	hk	hk	hk	hh	kk	hk	hk	hk	hk	hh	hk	hk	hk	hh	hh	hh	hh	hk	hh	hk	hk	hk	kk	kk	hk	hk	hk	hk	hh	hk	hk	hk	kk	hk	hk
Lg-02	p002_491441	<hkxhk>	{11}	(hh,hk,kk)	48.876	hk	hk	hk	hk	hk	hk	hh	hh	hk	hk	hk	hk	hh	kk	hk	hk	hk	hk	hh	hk	hk	hk	hh	hh	hh	hh	hk	hh	hk	kk	hk	kk	kk	hk	hk	hk	kk	hk	hk	hk	hk	kk	hk	hh
Lg-02	p002_491498	<hkxhk>	{11}	(hh,hk,kk)	49.682	hk	hk	hk	hk	hk	hk	hh	hh	hk	hk	hk	hk	hh	kk	hk	hk	hk	hk	hh	hk	hk	hk	hh	hh	hh	hh	hk	hh	hk	hk	hk	kk	kk	hk	hk	hk	hk	hh	hk	hk	hk	kk	hk	hh
Lg-02	p002_846999	<hkxhk>	{11}	(hh,hk,kk)	50.027	hk	hk	hk	hk	hk	hk	hh	hh	hk	hk	hk	hk	hh	kk	hk	hk	hk	hk	hh	hk	hh	hk	hh	hh	hh	hh	hk	hh	hk	hk	hk	kk	kk	hk	hk	hk	hk	hh	hk	hk	hk	kk	hk	hh
Lg-02	p002_578095	<hkxhk>	{11}	(hh,hk,kk)	51.718	hk	hk	hk	hk	hk	hk	hh	hh	hk	hk	hk	hk	hh	kk	kk	hk	hk	hk	hh	hk	hk	hk	hh	hh	hh	hh	hk	hh	hk	hk	hk	kk	kk	kk	hk	hk	hk	hh	hk	hk	hh	kk	hk	hh
Lg-02	p002_4603978	<hkxhk>	{11}	(hh,hk,kk)	52.35	hk	hk	hk	hk	hk	hh	hh	hh	hk	hk	hk	hk	hh	kk	kk	hh	hk	hk	hh	hk	hk	hk	hh	hh	hh	hh	hk	hh	hh	hk	hk	kk	kk	kk	hk	hk	hk	hh	hk	hk	hh	kk	hk	hh
Lg-02	p002_4604023	<hkxhk>	{11}	(hh,hk,kk)	53.804	hk	hk	hh	hk	hk	hk	hh	hk	hk	hk	hk	hh	hh	kk	kk	hk	hk	hk	hh	hk	hk	hk	hh	hh	hh	hh	hk	hh	hk	hk	hk	kk	kk	kk	hk	hk	hk	hh	hk	hk	hk	kk	kk	hh
Lg-02	p002_4604133	<hkxhk>	{11}	(hh,hk,kk)	55.164	hk	hk	kk	hk	hk	hk	hk	hk	hk	hk	hk	hk	hh	kk	kk	hk	hk	hk	hk	hk	hk	hk	hh	hh	hh	hh	hk	hh	hk	hk	hk	kk	kk	kk	hk	hk	hk	hh	hk	hk	hk	kk	kk	hh
Lg-02	p002_2422406	<hkxhk>	{11}	(hh,hk,kk)	59.341	hk	hh	hk	hk	hh	hk	hh	hk	hk	hh	hk	hk	hh	kk	hk	hk	hk	hk	hk	hk	hk	hk	hh	hh	hh	--	hk	hh	hk	hk	hk	kk	kk	kk	hk	hk	hk	hh	hk	hk	kk	kk	hk	hh
Lg-02	p002_5038945	<hkxhk>	{11}	(hh,hk,kk)	59.645	hk	hh	hk	hk	hh	hk	hh	hk	hk	hh	hk	hk	hh	kk	hk	hk	hk	hk	hk	hk	hk	hk	hh	hh	hh	hh	hk	hh	hh	hk	hk	kk	kk	kk	hk	hk	hk	hh	hk	hk	kk	kk	hk	hh
Lg-02	p002_1854156	<hkxhk>	{11}	(hh,hk,kk)	60.135	hk	hh	hk	hk	hh	hk	hh	hk	hk	hh	hk	hk	hh	kk	hk	hk	hk	hk	hk	hk	hk	hk	hh	hh	hh	hh	hk	hh	hk	hk	hk	kk	kk	kk	hk	hk	hk	hh	hk	hk	--	kk	hk	hh
Lg-02	p002_235783	<hkxhk>	{11}	(hh,hk,kk)	60.533	hk	hh	hk	hk	hh	hk	hh	hh	hk	hh	hk	hk	hh	kk	hk	hk	hk	hk	hk	hk	hk	hk	hh	hh	hh	--	hk	hh	--	hk	hk	kk	kk	kk	hk	hk	hk	hh	hk	hk	kk	--	--	--
Lg-02	p002_1455648	<hkxhk>	{11}	(hh,hk,kk)	60.879	hk	hh	hk	hk	hh	hk	hh	hk	hk	hh	hk	hk	hh	kk	hk	hk	hk	hk	hk	hk	hk	hk	hh	hh	hh	hh	hk	hh	hk	hk	hk	kk	kk	kk	hk	hk	hk	hh	hk	hk	kk	kk	hk	hh
Lg-02	p002_2112324	<hkxhk>	{11}	(hh,hk,kk)	61.18	hk	hh	hk	hk	hh	hk	hh	hk	hk	hh	hk	hk	hh	kk	hk	hk	hk	hk	hk	hk	hk	hk	hh	hh	hh	hh	hk	hh	hk	kk	hk	kk	hk	kk	hk	hk	kk	hk	hk	hk	kk	kk	hk	hh
Lg-02	p002_3065339	<hkxhk>	{11}	(hh,hk,kk)	61.892	hk	hh	hk	hk	hh	hk	hh	hk	hk	hh	hk	hk	hh	kk	hk	hk	hk	hk	hk	hk	hk	hk	hh	hh	hh	--	hh	hh	hk	hk	hk	kk	hk	kk	hk	hk	hk	hh	hk	hk	kk	kk	hk	hh
Lg-02	p002_1404912	<hkxhk>	{11}	(hh,hk,kk)	62.185	hk	hh	hk	hk	hh	hk	hh	hk	hk	hh	hk	hk	hh	kk	hk	hk	hk	hk	hk	hk	hk	hk	hh	hh	hh	--	hk	hh	hk	hk	hk	kk	hk	kk	hk	hk	hk	hh	hk	hk	kk	kk	hk	hh
Lg-02	p002_2335540	<hkxhk>	{11}	(hh,hk,kk)	62.402	hk	hh	hk	hk	hh	hk	hh	hk	hk	hh	hk	hk	hk	kk	hk	hk	hk	hk	hk	hk	hk	hk	hh	hh	hh	hh	hk	hh	hk	hk	hk	kk	hk	kk	hk	hk	hk	hh	hk	hk	kk	kk	hk	hh
Lg-02	p002_941457	<hkxhk>	{11}	(hh,hk,kk)	63.123	hk	hh	hk	hk	hh	hk	hh	hk	hk	hh	hk	hk	hk	kk	hk	kk	hk	hk	hk	hk	hk	hk	hh	hh	hh	hh	hk	hh	hk	hk	hk	kk	hk	kk	hk	hk	hk	hh	hk	hk	kk	kk	hk	hh
Lg-02	p002_941556	<hkxhk>	{11}	(hh,hk,kk)	63.357	hk	hh	hk	hk	hh	hk	hh	hk	hk	hh	hk	hk	hh	kk	hk	kk	hk	hk	hk	hk	hk	hk	hh	hh	hh	hh	hk	hh	hh	hk	hk	kk	hk	kk	hk	hk	hk	hh	hk	hk	kk	kk	hk	hh
Lg-02	p002_1831240	<hkxhk>	{11}	(hh,hk,kk)	64.446	hk	hh	hk	hk	hh	hk	hh	kk	hk	hh	hk	hk	hh	kk	hk	hk	hk	hh	hk	hk	hh	hk	hh	hh	hh	hh	hk	hh	--	hk	hk	kk	hk	kk	hk	hk	hk	hh	hk	hk	kk	kk	kk	hh
Lg-02	p002_1455776	<hkxhk>	{11}	(hh,hk,kk)	64.926	hk	hh	hk	hk	hh	hk	hh	kk	hk	hh	hk	hk	hk	kk	hk	hk	hk	hk	hk	hk	hk	hk	hh	hh	hh	hh	hk	hh	hk	hk	hk	kk	kk	kk	hk	hk	hk	hh	hk	hk	kk	kk	kk	hh
Lg-02	p002_1455796	<hkxhk>	{11}	(hh,hk,kk)	65.678	hk	hh	hk	hh	hh	hk	hh	kk	hk	hh	hk	hk	hk	kk	hk	hk	hk	hk	hk	hk	hk	hk	hh	hh	hh	hh	hk	hh	hh	hk	hk	kk	kk	kk	hk	hk	hk	hh	hk	hk	kk	kk	kk	hh
Lg-02	p002_2424782	<hkxhk>	{11}	(hh,hk,kk)	67.982	hk	hh	kk	hk	hh	hk	hk	kk	hk	hh	hk	hk	hk	kk	hk	hk	hk	hk	hh	hk	hk	hk	hh	hh	hh	--	hk	hh	--	hk	hk	kk	kk	kk	hk	hk	hk	hh	hk	hk	hk	kk	kk	hh
Lg-02	p002_2424905	<hkxhk>	{11}	(hh,hk,kk)	71.22	hk	hh	hk	hh	hh	hk	hh	kk	hk	hh	hk	hk	hk	kk	hk	hh	hh	hk	hh	hk	hk	hk	hh	hh	hh	--	hk	hh	--	hk	hk	kk	kk	kk	hk	hk	hh	hh	--	hk	--	--	kk	hh
Lg-02	p002_2598877	<hkxhk>	{11}	(hh,hk,kk)	75.37	hk	hh	kk	hk	hh	hk	hh	hk	hh	hh	hk	hk	hh	kk	hk	hk	kk	hk	hk	hh	hk	hk	hh	hh	hh	hh	hk	hh	hk	kk	hk	kk	hk	hk	hk	hk	hk	hk	hk	hk	kk	kk	hk	hh
Lg-02	p002_4537766	<hkxhk>	{11}	(hh,hk,kk)	78.211	hh	hh	hk	hh	hh	hk	hh	hh	hh	hh	hk	hk	hh	kk	hk	hk	hk	hk	hk	hh	hk	hh	hh	hh	hh	hh	hk	hh	hk	hh	hk	kk	hk	hk	hh	hk	hk	hk	hk	hh	kk	kk	hk	hh
Lg-03	p003_2307930	<hkxhk>	{11}	(hh,hk,kk)	0	hh	hh	hh	hk	hh	hk	hk	hh	hh	hk	hk	hh	hk	hk	hh	hk	hk	hk	hk	kk	hk	hk	hh	hh	hk	hh	hk	hh	kk	hk	kk	hh	hk	kk	kk	hk	hk	hk	hh	kk	hk	hk	hk	hh
Lg-03	p003_2313241	<hkxhk>	{11}	(hh,hk,kk)	2.024	hh	hh	hh	hk	hh	hk	hk	hk	hh	hk	hk	hh	hk	hk	hh	hk	hk	hk	hk	kk	hk	hk	hh	hh	hk	hh	hk	hh	hk	hk	hk	hh	hk	kk	kk	hk	hk	hk	hh	kk	hk	hk	kk	hk
Lg-03	p003_1064869	<hkxhk>	{11}	(hh,hk,kk)	3.949	hh	hh	hh	hk	hh	hk	kk	hh	hh	hk	hk	hh	hk	hk	hh	hk	hk	hk	hk	kk	hk	hk	hh	hh	hk	--	hk	hh	hk	hk	hk	hh	hk	kk	kk	hk	hk	hk	hh	kk	hk	hk	hk	hh
Lg-03	p003_2313163	<hkxhk>	{11}	(hh,hk,kk)	4.566	hh	hh	hh	hk	hh	hk	hk	hh	hh	hk	hk	hh	hk	hk	hh	hk	hk	hk	hk	kk	hk	hk	hh	hh	hk	hh	hk	hh	hk	hk	hk	hh	hk	kk	kk	hk	hk	hk	hh	kk	hk	hk	hk	hh
Lg-03	p003_1709084	<hkxhk>	{11}	(hh,hk,kk)	6.765	hh	hk	hk	hk	hh	hh	hk	hk	hh	hh	hk	hh	hk	hk	hk	hk	hk	hk	hh	hk	hk	hh	hh	hh	hk	hh	hk	hh	hk	hk	hh	hh	hk	kk	kk	hk	hk	hk	hh	hk	hk	hk	hk	kk
Lg-03	p003_2053344	<hkxhk>	{11}	(hh,hk,kk)	9.828	hh	hk	hk	hk	hh	hh	hk	hh	hh	hk	hk	hh	hk	hk	hk	hk	hk	hk	hh	hk	hk	hk	hh	hh	hk	--	hk	hh	hk	hk	hh	hh	hk	kk	kk	hk	hk	kk	hh	hk	kk	hk	hh	hh
Lg-03	p003_2841520	<hkxhk>	{11}	(hh,hk,kk)	11.559	hh	hk	hk	hk	hh	hh	hk	hh	hh	hk	hk	hh	hk	hk	hk	hk	hk	hk	hh	hk	hk	hk	hh	hh	hk	hh	hk	hh	hk	hk	hh	hh	hk	kk	kk	hk	hk	hk	hh	hk	hk	hk	hh	hh
Lg-03	p003_1622256	<hkxhk>	{11}	(hh,hk,kk)	13.085	hh	hk	hk	hk	hh	hh	hk	hh	hh	hk	hk	hh	kk	hk	hk	hk	hk	hk	hh	kk	hk	hk	hh	hh	hk	--	hk	hh	hk	hk	hk	hh	hk	kk	kk	hk	hk	hk	hh	hk	--	hk	hh	hh
Lg-03	p003_1833964	<hkxhk>	{11}	(hh,hk,kk)	13.346	hh	hk	hk	hk	hh	hh	hk	hh	hh	hk	hk	hh	hk	hk	hk	hk	hk	hk	hh	kk	hk	hk	hh	hh	hk	hh	hk	hh	hk	hk	hk	hh	hk	kk	kk	hk	hk	hk	hh	hk	kk	hk	hh	hh
Lg-03	p003_3147309	<hkxhk>	{11}	(hh,hk,kk)	13.602	hh	hk	hk	hk	hh	hh	hk	hh	hh	hk	hk	hh	hk	hk	hk	hk	hk	hk	hh	kk	hk	hh	hh	hh	hk	--	hk	hh	--	hk	hk	hh	hk	kk	kk	hk	hk	hk	hh	hk	--	hk	hh	hh
Lg-03	p003_2045673	<hkxhk>	{11}	(hh,hk,kk)	13.729	hh	hk	hk	hk	hh	hh	hk	hh	hh	hk	hk	hh	hk	hk	hk	hk	hh	hk	hh	kk	hk	--	hh	hh	hk	--	hk	hh	--	hk	hk	hh	hk	kk	kk	hk	hk	--	hh	hk	--	hk	hh	hh
Lg-03	p003_2597792	<hkxhk>	{11}	(hh,hk,kk)	13.871	hh	hk	hk	hk	hh	hh	hk	hh	hh	hk	hk	hh	hk	hk	hk	hk	hk	hk	hh	kk	hk	hk	hh	hh	hk	--	hk	hh	hh	hk	hk	hh	hk	kk	kk	hk	hk	hk	hh	hk	--	hk	hh	hh
Lg-03	p003_563738	<hkxhk>	{11}	(hh,hk,kk)	14.036	hh	hk	hk	hk	hh	hh	hk	hh	hh	hk	hk	hh	hk	hk	hk	hk	hk	hk	hh	kk	hk	hk	hh	hh	hk	hh	hk	hh	hk	hk	hk	hh	hk	kk	kk	hk	hk	hk	hh	hk	hk	hk	hh	hh
Lg-03	p003_3531049	<hkxhk>	{11}	(hh,hk,kk)	14.421	hh	hk	hk	hk	hh	hh	hk	hh	hh	hk	hk	hh	hk	hk	kk	hk	hk	hk	hh	kk	hk	hk	hh	hh	hk	hh	hk	hh	--	hk	hk	hh	hk	kk	kk	hk	hk	hk	hh	hk	hk	hk	hh	hh
Lg-03	p003_3665488	<hkxhk>	{11}	(hh,hk,kk)	15.041	hh	hk	hk	hk	hh	hh	hk	hk	hh	hk	hk	hh	hk	hk	hk	hk	hk	hk	hh	kk	hk	hk	hh	hh	hk	hh	hk	hh	hk	hk	hk	hh	hk	kk	kk	hk	hk	hk	hh	hk	--	hk	hk	hh
Lg-03	p003_4071446	<hkxhk>	{11}	(hh,hk,kk)	15.514	hh	hk	hk	kk	kk	hh	hk	hh	hh	hk	hk	hh	hh	hk	kk	hk	hh	hk	hh	hk	hk	hk	hh	hk	hk	--	hk	hh	--	hk	hh	hh	hk	hk	hk	hh	hk	kk	hk	hk	hk	hk	hk	kk
Lg-03	p003_1447597	<hkxhk>	{11}	(hh,hk,kk)	15.929	hh	hk	hk	hk	hh	hh	hk	hh	hh	hk	hk	hh	hk	hk	hk	hk	hk	hk	hh	hk	hk	hk	hh	hh	hk	hh	hk	hh	hk	hk	hh	hh	hk	kk	kk	hk	hk	hk	hh	hk	hk	hk	hh	hh
Lg-03	p003_1447923	<hkxhk>	{11}	(hh,hk,kk)	16.413	hh	hk	hk	hk	hh	hh	hk	hh	hh	hk	hk	hh	hk	hk	hk	hk	hk	hk	hh	hk	hk	hk	hh	hh	hh	hh	hk	hh	hk	hk	hh	hh	hk	kk	kk	hk	hk	hk	hh	hk	hk	hk	hh	hh
Lg-03	p003_4465653	<hkxhk>	{11}	(hh,hk,kk)	17.888	hh	hh	hk	hk	hh	hk	hk	hh	hh	hk	kk	hh	hk	hk	hh	hk	hk	kk	hk	kk	hk	hk	hh	hh	hk	hh	hk	hh	hk	hk	hk	hh	hk	kk	kk	hk	hh	hh	hh	kk	hk	hk	hk	hh
Lg-03	p003_2782794	<hkxhk>	{11}	(hh,hk,kk)	19.151	hk	hh	hk	hk	hh	hk	hk	hh	hh	hk	kk	hh	hk	hk	hh	hk	hk	kk	hk	kk	hk	hk	hh	hh	hk	--	hk	hh	--	hk	hk	hh	hk	kk	kk	hk	hh	hh	hh	kk	hk	hk	hk	hh
Lg-03	p003_2303291	<hkxhk>	{11}	(hh,hk,kk)	19.476	hk	hh	hk	hk	hh	hk	hk	hh	hh	hk	kk	hh	hk	hk	hh	hk	hk	kk	hk	kk	hk	hk	hh	hh	hk	hh	hk	hh	hk	hk	hk	hh	hk	kk	kk	hk	hh	hh	hh	kk	hk	hh	hk	hh
Lg-03	p003_2875711	<hkxhk>	{11}	(hh,hk,kk)	19.633	hh	hk	hk	hk	kk	hh	hk	hh	hh	hk	hk	hh	hh	kk	kk	kk	hk	hk	hh	kk	hk	hk	hh	hk	hk	hk	hk	hh	hk	hh	hh	hh	hk	hk	hk	hh	hk	hk	hh	hk	hk	hk	hh	hk
Lg-03	p003_1272431	<hkxhk>	{11}	(hh,hk,kk)	19.736	hk	hh	hk	hk	hh	hk	hk	hh	hh	hk	kk	hh	hk	hk	hh	hk	hk	kk	hk	kk	hk	hk	hh	hh	hk	hh	hk	hh	--	hk	hk	hh	hk	kk	kk	hk	hh	hh	hh	kk	--	hh	hk	hh
Lg-03	p003_486267	<hkxhk>	{11}	(hh,hk,kk)	20.102	hk	hh	hk	hk	hh	hk	hk	hh	hh	kk	kk	hh	hk	hk	hh	hk	hk	kk	hk	kk	hk	hk	hh	hh	hk	--	hk	hh	hk	hk	hk	hh	hk	kk	kk	hk	hh	hh	hh	kk	hk	hh	hk	hh
Lg-03	p003_2729999	<hkxhk>	{11}	(hh,hk,kk)	20.361	hh	hk	hk	hk	kk	hh	hk	hh	hh	hk	hk	hh	hh	hk	kk	kk	hk	hk	hh	kk	hk	hk	hh	hk	hk	--	hk	hh	hk	hh	hh	hh	hk	hk	hk	hh	hk	hk	hh	hk	hk	--	hh	hk
Lg-03	p003_1706418	<hkxhk>	{11}	(hh,hk,kk)	21.692	hh	hk	hh	hk	hh	hh	hk	hh	hh	kk	hk	hh	hk	kk	hk	hk	hk	hk	hk	kk	hk	hk	hh	hh	hk	hh	hk	hh	hk	hk	kk	hh	hk	kk	kk	hk	hk	hk	hh	hk	hk	hk	hh	hh
Lg-03	p003_1572694	<hkxhk>	{11}	(hh,hk,kk)	21.834	hh	hk	hk	hk	kk	hh	hk	hh	hh	hk	hk	hh	hh	hk	kk	kk	hh	hk	hh	hh	hk	hk	hh	hh	hh	hh	hk	hh	hk	hk	hh	hh	hk	hk	hk	hh	hk	kk	hh	hh	hk	hk	hh	hk
Lg-03	p003_1573054	<hkxhk>	{11}	(hh,hk,kk)	22.296	hh	hh	hk	hk	kk	hh	hk	hh	hh	hk	hk	hh	hh	hk	kk	kk	hh	hh	hh	hk	hk	hk	hh	hh	hk	hh	hk	hh	--	hk	hh	hh	hk	hk	hk	hh	hk	kk	hh	hk	hk	hk	hh	hk
Lg-03	p003_1911451	<hkxhk>	{11}	(hh,hk,kk)	23.474	hh	hk	hk	hk	kk	hh	hk	hh	hh	hk	hk	hh	hh	hk	kk	hk	hh	hk	hh	hk	hk	hk	hh	hh	hk	hk	hk	hh	hk	hh	hh	hh	hk	hk	hk	hh	hk	hk	hh	hh	hk	hk	hh	hk
Lg-03	p003_1884678	<hkxhk>	{11}	(hh,hk,kk)	23.684	hh	hk	hk	hk	hh	hh	hk	hk	hh	hk	hk	hh	hk	hk	hk	hk	kk	hk	hh	kk	hk	hk	hh	hh	hk	--	hk	hh	hk	hk	hk	hh	hk	kk	kk	hk	hk	hk	hh	hk	hk	hk	hk	hk
Lg-03	p003_217413	<hkxhk>	{11}	(hh,hk,kk)	23.767	hh	hk	hk	hk	kk	hh	hk	hh	hh	hk	hk	hh	hh	hk	kk	hk	hh	hk	hh	hk	hk	hk	hh	hh	hk	--	hk	hh	hk	hh	hh	hh	hk	hk	hk	hh	hk	hk	hh	hk	--	hk	hh	hk
Lg-03	p003_2668991	<hkxhk>	{11}	(hh,hk,kk)	23.984	hh	hk	hk	hk	kk	hh	hk	hh	hh	hk	hk	hh	hh	hk	kk	hk	hh	hk	hh	hk	hk	hk	hh	hh	hk	--	hk	hh	hk	hh	hh	hh	hk	hk	hk	hh	hk	hk	hh	hk	hk	hk	hh	hk
Lg-03	p003_527880	<hkxhk>	{11}	(hh,hk,kk)	24.355	hh	hk	hk	hk	kk	hh	hk	hh	hh	hk	hk	hh	hh	hk	kk	hk	hh	hk	hh	hk	hk	hk	hh	hh	hk	hk	hk	hh	hk	hh	hh	hh	hk	hk	hk	hh	hk	hk	hh	hk	hk	hk	hh	hk
Lg-03	p003_1572892	<hkxhk>	{11}	(hh,hk,kk)	24.828	hh	hk	hk	hk	kk	hh	hk	hh	hh	hk	hk	hh	hh	hk	kk	kk	hh	hk	hh	hk	hh	hk	hh	hh	hk	hh	hk	hh	hk	hk	hh	hh	hk	hk	hk	hh	hk	kk	hh	hk	hk	hk	hh	hk
Lg-03	p003_2782684	<hkxhk>	{11}	(hh,hk,kk)	25.168	hk	hh	hk	hk	hh	kk	hk	hh	hh	hk	kk	hh	hk	hk	hh	hk	hk	kk	hk	kk	kk	kk	hk	hh	kk	--	kk	hh	hh	hk	hk	hh	hk	kk	kk	--	hh	hh	hh	kk	hk	kk	hk	hh
Lg-03	p003_3187687	<hkxhk>	{11}	(hh,hk,kk)	25.486	hh	hk	hk	hk	kk	hh	hk	hh	hh	hk	hk	hh	hh	hk	kk	kk	hh	hk	hh	hk	hk	hk	hh	hh	hk	hh	hk	hh	hk	hh	hh	hh	hk	hk	hk	hh	hk	hk	hh	hk	hk	hk	hh	hk
Lg-03	p003_206830	<hkxhk>	{11}	(hh,hk,kk)	25.729	hh	hk	hk	hk	kk	hh	hk	hk	hh	hk	hk	hh	hh	hk	kk	kk	hh	hk	hh	hk	hk	hk	hh	hh	hk	hh	hk	hh	hk	hh	hh	hh	hk	hk	hk	hh	hk	hk	hh	hk	hk	hk	hh	hk
Lg-03	p003_1944715	<hkxhk>	{11}	(hh,hk,kk)	26.04	hh	hk	hk	hk	kk	hh	hk	hk	hh	hk	hk	hh	hh	hk	kk	kk	hh	hk	hh	hk	hk	hk	hh	hh	hk	--	hk	hh	hk	hh	hh	hh	hk	hk	hk	hh	hk	hk	hh	hh	hk	hk	hh	hk
Lg-03	p003_557729	<hkxhk>	{11}	(hh,hk,kk)	26.203	hh	hk	hk	hk	kk	hh	hk	hh	hh	hk	hk	hh	hh	hk	kk	kk	hh	hk	hh	hk	hk	hk	hh	hh	hk	hh	hk	hh	hk	hh	hh	hh	hk	hk	hk	hh	hk	hk	hh	hh	hk	hk	hh	hk
Lg-03	p003_2782602	<hkxhk>	{11}	(hh,hk,kk)	26.254	hk	hh	hk	hk	hh	kk	hk	hh	hh	hk	kk	hh	hh	hk	hh	hk	hk	kk	hk	kk	kk	kk	hk	hh	kk	--	kk	hh	hk	hk	hk	hh	kk	kk	kk	hk	hh	hh	hh	kk	hk	hk	hk	hh
Lg-03	p003_956236	<hkxhk>	{11}	(hh,hk,kk)	26.371	hh	hk	hk	hk	kk	hh	hk	hh	hh	hk	hk	hh	hh	hk	kk	kk	hh	hk	hh	hk	hk	hk	hh	hh	hk	hh	hk	hh	hk	hh	hh	hh	hk	hk	hk	hh	hk	hk	hh	hh	hk	hk	hh	hk
Lg-03	p003_2106624	<hkxhk>	{11}	(hh,hk,kk)	26.481	hh	hk	hk	hk	kk	hh	hk	hh	hh	hk	hk	hh	hh	hk	kk	kk	hh	hk	hh	hk	hk	hk	hh	hh	hk	--	hk	hh	hk	hh	hh	hh	hk	hk	hh	hh	hk	hk	hh	hh	--	--	hh	hk
Lg-03	p003_3820586	<hkxhk>	{11}	(hh,hk,kk)	27.021	hk	hh	hk	hk	hk	hh	hk	hh	hh	hh	hk	hh	hh	kk	hk	hh	hh	hk	hh	hk	hk	hk	hh	hk	hk	--	hk	hh	--	hh	hk	hh	kk	kk	hk	hk	hk	hk	hh	kk	hk	kk	hh	hk
Lg-03	p003_556461	<hkxhk>	{11}	(hh,hk,kk)	27.068	hh	hk	hk	hk	kk	hh	hk	hk	hh	hk	hk	hh	hh	hk	kk	kk	hh	hk	hh	hk	hk	hk	hh	hh	hk	hh	hk	hh	hk	hk	hh	hh	hk	hk	hk	hh	hk	kk	hh	hh	hk	hk	hh	hk
Lg-03	p003_3821006	<hkxhk>	{11}	(hh,hk,kk)	27.768	hk	hh	hk	hk	hk	hh	hk	hh	hh	hh	hk	hh	hh	kk	hk	hk	hh	hk	hh	hk	hk	hk	hh	hk	hk	--	hk	hh	--	hh	hk	hh	kk	kk	hk	hk	hh	hk	hh	kk	--	kk	hh	hk
Lg-03	p003_68209	<hkxhk>	{11}	(hh,hk,kk)	28.102	hh	hk	hk	hk	kk	hh	hk	hh	hh	hk	hk	hh	hh	hk	kk	kk	hh	hk	hh	hk	hk	hk	hh	hh	hk	hh	hk	hh	hk	hk	hh	hh	hk	hk	hk	hh	hk	hk	hh	hh	hk	hk	hh	hk
Lg-03	p003_256057	<hkxhk>	{11}	(hh,hk,kk)	28.933	hh	hh	hk	hk	kk	hh	hk	hh	hh	hk	hk	hh	hh	hk	kk	kk	hh	hk	hh	hk	hk	hk	hh	hh	hk	hh	hk	hh	hk	hk	hh	hh	hk	hk	hk	hh	hk	hk	hh	hh	hk	hh	hh	hk
Lg-03	p003_255911	<hkxhk>	{11}	(hh,hk,kk)	29.209	hh	hh	hk	hk	kk	hh	hk	hh	hh	hk	hk	hh	hh	hk	kk	kk	hh	hk	hh	hk	hk	hk	hh	hh	hk	--	hk	hh	kk	hk	hh	hh	hk	hk	hk	hh	hk	hk	hh	hh	hk	hh	hh	hk
Lg-03	p003_1466593	<hkxhk>	{11}	(hh,hk,kk)	29.316	hk	hh	hk	hk	hk	hh	hk	hh	hh	hh	hk	hh	hh	kk	hk	hk	hh	hk	hh	hk	hk	hk	hh	hk	hk	hk	hk	hh	hk	hh	hk	hh	kk	kk	hk	hk	hk	hk	hh	kk	hk	kk	hh	hk
Lg-03	p003_2267405	<hkxhk>	{11}	(hh,hk,kk)	29.704	hh	hh	hk	hk	kk	hh	hk	hh	hh	hk	hk	hh	hh	hh	kk	kk	hh	hk	hh	hk	hk	hk	hh	hh	hk	--	hk	hh	hk	hk	hh	hh	hk	hk	hk	hh	hk	hk	hh	hh	--	hh	hh	hk
Lg-03	p003_4443335	<hkxhk>	{11}	(hh,hk,kk)	30.068	hh	hh	hk	hk	kk	hh	hk	hh	hh	hk	hk	hh	hh	hk	kk	kk	hh	hk	hh	hk	hk	hk	hh	hh	hk	hh	hk	hh	hk	hk	hh	hh	hk	hk	hk	hh	hk	hk	hh	hh	hh	hh	hh	hk
Lg-03	p003_2406032	<hkxhk>	{11}	(hh,hk,kk)	32.277	hh	hk	kk	hk	kk	hh	hk	hh	hh	hk	kk	hh	hh	hk	kk	kk	hh	hk	hk	hk	hk	hk	hh	hh	hk	hh	hk	hh	hk	hh	hh	hh	hk	hk	hk	hh	hk	hk	hh	hh	hk	hk	hh	hk
Lg-03	p003_2406719	<hkxhk>	{11}	(hh,hk,kk)	32.727	hh	hk	kk	hk	kk	hh	hk	hh	hh	hk	kk	hh	hh	hh	kk	kk	hh	hk	hk	hk	hk	hk	hh	hh	hk	hh	hk	hh	hk	hh	hh	hh	hk	hk	hk	hh	hk	hk	hh	hh	hk	hk	hh	hk
Lg-03	p003_3167726	<hkxhk>	{11}	(hh,hk,kk)	34.045	hk	hk	hk	hk	kk	hh	hk	hh	hh	hk	hk	hh	hh	kk	kk	hk	hh	hh	hh	hk	hh	hk	hh	hk	hk	hk	hk	hh	hk	hh	hk	hh	kk	kk	hk	hk	hk	hh	hh	kk	hk	kk	hh	hk
Lg-03	p003_206848	<hkxhk>	{11}	(hh,hk,kk)	34.206	hh	hk	hk	hk	kk	hk	hk	hk	hh	hk	hk	hk	hh	hk	kk	kk	hh	hk	hh	hk	hk	hk	hh	hh	kk	hk	kk	hk	hk	hh	hh	hh	hk	hk	hk	hh	hk	hk	hh	hk	hk	hk	hh	hk
Lg-03	p003_4477125	<hkxhk>	{11}	(hh,hk,kk)	34.215	hh	hh	hk	hk	hk	kk	hk	hh	hh	kk	kk	hh	hk	kk	hh	hk	hk	kk	hk	kk	kk	kk	hk	hh	kk	hh	kk	hh	hk	kk	kk	hh	hk	kk	kk	hk	hh	hh	hk	kk	hk	hk	hk	hh
Lg-03	p003_2811937	<hkxhk>	{11}	(hh,hk,kk)	34.522	hh	hk	hk	hh	kk	hk	hk	hk	hh	hk	hk	hk	hh	hk	kk	kk	hh	hk	hh	hk	hk	hk	hh	hh	kk	hk	kk	hk	hk	hh	hh	hh	hk	hk	hk	hh	hk	hk	hh	hh	hk	hk	hh	hh
Lg-03	p003_2622055	<hkxhk>	{11}	(hh,hk,kk)	34.903	hk	hk	hk	hk	kk	hh	hk	hh	hh	hk	hk	hh	hh	kk	kk	hk	hh	hh	hh	hk	hk	hk	hh	hk	hk	hk	hk	hh	hh	hh	hk	hh	kk	kk	hk	hk	hk	hk	hh	kk	hk	kk	hh	hk
Lg-03	p003_2276526	<hkxhk>	{11}	(hh,hk,kk)	35.118	hk	hk	hk	hh	kk	hh	hk	hh	hh	hk	hk	hh	hh	kk	kk	hk	hh	hh	hh	hk	hk	hk	hh	hk	hk	--	hk	hh	hk	hh	hk	hh	kk	kk	hk	hk	hk	hk	hh	kk	hk	kk	hh	hk
Lg-03	p003_4017256	<hkxhk>	{11}	(hh,hk,kk)	35.381	hk	hk	hk	hh	kk	hh	hk	hh	hh	hk	hk	hh	hh	kk	kk	hk	hh	hh	hh	hk	hk	hk	hh	hk	hh	--	hk	hh	hk	hh	hk	hh	kk	kk	hk	hk	hk	hk	hh	kk	hk	kk	hh	hk
Lg-03	p003_920447	<hkxhk>	{11}	(hh,hk,kk)	35.749	hk	hk	hk	hk	kk	hh	hk	hh	hh	hk	hk	hh	hk	kk	kk	hk	hh	hh	hh	hk	hk	hk	hh	hk	hk	--	hk	hh	hk	hh	hk	hh	kk	kk	hk	hk	hk	hk	hh	kk	hk	kk	hh	hk
Lg-03	p003_1930290	<hkxhk>	{11}	(hh,hk,kk)	36.142	hk	hk	hk	hk	kk	hh	hk	hk	hh	hk	hk	hh	hh	kk	kk	hk	hh	hh	hh	hk	hk	hk	hh	hk	hk	hk	hk	hh	hk	hh	hk	hh	kk	kk	hk	hk	hk	hk	hh	kk	hk	kk	hk	hk
Lg-03	p003_920053	<hkxhk>	{11}	(hh,hk,kk)	36.394	hk	hk	hk	hk	kk	hh	hh	hh	hh	hk	hk	hh	hh	kk	kk	hk	hh	hh	hh	hk	hk	hk	hh	hk	hk	--	hk	hh	hk	hh	hk	hh	kk	kk	hk	hk	hk	hk	hh	kk	hk	kk	hh	hk
Lg-03	p003_2340511	<hkxhk>	{11}	(hh,hk,kk)	36.524	hk	hk	hk	hk	kk	hh	hk	hh	hh	hk	hk	hh	hh	kk	kk	hk	hh	hh	hh	hk	hk	hk	hh	hk	hk	--	hk	hh	hk	hh	hk	hh	kk	kk	hk	hk	hh	hk	hh	kk	hk	kk	hh	hk
Lg-03	p003_920607	<hkxhk>	{11}	(hh,hk,kk)	36.705	hk	hk	hk	hk	kk	hh	hk	hh	hh	hk	hk	hh	hh	kk	kk	hk	hh	hh	hh	hk	hk	hk	hh	hk	hk	hh	hk	hh	hk	hh	hk	hh	kk	kk	hk	hk	hk	hk	hh	kk	hk	kk	hh	hk
Lg-03	p003_3086656	<hkxhk>	{11}	(hh,hk,kk)	36.809	hk	hk	hk	hk	kk	hh	hk	hh	hh	hk	hk	hh	hh	kk	kk	hk	hh	hh	hh	hk	hk	hk	hh	hk	hk	--	hk	hh	hk	hh	hk	hh	kk	kk	hk	hk	hk	hk	hh	kk	hk	kk	hh	hk
Lg-03	p003_935981	<hkxhk>	{11}	(hh,hk,kk)	36.883	hk	hk	hk	hk	kk	hh	hk	hh	hh	hk	hk	hh	hh	kk	kk	hk	hh	hh	hh	hk	hk	hk	hh	hk	hk	hk	hk	hh	hk	hh	hk	hh	kk	kk	hk	hk	hk	hk	hh	kk	hk	kk	hh	hk
Lg-03	p003_4241109	<hkxhk>	{11}	(hh,hk,kk)	37.101	hk	hk	hk	hk	kk	hh	hk	hh	hh	hk	hk	hh	hh	kk	kk	hk	hh	hh	hh	hk	hk	hk	hh	hk	hk	hk	hk	hh	hk	hh	hk	hh	kk	kk	hk	hk	hk	hk	hh	kk	hk	kk	hh	hk
Lg-03	p003_4017921	<hkxhk>	{11}	(hh,hk,kk)	37.238	hk	hk	hk	hk	kk	hh	hk	hh	hh	hk	hk	hh	hh	kk	kk	hk	hh	hh	hh	hk	hk	hk	hh	hk	hk	hk	hk	hh	hk	hh	hk	hh	kk	kk	hk	hk	hk	hk	hh	kk	--	kk	hh	hk
Lg-03	p003_1460492	<hkxhk>	{11}	(hh,hk,kk)	37.466	hk	hk	hk	hk	kk	hh	hk	hh	hh	hk	hk	hh	hk	hk	hk	kk	hk	hk	hh	kk	hk	hk	hh	hh	hk	hh	hk	hh	hk	hk	hh	hk	hk	hk	hk	hh	hk	hk	hh	hh	kk	hh	hh	hk
Lg-03	p003_3645235	<hkxhk>	{11}	(hh,hk,kk)	37.644	hk	hk	hh	hk	kk	hh	hk	hh	hh	hk	hk	hh	hh	kk	kk	hk	hh	hh	hh	hk	hk	hk	hh	hk	hk	--	hk	hh	--	hh	hk	hh	kk	kk	hk	hk	hk	hh	hh	kk	hk	kk	hh	hk
Lg-03	p003_3373996	<hkxhk>	{11}	(hh,hk,kk)	37.954	hk	hk	hk	hk	hk	hh	hk	hh	hh	hk	hk	hh	hh	kk	kk	hk	hh	hh	hh	hk	hk	hk	hh	hk	hk	hh	hk	hh	hk	hh	hk	hh	kk	kk	hk	hk	hk	hk	hh	kk	hk	kk	hh	hk
Lg-03	p003_494368	<hkxhk>	{11}	(hh,hk,kk)	38.917	hk	hk	hk	hk	kk	hh	hk	hh	hh	hk	hk	hh	hh	kk	kk	hk	hh	hk	hh	hk	hk	--	hh	hk	hk	--	hk	hh	--	hh	hk	hh	kk	kk	hk	hk	hk	hk	hh	kk	--	--	hh	hk
Lg-03	p003_1871950	<hkxhk>	{11}	(hh,hk,kk)	39.65	hh	hh	hk	hk	kk	hh	hk	hh	hh	hk	hk	hh	hk	hk	hk	kk	hk	hk	hh	kk	hk	hk	hh	hh	hk	hh	hk	hh	hk	hk	hh	hh	hh	hk	kk	hh	hk	hk	hh	hh	hk	hh	hk	kk
Lg-03	p003_1904154	<hkxhk>	{11}	(hh,hk,kk)	39.795	hk	hk	hk	hk	kk	hh	hk	hh	hh	hk	hk	hh	hh	kk	kk	hk	hh	hk	hh	hk	hk	hk	hh	hk	hk	--	hk	hh	hk	hh	hk	hh	kk	kk	kk	hk	kk	hk	hh	kk	hk	kk	hh	hk
Lg-03	p003_2940509	<hkxhk>	{11}	(hh,hk,kk)	40.285	hh	hk	hk	hk	kk	hh	hk	hh	hh	hk	hk	hh	hk	hk	hk	kk	hk	hk	hh	kk	hk	hk	hh	hh	hk	--	hk	hh	--	hk	hh	hh	hh	hk	hk	hh	hk	hk	hh	hh	hk	hh	hk	kk
Lg-03	p003_813565	<hkxhk>	{11}	(hh,hk,kk)	40.534	hk	hk	hk	hk	kk	hh	hk	hh	hh	hk	hk	hh	hh	kk	kk	hk	hh	hk	hh	hk	hk	hk	hh	hk	hk	hk	hk	hh	hk	hh	hk	hh	kk	kk	kk	hk	kk	hk	hh	kk	hk	kk	hh	hk
Lg-03	p003_813442	<hkxhk>	{11}	(hh,hk,kk)	40.808	hk	hk	hk	hk	kk	hh	hk	hh	hh	hk	hk	hh	hh	kk	kk	hk	hh	hk	hh	hk	hk	hk	hh	hk	hk	hk	hk	hh	hk	hh	hk	hh	kk	kk	kk	hk	kk	hk	hh	kk	hk	kk	hh	hk
Lg-03	p003_2638626	<hkxhk>	{11}	(hh,hk,kk)	41.72	hh	hh	hk	hk	kk	hh	hk	hk	hh	hk	hk	hh	hk	hk	hh	hk	hk	hk	hh	kk	hk	hk	hh	hh	hk	hh	hk	hh	hk	hk	hh	hh	hh	hk	hk	hh	hk	hk	hh	hh	hk	hh	hk	kk
Lg-03	p003_3667783	<hkxhk>	{11}	(hh,hk,kk)	42.162	hk	hk	hk	hk	kk	hh	hk	hh	hh	hk	hk	hh	hh	kk	kk	hk	hh	hk	hh	hk	hk	hk	hh	hh	hk	hk	hk	hh	hk	hh	hk	hh	kk	kk	kk	hk	kk	hk	hh	kk	hk	kk	hh	hk
Lg-03	p003_2855550	<hkxhk>	{11}	(hh,hk,kk)	43.555	hk	hk	hk	hk	kk	hh	hk	hh	hh	hk	hk	hh	hh	kk	kk	hk	hh	hk	hh	hk	hk	hk	hh	hh	hk	hk	hk	hh	hk	hh	hk	hh	kk	kk	kk	hk	kk	hk	hh	kk	hk	kk	hh	hk
Lg-03	p003_2856306	<hkxhk>	{11}	(hh,hk,kk)	43.705	hk	hk	hk	hk	kk	hh	hk	hh	hh	hk	hk	hh	hh	kk	kk	hk	hh	hk	hh	hk	hk	hk	hh	hh	hk	--	hk	hh	hk	hh	hk	hh	kk	kk	kk	hk	kk	hk	hh	kk	hk	kk	hh	hk
Lg-03	p003_2856747	<hkxhk>	{11}	(hh,hk,kk)	43.987	hk	hk	hk	hk	kk	hh	hk	hh	hh	hk	hk	hh	hh	kk	kk	hk	hh	hk	hh	hk	hk	hk	hh	hh	hk	hh	hk	hh	hk	hh	hk	hh	kk	kk	kk	hk	kk	hk	hh	kk	hk	kk	hh	hk
Lg-03	p003_2628717	<hkxhk>	{11}	(hh,hk,kk)	43.991	hh	hk	kk	hk	kk	hh	hk	hh	hh	hk	kk	hh	hk	hk	hk	kk	hk	hk	hh	kk	hk	hk	hh	hh	hk	hh	hk	hh	hk	hk	hh	hh	hh	hk	hk	hh	hk	hk	hh	hh	hh	hh	hh	hk
Lg-03	p003_2669258	<hkxhk>	{11}	(hh,hk,kk)	44.431	hk	hk	hk	hk	kk	hh	hk	hh	hh	hk	hk	hh	hh	kk	kk	hk	hh	hk	hh	hk	hk	hk	hh	hh	hk	--	hk	hh	hk	hh	hk	hh	kk	kk	kk	hk	kk	hk	hk	kk	hk	kk	hh	hk
Lg-03	p003_166607	<hkxhk>	{11}	(hh,hk,kk)	46.418	hh	hk	kk	hk	kk	hh	hk	hk	hh	hk	kk	hh	hk	hk	hk	hk	hk	hk	hh	kk	hk	hk	hh	hh	hk	hh	hk	hh	hk	hk	hh	hh	hh	hk	hk	hh	hk	hk	hh	hh	hk	hh	hk	kk
Lg-03	p003_2365268	<hkxhk>	{11}	(hh,hk,kk)	46.516	hh	hk	hk	hk	kk	hh	hk	hh	hh	hk	hk	hh	hh	kk	kk	kk	hh	hk	hh	hk	hk	hk	hh	hh	hk	--	hk	hh	hk	hk	hk	hh	kk	kk	kk	hk	kk	hk	hk	hk	hk	kk	hh	hk
Lg-03	p003_4442901	<hkxhk>	{11}	(hh,hk,kk)	46.809	hh	hh	hk	hk	kk	hh	hk	hh	hh	hk	hk	hh	hh	kk	kk	kk	hh	hk	hh	hk	hk	hk	hh	hh	hk	hh	hk	hh	hk	hk	hk	hh	kk	kk	kk	hk	kk	hk	hk	hk	hk	hk	hh	hk
Lg-03	p003_166890	<hkxhk>	{11}	(hh,hk,kk)	47.168	hh	hk	kk	hk	kk	hh	hk	hk	hh	hk	kk	hh	hk	hk	hk	hk	hk	hk	hh	kk	hk	hk	hh	hh	hk	hh	hk	hh	kk	hk	hh	hh	hh	hk	hk	hh	hk	hk	hh	hh	hk	hh	hk	kk
Lg-03	p003_68638	<hkxhk>	{11}	(hh,hk,kk)	47.398	hk	hk	hk	hk	kk	hh	hk	hh	hh	hk	hk	hh	hh	kk	kk	kk	hh	hk	hh	hk	hk	hk	hh	hh	hk	hh	hk	hh	hk	hk	hk	hk	kk	kk	kk	hk	kk	hk	hk	hk	kk	kk	hh	hk
Lg-03	p003_2366041	<hkxhk>	{11}	(hh,hk,kk)	48.531	hh	hk	hk	hk	kk	hh	hk	hh	hh	hk	hk	hh	hh	kk	kk	kk	hh	hk	hh	kk	hk	hk	hh	hh	hk	--	hk	hh	hk	hk	hk	hh	kk	kk	kk	hk	kk	hk	hk	hk	hk	--	hh	hk
Lg-03	p003_4442956	<hkxhk>	{11}	(hh,hk,kk)	50.57	hh	hh	hk	hk	kk	hh	hk	hh	hh	hk	hk	hh	hh	kk	kk	kk	hh	hk	hh	hk	hk	hk	hh	hh	hk	hh	hk	hh	hk	hk	hk	hh	kk	kk	kk	hk	kk	hk	hk	hk	hk	hk	hk	kk
Lg-03	p003_1211527	<hkxhk>	{11}	(hh,hk,kk)	50.655	hh	hh	kk	hk	kk	hk	hk	hh	hh	hk	kk	hk	hk	hk	hk	kk	hk	hk	hh	kk	hk	hk	hh	hh	hk	hk	kk	hk	hk	hk	hh	hh	hh	hk	hk	hh	hk	hk	hh	hh	hk	hh	hk	kk
Lg-03	p003_3990014	<hkxhk>	{11}	(hh,hk,kk)	52.79	hk	hk	hk	kk	kk	hk	hk	hh	hh	hk	hk	hk	hh	kk	kk	hk	hh	hh	hh	hk	hk	kk	hh	hk	--	kk	kk	hk	hk	hk	hk	hh	kk	kk	hk	hk	hk	kk	hk	kk	hk	--	hh	kk
Lg-03	p003_1300323	<hkxhk>	{00}	(hh,hk,kk)	55.609	kk	kk	hk	hk	hh	hk	hk	kk	kk	hk	hk	hk	kk	hh	hh	hh	hk	hk	kk	hh	hk	hk	kk	kk	hh	hk	hh	hk	hk	hk	hk	kk	hh	hh	hh	hk	hh	hk	hk	hk	hk	hh	kk	hk
Lg-03	p003_1299566	<hkxhk>	{00}	(hh,hk,kk)	57.146	kk	kk	hk	hk	hh	hk	hk	hk	kk	hk	hk	hk	kk	hh	hh	hh	hk	hk	kk	hh	hk	hk	kk	kk	hh	hk	hh	hk	hk	hk	hk	kk	hh	hh	hh	hk	hh	hk	hk	hk	hk	hh	kk	hk
Lg-03	p003_2106632	<hkxhk>	{00}	(hh,hk,kk)	58.601	kk	hk	hk	hk	hh	--	hk	hk	kk	hk	hk	hk	kk	hh	hh	hh	hk	hk	kk	hh	hk	hk	kk	kk	hh	--	hh	hk	hk	hk	hk	kk	hh	hh	hh	hk	hh	hh	hk	hk	--	--	kk	hk
Lg-03	p003_2267498	<hkxhk>	{00}	(hh,hk,kk)	61.156	kk	hk	hh	hk	hh	kk	hk	hk	kk	hk	hh	kk	kk	hh	hh	hh	hk	hk	kk	hh	hk	hk	kk	kk	hk	kk	hk	kk	hk	hk	hk	kk	hh	hh	hh	hk	hh	hk	hk	hk	--	hk	hk	hh
Lg-03	p003_2251813	<hkxhk>	{00}	(hh,hk,kk)	63.511	hk	hk	hk	hh	hh	hk	hk	hk	hk	hk	hk	hk	hk	hh	hh	hk	kk	hh	kk	hk	hh	--	hk	hh	hh	hh	hh	hk	--	kk	hk	kk	hh	hh	hh	hk	hk	hh	hk	hh	hh	hh	hk	hh
Lg-03	p003_255805	<hkxhk>	{00}	(hh,hk,kk)	65.396	hk	kk	hh	hk	hh	hk	hk	hk	kk	hk	hh	hk	kk	hh	hh	hh	hk	hk	kk	hh	hk	hk	kk	kk	hh	--	hh	hk	hk	hk	hk	kk	hh	hh	hh	hk	hh	hk	hk	hk	--	hk	kk	hk
Lg-03	p003_1817947	<hkxhk>	{00}	(hh,hk,kk)	66.807	hk	hk	hh	hh	hh	kk	hh	kk	hk	hk	hh	kk	kk	hh	hh	hh	hk	hk	hk	hh	hh	hk	hk	hh	hk	hk	hk	kk	hk	hk	hk	kk	hh	hh	hk	hk	hk	hh	hk	hh	hk	hh	kk	hh
Lg-03	p003_1819612	<hkxhk>	{00}	(hh,hk,kk)	67.653	hk	hk	hh	hh	hh	kk	hh	kk	hk	hk	hh	kk	hk	hh	hh	hh	hk	hk	hk	hh	hh	hk	hk	hh	hk	hk	hk	kk	hk	hk	hk	kk	hh	hh	hk	hk	hk	hh	hk	hh	hk	hh	kk	hh
Lg-03	p003_1481482	<hkxhk>	{00}	(hh,hk,kk)	68.585	kk	hk	hh	hk	hh	hk	hk	hk	kk	hk	hh	hk	kk	hh	hh	hh	hk	hk	hk	hh	hk	hk	kk	kk	hh	hk	hh	hk	hk	hk	hk	kk	hh	hh	hh	hk	hh	hh	hk	hk	hk	hh	hk	hh
Lg-03	p003_1481532	<hkxhk>	{00}	(hh,hk,kk)	68.827	kk	hk	hh	hk	hh	hk	hk	hk	kk	hk	hh	hk	kk	hh	hh	hh	hk	hk	hk	hh	hk	hk	kk	kk	hh	--	hh	hk	hh	hk	hk	kk	hh	hh	hh	hk	hh	hh	hk	hk	hk	hh	hk	hh
Lg-03	p003_2365188	<hkxhk>	{00}	(hh,hk,kk)	70.181	hk	hk	hh	hk	hh	hk	hk	hk	kk	hk	hh	hk	kk	hh	hh	hh	hk	hk	kk	hh	hk	hk	kk	kk	hh	--	hh	hk	hk	hk	hk	hk	hh	hh	hh	hk	hh	hk	hk	hk	hh	hh	hk	hh
Lg-03	p003_2267809	<hkxhk>	{00}	(hh,hk,kk)	70.413	hk	hk	hh	hk	hh	hk	hk	hk	kk	hk	hh	hk	kk	hh	hh	hh	hk	hk	kk	hh	hk	hk	kk	kk	hh	--	hh	hk	hk	hk	hk	hk	hh	hh	hh	hk	hh	hk	hk	hk	hh	hk	hk	hh
Lg-03	p003_4432250	<hkxhk>	{00}	(hh,hk,kk)	70.734	hk	hk	hh	hk	hh	hk	hk	kk	kk	hk	hh	hk	hk	hh	hh	hh	hk	hk	kk	hh	hk	hk	kk	kk	hh	hk	hh	hk	hk	hk	hk	hk	hh	hh	hh	hk	hh	hk	hk	hk	hh	hk	hk	hh
Lg-03	p003_206362	<hkxhk>	{00}	(hh,hk,kk)	71.165	hk	hk	hh	hk	hh	hk	hk	hk	kk	hk	hh	hk	kk	hh	hh	hh	hk	hk	hk	hh	hk	hk	kk	kk	hh	hk	hh	hk	hk	hk	hk	kk	hh	hh	hh	hk	hh	hh	hk	hh	hk	hh	hk	hh
Lg-03	p003_217417	<hkxhk>	{00}	(hh,hk,kk)	72.559	hk	hk	hh	hk	hh	hk	hh	hk	kk	hk	hh	hk	kk	hh	hh	hh	hk	hk	hk	hh	hk	hk	kk	kk	hh	hh	hh	hk	hk	hk	hk	hk	hh	hh	hh	hk	hh	hh	hk	hh	hh	hh	kk	hk
Lg-03	p003_548971	<hkxhk>	{00}	(hh,hk,kk)	72.823	hk	hk	hh	hk	hh	hk	hh	hk	kk	hk	hh	hk	kk	hh	hh	hh	hk	hk	hk	hh	hk	hk	kk	kk	hh	hh	hh	hk	--	hk	hk	hk	hh	hh	hh	hk	hh	hh	hk	hh	hh	hh	kk	kk
Lg-03	p003_119517	<hkxhk>	{00}	(hh,hk,kk)	73.107	hk	hk	hh	hk	hh	hk	hh	hk	kk	hk	hh	hk	kk	hh	hh	hh	hk	hk	hk	hh	hk	hk	kk	kk	hh	hh	hh	hk	hk	hk	hk	hk	hh	hh	hh	hk	hh	hh	hk	hh	hh	hh	kk	hk
Lg-03	p003_119409	<hkxhk>	{00}	(hh,hk,kk)	73.268	hk	hk	hh	hk	hh	hk	hh	hk	kk	hk	hh	hk	kk	hh	hh	hh	hk	hk	hk	hh	hk	hk	kk	kk	hh	hh	hh	hk	hk	hk	hk	hk	hh	hh	hh	hk	hh	hh	hk	hh	hh	hh	kk	hk
Lg-03	p003_1910938	<hkxhk>	{00}	(hh,hk,kk)	73.917	hk	hk	hh	hk	hh	hk	hh	hk	kk	hk	hh	hk	kk	hh	hh	hh	hk	hh	hk	hh	hh	hk	kk	kk	hh	hh	hh	hk	hk	hk	hk	hk	hh	hh	hh	hk	hh	hh	hk	hh	hh	hh	kk	hk
Lg-03	p003_2775182	<hkxhk>	{00}	(hh,hk,kk)	74.717	hk	hk	hh	hk	hh	hk	hk	hk	kk	hk	hh	hk	kk	hh	hh	hh	hk	hk	hk	hh	hk	hk	kk	kk	hh	hk	hh	hk	hk	hk	hk	hk	hh	hh	hh	hk	hh	hh	hk	hk	hh	hh	hk	hh
Lg-03	p003_2399420	<hkxhk>	{00}	(hh,hk,kk)	74.841	hk	hk	hh	hk	hh	hk	hk	hk	kk	hk	hh	hk	kk	hh	hh	hh	hk	hk	hk	hh	hk	hk	--	kk	hh	--	hh	hk	--	hk	hk	hk	hh	hh	hh	hk	hh	hh	hk	hh	hh	--	hk	hh
Lg-03	p003_1891525	<hkxhk>	{00}	(hh,hk,kk)	75.129	hk	hk	hh	hk	hh	hk	hk	hk	kk	hk	hh	hk	kk	hh	hh	hh	hk	hk	hk	hh	hh	hk	kk	kk	hh	hk	hh	hk	--	hk	hk	hk	hh	hh	hh	hk	hh	hh	hk	hk	hh	hh	hk	hh
Lg-03	p003_2399072	<hkxhk>	{00}	(hh,hk,kk)	75.772	hk	hk	hh	hk	hh	hk	hk	hk	kk	hk	hh	hk	kk	hh	hh	hh	hk	hk	hk	hh	hk	hk	kk	kk	hh	--	hh	hk	hk	--	hk	hk	hh	hh	hh	hk	hh	hh	hh	hh	hh	hh	hk	hh
Lg-03	p003_3041002	<hkxhk>	{00}	(hh,hk,kk)	76.103	hk	hk	hh	hk	hh	hk	hk	hk	kk	hk	hh	hk	kk	hh	hh	hh	hk	hk	hk	hh	hk	hk	kk	kk	hh	--	hh	hk	hk	hk	hk	hk	hh	hh	hh	hk	hh	hh	hh	hk	hh	hh	hk	hh
Lg-03	p003_3304887	<hkxhk>	{00}	(hh,hk,kk)	76.576	hk	hk	hh	hk	hh	hk	hk	hk	kk	hk	hh	hk	kk	hh	hh	hh	hk	hk	hk	hh	hk	hk	kk	kk	hh	hk	hh	hk	--	hk	hk	hk	hh	hh	hh	hk	hh	hh	hk	hh	hh	hh	hk	hh
Lg-03	p003_2276217	<hkxhk>	{00}	(hh,hk,kk)	77.648	hk	hk	hh	hh	hh	hk	hh	hk	hk	hk	hh	hk	hk	hh	hh	hh	hk	hk	hk	hh	hh	hh	hk	hh	hh	hh	hh	hk	hh	hk	hk	kk	hh	hh	hk	hk	hk	hh	hk	hh	hk	hh	hk	hh
Lg-03	p003_4411717	<hkxhk>	{00}	(hh,hk,kk)	77.849	hk	hk	hh	hk	hh	hk	hh	hk	kk	hh	hh	hk	kk	hh	hh	hh	hk	hk	hk	hh	hk	hh	kk	kk	hh	hh	hh	hk	hk	hk	hk	hk	hh	hh	hh	hk	hh	hh	hk	hh	hh	hh	kk	hk
Lg-03	p003_935849	<hkxhk>	{00}	(hh,hk,kk)	78.145	hk	hk	hh	hh	hh	hk	hh	hk	hk	hk	hh	hk	kk	hh	hh	hh	hk	hk	hk	hh	hh	hh	hk	hh	hh	hh	hh	hk	hh	hk	hk	kk	hh	hh	hk	hk	hk	hh	hk	hh	hk	hh	hk	hh
Lg-03	p003_936229	<hkxhk>	{00}	(hh,hk,kk)	79.14	hk	hk	hh	hh	hh	hk	hh	hk	hk	hk	hh	hk	hk	hh	hh	hh	hk	hk	hk	hh	hh	hh	hk	hh	hh	hh	hh	hk	hh	hk	hk	kk	hh	hh	hk	hk	hk	hh	hk	hh	kk	hh	hk	hh
Lg-03	p003_116479	<hkxhk>	{00}	(hh,hk,kk)	80.669	hk	hk	hh	hk	hh	hk	hk	kk	kk	hk	hh	hk	hk	hh	hk	hh	hk	hk	kk	hh	hh	hk	kk	kk	hk	hh	hh	hk	hk	hk	hk	hh	hk	hh	hh	hk	hh	hk	hk	hh	hh	hk	hk	hh
Lg-03	p003_1903716	<hkxhk>	{00}	(hh,hk,kk)	81.525	hk	hk	hh	hh	hh	hk	hh	hk	kk	hk	hh	hk	hk	hh	hh	hh	hk	hh	hk	hh	hh	hh	hk	hh	hh	--	hh	hk	hh	hk	hk	kk	hh	hh	hh	hk	hh	hh	hk	hh	hk	hh	hk	hh
Lg-03	p003_3266222	<hkxhk>	{00}	(hh,hk,kk)	82.244	hk	hk	hh	hk	hh	hk	hk	kk	kk	hk	hh	hk	hk	hh	hk	hh	hk	hk	kk	hh	hh	hk	kk	kk	hk	hk	hh	hk	hk	hk	hk	hk	hk	hh	hh	hk	hh	hk	hk	hh	hh	hk	kk	hk
Lg-03	p003_714488	<hkxhk>	{00}	(hh,hk,kk)	83.245	hk	hk	hh	hh	hh	hk	hh	hk	hk	hk	hh	hk	hk	hh	hh	hh	hk	hk	hk	hh	hh	hh	hk	hh	hh	--	hh	hk	--	hk	hh	kk	hh	hh	hk	hk	hh	hh	hk	hh	--	hh	hk	hh
Lg-03	p003_479331	<hkxhk>	{00}	(hh,hk,kk)	84.81	hk	hk	hh	hh	hh	hk	hh	hk	hk	hk	hh	hk	hk	hh	hh	hh	hk	hk	hk	hk	hh	hh	hk	hh	hh	hh	hh	hk	hh	hk	hh	kk	hh	hh	hk	hk	hk	hh	hk	hh	hk	hh	hk	hh
Lg-04	p004_51411	<hkxhk>	{11}	(hh,hk,kk)	0	hk	hk	hh	hk	hk	hh	hh	hk	hk	kk	hk	hh	hh	hk	hk	hk	hk	hh	hh	hk	hh	hk	hh	hh	hh	hh	hh	hk	hk	kk	hh	hk	hk	hk	hk	hh	hk	hh	hh	hh	kk	kk	hk	hh
Lg-04	p004_1635637	<hkxhk>	{11}	(hh,hk,kk)	1.019	hk	hk	hh	hk	hk	hh	hh	hk	hk	kk	hk	hh	hh	hk	hk	hk	hk	hh	hh	hk	hh	hk	hh	hh	hh	--	hh	hk	--	kk	hk	hk	hh	hh	hh	hh	kk	hh	hh	hk	--	--	hk	hh
Lg-04	p004_997350	<hkxhk>	{11}	(hh,hk,kk)	2.552	hk	hk	hh	hk	hk	hh	hh	hk	kk	kk	hk	hh	hk	hk	hh	hk	hk	hh	hk	hk	hh	hk	hh	hh	hh	--	hh	hk	hk	kk	hh	hk	hk	hk	hk	hh	hk	hh	hh	hh	kk	kk	hk	hh
Lg-04	p004_1780992	<hkxhk>	{11}	(hh,hk,kk)	5.233	hk	hk	hh	hk	hk	hh	hh	hk	kk	kk	hk	hh	hh	hh	hk	hk	kk	hh	hk	hk	hh	hh	hh	hh	hh	--	hh	hk	hk	kk	hh	hk	hk	hk	hk	hh	kk	hh	hh	hk	kk	kk	hk	hh
Lg-04	p004_1424238	<hkxhk>	{11}	(hh,hk,kk)	5.983	hk	hk	hh	hk	hh	hh	hh	hk	hk	kk	hk	hh	hh	hk	hk	hk	kk	hh	hh	hk	hh	--	hh	hh	hh	--	hh	hk	hk	kk	hk	hk	hk	hk	hk	hh	kk	hh	hh	hk	--	--	hk	hh
Lg-04	p004_754132	<hkxhk>	{11}	(hh,hk,kk)	7.563	hk	kk	hh	hh	hk	hh	hh	hk	kk	kk	hk	hh	hh	hk	hh	hk	hk	hh	hk	hk	hh	hh	hh	hh	hh	--	hh	hk	hk	kk	hk	hk	hk	hk	hk	hh	kk	hh	hh	hk	--	kk	kk	hk
Lg-04	p004_754708	<hkxhk>	{11}	(hh,hk,kk)	8.685	hk	kk	hh	hk	hk	hh	hh	hk	kk	kk	hk	hh	hh	hk	hh	hk	hk	hh	hk	hk	hh	hk	hh	hh	hh	hh	hh	hk	hk	kk	hk	hk	hk	hk	hk	hh	kk	hh	hh	hk	kk	kk	kk	hk
Lg-04	p004_754323	<hkxhk>	{11}	(hh,hk,kk)	9.393	hk	kk	hh	hk	hk	hh	hh	hk	kk	kk	hk	hh	hh	hk	hh	hk	hk	hh	hk	hk	hh	hk	hh	hh	hh	hh	hh	hk	hk	kk	hk	hk	hk	hk	hk	hh	kk	hh	hh	hk	kk	kk	kk	hk
Lg-04	p004_596446	<hkxhk>	{11}	(hh,hk,kk)	11.092	hk	hk	hh	hk	hk	hh	hh	hk	kk	kk	hk	hh	hh	hk	hk	hk	kk	hh	hk	hk	hh	hk	hh	hh	hh	hh	hh	hk	hk	kk	hk	hk	hk	hk	hk	hh	kk	hh	hh	hk	kk	kk	kk	hk
Lg-04	p004_158647	<hkxhk>	{11}	(hh,hk,kk)	11.841	hk	hk	hh	hk	hk	hh	hh	hk	kk	kk	hk	hh	hh	hk	hk	hk	kk	hh	hk	hk	hh	hk	hh	hh	hh	hh	hh	hk	hk	kk	hk	hk	hk	hk	hk	hh	kk	hh	hh	hk	kk	kk	kk	hk
Lg-04	p004_159356	<hkxhk>	{11}	(hh,hk,kk)	12.204	hk	hk	hh	hk	hk	hh	hh	hk	kk	kk	hk	hh	hh	hk	hk	hk	kk	hh	hk	hk	hh	hk	hh	hh	hh	hh	hh	hk	kk	kk	hk	hk	hk	hk	hk	hh	kk	hh	hh	hk	kk	kk	kk	hk
Lg-04	p004_257104	<hkxhk>	{11}	(hh,hk,kk)	12.94	hk	hk	hh	hk	kk	hh	hh	hk	hk	kk	hk	hh	hh	hk	hk	kk	kk	hh	hh	hk	hh	hk	hh	hh	hh	hh	hh	hk	hk	kk	hk	hk	hk	hk	hk	hh	kk	hh	hh	hk	kk	kk	kk	hk
Lg-04	p004_1006210	<hkxhk>	{11}	(hh,hk,kk)	14.892	hk	hk	hh	hk	hk	hh	hh	kk	hk	kk	kk	hh	hh	hk	hk	hk	kk	hh	hh	hk	hh	hk	hk	hh	hh	--	hk	hk	hk	kk	hk	hk	hk	hk	hk	hh	kk	hh	hh	hk	kk	kk	hk	hh
Lg-04	p004_97902	<hkxhk>	{11}	(hh,hk,kk)	17.367	hk	kk	hh	hk	hk	hh	hh	kk	kk	kk	hh	hh	hk	hk	hh	hk	kk	hk	hk	hk	hk	hk	hk	hh	hh	hk	hk	hk	--	kk	hk	hk	hk	hk	hk	hh	kk	hh	hh	hk	--	hk	kk	hk
Lg-04	p004_821632	<hkxhk>	{11}	(hh,hk,kk)	21.766	hk	kk	hh	hk	kk	hh	hh	hk	kk	kk	hk	hh	hh	hk	hk	kk	kk	hh	hk	kk	hh	hk	hh	hh	hh	hh	hh	hk	hk	kk	hk	hk	hk	hk	hk	hh	kk	hh	hh	hk	kk	kk	kk	hk
Lg-04	p004_268637	<hkxhk>	{00}	(hh,hk,kk)	27.513	hk	hh	hk	hk	hh	kk	hk	hk	hk	hh	hh	kk	kk	hk	hk	hh	hh	hk	kk	hh	kk	hk	kk	kk	kk	kk	kk	hk	hk	hh	hk	hk	hk	hk	hk	kk	hh	kk	kk	hk	hh	hh	hk	kk
Lg-04	p004_1543459	<hkxhk>	{00}	(hh,hk,kk)	28.437	hk	hh	hk	hk	hh	kk	hk	hk	hk	hh	hh	kk	hk	hk	hk	hh	hh	hk	kk	hh	kk	hh	kk	kk	kk	kk	kk	hk	hk	hh	hk	hk	hk	hk	hk	kk	hh	kk	kk	hk	hh	hh	hk	kk
Lg-04	p004_74108	<hkxhk>	{00}	(hh,hk,kk)	29.474	hk	hh	hk	hk	hh	kk	hk	hk	hk	hh	hh	kk	hk	hk	hk	hh	hh	hk	kk	hh	kk	hk	kk	kk	kk	kk	kk	hk	hk	hh	hk	hk	hk	hk	hk	kk	hh	kk	kk	hk	hh	hh	hh	hk
Lg-04	p004_1015906	<hkxhk>	{00}	(hh,hk,kk)	30.242	hk	hh	hk	hk	hh	kk	hk	hk	hh	hh	hh	kk	hk	hk	hk	hh	hh	hk	kk	hh	kk	hk	kk	kk	kk	kk	kk	hk	hk	hh	hk	hk	hk	hk	hk	kk	hh	kk	kk	hk	hh	hh	hh	hk
Lg-04	p004_74102	<hkxhk>	{00}	(hh,hk,kk)	30.957	hk	hh	hk	hk	hh	kk	hk	hk	hh	hh	hh	kk	hk	hk	hk	hh	hh	hk	hk	hh	kk	hk	kk	kk	kk	kk	kk	hk	hk	hh	hk	hk	hk	hk	hk	kk	hh	kk	kk	hk	hh	hh	hh	hk
Lg-04	p004_533738	<hkxhk>	{00}	(hh,hk,kk)	31.31	hk	hh	hk	hk	hh	kk	hk	hk	hh	hh	hh	kk	kk	hk	hk	hh	hh	hk	hk	hh	kk	hk	kk	kk	kk	kk	kk	hk	hk	hh	hk	hk	hk	hk	hk	kk	hh	kk	kk	hk	hh	hh	hh	hk
Lg-04	p004_1016752	<hkxhk>	{00}	(hh,hk,kk)	33.025	hk	hh	hk	hk	hh	kk	hk	hh	hh	hh	hh	kk	hk	hk	hk	hh	hh	hk	hk	hh	kk	hk	kk	kk	kk	hk	hk	hk	hk	hh	hk	hk	hk	hk	hk	kk	hh	kk	kk	hk	hh	hh	hh	hk
Lg-04	p004_1168895	<hkxhk>	{00}	(hh,hk,kk)	36.101	hk	hh	kk	hh	hh	hk	kk	hh	hh	hh	hk	hk	kk	hk	hk	hh	hh	kk	hk	hh	hk	hh	hk	hk	hk	hk	hk	hh	hh	hh	hk	hk	hk	hk	hk	kk	hh	kk	kk	hk	hh	hh	hh	hk
Lg-04	p004_2042536	<hkxhk>	{00}	(hh,hk,kk)	37.2	hk	hh	hk	hk	hh	kk	hk	hh	hh	hh	hh	kk	hk	hk	hk	hh	hh	hk	hk	hh	hk	hk	hk	kk	kk	--	hk	hk	hh	hh	hk	hk	hk	hk	hk	kk	hh	kk	kk	hk	hh	hk	hh	hk
Lg-04	p004_997446	<hkxhk>	{00}	(hh,hk,kk)	39.82	hk	hh	hk	hh	hh	hk	hk	hh	hh	hh	hh	hk	hk	hk	hk	hh	hh	hk	hk	hh	hk	hh	hk	hk	hk	hk	hk	hh	hh	hh	kk	hk	kk	hk	kk	kk	hk	kk	kk	kk	hh	hh	hh	hk
Lg-04	p004_997442	<hkxhk>	{00}	(hh,hk,kk)	40.635	hk	hh	hk	hh	hh	hk	hk	hh	hh	hh	hh	hk	hk	hk	hk	hh	hh	hk	hk	hh	hk	hh	hk	hk	hk	--	hk	hh	hh	hh	kk	hk	hk	hk	kk	kk	hk	kk	kk	kk	hh	hh	hh	hk
Lg-04	p004_996897	<hkxhk>	{00}	(hh,hk,kk)	40.813	hk	hh	hk	hh	hh	hk	hk	hh	hh	hh	hh	hk	hk	hk	hk	hh	hh	hk	hk	hh	hk	hh	hk	hk	hk	--	hk	hh	hh	hh	kk	hk	hk	hk	hk	kk	hk	kk	kk	kk	hh	hh	hh	hk
Lg-04	p004_1552962	<hkxhk>	{00}	(hh,hk,kk)	41.201	hk	hh	hk	hh	hh	hk	hk	hh	hh	hh	hh	hk	hk	hk	hk	hh	hh	hk	hk	hh	hk	hh	hk	hk	hk	--	hk	hh	hh	hh	kk	hk	hk	hk	hk	kk	hk	kk	kk	kk	hh	hh	hh	hk
Lg-04	p004_1514474	<hkxhk>	{00}	(hh,hk,kk)	41.462	hh	hk	hh	hk	hh	kk	hk	hk	hh	hh	hk	kk	hk	hh	hh	hh	hh	hk	kk	hh	kk	hk	kk	kk	kk	--	kk	hk	hk	hh	kk	hh	hh	hh	hk	hh	hk	hk	kk	hk	hh	hh	hk	hk
Lg-04	p004_439265	<hkxhk>	{00}	(hh,hk,kk)	42.032	hk	hh	hk	hh	hh	hk	hk	hh	hh	hh	hh	hk	hk	hk	hk	hh	hh	hk	hh	hh	hk	hh	hk	hh	hk	hk	hk	hh	hh	hh	hk	hk	hh	hk	hk	kk	hh	kk	kk	hk	hh	hh	hh	hk
Lg-04	p004_769873	<hkxhk>	{00}	(hh,hk,kk)	42.498	hk	hh	hk	hh	hh	hh	hk	hh	hh	hh	hh	hk	kk	hk	hk	hh	hh	hk	hk	hh	hh	hh	hk	hk	hk	hk	hk	hh	hh	hh	hk	hk	hk	hk	hk	kk	hh	kk	kk	hk	hh	hh	hh	hk
Lg-04	p004_770572	<hkxhk>	{00}	(hh,hk,kk)	42.8	hk	hh	hk	hh	hh	hk	hk	hh	hh	hh	hh	hk	kk	hk	hk	hh	hh	hk	hk	hh	hk	hh	hk	hk	hk	hk	hk	hh	hh	hh	hk	hk	hk	hk	hh	kk	hh	kk	kk	hk	hh	hh	hh	hk
Lg-04	p004_1175662	<hkxhk>	{00}	(hh,hk,kk)	43.141	kk	hh	hk	hh	hh	hk	hk	hh	hh	hh	hh	hk	kk	hk	hk	hh	hh	hk	--	hh	hk	hh	hk	hk	hk	--	hk	hh	--	hh	hk	hk	hk	hk	hk	kk	hh	kk	kk	hk	--	hh	hh	hk
Lg-04	p004_1514561	<hkxhk>	{00}	(hh,hk,kk)	43.287	hh	hk	hh	hh	hh	kk	hk	hh	hh	hh	hk	kk	hk	hh	hh	hh	hh	hk	hk	hh	kk	hk	kk	kk	kk	kk	kk	hk	hk	hh	kk	hh	hh	hh	hk	hh	hk	hk	kk	hk	hh	hh	hk	hk
Lg-04	p004_160150	<hkxhk>	{00}	(hh,hk,kk)	43.328	hk	hh	hk	hh	hh	hh	hk	hh	hh	hh	hh	hk	kk	hk	hk	hh	hh	hk	hk	hh	hk	hh	hk	hk	hh	hk	hk	hh	hh	hh	hk	hk	hk	hk	hk	kk	hh	kk	kk	hk	hh	hh	hh	hk
Lg-04	p004_1817280	<hkxhk>	{00}	(hh,hk,kk)	43.573	hk	hh	hk	hh	hh	hk	hk	hh	hh	hh	hh	hk	kk	hk	hk	hh	hh	hk	hk	hh	hk	hh	hk	hk	kk	hk	hk	hh	hh	hh	hk	hk	hk	hk	hk	kk	hh	kk	kk	hk	hh	hh	hh	hk
Lg-04	p004_61422	<hkxhk>	{00}	(hh,hk,kk)	43.692	hk	hh	hk	hh	hh	hk	hk	hh	hh	hh	hh	hk	kk	hk	hk	hh	hh	hk	--	hh	hk	hh	hk	hk	hh	--	hk	hh	hh	hh	hk	hk	hk	hk	hk	kk	--	kk	kk	hk	--	hh	hh	hk
Lg-04	p004_405553	<hkxhk>	{00}	(hh,hk,kk)	43.838	hk	hh	hk	hh	hh	hk	hk	hh	hh	hh	hh	hk	kk	hk	hk	hh	hh	hk	hk	hh	hk	hh	hk	hk	hk	hk	hk	hh	hh	hh	hk	hk	kk	hk	hk	kk	hh	kk	kk	hk	hh	hh	hh	hk
Lg-04	p004_1006015	<hkxhk>	{00}	(hh,hk,kk)	43.94	hk	hh	hk	hh	hh	hk	hk	hh	hh	hh	hh	hk	kk	hk	hh	hh	hh	hk	hk	hh	hk	hh	hk	hk	hk	--	hk	hh	hh	hh	hk	hk	hk	hk	hk	kk	hh	kk	kk	hk	hh	hh	hh	hk
Lg-04	p004_406336	<hkxhk>	{00}	(hh,hk,kk)	44.018	hk	hh	hk	hh	hh	hk	hk	hh	hh	hh	hh	hk	kk	hk	hk	hh	hh	hk	hk	hh	hk	hh	hk	hk	hk	hk	hk	hh	hh	hh	hk	hk	hk	hk	hk	kk	hh	kk	kk	hh	hh	hh	hh	hk
Lg-04	p004_61352	<hkxhk>	{00}	(hh,hk,kk)	44.147	hk	hh	hk	hh	hh	hk	hk	hh	hh	hh	hh	hk	kk	hk	hk	hh	hh	hk	hk	hh	hk	hh	hk	hk	hk	--	hk	hh	hh	hh	hk	hk	hk	hk	hk	--	hh	kk	kk	hk	--	--	hh	hk
Lg-04	p004_769676	<hkxhk>	{00}	(hh,hk,kk)	44.19	hk	hh	hk	hh	hh	hk	hk	hh	hh	hh	hh	hk	kk	hk	hk	hh	hh	hk	hk	hh	hk	hh	hk	hk	hk	hk	hk	hh	hh	hh	hk	hk	hk	hk	hk	kk	hh	kk	kk	hk	hh	hh	hh	hk
Lg-04	p004_353590	<hkxhk>	{00}	(hh,hk,kk)	44.296	hk	hh	hk	hh	hh	hk	hk	hh	hh	hh	hh	hk	kk	hk	hk	hh	hh	hk	hk	hh	hk	hh	hk	hk	hk	hk	hk	hh	hh	hh	hk	hk	hk	hk	hk	kk	hh	kk	kk	hk	hh	--	hh	hk
Lg-04	p004_979223	<hkxhk>	{00}	(hh,hk,kk)	44.365	hk	hh	hk	hh	hh	hk	hk	hh	hh	hh	hh	hk	--	hk	hk	hh	hh	hk	hk	hh	hk	hh	hk	hk	hk	--	hk	hh	hh	hh	hk	hk	hk	hk	hk	kk	hh	kk	kk	hk	--	hh	hh	hk
Lg-04	p004_1252492	<hkxhk>	{00}	(hh,hk,kk)	44.521	hk	hh	hk	hh	hh	hk	hk	hh	hh	hh	hh	hk	hk	hk	hk	hh	hh	hk	hk	hh	kk	hh	hk	hk	hk	hk	hk	hh	hh	hh	hk	hk	hk	hk	hk	kk	hh	kk	kk	hk	hh	hh	hh	hk
Lg-04	p004_60845	<hkxhk>	{00}	(hh,hk,kk)	44.598	hk	hh	hk	hh	hh	hk	hk	hh	hh	hh	hh	hk	kk	hk	hk	hh	hh	hk	hk	hh	hk	hh	hk	hk	hk	--	hk	hh	hh	hh	hk	hk	hk	hk	hk	kk	hh	kk	kk	hk	hh	--	hh	hk
Lg-04	p004_257755	<hkxhk>	{00}	(hh,hk,kk)	44.713	hk	hh	hk	hh	hh	hk	hk	hh	hh	hh	hh	hk	hk	hk	hk	hh	hh	hk	hk	hh	hk	--	hk	hk	hk	hk	hk	hh	hh	hh	hk	hk	hk	hk	hk	kk	hh	--	kk	hk	hh	hh	hh	hk
Lg-04	p004_1530174	<hkxhk>	{00}	(hh,hk,kk)	44.746	hk	hh	hk	hh	hh	hk	hk	hh	hh	hh	hh	hk	hk	hk	hk	hh	hh	hk	hk	hh	hk	hh	hk	hk	hk	hk	hk	hh	hh	hh	hk	hk	hk	hk	hk	kk	hh	kk	kk	hk	hh	hh	hh	hk
Lg-04	p004_913609	<hkxhk>	{00}	(hh,hk,kk)	44.896	hk	hh	hk	hh	hh	hk	hk	hh	hh	hh	hh	hk	hk	hk	hk	hh	hh	hk	hk	hh	hk	hh	hk	hk	hk	--	hk	hh	hh	hh	hk	hk	hk	hk	hk	kk	hh	kk	kk	hk	hh	hh	hh	hk
Lg-04	p004_257702	<hkxhk>	{00}	(hh,hk,kk)	44.953	hk	hh	hk	hh	hh	hk	hk	hh	hh	hh	hh	hk	hh	hk	hk	hh	hh	hk	hk	hh	hk	hh	hk	hk	hk	hk	hk	hh	hh	hh	hk	hk	hk	hk	hk	kk	hh	kk	kk	hk	hh	hh	hh	hk
Lg-04	p004_596598	<hkxhk>	{00}	(hh,hk,kk)	45.079	hk	hh	hk	hh	hh	hk	hk	hh	hh	hh	hh	hk	hk	hk	hk	hh	hh	hk	hk	hh	hk	hh	hk	hk	hk	hk	hk	hh	hh	hh	hk	hk	hk	kk	hk	kk	hh	kk	kk	hk	hh	hh	hh	hk
Lg-04	p004_652332	<hkxhk>	{00}	(hh,hk,kk)	45.189	hk	hh	hk	hh	hh	hk	hk	hh	hh	hh	hh	hk	hk	hk	hk	hh	hh	hk	hk	hh	hk	hh	hk	hk	hk	hh	hk	hh	hh	hh	hk	hk	hk	hk	hk	kk	hh	kk	kk	hk	hh	hh	hh	hk
Lg-04	p004_941730	<hkxhk>	{00}	(hh,hk,kk)	45.254	hk	hh	hk	hh	hh	hk	hk	hh	hh	hh	hh	hk	hk	hk	hk	hh	hh	hk	hk	hh	hk	hh	hk	hk	hk	hh	hk	hh	hh	hh	hk	hk	hk	hk	hk	kk	hh	kk	kk	hk	hh	hh	hh	hk
Lg-04	p004_1251496	<hkxhk>	{00}	(hh,hk,kk)	45.408	hk	hh	hk	hh	hh	hk	hk	hh	hh	hh	hh	hk	hk	hk	hk	hh	hh	hk	hk	hh	hk	hh	hk	hk	hk	hh	hk	hh	hh	hh	hk	hk	hk	hk	hk	kk	hh	kk	kk	hk	hh	hh	hh	hk
Lg-04	p004_490435	<hkxhk>	{00}	(hh,hk,kk)	45.635	hk	hh	hk	hh	hh	hk	hk	hh	hh	hh	hh	hk	hk	hk	hk	hh	hh	hk	hk	hh	hk	hh	hk	hk	hk	hk	hk	hh	hh	hh	hk	hk	hk	hk	hk	kk	hh	kk	kk	hk	hh	hk	hh	hk
Lg-04	p004_2043052	<hkxhk>	{00}	(hh,hk,kk)	45.717	hk	hh	hk	hh	hh	hk	hk	hh	hh	hh	hh	hk	hk	hk	hk	hh	hh	hk	hk	hh	hk	hh	hk	hk	kk	--	hk	hh	hh	hh	hk	hk	hk	hk	hk	kk	hh	kk	kk	hk	hh	hk	hh	hk
Lg-04	p004_107439	<hkxhk>	{00}	(hh,hk,kk)	45.958	hk	hh	hk	hh	hh	hk	hk	hh	hh	hh	hh	hk	hh	hk	hk	hh	hh	hk	hk	hh	hk	hh	hk	hk	hk	hh	hh	hh	hh	hh	hk	hk	hk	hk	hk	kk	hh	kk	kk	hk	hh	hh	hh	hk
Lg-04	p004_325625	<hkxhk>	{00}	(hh,hk,kk)	46.32	hk	hh	hk	hh	hh	hk	hk	hh	hh	hh	hh	hk	hk	hk	hk	hh	hh	hk	hk	hh	hk	hh	hk	hk	hk	hk	hk	hh	hh	hh	hk	hk	hk	hk	hk	kk	hh	kk	kk	hk	hh	hh	hk	kk
Lg-04	p004_509513	<hkxhk>	{00}	(hh,hk,kk)	46.903	hk	hh	hk	hh	hh	hk	hk	hh	hh	hh	hh	hk	hk	hk	hk	hh	hk	hk	hk	hh	hk	hh	hk	hk	hk	hk	hk	hh	hh	hh	hk	hk	hk	hk	hk	kk	hh	kk	kk	hk	hh	hh	hh	hk
Lg-04	p004_509132	<hkxhk>	{00}	(hh,hk,kk)	47.229	hk	hh	hk	hh	hh	hk	hk	hh	hh	hh	hh	hk	hk	hk	hk	hh	hk	hk	hk	hh	hk	hh	hk	hk	hk	hk	hk	hh	hh	hh	hk	hk	hk	hk	hk	kk	hh	kk	kk	hk	hh	hh	hh	hh
Lg-04	p004_730111	<hkxhk>	{00}	(hh,hk,kk)	48.374	hk	hh	hk	hh	hh	hk	hk	hh	hh	hh	hh	hk	hk	hk	hk	hh	hh	kk	kk	hh	hk	hh	hk	hk	hk	hk	hk	hh	hh	hh	hk	hk	hk	hk	hk	kk	hh	kk	kk	hk	hh	hk	hh	hk
Lg-04	p004_1888680	<hkxhk>	{00}	(hh,hk,kk)	49.058	hk	hh	hk	hh	hh	hk	hk	hh	hh	hh	hh	hk	kk	hk	hk	hh	hh	kk	kk	hh	hk	hh	hk	hk	hk	--	hk	hh	--	hh	hk	hk	hk	hk	hk	kk	hh	kk	kk	hk	--	hk	hk	kk
Lg-04	p004_324256	<hkxhk>	{00}	(hh,hk,kk)	49.111	hh	hk	hh	hh	hh	hk	hk	hh	hh	hh	hk	hk	hk	hh	hh	hh	hh	hk	hk	hh	hk	hh	kk	hk	hk	--	kk	hh	hk	hh	kk	hh	hh	hh	hk	hh	hk	hk	kk	hk	hk	hh	hh	kk
Lg-04	p004_599618	<hkxhk>	{00}	(hh,hk,kk)	49.373	hk	hh	hk	hh	hh	hk	hk	hh	hh	hh	hh	hk	kk	hk	hk	hh	hh	kk	kk	hh	hk	hh	hk	hk	hk	hk	hk	hh	--	hh	hk	hk	hk	hk	hk	kk	hh	kk	kk	hk	hh	hk	hk	kk
Lg-04	p004_1514487	<hkxhk>	{00}	(hh,hk,kk)	49.619	hh	hk	hh	hh	hh	hk	hk	hh	hh	hh	hk	hk	hk	hh	hh	hh	hh	hk	hk	hh	hk	hh	kk	hk	hk	--	kk	hh	hk	hh	kk	hh	hh	hh	hk	hh	hk	hk	kk	hk	hh	hh	hh	hk
Lg-04	p004_808532	<hkxhk>	{00}	(hh,hk,kk)	49.806	hk	hh	hk	hh	hh	hk	hk	hh	hh	hh	hh	hk	hk	hk	hk	hh	hh	kk	kk	hh	hk	hh	hk	hk	hk	hk	hk	hh	hh	hh	hk	hk	hk	hk	hk	kk	hh	kk	kk	hk	hh	hk	hk	kk
Lg-04	p004_709058	<hkxhk>	{00}	(hh,hk,kk)	50.597	hk	hh	hk	hh	hh	hk	hk	hh	hk	hh	hh	hk	hk	hk	hk	hh	hh	kk	kk	hh	hk	hh	hk	hk	hh	hk	hk	hh	hh	hh	hk	hk	hk	hk	hk	kk	hh	kk	kk	hk	hh	hk	hk	kk
Lg-04	p004_666759	<hkxhk>	{00}	(hh,hk,kk)	51.019	hh	hk	hh	hh	hh	hk	kk	hh	hh	hh	hk	hk	hh	hh	hk	hh	hh	hk	hh	hh	hk	hh	hk	hk	hk	hh	hk	hh	hh	hh	kk	hh	hh	hh	hk	hh	hk	hk	kk	hk	hh	hh	hh	hk
Lg-04	p004_709153	<hkxhk>	{00}	(hh,hk,kk)	51.39	hk	hh	hk	hh	hh	hk	hk	hh	hk	hh	hh	hk	hk	hk	hk	hh	hk	kk	kk	hh	hk	hh	hk	hk	hk	hk	hk	hh	hh	hh	hk	hk	hk	hk	hk	kk	hh	kk	kk	hk	hh	hk	hk	kk
Lg-04	p004_741536	<hkxhk>	{00}	(hh,hk,kk)	51.62	hh	hk	hh	hh	hh	hk	kk	hh	hh	hh	hk	hk	hk	hh	hk	hh	hh	hk	kk	hh	hk	hh	hk	hk	hk	--	hk	hh	hh	hh	kk	hh	hh	hh	hk	hh	hk	hk	kk	hk	hh	hh	hh	hk
Lg-04	p004_554253	<hkxhk>	{00}	(hh,hk,kk)	52.032	hh	hh	hk	hh	hh	hk	hk	hh	hh	hh	hh	hk	kk	hk	hk	hh	hk	kk	kk	hh	hk	hh	hk	hk	hk	hk	hk	hh	hh	hh	hk	hk	hk	hk	hk	kk	hh	kk	kk	hk	hh	hk	hh	hk
Lg-04	p004_515198	<hkxhk>	{00}	(hh,hk,kk)	52.371	hh	hk	hh	hh	hh	hk	hk	hh	hh	hh	hk	hk	hk	hh	hh	hh	hh	hk	hk	hh	hk	hh	hk	hk	hk	--	hk	hh	hh	hh	kk	hh	hh	hh	hk	hh	hk	hk	kk	hk	hk	hh	hh	hk
Lg-04	p004_554334	<hkxhk>	{00}	(hh,hk,kk)	52.425	hh	hh	hk	hh	hh	hk	hk	hh	hh	hh	hh	hk	hk	hk	hk	hh	hk	kk	kk	hh	hk	hh	hk	hk	kk	hk	hk	hh	hh	hh	hk	hk	hk	hk	hk	kk	hh	kk	kk	hk	hh	hk	hh	hk
Lg-04	p004_636867	<hkxhk>	{00}	(hh,hk,kk)	52.699	hh	hk	hh	hh	hh	hk	hk	hh	hh	hh	hk	hk	hk	hh	hh	hh	hh	hk	hk	hh	hk	hh	hk	hk	kk	hk	hk	hh	--	hh	kk	hh	hh	hh	hk	hh	hk	hk	kk	hk	--	hh	hh	hk
Lg-04	p004_667300	<hkxhk>	{00}	(hh,hk,kk)	53.026	hh	hk	hh	hh	hh	hk	hk	hh	hh	hh	hk	hk	hk	hh	hk	hh	hh	hk	hk	hh	hk	hh	hk	hk	hk	hh	hh	hh	hh	hh	kk	hh	hh	hh	hk	hh	hk	hk	kk	hk	hh	hh	hh	hk
Lg-04	p004_667440	<hkxhk>	{00}	(hh,hk,kk)	53.217	hh	hk	hh	hh	hh	hk	hk	hh	hh	hh	hk	hk	hk	hh	hk	hh	hh	hk	hk	hh	hk	hh	hk	hk	hk	hh	hk	hh	hh	hh	kk	hh	hh	hh	hk	hh	hk	hk	kk	hk	hh	hh	hh	hk
Lg-04	p004_1515492	<hkxhk>	{00}	(hh,hk,kk)	53.32	hh	hk	hh	hh	hh	hk	hk	hh	hh	hh	hk	hk	hk	hh	hh	hh	hh	hk	hk	hh	hk	hh	hk	hk	hk	--	hk	hh	hh	hh	kk	hh	hh	hh	hk	hh	hk	hk	kk	hk	hh	hh	hh	hk
Lg-04	p004_741309	<hkxhk>	{00}	(hh,hk,kk)	53.629	hh	hk	hh	hh	hh	hk	hk	hh	hh	hh	hk	hk	hk	hh	hk	hh	hh	hk	hk	hh	hk	hh	hk	hk	hk	hk	hk	hh	hh	hh	kk	hh	hh	hh	hk	hh	hk	hk	kk	hk	hh	hh	hh	hk
Lg-04	p004_666865	<hkxhk>	{00}	(hh,hk,kk)	53.829	hh	hk	hh	hh	hh	hk	hk	hh	hh	hh	hk	hk	hk	hh	hk	hh	hh	hk	hk	hh	hk	hh	hk	hk	hk	hk	hk	hh	hh	hh	kk	hh	hh	hh	hk	hh	hk	hk	kk	hk	hh	hh	hh	hk
Lg-04	p004_841631	<hkxhk>	{00}	(hh,hk,kk)	53.914	hk	hh	kk	hh	hh	hk	kk	hh	hk	hh	hk	hk	hk	hk	hk	hh	hh	kk	kk	hh	hk	hh	hk	hk	hk	hk	hk	hh	hh	hh	hk	hk	hk	hk	hk	kk	hh	kk	kk	hk	hh	hk	hk	kk
Lg-04	p004_298696	<hkxhk>	{00}	(hh,hk,kk)	54.093	hh	hk	hh	hh	hh	hk	hk	hh	hh	hh	hk	hk	hk	hh	hk	hh	hh	hk	hk	hh	hk	hh	hk	hk	hk	hk	hk	hh	hh	hh	kk	hh	hh	hh	hk	hh	hk	hk	kk	hk	hh	hh	hh	kk
Lg-04	p004_324193	<hkxhk>	{00}	(hh,hk,kk)	54.436	hh	hk	hh	hh	hh	hk	hk	hh	hh	hh	hk	hk	hk	hh	hh	hh	hh	hk	hk	hh	hk	hh	hk	hk	hk	hk	hk	hh	hh	hh	kk	hh	hh	hh	hk	hh	hk	hk	kk	hk	hk	hh	hh	kk
Lg-04	p004_1108331	<hkxhk>	{00}	(hh,hk,kk)	55.442	hh	hh	hk	hh	hh	hk	hk	hh	hk	hh	hh	hk	hk	hk	hk	hh	hh	hk	hk	hh	hk	hh	hk	hk	hk	hk	hk	hh	hh	hh	hk	kk	hk	hk	hk	kk	hk	kk	kk	hk	--	hk	hh	hk
Lg-04	p004_1108473	<hkxhk>	{00}	(hh,hk,kk)	55.612	hh	hh	hk	hh	hh	hk	hk	hh	hk	hh	hh	hk	hk	hk	hk	hh	hh	hk	kk	hh	hk	hh	hk	hk	hk	hk	hk	hh	hh	hh	hk	kk	hk	hk	hk	kk	hk	kk	kk	hk	--	hk	hh	hk
Lg-04	p004_667488	<hkxhk>	{00}	(hh,hk,kk)	55.614	hh	hk	hh	hh	hh	hk	hk	hh	hh	hh	hk	hh	hk	hh	hk	hh	hh	hk	hk	hh	hk	hh	hh	hk	hk	hk	hh	hh	hh	hh	kk	hh	hh	hh	hk	hh	hk	hk	kk	hk	hh	hh	hh	hk
Lg-04	p004_511323	<hkxhk>	{00}	(hh,hk,kk)	55.939	hh	hh	hk	hh	hh	hk	hk	hh	hk	hh	hh	hk	hk	hk	hk	hk	hh	hk	hk	hh	hk	hh	hk	hk	hk	hk	hk	hh	hh	hh	hk	kk	hk	hk	hk	kk	hk	kk	kk	hk	hh	hk	hh	hk
Lg-04	p004_511419	<hkxhk>	{00}	(hh,hk,kk)	56.263	hh	hh	hk	hh	hh	hk	hk	hh	hk	hh	hh	hk	hk	hk	hk	hk	hh	hk	hk	hh	hk	hh	hk	hk	hk	hk	hh	hh	hh	hh	hk	kk	hk	hk	hk	kk	hk	kk	kk	hk	hh	hk	hh	hk
Lg-04	p004_762604	<hkxhk>	{00}	(hh,hk,kk)	56.636	hh	hh	hk	hh	hh	hk	hk	hh	hk	hh	hh	hk	hk	hk	hk	hk	hh	hk	hk	hh	hk	hh	hk	hk	hk	hk	hk	hh	hh	hh	hk	kk	hk	hk	hk	kk	hk	kk	kk	hk	hh	hk	hh	hk
Lg-04	p004_321215	<hkxhk>	{00}	(hh,hk,kk)	57.114	hh	hh	hk	hh	hh	hk	hk	hh	hk	hh	hh	hk	hk	hk	hk	hk	hh	hk	hk	hh	hk	hh	hk	hk	hk	--	hk	hh	hh	hh	hk	kk	hk	hk	hk	hk	hk	kk	kk	hk	--	hk	hh	hk
Lg-04	p004_987619	<hkxhk>	{00}	(hh,hk,kk)	57.785	hk	hk	hh	hh	hh	hk	hk	hh	hh	hh	hk	hk	hk	hh	hk	hh	hh	hk	hk	hh	hk	hh	hk	hk	hk	--	hk	hh	hh	hh	kk	hk	hh	hk	hk	kk	hk	hk	kk	kk	hh	hh	hh	hk
Lg-04	p004_1073007	<hkxhk>	{00}	(hh,hk,kk)	57.896	hk	hk	hh	hh	hh	hk	hk	hh	hh	hh	hk	hk	hk	hh	hk	hh	hh	hk	hk	hh	hk	hh	hk	hk	hk	hk	hk	hh	hh	hh	kk	hk	hh	hk	hk	kk	hk	hk	kk	kk	hh	hh	hh	hk
Lg-04	p004_1158840	<hkxhk>	{00}	(hh,hk,kk)	58.754	hk	hk	hh	hh	hh	hk	hk	hh	hh	hh	hk	hk	hk	hh	hk	hh	hh	hk	hk	hh	hk	hh	hk	hk	hh	hk	hk	hh	hh	hh	kk	hk	hh	hk	hk	kk	hh	hk	kk	kk	hk	hh	hh	hk
Lg-04	p004_1159236	<hkxhk>	{00}	(hh,hk,kk)	58.991	hk	hk	hh	hh	hh	hk	hk	hh	hh	hh	hk	hk	hk	hh	hk	hh	hh	hk	hk	hh	hk	hh	hk	hk	hk	hk	hk	hh	hh	hh	kk	hk	hh	hk	hk	kk	hh	hk	kk	kk	hk	hh	hh	hk
Lg-04	p004_510770	<hkxhk>	{00}	(hh,hk,kk)	58.997	hh	hh	hk	hh	hh	hk	hk	hh	hk	hh	hh	hk	hk	hk	hk	hk	hh	kk	kk	hh	hk	hh	hk	hk	hk	hk	hk	hh	hh	hh	hk	kk	hk	hk	hk	kk	hk	kk	kk	hk	hh	hk	hh	hk
Lg-04	p004_510673	<hkxhk>	{00}	(hh,hk,kk)	59.181	hh	hh	hk	hh	hh	hk	hk	hh	hk	hh	hh	hh	hk	hk	hk	hk	hh	kk	kk	hh	hk	hh	hk	hk	hk	hk	hk	hh	hh	hh	hk	kk	hk	hk	hk	kk	hk	kk	kk	hk	hh	hk	hh	hk
Lg-04	p004_510860	<hkxhk>	{00}	(hh,hk,kk)	59.899	hh	hh	hk	hh	hh	hk	hk	hh	hk	hh	hh	hk	kk	hk	hk	hk	hh	kk	kk	hh	hk	hh	hk	hk	hk	hk	hk	hh	hh	hh	hk	kk	hk	hk	hk	kk	hk	kk	kk	hk	hh	hk	hk	kk
Lg-04	p004_557649	<hkxhk>	{00}	(hh,hk,kk)	59.907	hk	kk	hh	hh	hk	hh	hk	hh	hk	hh	hk	kk	hh	hh	hk	hh	hh	hk	hh	hk	kk	hk	hk	hk	hh	kk	hk	kk	hk	kk	kk	hh	hh	kk	hh	hh	kk	hh	hk	kk	kk	hh	hh	hk
Lg-04	p004_392520	<hkxhk>	{00}	(hh,hk,kk)	60.36	hk	hk	hh	hh	hh	hk	hk	hh	hh	hh	hk	hk	hk	hh	hh	hh	hh	hk	hk	hh	hk	hh	hk	hk	hk	hk	hk	hh	hh	hk	kk	hh	hh	hh	hh	hh	hk	hk	kk	hk	hk	hh	hh	hk
Lg-04	p004_814878	<hkxhk>	{00}	(hh,hk,kk)	60.675	hk	hk	hh	hh	hh	hk	hk	hh	hh	hh	hk	hk	hk	hh	hh	hh	hh	hk	hk	hk	hk	hh	hk	hk	hk	hk	hk	hh	hh	hk	kk	hh	hh	hh	hh	hh	hk	hk	kk	hk	hk	hh	hh	hk
Lg-04	p004_761646	<hkxhk>	{00}	(hh,hk,kk)	60.875	hh	hh	hk	hh	hh	hk	hk	hh	hk	hh	hh	hk	hk	hk	hk	hk	hk	hk	hk	hh	hk	hh	hk	hk	hh	--	hk	hh	hh	hh	hk	kk	hk	hk	hk	kk	hk	kk	kk	hk	--	--	hh	hk
Lg-04	p004_655150	<hkxhk>	{00}	(hh,hk,kk)	61.519	hk	hk	hh	hh	hh	hk	hk	hh	hh	hh	hk	hk	hk	hh	hh	hh	hh	hk	hk	hh	hk	hk	hk	hk	hk	--	hk	hh	hk	hh	kk	hh	hh	hh	hh	hh	hk	hk	kk	hk	hk	hh	hh	hk
Lg-04	p004_320975	<hkxhk>	{00}	(hh,hk,kk)	62.31	hh	hh	hk	hh	hh	hk	hk	hh	hk	hh	hh	hk	kk	hk	hk	hk	hk	hk	hk	hh	hk	hh	hk	hk	hk	--	hk	hh	hh	hh	hk	kk	kk	hk	hk	hk	hk	kk	kk	hk	hh	hk	hh	hk
Lg-04	p004_212917	<hkxhk>	{00}	(hh,hk,kk)	63.909	hk	hk	hh	hh	hh	hh	hk	hh	hh	hh	hk	hk	hk	hh	hh	hh	hh	hk	hk	hk	hk	hh	hk	hk	hk	hk	hk	hh	hh	hk	kk	hh	hh	hh	hh	hh	hk	hk	kk	kk	kk	hh	hh	hk
Lg-04	p004_942335	<hkxhk>	{00}	(hh,hk,kk)	66.2	hk	hk	hh	hh	hk	hh	hk	hh	hk	hh	hk	hk	hh	hh	hk	hh	hh	hk	hh	hk	hk	hh	hk	hk	hh	--	hk	hk	--	hk	hk	hh	hh	kk	hh	hh	hk	hh	hh	kk	--	hh	hh	hk
Lg-04	p004_655012	<hkxhk>	{00}	(hh,hk,kk)	66.476	hk	hk	hh	hh	hh	hk	hk	hh	hk	hh	hk	hk	hk	hh	hh	hh	hk	hk	kk	hk	hk	hk	hk	hk	hk	--	hk	hh	hk	hh	kk	hh	hh	hh	hh	hh	hk	hk	kk	hk	hk	hh	hh	kk
Lg-04	p004_435959	<hkxhk>	{00}	(hh,hk,kk)	68.514	hk	kk	hh	hh	hk	hh	hk	hh	hk	hh	hk	hk	hh	hh	hk	hh	hh	hk	hh	hk	hk	hh	hk	hk	hh	--	hk	hk	hh	hk	hk	hh	hh	kk	hh	hh	hk	hh	hk	kk	kk	hh	hh	hk
Lg-04	p004_977050	<hkxhk>	{00}	(hh,hk,kk)	71.275	hk	hk	hh	hh	hk	hh	hk	hh	hk	hh	hk	hk	hh	hh	hk	hh	hh	hk	hh	hk	hk	hh	hh	hk	hk	hh	hk	hk	hh	hk	hk	hh	hh	kk	hh	hh	hk	hk	hk	kk	kk	hh	hh	hk
Lg-04	p004_1812682	<hkxhk>	{00}	(hh,hk,kk)	73.759	hk	hk	hh	hh	hk	hk	hk	hh	hh	hh	hk	hk	hk	hh	hk	hk	hh	hk	hk	hh	hk	hk	hk	hk	hk	kk	hk	hh	hk	hh	kk	hk	hh	hk	hh	hk	hk	hk	kk	kk	kk	hh	hh	hk
Lg-04	p004_143400	<hkxhk>	{00}	(hh,hk,kk)	78.232	hk	hk	hh	hh	hk	hh	hk	hh	hh	hh	hk	hk	hh	hh	hh	hk	hh	hk	hh	hk	hk	hh	hk	hk	hk	hk	hk	hh	hh	hk	hk	hh	hh	hk	hh	hh	hk	hk	hk	kk	--	hh	hh	hk
Lg-04	p004_836924	<hkxhk>	{00}	(hh,hk,kk)	79.697	hk	hk	hh	hh	hk	hh	hk	hh	hh	hh	hk	hk	hh	hh	hh	hk	hh	hk	hh	hk	hk	hh	hk	hk	hk	hk	hk	hh	hh	hh	hk	hh	hh	hk	hh	hk	hk	hk	hk	kk	kk	hh	hh	hk
Lg-04	p004_219551	<hkxhk>	{00}	(hh,hk,kk)	82.876	hk	hk	hh	hh	hk	hh	hk	hh	hh	hh	hk	kk	hk	hh	hk	hk	hh	hk	hh	hk	hk	hk	hk	hk	hk	kk	hk	hk	hk	hk	hk	hh	hh	hk	hh	hk	hk	hk	hk	kk	kk	hh	hh	hk
Lg-04	p004_1174131	<hkxhk>	{00}	(hh,hk,kk)	88.559	hk	hk	hh	hh	hk	hh	hk	hh	hh	hh	hk	hk	hk	hk	hk	hk	hh	hk	hh	hk	hk	hh	hk	hk	hk	--	hk	hh	--	kk	hk	hh	hh	hk	hh	hk	kk	kk	hk	kk	kk	hh	hh	hk
Lg-05	p008_126058	<hkxhk>	{11}	(hh,hk,kk)	0	hk	hk	hk	hk	hk	hh	hk	hk	hk	kk	hk	hk	hk	kk	hk	hk	kk	hk	hk	hk	hh	hk	hh	hh	hk	--	hk	hh	kk	hh	hh	hk	hk	hk	kk	hk	hk	hk	hk	hh	--	kk	kk	hk
Lg-05	p008_126060	<hkxhk>	{11}	(hh,hk,kk)	0.388	hk	hk	hk	hk	hk	hh	hk	hk	hk	kk	hk	hk	hk	kk	hk	hk	kk	hk	hk	hk	hh	hk	hh	hh	hk	--	hk	hh	kk	hh	hh	hk	hk	hk	hk	hk	hk	kk	hk	hh	--	kk	kk	hk
Lg-05	p008_958043	<hkxhk>	{11}	(hh,hk,kk)	3.784	hh	hk	hk	hk	hh	hh	hk	kk	hk	kk	hk	hk	hk	hk	hk	hk	hk	hk	hk	hk	hh	hk	hh	hh	kk	hh	hk	hh	kk	hh	hh	hh	kk	hk	hk	kk	kk	kk	hk	hh	hh	kk	hk	hh
Lg-05	p005_2200440	<hkxhk>	{11}	(hh,hk,kk)	5.816	hh	hk	hk	kk	hh	hh	hk	hk	hk	kk	hk	hk	kk	hk	kk	hk	hk	hk	hk	hk	hh	hk	hh	hh	hk	hh	hk	hh	hk	hh	hh	hh	hk	hk	hk	hk	kk	hk	hk	hh	hh	kk	hk	hh
Lg-05	p008_52025	<hkxhk>	{11}	(hh,hk,kk)	7.032	hh	hk	hk	hk	hh	hh	hk	kk	hk	kk	hk	kk	hk	hk	hk	hk	hk	hk	hk	hk	hh	hk	hh	hh	hk	hh	kk	hh	hk	hh	hh	hh	kk	hk	kk	hk	hk	hk	hk	hh	hh	kk	hk	hh
Lg-05	p008_2079012	<hkxhk>	{11}	(hh,hk,kk)	7.836	hh	hk	hk	hk	hh	hh	hk	hk	hk	kk	hk	hk	kk	hk	kk	hk	hk	hk	hk	hk	hh	hk	hh	hh	hk	--	hk	hh	hk	hh	hh	hh	kk	hk	hk	kk	hk	hk	hk	hh	--	kk	hk	hh
Lg-05	p008_647939	<hkxhk>	{11}	(hh,hk,kk)	8.348	hh	hk	hk	hk	hh	hh	hk	hk	hk	kk	hk	hk	hk	hk	hk	hk	hk	hk	hk	hk	hh	hk	hh	hh	kk	hh	hk	hh	hk	hh	hh	hh	kk	hk	kk	hk	hk	hk	hk	hh	hh	kk	hk	hh
Lg-05	p008_1355677	<hkxhk>	{11}	(hh,hk,kk)	8.836	hh	hk	hk	hk	hh	hh	hk	hk	hk	kk	hk	hk	hk	hk	hk	hk	hk	hk	hk	hk	hh	hk	hh	hh	kk	--	hk	hh	hk	hh	hh	hh	hk	hk	hk	hk	hk	hk	hk	hh	hh	kk	hk	hh
Lg-05	p008_3069222	<hkxhk>	{11}	(hh,hk,kk)	9.227	hh	hk	hk	hk	hh	hh	hk	hk	hk	kk	hk	hk	hk	hk	hk	hk	hk	hk	hk	hk	hh	hk	hh	hh	hk	--	hk	hh	hk	hh	hh	hh	hk	hk	hk	hk	hk	hk	hk	hh	hh	kk	hk	hh
Lg-05	p008_3196184	<hkxhk>	{11}	(hh,hk,kk)	9.594	hh	hk	hk	hk	hk	hh	hk	hk	hk	kk	hk	hk	hk	hk	hk	hk	hk	hk	hk	hk	hh	hk	hh	hh	hh	hh	hk	hh	hk	hh	hh	hh	hk	hk	hk	hk	hk	hk	hk	hh	hh	kk	hk	hh
Lg-05	p008_568988	<hkxhk>	{11}	(hh,hk,kk)	9.688	hh	hk	hk	hk	hk	hh	hk	hk	hk	kk	hk	hk	hk	hk	hk	hk	hk	hk	hk	hk	hh	hk	hh	hh	hk	hh	hk	hh	hk	hh	hh	hh	hk	hk	hk	hk	hk	hk	hk	hh	hh	kk	hk	hh
Lg-05	p008_958149	<hkxhk>	{11}	(hh,hk,kk)	9.911	hh	hk	hk	hk	hh	hh	hk	hk	hk	kk	hk	hk	hk	hk	hk	hk	hk	hk	hk	hk	hh	hk	hh	hh	hk	hh	hk	hh	hk	hh	hh	hh	hk	hk	hk	hk	hk	hk	hk	hh	hh	kk	hk	hh
Lg-05	p008_567561	<hkxhk>	{11}	(hh,hk,kk)	10.127	hh	hk	hk	hk	hh	hh	hk	hk	hk	kk	hh	hk	hk	hk	hh	hk	hk	hk	hk	hk	hh	hk	hh	hh	hk	--	hk	hh	hk	hh	hh	hh	hk	hk	hk	hk	hk	hk	hk	hh	hh	kk	hk	hh
Lg-05	p005_1887054	<hkxhk>	{11}	(hh,hk,kk)	10.21	hh	hk	hk	hk	hh	hh	hk	hk	hk	kk	hk	hk	hk	hk	hh	hk	hk	hk	hk	hk	hh	hh	hh	hh	hk	hh	hk	hh	hk	hh	hh	hh	hk	hk	hk	hk	hk	hk	hk	hh	hh	kk	hk	hh
Lg-05	p008_3196379	<hkxhk>	{11}	(hh,hk,kk)	10.497	hh	hk	hk	hk	hk	hh	hk	hk	hk	kk	hk	hk	hk	hk	hk	hk	hk	hk	hk	hk	hh	hk	hh	hh	hk	hh	hk	hh	hk	hh	hh	hh	hk	hk	hk	hk	hk	hk	hk	hh	hh	kk	hk	hh
Lg-05	p008_584256	<hkxhk>	{11}	(hh,hk,kk)	10.647	hh	hk	hk	hk	hh	hh	hk	hk	hk	kk	hk	hk	hk	hk	hk	hk	hk	hk	hk	hk	hh	hk	hh	hh	hk	hh	hk	hh	hk	hh	hh	hh	hk	hk	hk	hk	hk	hk	hk	hh	hh	kk	hk	hh
Lg-05	p008_1093175	<hkxhk>	{11}	(hh,hk,kk)	10.74	hh	hk	hk	hk	hh	hh	hk	hk	hk	kk	hk	hk	hk	hk	hk	hk	hk	hk	hk	hk	hh	hk	hh	hh	hk	--	hk	hh	hk	hh	hh	hh	hk	hk	kk	hk	hk	hk	hk	hh	hh	--	hk	hh
Lg-05	p008_2484539	<hkxhk>	{11}	(hh,hk,kk)	10.84	hh	hk	hk	hk	hh	hh	hk	hk	hk	kk	hk	hk	hk	hk	hk	hk	hk	hk	hk	hk	hh	hk	hh	hh	hk	hh	hk	hh	hk	hh	hh	hh	hk	hk	hk	kk	hk	hk	hk	hh	hh	kk	hk	hh
Lg-05	p005_1675849	<hkxhk>	{11}	(hh,hk,kk)	10.899	hh	hk	hk	hk	hh	hh	hk	hk	hk	kk	hk	hk	hk	hk	hk	hk	hk	hk	hk	hk	hh	hk	hh	hh	hk	hh	hk	hh	hk	hh	hh	hh	hk	hk	hk	hk	hk	hk	hk	hh	hh	kk	hk	hh
Lg-05	p005_172710	<hkxhk>	{11}	(hh,hk,kk)	10.969	hh	hk	hk	hk	hh	hh	kk	hk	hk	kk	hk	hk	hk	hk	hk	hk	hk	hk	hk	hk	hh	hk	hh	hh	hk	--	hk	hh	hk	hh	hh	hh	hk	hk	hk	hk	hk	hk	hk	hh	--	kk	hk	hh
Lg-05	p005_1886007	<hkxhk>	{11}	(hh,hk,kk)	11.035	hh	hk	hk	hk	hh	hh	hk	hk	hk	kk	hk	hk	hk	hk	hk	hk	hk	hk	hk	hk	hh	hk	hh	hh	hk	hh	hk	hh	hk	hh	hh	hh	hk	hk	hk	hk	hh	hk	hk	hh	hh	kk	hk	hh
Lg-05	p005_1676104	<hkxhk>	{11}	(hh,hk,kk)	11.096	hh	hk	hk	hk	hh	hh	hk	hk	hk	kk	hk	hk	hk	hk	hk	hk	hk	hk	hk	hk	hh	hk	hh	hh	hk	hh	hk	hh	hk	hh	hh	hh	hk	hk	hk	hk	hk	hk	hk	hh	hh	kk	hk	hh
Lg-05	p005_638629	<hkxhk>	{11}	(hh,hk,kk)	11.159	hh	hk	hk	hk	hh	hh	hk	hk	hk	kk	hk	hk	hh	hk	hk	hk	hk	hk	hk	hk	hh	hk	hh	hh	hk	hh	hk	hh	hk	hh	hh	hh	hk	hk	hk	hk	hk	hk	hk	hh	hh	kk	hk	hh
Lg-05	p005_1601922	<hkxhk>	{11}	(hh,hk,kk)	11.225	hh	hk	hk	hk	hh	hh	hk	hk	hk	kk	hk	hk	hk	hk	hk	hk	hk	hk	hk	hk	hh	hk	hh	hh	hk	hh	hk	hh	hk	hh	hh	hh	hk	hk	hk	hk	hk	hk	hk	hh	hh	kk	hk	hh
Lg-05	p005_1601891	<hkxhk>	{11}	(hh,hk,kk)	11.282	hh	hk	hk	hk	hh	hh	hk	hk	hk	kk	hk	hk	hk	hk	hk	hk	hk	hk	hk	hk	hh	hk	hh	hh	hk	hh	hk	hh	hk	hh	hh	hh	hk	hk	hk	hk	hk	hk	hk	hh	hh	kk	hk	hh
Lg-05	p005_1103175	<hkxhk>	{11}	(hh,hk,kk)	11.349	hh	hk	hk	hk	hh	hh	hk	hk	hk	kk	hk	hk	hk	hk	hk	hk	hk	kk	hk	hk	hh	hk	hh	hh	hk	--	hk	hh	hk	hh	hh	hh	hk	hk	hk	hk	hk	hk	hk	hh	hh	kk	hk	hh
Lg-05	p008_161442	<hkxhk>	{11}	(hh,hk,kk)	11.399	hh	hk	hk	hk	hk	hh	hk	hk	hk	kk	hk	hk	hk	hk	hk	hk	hk	hk	hk	hk	hh	hk	hh	hh	hk	hh	hk	hh	hk	hh	hh	hh	hk	hk	hk	hk	hk	hk	hk	hh	hh	kk	hk	hh
Lg-05	p005_1246242	<hkxhk>	{11}	(hh,hk,kk)	11.464	hh	hk	hk	hk	hh	hh	hk	hk	hk	kk	hk	hk	hk	hk	hk	hk	hk	hk	hk	hk	hh	hk	hh	hh	hk	hh	hk	hh	hk	hh	hh	hh	hk	hk	hk	hk	hk	hk	hk	hh	hh	--	hk	hh
Lg-05	p005_1601742	<hkxhk>	{11}	(hh,hk,kk)	11.505	hh	hk	hk	hh	hh	hh	hk	hk	hk	kk	hk	hk	hk	hk	hk	hk	hk	hk	hk	hk	hh	hk	hh	hh	hk	hh	hk	hh	hk	hh	hh	hh	hk	hk	hk	hk	hk	hk	hk	hh	hh	kk	hk	hh
Lg-05	p008_3068637	<hkxhk>	{11}	(hh,hk,kk)	11.536	hh	hk	hk	--	hh	hh	hk	hk	hk	kk	hk	hk	hk	hk	hk	hk	hk	hk	hk	hk	hh	hk	hh	hh	hk	--	hk	hh	hk	hh	hh	hh	hk	hk	hk	hk	hk	hh	hk	hh	hh	kk	hk	hh
Lg-05	p008_3068293	<hkxhk>	{11}	(hh,hk,kk)	11.618	hh	hk	hh	hk	hh	hh	hk	hk	hk	kk	hk	hk	hk	hk	hk	hk	hk	hk	hk	hk	hh	hk	hh	hh	hk	--	hk	hh	--	hh	hh	hh	hk	hk	hk	hk	hk	hk	hk	hh	--	kk	hk	hh
Lg-05	p008_1181582	<hkxhk>	{11}	(hh,hk,kk)	11.683	hh	hk	hk	hk	hh	hh	hk	hk	hk	kk	hk	kk	hk	hk	hk	hk	hk	hk	hk	hk	hh	hk	hh	hh	hk	hh	hk	hh	hk	hh	hh	hh	hk	hk	hk	hk	hk	hk	hk	hh	hh	kk	hk	hh
Lg-05	p008_1699446	<hkxhk>	{11}	(hh,hk,kk)	11.794	hh	hk	hk	hk	hk	hh	hk	hk	hk	kk	hk	hk	hk	hk	hk	hk	hk	hk	kk	hk	hh	hk	hh	hh	hk	--	hk	hh	hk	hh	hh	hh	hk	hk	hk	hk	hk	hk	hk	hh	hh	kk	hk	hh
Lg-05	p005_1887105	<hkxhk>	{11}	(hh,hk,kk)	11.821	hh	hk	hk	hk	hh	hh	hk	hk	hk	kk	hk	hk	hk	hk	hk	hk	hk	hk	kk	hk	hh	hk	hh	hh	hk	hh	hk	hh	hk	hh	hh	hh	hk	hk	hk	hk	hk	hk	hk	hh	hh	kk	hk	hh
Lg-05	p005_1601957	<hkxhk>	{11}	(hh,hk,kk)	11.951	hh	hk	hk	hk	hh	hh	hk	hk	hk	kk	hk	hk	hk	hk	hk	hk	hk	hk	hk	hk	hh	kk	hh	hh	hk	--	hk	hh	hk	hh	hh	hh	hk	hk	hk	hk	hk	hk	hk	hh	--	kk	hk	hh
Lg-05	p008_1354892	<hkxhk>	{11}	(hh,hk,kk)	12.039	hh	hk	hk	hk	hh	hh	hk	hk	hk	kk	hk	hk	hk	hk	hk	hk	hk	hk	hk	hk	hh	hk	hh	hh	hk	hh	hk	hh	hk	hh	hh	hh	hk	hk	hk	hk	hk	hk	hk	hh	hh	kk	hk	hh
Lg-05	p005_1601514	<hkxhk>	{11}	(hh,hk,kk)	12.114	hh	hk	hk	hk	hh	hh	hk	hk	hk	kk	hk	hk	hk	hk	hk	hk	hk	hk	hk	hh	hh	hk	hh	hh	hk	hh	hk	hh	hk	hh	hh	hh	hk	hk	hk	hk	hk	hk	hk	hh	hh	kk	hk	hh
Lg-05	p008_958034	<hkxhk>	{11}	(hh,hk,kk)	12.253	hh	hk	hk	hk	hh	hh	hk	hk	hk	kk	hk	hk	hk	hk	hk	hk	hk	hk	hk	hk	hh	hk	hh	hh	hk	hh	hk	hh	hk	hh	hh	hh	kk	hk	hk	hk	hk	hk	hk	hh	hh	kk	hk	hh
Lg-05	p008_1504413	<hkxhk>	{11}	(hh,hk,kk)	12.399	hh	hk	hk	hk	hh	hh	hk	hk	hk	kk	hk	hk	hk	hk	hk	hk	hk	hk	hk	hk	hh	hk	hh	hh	hk	--	hk	hh	hk	hh	hh	hh	hk	hk	hk	hk	hk	hk	hk	hh	hh	kk	hk	hh
Lg-05	p005_648960	<hkxhk>	{11}	(hh,hk,kk)	12.553	hh	hk	hk	hk	hh	hh	hk	hk	hk	kk	hk	hk	hk	hk	hk	hk	hk	hk	hh	hk	hh	hk	hh	hh	--	--	hk	hh	kk	hh	hh	hh	hk	hk	hk	hk	hk	hk	hk	hh	hh	--	hk	hh
Lg-05	p005_1103293	<hkxhk>	{11}	(hh,hk,kk)	12.648	hh	hk	hk	hk	hh	hh	hk	hk	hk	kk	hk	hh	hk	hk	hk	hk	hk	hk	hk	hk	hh	hk	hh	hh	hk	--	hh	hh	--	hh	hh	hh	hk	hk	hk	hk	hk	hk	hk	hh	hh	kk	hk	hh
Lg-05	p008_1001263	<hkxhk>	{11}	(hh,hk,kk)	12.862	hh	hk	hk	hk	hk	hh	hk	hk	hk	kk	hk	hk	hk	hk	hk	hk	hk	hk	hk	hk	hh	hk	hh	hh	hk	--	hk	hh	kk	hh	hh	hh	hk	hk	hk	hk	hk	hk	hk	hh	--	kk	hk	hh
Lg-05	p008_567788	<hkxhk>	{11}	(hh,hk,kk)	13.076	hh	hk	hk	hk	hh	hh	hk	hk	hk	kk	hk	hk	hk	hk	hk	hk	hk	hk	hk	hk	hh	hk	hh	hh	hk	--	hh	hh	hk	hh	hh	hh	hh	hk	hk	hk	hk	hk	hk	hh	--	kk	hk	hh
Lg-05	p008_568052	<hkxhk>	{11}	(hh,hk,kk)	13.244	hh	hk	hk	hk	hh	hh	hk	hk	hk	kk	hk	hk	hk	hk	hk	hk	hh	hk	hk	hk	hh	hk	hh	hh	hk	--	hk	hh	hk	hh	hh	hh	hk	hk	hh	hh	hk	hk	hk	hh	--	kk	hk	hh
Lg-05	p005_1163476	<hkxhk>	{11}	(hh,hk,kk)	13.547	hh	hk	hk	hk	hh	hh	hk	hk	hk	kk	hk	--	hk	hk	hk	hk	hk	hh	hk	hk	hh	hk	hh	hh	hk	hh	hk	hh	--	hh	hh	hh	hk	hk	hk	hk	hk	hk	hk	hh	hh	--	hk	hh
Lg-05	p005_1110531	<hkxhk>	{11}	(hh,hk,kk)	13.864	hh	hk	hk	hk	hh	hh	hk	hk	hk	kk	hk	hh	hk	hk	hk	hk	hk	hk	hk	hk	hh	hh	hh	hh	hk	--	hk	hh	hh	hh	hh	hh	hk	hk	hk	hk	hk	hk	hk	hh	hh	kk	hk	hh
Lg-05	p005_1110544	<hkxhk>	{11}	(hh,hk,kk)	14.065	hh	hk	hk	hk	hh	hh	hk	hk	hk	kk	hk	hk	hk	hk	hk	hk	hk	hk	hk	hk	hh	hh	hh	hh	hk	--	hk	hh	hh	hh	hh	hh	hk	hk	hk	hk	hk	hk	hh	hh	hh	kk	hk	hh
Lg-05	p005_1110180	<hkxhk>	{11}	(hh,hk,kk)	14.712	hh	hk	hk	hk	hh	hh	hk	hk	hk	kk	hk	hh	hk	hk	hk	hk	hk	hh	hk	hk	hh	hk	hh	hh	hh	hh	hk	hh	hk	hh	hh	hh	hk	hk	hk	hk	hk	hk	hh	hh	hh	--	hk	hh
Lg-05	p005_1110117	<hkxhk>	{11}	(hh,hk,kk)	15.451	hh	hk	hk	hk	hh	hh	hk	kk	hk	kk	hk	hk	kk	hk	hk	hk	hk	hk	hk	hk	hh	hk	hh	hh	kk	--	hk	hh	hk	hh	hh	hh	hk	hk	hk	hk	hk	hk	hk	hh	hh	kk	kk	hh
Lg-05	p008_1317822	<hkxhk>	{11}	(hh,hk,kk)	16.031	hh	hk	hk	hk	hh	hh	hk	hk	hk	kk	hk	hk	kk	hk	hk	hk	hk	hk	hk	hk	hh	kk	hh	hh	kk	--	hk	hh	kk	hh	hh	hh	hk	hk	hk	hk	hk	hk	hk	hh	hh	kk	hk	hh
Lg-05	pXXX_3562183	<hkxhk>	{11}	(hh,hk,kk)	17.053	hh	hk	hk	hk	hh	hh	hk	hk	hk	kk	hk	hk	hk	kk	hh	hk	kk	hk	hk	hk	hh	hh	hh	hh	hk	hh	hk	hh	hk	hk	hh	hh	hk	hk	hk	hk	hk	kk	kk	hh	hh	kk	hk	hh
Lg-05	p005_1110134	<hkxhk>	{11}	(hh,hk,kk)	18.027	hh	hk	hk	hk	hh	hh	hk	kk	hk	kk	hk	hk	kk	hk	hk	hk	hk	hk	hk	hk	hh	--	hh	hh	kk	--	hk	hh	hk	hh	hh	hh	hk	hk	hk	hk	kk	hk	hk	hh	hh	kk	kk	hh
Lg-05	p008_3196781	<hkxhk>	{00}	(hh,hk,kk)	19.091	kk	hk	hk	hk	hk	kk	hk	hk	hk	hh	hk	hk	hk	hh	hk	hk	hh	hk	hk	hk	kk	hk	kk	kk	hk	kk	hk	kk	hk	hk	kk	kk	hk	hk	hk	hk	hk	hh	hh	kk	kk	hh	hk	kk
Lg-05	p008_123459	<hkxhk>	{00}	(hh,hk,kk)	22.107	kk	hk	hk	hh	kk	kk	hk	hk	hk	hh	hk	hh	hk	hh	hk	hk	hh	hk	hk	hk	hk	hk	kk	kk	hk	--	hh	hk	--	hk	kk	kk	hk	hk	hk	hk	hk	hh	hh	kk	--	hh	hk	kk
Lg-05	p008_1584393	<hkxhk>	{11}	(hh,hk,kk)	22.192	hh	hk	hk	hh	--	hk	hk	kk	hk	kk	hk	hk	kk	hk	hk	hk	hk	hk	hk	hk	hh	kk	hk	hk	--	--	hk	hh	--	hh	hk	hh	hk	hk	hk	hk	kk	hk	hk	hh	--	--	hk	hh
Lg-05	p005_780454	<hkxhk>	{00}	(hh,hk,kk)	22.291	kk	hk	hk	hh	kk	kk	hk	hk	hk	hh	hk	hh	hk	hh	hk	hk	hh	hk	hk	hk	hk	hk	kk	kk	hk	hk	hh	hk	hh	hk	kk	kk	hk	hk	hk	hk	hk	hh	hh	kk	kk	hh	hk	kk
Lg-05	p008_3196442	<hkxhk>	{11}	(hh,hk,kk)	22.345	hh	hk	hk	hk	hk	hk	hk	kk	hk	kk	hk	hk	kk	hk	hk	hk	hk	hk	hk	hk	hh	kk	hk	hk	kk	hh	hk	hh	hk	hh	hk	hh	hk	hk	hk	hk	kk	hk	hk	hh	hh	kk	hk	hh
Lg-05	p008_1584579	<hkxhk>	{00}	(hh,hk,kk)	22.769	kk	hk	hk	hk	hk	hk	hk	hh	hk	hh	hk	hk	hh	hk	hk	hk	hk	hk	hk	hk	kk	hh	hk	hk	hh	kk	hk	kk	hk	kk	hk	kk	hk	hk	hk	hk	hh	hk	hk	kk	--	hh	hk	kk
Lg-05	p008_971924	<hkxhk>	{00}	(hh,hk,kk)	22.783	kk	hk	hk	hh	kk	kk	hk	hk	hk	hh	hk	hh	hk	hh	--	hk	hh	hk	hk	hk	hk	hk	kk	kk	hk	--	hh	hk	--	hk	kk	kk	hk	hk	hk	hk	hk	hh	hh	kk	kk	hh	hk	kk
Lg-05	p005_485068	<hkxhk>	{11}	(hh,hk,kk)	24.284	hh	hk	hk	hk	hh	hk	hk	kk	hk	kk	hk	hk	kk	hk	hk	hk	hk	hk	hk	hk	hh	kk	hk	hk	kk	hh	hk	hh	hk	hh	hk	hh	hk	hk	hk	hk	kk	hk	hk	hh	hh	kk	kk	hk
Lg-05	p008_852503	<hkxhk>	{00}	(hh,hk,kk)	24.332	kk	hk	hk	hk	kk	hk	hk	hh	hk	hh	hk	hk	hh	hk	hk	hk	hk	hk	hk	hk	kk	hh	hk	hk	hh	kk	hk	kk	hk	kk	hk	kk	hk	hk	hk	hk	hh	hk	hk	kk	--	hh	hh	hk
Lg-05	p005_700397	<hkxhk>	{11}	(hh,hk,kk)	24.538	hh	hk	hk	hk	hh	hk	hk	kk	hk	kk	hk	hk	kk	hk	hk	hk	hk	hk	hk	hk	hh	kk	hk	hk	kk	hh	hk	hh	hk	hh	kk	hh	hk	hk	hk	hk	kk	hk	hk	hh	hh	kk	kk	hk
Lg-05	p008_3777140	<hkxhk>	{00}	(hh,hk,kk)	24.79	kk	hk	hk	hk	kk	hk	hk	hh	hk	hh	hk	hk	hh	hk	hk	hk	hk	hk	hk	hk	kk	hh	hk	hk	hh	kk	hk	kk	hk	kk	hk	kk	hk	hk	hk	hk	hh	hk	hk	kk	kk	--	hh	hk
Lg-05	p008_3041547	<hkxhk>	{11}	(hh,hk,kk)	24.974	hh	hk	hk	hk	hh	hk	hk	kk	hk	kk	hk	hk	kk	hk	hk	hk	hk	hk	hk	hk	hh	kk	hk	hk	kk	--	hk	hh	hh	hh	hk	hh	hk	hk	hk	hk	kk	hk	hk	hh	hh	kk	kk	hk
Lg-05	p005_1219883	<hkxhk>	{11}	(hh,hk,kk)	25.137	hh	hk	hk	hk	hh	hk	hk	kk	hk	kk	hk	hk	kk	hk	hk	hk	hk	hk	hk	hk	hh	kk	hk	hk	kk	--	hk	hh	--	hh	hk	hh	hk	hk	hk	hk	kk	hk	hk	hh	hh	kk	kk	hk
Lg-05	p005_419682	<hkxhk>	{11}	(hh,hk,kk)	25.631	hh	hk	hk	hk	hh	hk	hk	kk	hk	kk	hk	hk	kk	hk	hk	hk	hk	hk	hk	hk	hh	kk	hk	hk	kk	hh	hk	hh	hk	hh	hk	hh	hk	hk	hk	hk	kk	hk	hk	hh	hh	kk	kk	hk
Lg-05	p005_2414092	<hkxhk>	{00}	(hh,hk,kk)	25.815	kk	kk	hk	hh	kk	kk	hk	hk	hk	hk	hh	hk	hk	kk	hk	hk	hh	hh	hh	hk	hh	hk	hk	kk	kk	hk	hk	hk	hh	kk	kk	hk	hk	hh	hk	hk	kk	hk	hk	kk	hk	hh	hk	kk
Lg-05	p008_373051	<hkxhk>	{11}	(hh,hk,kk)	27.306	hh	hk	hk	hh	hh	hk	hk	kk	hk	kk	hk	hk	kk	hk	hk	kk	hk	hk	hk	hk	hh	kk	hk	hk	kk	--	hh	hh	hk	hh	hk	hh	hk	hk	hk	hk	kk	hk	hk	hh	hh	kk	kk	hk
Lg-05	p008_44865	<hkxhk>	{00}	(hh,hk,kk)	28.117	hh	hk	hk	hk	hk	kk	hk	hk	hk	hh	hk	hk	hk	hk	hh	hk	hh	hk	hk	hk	kk	hk	kk	kk	hk	kk	hk	kk	hk	kk	kk	hh	hk	hk	hk	hk	hk	hk	hk	hk	hk	hh	hk	hk
Lg-05	p005_1961359	<hkxhk>	{00}	(hh,hk,kk)	30.655	kk	hh	hk	hh	kk	hk	hk	hh	hk	hh	hk	hh	hh	hk	hk	hk	hk	hk	hk	hk	hk	hh	hk	hk	hh	hk	hh	hk	hh	kk	hk	kk	hk	hk	hk	hk	hh	hk	hk	kk	kk	hh	hh	hk
Lg-05	p005_1103301	<hkxhk>	{00}	(hh,hk,kk)	30.892	kk	hk	hk	hh	kk	hk	hk	hh	hk	hh	hk	hh	hh	hk	hk	hk	hk	hk	hk	hk	hk	hh	hk	hk	hh	--	hh	hk	--	kk	hk	kk	hk	hh	hk	hk	hh	hk	hh	kk	kk	hh	hh	hk
Lg-05	p008_967866	<hkxhk>	{00}	(hh,hk,kk)	32.632	hh	hk	hk	hk	hk	kk	hk	hk	hk	hh	hk	hk	hk	kk	hh	hk	hh	hk	hk	hk	hk	hk	kk	kk	hk	kk	hk	kk	hk	hk	hk	hh	hk	hk	hk	hk	hk	hk	hh	hk	hk	hh	hk	hk
Lg-05	p005_107946	<hkxhk>	{00}	(hh,hk,kk)	33.988	kk	kk	hk	hh	kk	kk	hk	hk	kk	hk	hh	hk	hk	hk	hk	hk	hh	hk	hk	hk	hh	hk	kk	kk	hk	hk	hk	hk	hh	kk	kk	kk	hk	hk	hk	hk	kk	hh	hh	kk	hk	hh	hk	kk
Lg-05	p008_3558684	<hkxhk>	{00}	(hh,hk,kk)	34.832	hh	hk	hk	hh	hk	kk	hk	hk	hk	hh	hk	hh	hk	hk	hh	hk	hh	hk	hk	hk	hh	--	kk	kk	hk	--	hh	hk	--	kk	kk	hh	hk	hk	hk	hk	hk	kk	hk	hk	hk	hh	hk	hk
Lg-05	p008_2151074	<hkxhk>	{00}	(hh,hk,kk)	35.554	hh	hk	hk	hh	hk	kk	kk	hk	hk	hh	hk	hh	hk	hk	hh	hk	hh	hk	hk	hk	hh	hk	kk	kk	hk	hk	hh	hk	hh	kk	kk	hh	hk	hk	hk	hk	hk	kk	hk	hk	hk	hh	hk	hk
Lg-05	p008_2151349	<hkxhk>	{00}	(hh,hk,kk)	35.849	hh	hk	hk	hh	hk	kk	kk	hk	hk	hh	hk	hh	hk	hk	hh	hk	hh	hk	hk	hk	hh	hk	kk	kk	hk	--	hh	hk	hh	kk	kk	hh	hk	hh	hk	hk	hk	kk	hk	hk	hk	hh	hk	hk
Lg-05	p008_3562624	<hkxhk>	{00}	(hh,hk,kk)	36.386	kk	hk	hk	hh	hk	hk	hk	hh	hk	hh	hk	hh	hh	hh	hk	hk	hh	hk	hk	hk	hk	hh	hk	hk	hh	hk	hh	hk	hh	hk	hk	kk	hk	hk	hk	hk	hh	hh	hh	kk	--	hh	hh	kk
Lg-05	p008_1845177	<hkxhk>	{00}	(hh,hk,kk)	37.515	hh	hk	hk	hh	hk	kk	hk	hk	hk	hh	hk	hh	hk	kk	hh	hk	hh	hk	hk	hk	hh	hk	kk	kk	hk	hk	hh	hk	hh	hk	hk	hh	hk	hk	hk	hk	hk	hk	hh	hk	hk	hh	hk	hk
Lg-05	p008_2151713	<hkxhk>	{00}	(hh,hk,kk)	38.21	hh	hk	hk	hh	hk	kk	kk	hk	hk	hh	hk	hh	hk	hk	hh	hk	hh	hk	hk	hk	hh	hk	kk	kk	hk	kk	hh	hk	hh	hk	kk	hh	hk	hk	hk	hk	hk	hk	hh	hk	hk	hh	hk	hk
Lg-05	p008_878454	<hkxhk>	{00}	(hh,hk,kk)	38.445	hh	hk	hk	hh	hk	kk	kk	hk	hk	hh	hh	hh	hk	hk	hh	hk	hh	hk	hk	hk	hh	hk	kk	kk	hk	hk	hh	hk	hh	hk	kk	hh	hk	hk	hk	hk	hk	hk	hh	hk	hk	hh	hk	hk
Lg-05	p008_90259	<hkxhk>	{00}	(hh,hk,kk)	38.623	hh	hk	hk	hh	hk	kk	kk	hk	hk	hh	hk	hh	hk	hk	hh	hk	hh	hk	hk	hk	hh	hk	kk	kk	hk	hk	hh	hk	hh	hk	kk	hh	hk	hk	hk	hk	hk	hk	hh	hk	hk	hh	hk	hk
Lg-05	p008_293270	<hkxhk>	{00}	(hh,hk,kk)	38.958	hh	hk	hk	hh	hk	kk	kk	hk	hk	hh	hk	hh	hk	hk	hh	hk	hh	hk	hk	hk	hh	hh	kk	kk	hk	--	hh	hk	hh	hk	kk	hh	hk	hk	hk	hk	hk	hk	hh	hk	hh	hh	hk	hk
Lg-05	p008_1409898	<hkxhk>	{00}	(hh,hk,kk)	39.29	hh	hk	hk	hh	hk	kk	kk	hk	hk	hh	hk	hh	hk	hk	hh	hk	hh	hk	hk	hk	hh	hk	kk	kk	hk	hk	hh	hk	hh	hk	hk	hh	hk	hk	hk	hk	hk	hk	hh	hk	hk	hh	hk	hk
Lg-05	p008_420091	<hkxhk>	{00}	(hh,hk,kk)	39.51	hh	hk	hk	hh	hk	kk	kk	hk	hk	hh	hk	hh	hk	hk	hh	hk	hh	hk	hk	hk	hh	hk	kk	kk	hk	hk	hh	hk	hh	hk	hk	hh	hk	hk	hk	hk	hk	hk	hh	hk	hh	--	hk	hk
Lg-05	p008_1409709	<hkxhk>	{00}	(hh,hk,kk)	39.643	hh	hk	hk	hh	hk	kk	kk	hk	hk	hh	hk	hh	hk	hk	hh	hk	hh	hk	hk	hk	hh	hk	kk	kk	hh	hk	hh	hk	hh	hk	hk	hh	hk	hk	hk	hk	hk	hk	hh	hk	--	hh	hk	hk
Lg-05	p008_2512548	<hkxhk>	{00}	(hh,hk,kk)	40.64	hh	hk	hk	hh	hk	kk	hk	hk	hk	hh	hk	hh	hk	hk	hh	hk	hh	hk	hk	hk	hk	hk	kk	kk	hh	--	hh	hk	hh	hk	kk	hh	hk	hk	hk	hk	hk	hh	hh	hk	hk	hh	hk	hk
Lg-05	pXXX_1715735	<hkxhk>	{00}	(hh,hk,kk)	41.542	hk	hk	hk	hk	hk	hk	hh	hh	hk	hh	hk	hk	hh	hh	hh	hk	hk	hk	hk	hh	kk	hh	hk	hk	hh	--	hk	kk	hk	kk	hk	hk	hk	hk	hk	hk	hh	hk	hh	hk	hk	hh	hh	hk
Lg-05	p008_2777935	<hkxhk>	{00}	(hh,hk,kk)	41.567	hh	hk	hk	hh	hk	kk	kk	hk	hk	hh	hk	hh	hk	hk	hh	hk	--	hk	hk	hk	hh	hh	kk	kk	hk	--	hh	hh	--	hk	kk	hh	hk	hk	hk	hk	hk	hk	hh	hk	hk	hh	hk	hk
Lg-05	p005_1559610	<hkxhk>	{00}	(hh,hk,kk)	41.773	kk	kk	hk	hh	kk	hk	hk	hh	hh	hh	hk	hh	--	hh	hk	hk	hh	hh	hk	hk	hk	--	hk	hk	hh	hk	hh	hk	--	hk	hk	kk	hk	hk	hk	hk	kk	hh	hh	kk	kk	hh	hh	hk
Lg-05	p005_2078726	<hkxhk>	{00}	(hh,hk,kk)	43.212	hk	hh	hk	hh	hk	hh	hk	hk	hk	hh	hh	hk	hh	hh	hh	hk	hh	hh	hh	hh	hh	hh	hk	hk	hh	--	hk	hk	hk	hk	hk	hk	kk	hh	hh	hk	hk	hh	hh	kk	hk	hh	hh	hk
Lg-05	p008_1679101	<hkxhk>	{00}	(hh,hk,kk)	43.822	hh	hk	hk	hh	hk	kk	hk	hk	hk	hh	hk	hh	hk	kk	hh	hk	hh	hk	hk	hk	hh	hk	kk	kk	kk	--	hh	hk	--	hk	hk	hh	hk	hk	hk	hk	hk	hk	hh	hk	--	hh	hk	hk
Lg-05	p005_2250704	<hkxhk>	{00}	(hh,hk,kk)	44.23	kk	hk	hk	hh	hk	hk	hk	hh	hh	hh	hk	hh	hh	hh	hk	hk	hh	hh	hk	hk	hk	hh	hk	hk	hh	hh	hh	hk	hh	hk	hk	hk	hk	hk	hk	hk	hk	hh	hh	kk	hk	hh	hh	hk
Lg-05	p008_1462682	<hkxhk>	{00}	(hh,hk,kk)	44.787	hh	kk	kk	kk	hh	hk	hh	hh	hk	hk	hk	hh	hh	kk	hk	hk	hh	hk	hh	hk	hh	hh	hh	hk	hk	--	hh	hk	hh	hk	hk	hh	hk	hk	hk	hh	hk	hk	hh	hk	hh	hh	hk	hh
Lg-05	p008_1918019	<hkxhk>	{00}	(hh,hk,kk)	45.052	hh	hk	hk	hh	hk	kk	hk	hk	hk	hh	hk	hh	hk	kk	hh	hk	hh	hk	hk	hk	hh	hk	kk	kk	kk	hk	hh	hk	hh	hk	hk	hh	hk	hk	hk	hk	hk	hk	hh	hk	hk	hh	hk	hk
Lg-05	p005_1260714	<hkxhk>	{00}	(hh,hk,kk)	45.298	kk	kk	hh	hh	kk	hk	hk	hh	hh	hh	hk	hh	hh	hh	hk	hk	hh	hh	hk	hk	kk	hh	hk	hh	hh	--	hh	hk	hh	hk	hk	kk	hk	hk	hk	hk	hk	hh	hh	kk	hk	hh	hh	hk
Lg-05	p005_1559254	<hkxhk>	{00}	(hh,hk,kk)	45.487	kk	kk	hk	hh	kk	hk	hk	hh	hh	hh	hk	hh	hh	hh	hk	hk	hh	hh	hk	hk	hk	hh	hk	hk	hh	--	hh	hk	hh	hk	hk	kk	hk	hk	hk	hk	hk	hh	hh	kk	hk	hh	hh	hk
Lg-05	p008_1917818	<hkxhk>	{00}	(hh,hk,kk)	45.789	hh	kk	hk	hh	hk	kk	hk	hk	hk	hh	hk	hh	hk	kk	--	hk	--	hk	hk	hk	hh	kk	kk	kk	kk	--	hh	hk	hh	hk	hk	hh	hk	hk	hk	hk	hk	hk	hh	hk	hk	--	hk	hk
Lg-05	p005_199292	<hkxhk>	{00}	(hh,hk,kk)	46.035	hk	hh	hk	hh	hk	hh	hk	hk	hk	hk	hh	hk	hh	hk	hh	hk	hh	hh	hh	--	hh	hh	hk	hk	hh	--	hk	hk	hk	hk	hk	hk	hk	hh	kk	kk	hk	hh	hh	kk	hk	hh	hh	hk
Lg-05	pXXX_1537824	<hkxhk>	{00}	(hh,hk,kk)	46.268	kk	kk	hk	hh	kk	hk	hk	hh	hh	hh	hk	hh	hh	hh	hk	hk	hh	hh	hk	hk	hh	hh	hk	hk	hh	hh	hh	hk	hh	hk	hk	kk	hk	hk	hk	hk	hk	hh	hh	kk	hk	hh	hh	hk
Lg-05	p005_1684710	<hkxhk>	{00}	(hh,hk,kk)	46.832	kk	kk	hk	hh	kk	hk	hk	hh	hh	hh	hk	hh	hh	hh	hk	hk	hh	hh	hk	hk	hk	hh	hk	hk	hh	hh	hh	hk	hh	hk	hk	kk	hh	hk	hk	hk	hk	hh	hh	kk	hk	hh	hh	hk
Lg-05	p005_2249163	<hkxhk>	{00}	(hh,hk,kk)	48.343	hk	hk	hk	hh	hk	hk	hk	hh	hh	hh	hk	hh	hh	hh	hk	hk	hh	hh	hk	hk	hk	hh	hk	hk	hh	hk	hh	hk	hh	hk	hk	hk	hk	hh	hk	hk	hk	hh	hh	kk	hk	hh	hh	hk
Lg-05	p008_1627141	<hkxhk>	{00}	(hh,hk,kk)	48.351	hh	hk	kk	hh	hk	kk	hk	hk	hk	hh	hk	hh	hh	kk	hh	hk	hh	hk	hh	--	hh	hh	kk	kk	kk	--	hh	hk	hh	hk	hk	hh	hh	hk	hk	hk	hk	hk	hh	hk	--	--	hk	hk
Lg-05	p005_1311083	<hkxhk>	{00}	(hh,hk,kk)	48.96	hk	hh	hk	hh	hk	hh	hk	hk	hk	hk	hh	hk	hh	hk	hh	hk	hh	hh	hh	hh	hh	hh	hk	hk	hh	--	hk	hk	hk	hk	hk	hk	kk	hh	hk	hk	hk	hh	hh	kk	hk	hh	hh	hk
Lg-05	pXXX_6392579	<hkxhk>	{00}	(hh,hk,kk)	49.927	kk	kk	hk	hh	kk	hk	hk	hh	hh	hk	hk	hh	hh	hh	hk	hk	hh	hh	hk	hk	hk	hh	hk	hk	hh	hk	hh	hk	hh	hk	hk	kk	hk	hk	hk	hk	hk	hh	hh	kk	hk	hh	hh	hk
Lg-05	p005_1680180	<hkxhk>	{00}	(hh,hk,kk)	50.569	kk	kk	hk	hh	kk	hk	hk	hh	hh	hk	hk	hh	hh	hh	hk	hk	hh	hh	hk	hk	hk	hh	hk	hk	hh	hk	hh	hk	hh	hk	hk	kk	hk	hk	hk	hk	hk	hh	hh	kk	hk	hh	hh	hk
Lg-05	p005_720840	<hkxhk>	{00}	(hh,hk,kk)	50.98	hk	hh	hk	hh	hk	hh	hk	hk	hk	hk	hh	hk	hh	hk	hh	hk	hh	hh	hh	hh	hh	hh	kk	hk	hh	hk	hk	hk	hk	hk	hk	hk	kk	hh	hk	hk	hk	hh	hh	kk	hk	hh	hh	hk
Lg-05	p005_1185110	<hkxhk>	{00}	(hh,hk,kk)	51.323	kk	kk	hk	hh	kk	hk	hk	hh	hh	hk	hk	hh	hh	hh	hk	hk	hh	hh	hk	hk	hk	hh	hk	hk	hh	hk	hh	hk	hh	hk	hk	kk	hk	hk	hk	hk	hk	hh	hh	kk	hk	hh	hh	hk
Lg-05	p005_1249741	<hkxhk>	{00}	(hh,hk,kk)	52.84	kk	kk	hk	hh	kk	hk	hk	hh	hh	hk	hk	hh	hh	hk	hk	hk	hh	hh	hk	hk	hk	hh	hk	hk	hh	hh	hh	hk	hh	kk	hk	kk	hk	hk	hk	hk	hk	hk	hk	kk	hk	hh	hh	hk
Lg-05	p008_2246170	<hkxhk>	{00}	(hh,hk,kk)	54.038	hh	hk	hk	hh	hk	hk	hk	hh	hk	hh	hk	hh	hh	hk	hh	hh	hh	hk	hk	hk	hh	hh	hk	hk	hk	--	hh	hk	hh	hk	hk	hh	hk	hk	hk	hk	hh	hk	hh	hk	--	hh	hh	hh
Lg-05	p005_1669884	<hkxhk>	{00}	(hh,hk,kk)	54.69	kk	kk	hk	hh	kk	hk	hk	hh	hk	hk	hh	hh	hh	hh	hk	hk	hh	hh	hk	hk	hk	hh	hk	hk	hh	hh	hh	hk	hh	hk	hk	kk	hk	hk	hk	hk	hk	hh	hh	kk	hh	hh	hh	hk
Lg-05	p005_229963	<hkxhk>	{00}	(hh,hk,kk)	55.618	hk	hh	kk	hh	hk	hk	hk	kk	hk	hk	hh	kk	hh	hk	hh	hk	hh	hh	hh	hh	hh	hh	hk	kk	hh	hk	hk	hk	hk	hk	hk	hk	kk	hh	hk	hk	hk	hh	hh	kk	hk	hh	hk	kk
Lg-05	p008_2407494	<hkxhk>	{00}	(hh,hk,kk)	56.275	hh	hk	hk	hh	hk	hk	hk	hh	hk	hh	hk	hh	hh	hk	hh	hk	hh	hk	hh	hk	hh	hh	hh	hk	hk	--	hh	hk	hh	hk	hk	hh	hk	hk	hk	hh	hh	hk	hh	hk	hk	hh	hk	hh
Lg-05	p005_1415353	<hkxhk>	{00}	(hh,hk,kk)	56.293	hk	hh	hk	hh	hk	hk	hk	kk	hk	hk	hh	kk	hh	hk	hh	hk	hh	hh	hh	hh	hh	hh	hk	kk	hh	hk	hk	hk	hk	hk	hk	hk	kk	hh	hk	hk	hk	hh	hh	kk	hk	hh	hk	kk
Lg-05	p008_2407480	<hkxhk>	{00}	(hh,hk,kk)	56.737	hh	hk	hk	hh	hk	hk	hk	hh	hk	hh	hk	hh	hh	hh	hh	hk	hh	hk	hh	hk	hh	hh	hh	hk	hk	--	hh	hk	hh	hk	hk	hh	hk	hk	hk	hh	hh	hk	hh	hk	hk	hh	hk	hh
Lg-05	p005_2354707	<hkxhk>	{00}	(hh,hk,kk)	56.916	kk	kk	hk	hh	kk	hk	hk	hh	hk	hk	hh	hh	hh	hh	hk	hk	hh	hh	hk	hk	hh	hh	hk	hk	hh	hk	hk	hk	hh	hk	hk	kk	hk	hk	hk	hk	hk	hh	hh	kk	kk	hh	hh	hk
Lg-05	p005_1415103	<hkxhk>	{00}	(hh,hk,kk)	57.107	hk	hh	hk	hh	hk	hk	hk	kk	hk	hk	hh	kk	hh	hk	hh	hk	hh	hh	hh	hh	hh	hh	hk	kk	--	--	hk	hk	--	hk	hk	hk	kk	hh	hk	hk	hk	hh	hh	kk	hk	hh	hk	kk
Lg-05	p008_21229	<hkxhk>	{00}	(hh,hk,kk)	57.999	hh	hk	kk	hh	hk	hk	hk	hh	hk	hh	hk	hh	hh	hk	hh	hk	hh	hk	hh	hk	hh	hh	hh	hk	hk	hk	hh	hk	hh	hk	hk	hh	hk	hk	hk	hk	hh	hk	hh	hk	hk	hh	hk	hh
Lg-05	p008_982737	<hkxhk>	{00}	(hh,hk,kk)	58.397	hh	hk	kk	hh	hk	hk	hk	hh	hk	hh	hk	hh	hh	hk	hh	hk	hh	hk	hh	hk	hh	hh	hh	hk	hk	hk	hh	hk	hh	hk	hk	hh	hk	hk	hk	hk	hh	hh	hh	hk	hk	hh	hk	hh
Lg-05	p008_2015371	<hkxhk>	{00}	(hh,hk,kk)	59.484	hh	hk	kk	hh	hh	hk	hk	hh	hh	hh	hk	hh	hh	hk	hh	hk	hh	hk	hh	hk	hh	--	hh	hk	hk	--	hh	hk	--	hk	hk	hh	hk	hk	hk	hk	hh	hk	hh	hk	hk	hh	hk	hh
Lg-05	p008_3812298	<hkxhk>	{00}	(hh,hk,kk)	60.16	hh	hk	kk	hh	hk	hk	hk	hh	hk	hh	hk	hh	hh	hk	hh	hk	hh	hk	hh	hk	hh	hh	hh	hk	hk	hk	hh	hk	hh	hk	hk	hh	hk	hk	hk	hk	hh	hk	hh	hk	hk	hh	hk	hh
Lg-05	p008_2407537	<hkxhk>	{00}	(hh,hk,kk)	60.759	hh	hk	hk	hh	hk	hk	hk	hh	hk	hh	hk	hh	hh	hk	hh	hh	hh	hk	hh	hk	hh	hh	hh	hk	hk	--	hh	hk	hh	hk	hk	hh	hk	hk	hk	hk	hh	hk	hh	hk	hh	hh	hk	hh
Lg-05	p008_2407563	<hkxhk>	{00}	(hh,hk,kk)	61.566	hh	hk	hk	hh	hk	hk	hk	hh	hk	hh	hk	hh	hh	hh	hh	hk	hh	hk	hh	hk	hh	hh	hh	hk	hh	hk	hh	hk	hh	hk	hk	hh	hk	hk	hk	hh	hh	hk	hh	hk	hk	hh	hk	hh
Lg-05	p008_2503287	<hkxhk>	{00}	(hh,hk,kk)	62.803	hh	hk	hk	hh	hk	hh	hk	hh	hk	hh	hk	hh	hh	hh	hh	hk	hh	hk	hh	hk	hh	hh	hh	hk	hk	hk	hh	hk	hh	hk	hk	hh	hk	hk	hk	hk	hh	hk	hh	hk	hk	hh	hk	hh
Lg-05	p005_967126	<hkxhk>	{00}	(hh,hk,kk)	71.744	hk	hh	hk	hk	hk	hk	hk	kk	hk	hk	hh	kk	hh	hk	hh	kk	hh	hh	hh	hh	hk	hk	kk	kk	hk	hk	kk	kk	--	hk	hk	hh	hk	hh	hk	hk	hk	hh	hh	hk	--	--	hk	kk
Lg-06	p009_2588419	<hkxhk>	{00}	(hh,hk,kk)	0	hk	kk	hh	hh	hh	hk	kk	hh	hk	hk	kk	hk	hk	hh	hk	hh	hh	kk	kk	hk	kk	hk	kk	hk	hk	kk	kk	kk	hk	kk	kk	hk	hh	hh	hk	hh	kk	hk	hh	hh	hh	hk	hk	hk
Lg-06	p009_1568262	<hkxhk>	{00}	(hh,hk,kk)	2.909	hk	hk	hh	hh	hh	hk	hk	hh	hk	hk	hk	hk	hk	hh	hk	hk	hh	kk	kk	kk	hk	hk	kk	hk	hk	--	kk	kk	hk	hk	kk	hk	hh	hh	kk	hh	hk	hk	hh	hh	hh	hk	hk	hk
Lg-06	p009_1100094	<hkxhk>	{00}	(hh,hk,kk)	6.79	hk	hk	hh	hh	hh	hk	hk	hh	hk	hk	hk	hk	hk	hh	hk	hh	hh	kk	kk	hk	hk	hk	kk	hk	hk	--	kk	kk	hk	hk	kk	hk	hh	hh	hk	hh	hk	hk	hh	hh	hh	hk	kk	hk
Lg-06	p009_2667273	<hkxhk>	{00}	(hh,hk,kk)	7.779	hk	hk	hh	hh	hh	hk	hk	hh	hk	hk	hk	hk	hk	hh	hk	hh	hh	kk	kk	hk	hk	hk	kk	hk	hk	--	kk	kk	--	hk	kk	hk	hh	hh	hk	hh	hk	hk	hh	hh	hh	hk	hk	hk
Lg-06	p009_1715418	<hkxhk>	{00}	(hh,hk,kk)	8.273	hk	hk	hh	hh	hh	hk	hk	hh	hk	hk	hk	hk	hk	hh	hk	hh	hh	kk	kk	hk	hk	hk	kk	hk	kk	kk	kk	kk	hh	hk	kk	hk	hh	hh	hk	hh	hk	hk	hh	hh	hh	--	hk	hk
Lg-06	p009_1723757	<hkxhk>	{00}	(hh,hk,kk)	8.907	hk	hk	hh	hh	hh	hk	hk	hh	hk	hk	hk	hk	hk	hh	hk	hh	hh	kk	kk	hk	hk	hk	kk	hk	hk	--	kk	kk	hh	hk	kk	hk	hh	hh	hk	hh	hk	hk	hh	hh	hh	--	hk	hk
Lg-06	p009_1004674	<hkxhk>	{00}	(hh,hk,kk)	11.125	hh	hk	hh	hh	hh	hk	hk	hh	hk	hk	hk	hh	hk	hh	hk	hh	hh	kk	kk	hk	hh	hk	hh	hk	hk	--	hk	hk	--	hk	kk	hk	hh	hh	hk	hh	hh	hk	hh	hh	hh	hh	hk	hk
Lg-06	p009_1005416	<hkxhk>	{00}	(hh,hk,kk)	11.941	hk	hk	hh	hh	hh	hh	hk	hh	hk	hk	hk	hh	hk	hh	hk	hh	hh	kk	kk	hk	hh	hk	hk	hk	hk	--	hk	hk	hh	hk	kk	hk	hh	hh	hk	hh	hk	hh	hh	hh	hh	hk	hk	hh
Lg-06	p009_328969	<hkxhk>	{00}	(hh,hk,kk)	13.159	hk	hk	hh	hh	hh	hk	hk	hh	hk	hk	hk	hh	hh	hh	hk	hh	hh	kk	kk	hk	hh	hk	hk	hk	hk	hk	hk	hk	--	hk	kk	hk	hh	hh	hh	hh	hk	hk	hh	hh	hh	--	hk	hk
Lg-06	p009_2853308	<hkxhk>	{00}	(hh,hk,kk)	13.384	hk	hk	hh	hh	hh	hk	hk	hh	hk	hk	hk	hh	hk	hh	hk	hh	hh	kk	kk	hk	hh	kk	hk	hk	hk	--	hk	hk	hh	hk	kk	hk	hh	hh	hk	hh	hk	hk	hh	hh	hh	hk	hk	hk
Lg-06	p009_3093959	<hkxhk>	{00}	(hh,hk,kk)	13.845	hh	hk	hh	hh	hh	hk	hk	hh	hk	hk	hk	hh	hk	hh	hk	hh	hh	kk	kk	hk	hh	hk	hk	hk	hh	hh	hk	hk	hh	hk	kk	hk	hh	hh	hk	hh	hk	hk	hh	hh	hh	hk	hk	hk
Lg-06	p009_3093960	<hkxhk>	{00}	(hh,hk,kk)	14.075	hk	hk	hh	hh	hh	hk	hk	hh	hk	hk	hk	hh	hk	hh	hk	hh	hh	kk	kk	hk	hh	hk	hk	hk	hh	hh	hk	hk	hh	hk	kk	hk	hh	hh	hk	hh	hk	hk	hh	hh	hh	hk	hk	hk
Lg-06	p009_168267	<hkxhk>	{00}	(hh,hk,kk)	14.594	hk	hk	hh	hh	hh	hk	hk	hh	hk	hk	hk	hh	hk	hh	hk	hh	hh	kk	kk	hk	hh	hk	hk	hk	hk	hk	hk	hk	hh	hk	kk	hk	hh	hh	hk	hh	hk	hk	hh	hh	hh	hk	hk	hk
Lg-06	p009_3092882	<hkxhk>	{00}	(hh,hk,kk)	14.79	hk	hk	hh	hh	hh	hk	hk	hh	hk	hk	hk	hh	hk	hh	hk	hh	hh	kk	kk	hk	hh	hk	hk	hk	hk	--	hk	hk	hh	hk	kk	hk	hh	hh	hk	hh	hk	hk	hh	hh	--	hk	hk	hk
Lg-06	p009_1263397	<hkxhk>	{00}	(hh,hk,kk)	15.093	hk	hk	hh	hh	hh	hk	hk	hh	hk	hk	hk	hh	hk	hk	hk	hh	hh	kk	kk	hk	hh	hk	hk	hk	hk	--	hk	hk	hh	hk	kk	hk	hh	hh	hk	hh	hk	hk	hh	hh	hh	hk	hk	hk
Lg-06	p009_2691322	<hkxhk>	{00}	(hh,hk,kk)	15.88	hk	hk	hh	hh	hh	hk	hk	hh	hk	hk	hk	hh	hh	hh	hk	hh	hh	kk	kk	hk	hh	hk	hk	hk	hk	hk	hk	hk	--	hk	kk	hk	hh	hh	hk	hh	hk	hk	hh	hh	--	hk	hk	hk
Lg-06	p009_329157	<hkxhk>	{00}	(hh,hk,kk)	16.077	hk	hk	hh	hh	hh	hk	hk	hh	hk	hk	hk	hh	hh	hh	hk	hh	hh	kk	kk	hk	hh	hk	hk	hk	hk	hk	hk	hk	hh	hk	kk	hk	hh	hh	hk	hh	hk	hk	hh	hh	hh	hk	hk	hk
Lg-06	p009_329558	<hkxhk>	{00}	(hh,hk,kk)	16.952	hk	hk	hh	hh	hh	hk	hk	hh	hk	hk	hk	hh	hh	hh	hk	hh	hh	kk	kk	hk	hh	hh	hk	hk	hk	--	hk	hk	hh	hk	kk	hk	hh	hh	hk	hh	hh	hk	hh	hh	--	hk	hk	hh
Lg-06	p009_2238585	<hkxhk>	{00}	(hh,hk,kk)	17.691	hk	hk	hh	hh	hh	hk	hk	hh	hk	hk	hk	hh	hk	hh	hk	hh	hh	kk	kk	hk	hh	hk	hk	hk	hk	--	hk	hh	hh	hk	kk	hk	hh	hh	hk	hh	hk	kk	hh	hh	hh	hk	hk	hh
Lg-06	p009_1365767	<hkxhk>	{00}	(hh,hk,kk)	22.751	hk	hk	hh	hh	hh	hk	hh	hh	hh	hk	hh	hk	hh	hh	hk	hh	hh	hk	hk	hk	hk	hk	kk	hk	hk	kk	kk	hk	hk	hh	kk	hk	hh	hh	hk	hh	hk	hk	hh	hh	hh	hk	hk	hh
Lg-06	p009_329209	<hkxhk>	{00}	(hh,hk,kk)	24.336	hk	hk	hh	hh	hh	hk	hh	hh	hh	hk	hh	hh	hh	hh	hk	hh	hh	hk	hk	hk	hh	hk	hk	hk	hk	hk	hh	hk	hh	hk	kk	hk	hh	hh	hk	hh	hk	hk	hh	hh	hh	hk	hk	hk
Lg-06	p009_735093	<hkxhk>	{00}	(hh,hk,kk)	24.729	hk	hk	hh	hh	hh	hk	hh	hh	hh	hk	hh	hh	hh	hh	hk	hh	hh	hk	hk	hh	hh	hk	hk	hk	hk	hk	hk	hk	hh	hk	kk	hk	hh	hh	hk	hh	hk	hk	hh	hh	--	--	hh	hh
Lg-06	p009_2595264	<hkxhk>	{00}	(hh,hk,kk)	25.05	hh	hk	hh	hh	hh	hk	hh	hh	hh	hk	hh	hh	hh	hh	hk	hh	hh	hk	hk	hk	hh	hk	hk	hk	hk	hh	hk	hk	hh	hk	kk	hk	hh	hh	hk	hh	hk	hk	hh	hh	hh	hk	hk	hk
Lg-06	pXXX_1007787	<hkxhk>	{00}	(hh,hk,kk)	25.355	hk	hh	hh	hh	hh	hk	hh	hh	hh	hk	hh	hh	hh	hh	hk	hh	hh	hk	hk	hk	hh	hh	hk	hk	hk	hk	hk	hk	hh	hk	kk	hk	hh	hh	hk	hh	hk	hk	hh	hh	hh	hk	hk	hk
Lg-06	p009_3169421	<hkxhk>	{00}	(hh,hk,kk)	25.626	hk	hk	hh	hh	hh	hk	hh	hk	hh	hk	hh	hh	hh	hh	hk	hh	hh	hk	hk	hk	hh	hk	hk	hk	hk	hk	hk	hk	--	hk	kk	hk	hh	hh	hk	hh	hk	hk	hh	hh	hh	hh	kk	hk
Lg-06	p009_3169546	<hkxhk>	{00}	(hh,hk,kk)	25.948	hk	hk	hh	hh	hh	hk	hh	hk	hh	hk	hh	hh	hh	hh	hk	hh	hh	hk	hk	hk	hh	hk	hk	hk	hk	--	hk	hk	hh	hk	kk	hk	hh	hh	hk	hh	hk	hk	hh	hh	hh	hk	kk	hk
Lg-06	p009_3169475	<hkxhk>	{00}	(hh,hk,kk)	26.345	hk	hk	hh	hh	hh	hk	hh	hk	hh	hk	hh	hh	hh	hh	hk	hh	hh	hk	hk	hk	hh	hk	hk	hk	hk	--	hk	hk	--	hk	kk	hk	hh	hh	hk	hh	hk	hk	hh	hh	--	hk	kk	hh
Lg-06	p009_1240146	<hkxhk>	{00}	(hh,hk,kk)	26.484	hk	hk	hh	hh	hh	hk	hh	hh	hh	hk	hh	hh	hh	hh	hk	hh	hh	hk	hk	hh	hh	hk	hk	hk	hk	--	hk	hk	hh	hk	kk	hh	hh	hh	hk	hh	hk	hk	hh	hh	hh	hk	hk	hk
Lg-06	p009_1289164	<hkxhk>	{00}	(hh,hk,kk)	26.731	hk	hk	hh	hh	hh	hk	hh	hh	hh	hk	hh	hh	hh	hh	hk	hh	hh	hk	hk	hk	hh	hk	hk	hk	hk	--	hk	hk	hh	hk	kk	hk	hh	hh	hk	hh	hk	hk	hh	hh	hh	kk	hk	hk
Lg-06	p009_3502492	<hkxhk>	{00}	(hh,hk,kk)	26.85	hk	hk	hh	hh	hh	hk	hh	hh	hh	hk	hh	hh	hh	hh	hk	hh	hh	hk	hk	hk	hh	hk	hk	hk	hk	hk	hk	hk	hh	hk	kk	hk	hh	hh	hk	hh	hk	hh	hh	hh	hh	hk	hk	hk
Lg-06	p009_427857	<hkxhk>	{00}	(hh,hk,kk)	26.96	hk	hk	hh	hh	hh	hk	hh	hh	hh	hk	hh	hh	hh	hh	hk	hh	hh	hk	hk	hk	hh	hk	hk	hk	hk	hk	hk	hk	hh	hk	kk	hk	hh	hh	hk	hh	hk	hk	hh	hh	hh	hk	hk	hk
Lg-06	p009_1543547	<hkxhk>	{00}	(hh,hk,kk)	27.101	hk	hk	hh	hh	hh	hk	hh	hh	hh	hk	hh	hh	hh	hk	hk	hh	hh	hk	hk	hk	hh	hk	hk	hk	hk	hk	hk	hk	hh	hk	kk	hk	hh	hh	hk	hh	hk	hk	hh	hh	hh	hk	hk	hk
Lg-06	p009_1876889	<hkxhk>	{00}	(hh,hk,kk)	27.241	hk	hk	hh	hh	hh	hk	hh	hh	hh	hk	hh	hh	hh	hh	hk	hh	hh	hk	hk	hk	hh	hk	hk	hk	hk	hk	hk	hk	hh	hk	kk	hk	hh	hh	hk	hh	hk	hk	hh	hh	hh	hk	hk	hk
Lg-06	p009_735044	<hkxhk>	{00}	(hh,hk,kk)	27.771	hk	hk	hh	hh	hh	hk	hh	hh	hh	hk	hh	hh	hh	hh	hk	hh	hh	hk	hk	hk	hh	hk	hk	hk	hk	--	hk	hk	hh	hk	kk	hk	hh	hh	hh	hh	hk	hk	hh	hh	hh	hk	hk	hh
Lg-06	p009_734932	<hkxhk>	{00}	(hh,hk,kk)	27.895	hk	hk	hh	hh	hh	hk	hh	hh	hh	hk	hh	hh	hh	hh	hk	hh	hh	hk	hk	hk	hh	hk	hk	hk	hh	--	hk	hk	hh	hk	kk	hk	hh	hh	hk	hh	hk	hk	hh	hh	--	hk	hk	hh
Lg-06	p009_734883	<hkxhk>	{00}	(hh,hk,kk)	28.189	hk	hk	hh	hh	hh	hk	hh	hk	hh	hk	hh	hh	hh	hh	hk	hh	hh	hk	hk	hk	hh	hk	hk	hk	hk	hk	hk	hk	hh	hk	kk	hk	hh	hh	hk	hh	hk	hk	hh	hh	hh	hk	kk	hh
Lg-06	p009_80881	<hkxhk>	{00}	(hh,hk,kk)	28.536	hk	hk	hh	hh	hh	hk	hh	hh	hh	hk	hh	hh	hh	hh	hk	hh	hh	hk	hk	hk	hh	hk	hk	hk	hk	--	hk	hk	hh	hk	kk	hk	hh	hh	hk	hh	hk	hk	hh	hh	hh	hk	hk	hh
Lg-06	p009_1365491	<hkxhk>	{00}	(hh,hk,kk)	29.193	hk	hk	hh	hh	hh	hk	hh	hh	hh	hk	hh	hh	hh	hh	hk	hh	hh	hk	hk	hk	hh	hk	hk	hk	hk	hk	hk	hh	hh	hk	kk	hk	hh	hh	hk	hh	hk	hk	hh	hh	hh	hk	hk	hh
Lg-06	p009_1366191	<hkxhk>	{00}	(hh,hk,kk)	29.383	hk	hk	hh	hh	hh	hk	hh	hh	hh	hk	hh	hh	hh	hh	hk	hh	hh	hk	hk	hk	hh	hk	hk	hk	hh	hk	hk	hh	hh	hk	kk	hk	hh	hh	hk	hh	hk	hk	hh	hh	hh	hk	hk	hh
Lg-06	p009_3167705	<hkxhk>	{00}	(hh,hk,kk)	29.968	hk	hk	hh	hh	hh	hk	hh	hh	hh	hk	hh	hh	hh	hh	hk	hh	hh	hk	hk	hk	hh	hk	hk	hk	hk	--	hk	hh	hh	hk	kk	hk	hh	hh	hk	hh	hk	kk	hh	hh	hh	hk	hk	hh
Lg-06	p009_3652395	<hkxhk>	{00}	(hh,hk,kk)	30.333	hk	hk	hh	hh	hh	hk	hh	hh	hh	hk	hh	hh	hh	hh	hk	hh	hh	hk	hk	hk	hh	hk	hk	hk	hk	--	hk	hh	hh	hk	kk	hk	hh	hh	hk	hh	hk	kk	hh	hh	hh	hk	hk	hh
Lg-06	p006_2003298	<hkxhk>	{00}	(hh,hk,kk)	30.701	hh	hh	hh	hh	hk	hk	hh	hh	hh	hh	hh	hh	hh	hk	kk	hk	kk	hk	hk	hh	hh	hk	hk	hh	hk	--	hh	hk	--	hk	hk	hk	hh	hh	hk	hh	hk	kk	hh	hk	hh	--	hh	hk
Lg-06	p009_3994797	<hkxhk>	{00}	(hh,hk,kk)	31.188	hk	hk	hh	hh	hk	hk	hh	hh	hh	hk	hh	hh	hh	hh	hk	hh	hh	hk	hk	hk	hh	hk	hk	hk	hk	--	hk	hh	hh	hk	hk	hk	hh	hh	hk	hh	hk	kk	hh	hh	hh	hk	hk	hh
Lg-06	p009_1593551	<hkxhk>	{00}	(hh,hk,kk)	32.308	hk	hk	hh	hh	hh	hk	hh	hh	hh	hk	hh	hh	hh	hh	hk	hk	hh	hk	hk	kk	hh	hk	hk	hk	hk	hk	hk	hh	hh	hk	kk	hk	hh	hh	hh	hh	hk	kk	hh	hh	--	hk	hk	hh
Lg-06	p006_26296	<hkxhk>	{00}	(hh,hk,kk)	32.464	hh	hh	hh	hh	hk	hk	hh	hk	hh	hh	hh	hk	hh	hk	kk	hk	kk	hk	hh	hh	hh	hk	hk	hk	hk	hh	hk	hk	hk	hh	kk	hk	hh	hh	hk	hh	hk	kk	hh	hk	hh	hh	kk	hk
Lg-06	p009_581389	<hkxhk>	{00}	(hh,hk,kk)	33.256	hk	hh	hh	hh	hh	hk	hh	hh	hh	hh	hh	hh	hh	hh	hk	hh	hh	hk	hk	hk	hh	hk	hk	hk	hk	hk	hk	hh	hh	hk	hk	hk	hh	hh	hk	hh	hk	kk	hh	hh	hh	hk	hk	hh
Lg-06	p009_257504	<hkxhk>	{00}	(hh,hk,kk)	33.427	hk	hh	hh	hh	hh	kk	hh	hh	hh	hh	hh	hh	hh	hh	hk	hh	hh	hk	hk	hk	hh	hk	hk	hk	hk	hk	hk	hh	hh	hk	hk	hk	hh	hh	hk	hh	hk	kk	hh	hh	hh	hk	hk	hh
Lg-06	p009_2549014	<hkxhk>	{00}	(hh,hk,kk)	33.969	hk	hh	hh	hh	hh	hk	hh	hk	hh	hh	hh	hh	hh	hh	hk	hh	hh	hk	hk	hk	hh	hk	hk	hk	hk	hk	hk	hh	hh	hk	hk	hk	hh	hh	hk	hh	hk	kk	hh	hh	hh	hk	kk	hh
Lg-06	p006_2055177	<hkxhk>	{00}	(hh,hk,kk)	34.491	hh	hh	hh	hh	hh	hk	hh	hh	hh	hh	hh	hk	hh	hk	kk	hk	kk	hk	hk	hh	hh	hk	hk	hk	hk	hh	hk	hk	hk	hk	hk	hk	hh	hh	hk	hh	hk	kk	hh	hk	hh	hh	hh	hk
Lg-06	p006_2055855	<hkxhk>	{00}	(hh,hk,kk)	35.069	hh	hh	hh	hh	hh	hk	hh	hh	hh	hh	hh	hk	hh	hk	kk	hk	kk	hk	hk	hh	hh	hk	hk	hk	hk	hh	hk	hk	hk	hk	hk	hk	hh	hh	hk	hh	hk	kk	hh	hk	hh	hk	hh	hk
Lg-06	p009_2549064	<hkxhk>	{00}	(hh,hk,kk)	35.192	hk	hh	hh	hh	hh	hk	hh	hk	hh	hh	hh	hh	hh	hh	hk	hh	hh	hk	hk	hk	hh	hk	hk	hk	hk	hk	hk	hh	hh	hk	hk	hk	hh	hh	hk	hh	hk	kk	hh	hh	hh	hk	kk	hh
Lg-06	p006_67183	<hkxhk>	{00}	(hh,hk,kk)	36.044	hh	hh	hh	hh	hk	hk	hh	hh	hh	hh	hh	hk	hh	hk	kk	hk	kk	hk	hk	hh	hh	hk	hk	hk	hk	hh	hk	hk	hk	hk	hk	hk	hh	hh	hk	hh	hk	kk	hh	hk	hh	hk	hh	hk
Lg-06	p006_27604	<hkxhk>	{00}	(hh,hk,kk)	37.28	hh	hh	hh	hh	hk	hk	hh	hh	hh	hh	hh	hk	hh	hk	kk	hk	kk	hk	hk	hh	hh	hk	hk	hk	hh	hh	hk	hk	hk	hk	kk	hk	hh	hh	hk	hh	hk	kk	hh	hk	hh	hk	kk	hk
Lg-06	p009_2456249	<hkxhk>	{00}	(hh,hk,kk)	37.467	hk	hk	hh	hk	hh	kk	hh	hh	hh	hk	hh	hh	hh	hh	hk	hh	hh	hk	hk	kk	hh	kk	hk	kk	kk	kk	hk	hh	hk	hk	kk	hk	hh	hh	hk	hh	hk	kk	hh	hh	hh	hk	hk	hk
Lg-06	p006_27538	<hkxhk>	{00}	(hh,hk,kk)	37.8	hh	hh	hh	hh	hk	hk	hh	hk	hh	hh	hh	hk	hh	hk	kk	hk	kk	hk	hk	hh	hh	hk	hk	hk	hk	hh	hk	hk	hk	hk	kk	hk	hh	hh	hk	hh	hk	kk	hh	hk	hh	hk	kk	hk
Lg-06	p006_2720587	<hkxhk>	{00}	(hh,hk,kk)	39.053	hh	hh	hh	hk	hk	hk	hk	hh	hk	hh	hh	hk	kk	hk	hk	hk	hk	hk	hk	hh	hh	hh	hk	hk	hh	hh	hk	hk	hk	hk	hk	hh	hh	hh	hh	hh	hk	hk	hk	hh	hh	hk	hh	hk
Lg-06	p009_2493293	<hkxhk>	{00}	(hh,hk,kk)	39.246	hk	hh	hh	hh	hh	hk	hh	hh	hh	hh	hh	hh	hk	hh	kk	hh	hh	hk	hk	hk	hh	hk	hk	hk	hk	hk	hh	hh	hh	hk	hk	hk	hh	hh	hk	hh	hk	kk	hh	hh	hh	hk	hk	hh
Lg-06	p006_2055471	<hkxhk>	{00}	(hh,hk,kk)	39.779	hh	hh	hh	hh	hk	hk	hh	hk	hh	hh	hh	hk	hk	hk	kk	hk	kk	hk	hk	hh	hh	hk	hk	hk	hk	hh	hk	hk	hk	hk	hk	hk	hh	hh	hk	hh	hk	kk	hk	hk	hk	hk	hh	hk
Lg-06	p006_2708359	<hkxhk>	{00}	(hh,hk,kk)	40.614	hh	hh	hh	hh	hk	hk	hh	hh	hh	hh	hh	hk	hh	hk	kk	hk	kk	hk	hk	hh	hh	hk	hk	hk	hk	--	hk	hk	hk	hk	kk	hk	hh	hh	hk	hh	hk	kk	hh	hk	hh	hk	hk	hk
Lg-06	p009_786635	<hkxhk>	{00}	(hh,hk,kk)	41.346	hk	hk	hh	hk	hh	kk	hh	hh	hh	hk	hh	hk	hh	hh	hk	hk	hh	hk	hk	kk	hk	kk	kk	kk	kk	kk	kk	hk	hk	hk	kk	hk	hh	hh	hk	hh	hk	kk	hh	hh	hh	hk	hk	hk
Lg-06	p006_2720128	<hkxhk>	{00}	(hh,hk,kk)	41.864	hh	hk	hh	hk	hk	hk	hk	hh	hk	hh	hh	hk	hk	hk	hk	hk	hk	hk	hk	hh	hh	hh	hk	hk	hh	hh	hk	hk	hk	hk	hk	hh	hh	hh	hh	hh	hk	hk	hk	hk	hh	hk	hh	hk
Lg-06	p009_2760338	<hkxhk>	{00}	(hh,hk,kk)	42.082	hk	hk	hh	hk	hh	kk	hh	hh	hh	hk	hh	hk	hh	hh	hk	hh	hh	hk	hk	kk	hk	kk	kk	kk	kk	--	kk	hk	hk	hk	kk	hk	hh	hh	hk	hh	hk	kk	hh	hh	hh	hk	hk	hk
Lg-06	p008_208589	<hkxhk>	{00}	(hh,hk,kk)	42.422	hk	hh	hh	hh	hh	hk	hh	hh	hh	hh	hh	hh	hh	hh	hk	hh	hh	hk	hk	hk	hh	hk	hk	hk	kk	--	hh	hh	hh	hh	hh	hk	hh	hh	hk	hh	hh	kk	hh	hh	hk	--	hk	hh
Lg-06	p006_1288651	<hkxhk>	{00}	(hh,hk,kk)	42.566	hh	hh	hh	hh	hk	hk	hh	hh	hh	hh	hh	hk	hh	hk	kk	hk	hk	hk	hk	hh	hh	hk	hk	hk	hk	hk	hk	hk	hk	hk	kk	hk	hh	hh	hk	hh	hk	hk	hh	hh	hh	hk	hk	hk
Lg-06	p006_772909	<hkxhk>	{00}	(hh,hk,kk)	42.913	hh	hh	hh	hh	hk	hk	hh	hh	hh	hh	hh	hk	hk	hk	kk	hk	hk	hk	hk	hh	hh	hk	hk	hk	hk	hk	hk	hk	hk	hk	kk	hk	hh	hh	hk	hh	hk	hk	hh	hh	hh	hk	hk	hk
Lg-06	p008_208641	<hkxhk>	{00}	(hh,hk,kk)	43.498	hk	hh	hh	hh	hh	hk	hh	hh	hh	hh	hh	hh	hh	hh	hk	hh	hh	hk	hk	hk	hh	hk	hk	hk	hk	--	hh	hh	--	hh	hh	hk	hh	hh	kk	hh	hh	hk	hh	hh	hk	--	hk	--
Lg-06	p009_2795172	<hkxhk>	{00}	(hh,hk,kk)	46.074	hk	hh	hh	hh	hh	hk	hh	hk	hh	hh	hh	hh	hk	hh	hk	hk	hh	hk	hk	hk	hh	hk	hk	hk	kk	--	hh	hh	hh	hh	hk	hk	hh	hh	hk	hh	hk	kk	--	hh	--	hk	kk	hh
Lg-06	p006_1582613	<hkxhk>	{00}	(hh,hk,kk)	46.378	hh	hh	hh	hh	hk	hk	hh	hk	hh	hh	hh	hk	hh	hk	kk	hk	hk	hk	hk	hk	hh	hk	hk	hk	hk	hk	hk	hk	hk	hk	kk	kk	hk	hh	hk	hh	hk	hk	hh	hk	hh	hk	kk	hk
Lg-06	p006_571770	<hkxhk>	{00}	(hh,hk,kk)	47.359	hh	hk	hh	hh	hk	hk	hh	hh	hh	hh	hh	hk	hk	hk	kk	kk	hk	hk	hk	hh	hh	hh	hk	hk	hh	hh	hk	hk	hk	hk	hk	kk	hh	hh	hk	hh	hk	kk	hh	hk	hh	hk	hh	hk
Lg-06	p009_2795223	<hkxhk>	{00}	(hh,hk,kk)	48.675	hk	hh	hh	hh	hh	hk	hh	hk	hh	hh	hh	hh	kk	hh	hk	hk	hh	hk	hk	hk	hh	kk	hk	hk	hk	--	hh	hh	hh	hh	hk	hk	hh	hh	hk	hh	hk	hk	hh	hh	hh	hk	kk	hh
Lg-06	p006_30668	<hkxhk>	{00}	(hh,hk,kk)	49.302	hh	hk	hh	hk	hk	hk	hh	hh	hk	hh	hh	hk	hk	hk	kk	kk	hk	hk	hk	hh	hh	hh	hk	hk	hh	hh	hk	hk	hh	hk	hk	hk	hh	hh	hh	hh	hk	kk	hh	hk	hh	--	hh	hk
Lg-06	p006_260703	<hkxhk>	{00}	(hh,hk,kk)	49.891	hh	hk	hh	hk	hk	hk	hh	hh	hk	hh	hh	hk	hk	hk	kk	kk	hk	hk	hk	hh	hh	hh	hk	hk	hh	hh	hk	hk	hk	hk	hk	hk	hh	hh	hh	hh	hk	kk	hh	hk	hh	hk	hh	hk
Lg-06	p006_1417608	<hkxhk>	{00}	(hh,hk,kk)	50.805	hk	hh	hh	hh	hk	hk	hh	hh	hh	hh	hh	hh	hh	hh	kk	hk	hk	hk	hk	hh	hh	hk	hk	hk	hk	--	hk	hk	hk	hk	hh	kk	hh	hh	hk	hk	hh	hh	hh	hk	hh	hk	hk	hk
Lg-06	p006_2719758	<hkxhk>	{00}	(hh,hk,kk)	50.821	hh	hk	hh	hk	hk	hk	hk	hh	hk	hh	hh	hk	hk	hk	kk	kk	hk	hk	hk	hh	hh	hh	hk	hk	hh	hh	hk	hk	hk	hk	hk	hk	hh	hh	hh	hh	hk	hk	hk	hk	hh	hk	hh	hk
Lg-06	p006_484728	<hkxhk>	{00}	(hh,hk,kk)	51.858	hk	hh	hh	hh	hk	hk	hh	hh	hh	hh	hh	hh	hh	hh	kk	hk	hk	hk	hk	hk	hh	hk	hk	hk	hk	hk	hk	hk	hk	hk	hk	kk	hk	hh	hk	hk	hh	hh	hh	hk	hh	hk	hk	hk
Lg-06	p006_1417933	<hkxhk>	{00}	(hh,hk,kk)	52.198	hk	hh	hh	hh	hk	hk	hh	hh	hh	hh	hh	hh	hh	hh	kk	hk	hk	hk	hk	hh	hh	hk	hk	hk	hk	--	hk	hk	hk	hk	hk	kk	hk	hh	hk	hk	hh	hh	hh	hk	hh	hk	hk	hk
Lg-06	p006_129106	<hkxhk>	{00}	(hh,hk,kk)	52.373	hk	hh	hh	hh	hk	hk	hh	hh	hh	hh	hh	hh	hh	hh	kk	hk	hk	hk	hk	hh	hh	hk	hk	hk	hk	--	hk	hk	hk	hk	hk	kk	hk	hh	hk	hk	hh	hh	hh	hk	hh	--	hk	hk
Lg-06	pXXX_4985192	<hkxhk>	{00}	(hh,hk,kk)	52.604	hk	hh	hh	hh	hk	hk	hh	hh	hh	hh	hh	hh	hh	hh	kk	hk	hk	hk	hk	hh	hh	hk	hk	hk	hk	hk	hk	hk	hk	hk	hk	kk	hk	hh	hk	hk	hh	hh	hh	hk	hh	hh	hk	hk
Lg-06	p006_134308	<hkxhk>	{00}	(hh,hk,kk)	52.969	hk	hh	hh	hh	hk	hk	hh	hh	hh	hh	hh	hh	hh	hh	kk	hk	hk	hk	hk	hh	hh	hk	hk	hk	hk	--	hk	hk	hk	hh	hk	kk	hk	hh	hk	hk	hh	hh	hh	hk	--	hh	hk	hk
Lg-06	p006_2689249	<hkxhk>	{00}	(hh,hk,kk)	53.525	hh	hh	hh	hh	hk	hk	hh	hh	hh	hh	hh	hk	hh	hh	kk	hk	hk	hk	hk	hh	hh	hk	hk	hk	hk	hk	hk	hk	hk	hk	hk	kk	hk	hh	hk	hk	hh	hh	hh	hk	hh	hk	hk	hk
Lg-06	p006_1171838	<hkxhk>	{00}	(hh,hk,kk)	54.023	hh	hk	hh	hk	kk	hk	hk	hh	hk	hh	hh	hk	hk	hk	kk	kk	kk	hk	hk	hh	hh	hh	hk	hk	hh	--	hk	hk	hk	hk	hk	hk	hh	hh	hh	hh	hk	kk	hk	hk	hh	hk	hh	hk
Lg-06	p006_1064979	<hkxhk>	{00}	(hh,hk,kk)	54.788	hh	hh	hh	hh	hk	hk	hh	hh	hh	hh	hh	hk	hh	hh	kk	hk	hk	--	hk	hh	hh	hk	hk	hk	hk	--	hk	hk	hk	hk	hk	kk	hk	hh	hk	hk	hh	hh	hh	hk	hh	hk	hk	hh
Lg-06	p006_1064747	<hkxhk>	{00}	(hh,hk,kk)	55.651	hh	hh	hh	hh	hk	hk	hh	hh	hh	hh	hh	hk	hh	hh	kk	hk	hh	--	hh	hh	hh	hk	hk	hk	--	hh	hk	hk	hk	hk	hk	kk	hk	hh	hk	hk	hh	hh	hh	hk	hh	hk	hk	hk
Lg-06	pXXX_1592893	<hkxhk>	{00}	(hh,hk,kk)	58.253	hh	hk	hh	hk	hk	hk	hk	hk	hk	hh	hh	kk	hk	hk	kk	kk	kk	hk	hk	hk	hk	hh	hk	kk	hh	hk	--	hk	--	kk	hk	hk	hh	hh	hh	hh	hk	kk	hh	hk	hh	--	hk	hk
Lg-06	p006_1111932	<hkxhk>	{00}	(hh,hk,kk)	60.788	hh	hk	hh	hk	hk	hk	kk	hh	hk	hh	hk	hk	hk	hk	kk	kk	kk	hk	kk	hk	hh	hh	hk	hk	hh	hh	hk	hk	hk	hk	hk	hk	hh	hh	hh	hh	hk	kk	hh	hk	hh	hk	hh	hk
Lg-06	p006_1141620	<hkxhk>	{00}	(hh,hk,kk)	60.87	hh	hh	hh	hh	--	hh	hh	hh	hh	hh	hh	hh	hh	hh	kk	hk	hk	hk	hh	--	--	--	hh	hk	hh	--	hh	hk	hk	hk	hk	kk	hk	hh	hk	hk	hh	hh	hh	hk	hh	hk	hh	hk
Lg-06	p006_1142762	<hkxhk>	{00}	(hh,hk,kk)	62.046	hk	hh	hh	hh	hk	hk	hh	hh	hh	hh	hh	hh	hh	hh	kk	hk	hk	hh	hk	kk	hh	hk	hh	hk	hh	--	hh	hk	hk	hk	hk	kk	hh	hh	hk	hk	hh	hh	hh	hk	hh	hk	hh	hk
Lg-06	p006_2124072	<hkxhk>	{00}	(hh,hk,kk)	62.363	hh	hk	hh	hh	hk	hk	hk	hh	hh	hh	hk	hk	kk	hk	kk	kk	kk	hk	kk	hk	hh	hh	hk	hk	hh	hh	hk	hk	hk	hk	hk	hk	hh	hh	hk	hh	hk	kk	hh	hk	hh	hk	hh	hk
Lg-06	p006_1141680	<hkxhk>	{00}	(hh,hk,kk)	63.446	hh	hh	hh	hh	hk	hk	hh	hh	hh	hh	hh	hh	hh	hh	kk	hk	hk	hh	hk	hk	hh	hh	hh	hk	hh	--	hk	hk	hk	hk	hk	kk	hk	hh	hk	hk	hh	hh	hh	hh	hh	hk	hh	hk
Lg-06	p006_1141679	<hkxhk>	{00}	(hh,hk,kk)	65.917	hh	hh	hh	hh	hk	hk	hh	hh	hh	hh	hh	hh	hh	hh	kk	hk	hk	hh	hk	hk	hh	hh	hh	hh	hh	--	hh	hk	hk	hk	hk	kk	hk	hh	hk	hk	hh	hh	hh	hh	hh	hh	hh	hh
Lg-06	p006_279709	<hkxhk>	{00}	(hh,hk,kk)	65.971	hh	hk	hh	hk	hk	hk	hk	hk	hk	hh	hh	hk	hk	hk	hk	kk	hk	hk	hk	hk	hh	hh	hk	hk	hh	hh	hk	hk	hk	hk	hk	hk	hk	hk	hh	hh	hk	kk	hk	hk	hh	hh	hk	hh
Lg-06	p006_1142608	<hkxhk>	{00}	(hh,hk,kk)	67.972	hh	hh	hh	hh	hk	hk	hh	hh	hh	hh	hh	hh	hh	hh	kk	hk	hk	hk	hk	hk	hh	hk	hh	hh	hh	--	hh	hk	hk	hh	hk	kk	hh	hh	hh	hk	hh	hh	hh	hh	hh	hh	hh	hh
Lg-06	p006_932043	<hkxhk>	{11}	(hh,hk,kk)	73.595	kk	kk	kk	hk	hk	hh	hk	hk	kk	kk	hk	hh	hh	hk	hh	hh	hh	hh	hh	hk	hk	hk	hh	hh	hk	hk	hh	hh	hh	hk	hk	hk	kk	kk	hk	kk	hk	hh	kk	hk	kk	hk	hk	hh
Lg-07	p007_1468851	<hkxhk>	{00}	(hh,hk,kk)	0	hk	hh	hk	hh	hk	kk	hh	hk	hk	hh	kk	hk	hh	hh	hh	hk	hh	hh	kk	hh	hk	hk	hk	kk	kk	hk	kk	kk	hk	kk	hh	hk	hk	kk	hk	hh	kk	kk	hk	hh	hk	hk	kk	hh
Lg-07	p007_501415	<hkxhk>	{00}	(hh,hk,kk)	2.459	hk	hh	hk	hh	hk	kk	hk	hk	hk	hh	kk	hk	hh	hh	hh	hk	hh	hh	kk	hh	hk	hk	hk	hk	kk	hk	kk	kk	hk	kk	hh	hk	hk	hk	hk	hh	kk	kk	hk	hh	hk	hk	hk	hh
Lg-07	p007_1149443	<hkxhk>	{00}	(hh,hk,kk)	6.07	hh	hk	hk	hh	kk	kk	hh	hk	hk	hk	hk	hk	hh	hh	hk	hk	hh	hh	hk	hh	hk	hk	hk	hk	kk	hk	kk	kk	hk	kk	hh	hh	hh	hk	hk	hh	kk	kk	hk	hh	hh	hh	kk	hh
Lg-07	p007_1196256	<hkxhk>	{00}	(hh,hk,kk)	8.662	hk	hk	hk	hh	kk	hk	hh	hk	hk	hk	hk	hh	hh	hh	hk	hk	hh	hh	hk	hh	hh	hh	hk	hk	hk	hk	kk	hk	hh	kk	hh	hk	hk	hk	hk	hh	kk	kk	hk	hh	hk	hk	hk	hh
Lg-07	p007_1196181	<hkxhk>	{00}	(hh,hk,kk)	9.252	hk	hk	hk	hh	kk	hk	hh	hk	hk	hk	hk	hh	hk	hh	hk	hk	hh	hh	hk	hh	hh	hh	hk	hk	hk	hk	kk	hk	hh	kk	hh	hk	hk	hk	hk	hh	kk	kk	hk	hh	hk	hk	kk	hh
Lg-07	p007_3462039	<hkxhk>	{00}	(hh,hk,kk)	12.298	hh	hh	hk	hk	hk	hk	hk	kk	hk	hh	kk	--	hk	hh	hh	hk	hh	hh	kk	hh	kk	--	hk	hk	hk	--	kk	hk	hh	kk	hh	hh	hh	hk	hk	hh	kk	kk	hk	hh	--	--	hk	hk
Lg-07	p007_3771209	<hkxhk>	{00}	(hh,hk,kk)	14.425	hh	hh	hk	hk	hk	hk	hh	hk	hk	hh	kk	hh	kk	hh	hh	hk	hk	hh	kk	hh	hk	hh	hk	hk	hk	hk	kk	hk	hh	kk	hh	hh	hh	hk	hk	hh	kk	kk	hk	hh	hh	hh	kk	hh
Lg-07	p007_2718065	<hkxhk>	{00}	(hh,hk,kk)	15.622	hh	hh	hh	kk	hk	hk	hk	kk	hk	hh	kk	hh	hk	hh	hh	hk	hk	hh	kk	hh	hk	hh	hk	hk	kk	--	kk	hk	hh	kk	hh	hh	hh	hk	hk	hh	kk	hk	hk	hh	hh	hh	kk	hk
Lg-07	p007_1366101	<hkxhk>	{00}	(hh,hk,kk)	17.653	hh	hh	hk	hk	hk	hk	hh	hk	hk	hh	hk	hh	hk	hh	hh	hk	hk	hh	hk	hh	hk	hh	hk	hk	hk	hk	kk	hk	hh	kk	hh	hh	hh	hk	hk	hh	kk	kk	hk	hh	hh	hh	hk	hh
Lg-07	p007_1089557	<hkxhk>	{00}	(hh,hk,kk)	18.147	hh	hk	hh	hh	hk	hk	hh	hk	hh	hh	hk	hh	kk	hh	hh	hh	hh	hh	hk	hh	hk	hh	hk	hk	kk	hk	kk	kk	--	hk	hk	hk	hk	hh	kk	--	hh	hk	hk	hh	--	hk	hk	hh
Lg-07	p007_2859037	<hkxhk>	{00}	(hh,hk,kk)	18.839	hh	hh	hk	hh	hk	hk	hh	hk	hk	hh	hk	hh	hh	hh	hh	hk	hh	hh	hk	hh	hk	hh	hk	hk	hk	hk	kk	hk	hh	kk	hh	hh	hh	hk	hk	hh	kk	kk	hk	hh	hh	hh	hk	hh
Lg-07	p007_1148267	<hkxhk>	{00}	(hh,hk,kk)	19.044	hh	hh	hk	hh	hk	hk	hh	hk	hk	hh	hk	hh	hh	hh	hh	hk	hh	hh	hk	hh	hk	hh	hk	hk	hk	hk	kk	hk	hh	kk	hh	hh	hh	hk	hk	hh	kk	kk	hk	hh	hh	hh	kk	hh
Lg-07	p007_3773983	<hkxhk>	{00}	(hh,hk,kk)	19.673	hh	hh	hk	hh	hk	hk	hh	hh	hk	hh	hk	hh	hk	hh	hh	hk	hh	hh	hk	hh	hk	hh	hk	hk	hk	hk	kk	hk	hh	kk	hh	hh	hh	hk	hk	hh	kk	kk	hk	hh	hh	hh	hk	hh
Lg-07	p007_1644063	<hkxhk>	{00}	(hh,hk,kk)	20.423	hh	hh	hk	hk	hk	hk	hh	hk	hk	hh	hk	hh	hk	hh	hh	hk	hh	hh	hk	hh	hk	hh	hk	hk	hk	hk	kk	hk	hh	kk	hh	hh	hh	hk	hk	hh	kk	kk	hk	hh	hh	hh	hk	hh
Lg-07	p007_3773817	<hkxhk>	{00}	(hh,hk,kk)	20.743	hh	hh	hk	hk	hk	hk	hh	hk	hk	hh	hk	hh	hk	hh	hh	hk	hh	hh	hk	hh	hk	hh	hk	hk	hk	hk	kk	hk	hh	kk	hh	hh	hh	hk	hk	hh	kk	kk	hk	hh	hh	hh	hk	hh
Lg-07	p007_3462419	<hkxhk>	{00}	(hh,hk,kk)	21.799	hh	hh	hk	hk	hk	hk	hh	kk	hk	hh	hk	hh	hh	hh	hh	hk	hh	hh	hk	hh	hk	hh	hk	hk	hh	--	kk	hk	hh	kk	hh	hh	hh	hk	hk	hh	kk	kk	hk	hh	--	--	hk	hk
Lg-07	p007_2638735	<hkxhk>	{00}	(hh,hk,kk)	22.194	hh	hk	hh	hh	hk	hk	hh	hk	hh	hh	hk	hh	hk	hk	hh	hh	hh	hh	hk	hh	hk	hh	hk	hk	kk	--	kk	hk	hk	hh	hk	hh	hh	hh	hh	hh	hk	hk	hk	hh	hh	hh	hk	hh
Lg-07	p007_1295210	<hkxhk>	{00}	(hh,hk,kk)	22.948	hh	hh	hh	hk	hk	hk	hh	hk	hk	hh	hk	hh	hk	hh	hh	hk	hh	hh	hk	hh	hk	hh	hk	hk	hk	hk	kk	hk	hh	kk	hh	hh	hh	hk	hk	hh	kk	hk	hk	hh	hh	--	hk	hh
Lg-07	p007_2661146	<hkxhk>	{00}	(hh,hk,kk)	24.221	hh	hh	hh	kk	hh	hk	hh	kk	hk	hh	hk	hh	hk	hh	hh	hk	hh	hh	hh	hh	hk	hh	hk	hk	hk	hh	kk	hk	hh	kk	hh	hh	hh	hk	hk	hh	kk	hk	hk	hh	hh	hh	kk	hk
Lg-07	p007_1320415	<hkxhk>	{00}	(hh,hk,kk)	24.734	hh	hk	hh	hh	hk	hk	hh	hk	hh	hh	hk	hh	hk	hk	hh	hh	hh	hh	hk	hh	hk	hh	hk	hk	kk	hk	kk	hk	hk	hh	hk	hh	hk	hh	kk	hh	hk	hk	hk	hh	hk	hk	hk	hh
Lg-07	p007_2661707	<hkxhk>	{00}	(hh,hk,kk)	24.994	hh	hh	hh	kk	hk	hk	hh	kk	hk	hh	hk	hh	hk	hh	hh	hk	hh	hh	hh	hh	hk	hh	hk	hk	hk	--	kk	hk	hh	kk	hh	hh	hh	hk	hk	hh	kk	hk	hk	hh	hh	hh	kk	hk
Lg-07	p007_2782234	<hkxhk>	{00}	(hh,hk,kk)	26.122	hh	hk	hh	hh	hk	hk	hh	hk	hh	hh	hk	hh	kk	hk	hh	hh	hh	hh	hk	hk	hk	--	hk	hk	kk	--	kk	hk	hk	hh	hk	hh	hk	hh	kk	--	hk	hk	hk	hh	hk	hk	hk	hh
Lg-07	p007_2165559	<hkxhk>	{00}	(hh,hk,kk)	26.328	hh	hh	hh	kk	hk	hk	hh	kk	hk	hh	hk	hh	hk	hh	hh	hk	hh	hh	hk	hh	hk	hh	hk	hk	hk	hh	kk	hk	hh	kk	hh	hh	hh	hk	hk	hh	kk	hk	hk	hh	hh	hh	kk	hk
Lg-07	p007_598830	<hkxhk>	{00}	(hh,hk,kk)	26.572	hh	hh	hh	kk	hk	hk	hh	kk	hk	hh	hk	hh	hk	hh	hh	hk	hh	hh	hk	hh	hk	hh	hk	hk	hk	hk	kk	hk	hh	kk	hh	hh	hh	hk	hk	hh	kk	hk	hk	hh	hh	hh	kk	hk
Lg-07	pXXX_5377702	<hkxhk>	{00}	(hh,hk,kk)	27.057	hh	hh	hh	kk	hk	hk	hh	kk	hk	hh	hk	hh	hk	hh	hh	hk	hh	hh	hk	hh	hk	hh	hk	hk	hk	--	kk	hk	hh	kk	hh	hh	hh	hk	hh	hh	kk	hk	hk	hh	hh	hh	kk	hk
Lg-07	pXXX_8484698	<hkxhk>	{00}	(hh,hk,kk)	27.231	hh	hh	hh	kk	hk	hk	hh	kk	hk	hh	hk	hh	hk	hh	hh	hk	hh	hh	hk	hh	hk	hh	hk	hk	hk	--	kk	hk	hh	kk	hh	hh	hh	hk	hk	hh	kk	hk	hk	hh	hh	hh	kk	hk
Lg-07	p007_797722	<hkxhk>	{00}	(hh,hk,kk)	27.42	hh	hh	hh	kk	hk	hk	hh	kk	hk	hh	hk	hh	kk	hh	hh	hk	hh	hh	hk	hh	hk	hh	hk	hk	hk	--	kk	hk	hh	kk	hh	hh	hh	hk	hk	hh	kk	hk	hk	hh	hh	hh	kk	hk
Lg-07	p007_3546726	<hkxhk>	{00}	(hh,hk,kk)	27.74	hh	hh	hh	kk	hk	hk	hh	kk	hk	hh	hk	hh	hh	hh	hh	hk	hh	hh	hk	hh	hk	hh	hk	hk	hk	--	kk	hk	hh	kk	hh	hh	hh	hk	hk	hh	kk	hk	hk	hh	hh	hh	kk	hk
Lg-07	p007_3546738	<hkxhk>	{00}	(hh,hk,kk)	28.048	hh	hh	hh	kk	hk	hk	hh	kk	hh	hh	hk	hh	hh	hh	hh	hk	hh	hh	hk	hh	hk	hh	hk	hk	hk	hk	kk	hk	hh	kk	hh	hh	hh	hk	hk	hh	kk	hk	hk	hh	hh	hh	kk	hk
Lg-07	p007_2067112	<hkxhk>	{00}	(hh,hk,kk)	28.05	hh	hk	hh	hh	hk	hk	hh	hk	hh	hh	hk	hh	hk	hk	hh	hh	hk	hh	hk	hk	hk	hh	hk	hk	kk	--	kk	kk	hk	hh	hk	hh	hh	hh	hk	hh	hk	hk	hk	hh	hh	hh	hk	hh
Lg-07	pXXX_5238391	<hkxhk>	{00}	(hh,hk,kk)	28.922	hh	hh	hh	kk	hk	hk	hh	kk	hh	hh	hk	hh	hk	hh	hh	hh	hh	hh	hk	hh	hk	hh	hk	hk	hk	hk	kk	hk	hh	kk	hh	hh	hh	hk	hk	hh	kk	hk	hk	hh	hh	hh	kk	hk
Lg-07	p007_1476631	<hkxhk>	{00}	(hh,hk,kk)	29.119	hh	hk	hh	hh	hk	hk	hh	hk	hh	hh	hk	hh	hk	hk	hh	hk	hh	hh	hk	hh	hk	hh	hk	hk	kk	hh	kk	hk	hk	hh	hk	hh	hk	hh	kk	hk	hk	hk	hk	hh	hk	hk	hk	hh
Lg-07	p007_1420793	<hkxhk>	{00}	(hh,hk,kk)	29.331	hh	hh	hh	kk	hk	hk	hh	kk	hh	hh	hk	hh	hk	hh	hh	hh	hh	hh	hk	hh	hk	hh	hk	hk	hk	hk	kk	hk	hh	kk	hh	hh	hh	hk	hk	hh	kk	hk	hk	hh	hh	hh	kk	hk
Lg-07	p007_2003318	<hkxhk>	{00}	(hh,hk,kk)	29.763	kk	kk	hh	hh	hh	hh	hh	hk	hh	hh	hk	hh	hk	hk	hk	hk	hh	hh	hh	hk	hh	hh	hk	hh	hk	--	hk	hh	hh	hk	hk	hh	hh	hk	hk	hh	hk	hk	hh	hk	--	hh	hk	hh
Lg-07	p007_731528	<hkxhk>	{00}	(hh,hk,kk)	29.783	hh	hh	hh	kk	hk	hk	hh	kk	hh	hh	hk	hh	hk	hh	hh	hh	hh	hh	hk	hh	hk	hh	hk	hk	hk	hk	kk	kk	hh	kk	hh	hh	hh	hk	hk	hh	kk	hk	hk	hh	hh	hh	kk	hk
Lg-07	p007_2661485	<hkxhk>	{00}	(hh,hk,kk)	30.63	hh	hh	hh	kk	hk	hk	hh	kk	hh	hh	hk	hh	hk	hh	hh	hh	hh	hh	hh	hh	hk	hh	hk	hk	hk	hk	kk	hk	hh	kk	hh	hh	hh	hk	hk	hh	kk	hk	hk	hh	hh	hh	kk	hh
Lg-07	p007_1308478	<hkxhk>	{00}	(hh,hk,kk)	31.08	hh	hk	hh	hh	hk	hk	hk	hk	hh	hh	kk	hh	hk	hk	hh	hk	hh	hh	kk	hh	hk	hh	hk	hk	kk	hk	kk	hk	hk	hh	hk	hh	hk	hh	kk	hk	hk	hk	hk	hh	hk	hk	hk	hh
Lg-07	p007_608772	<hkxhk>	{00}	(hh,hk,kk)	31.404	hh	hh	hh	kk	hk	hk	hh	kk	hk	hh	hk	hh	kk	hh	hh	hh	hk	hh	hk	hk	hk	hh	hk	hk	hk	hk	kk	hk	hh	kk	hh	hh	hh	hk	hk	hh	kk	hk	hk	hh	hh	hh	kk	hk
Lg-07	p007_1408399	<hkxhk>	{00}	(hh,hk,kk)	31.55	kk	kk	hh	hh	hk	hh	hk	hk	hh	hh	kk	hh	kk	kk	hk	hk	hk	hh	hk	kk	hh	hk	hk	hh	hk	hh	hk	hh	hk	hk	hk	hh	hh	hk	hk	hh	hk	hk	hk	hh	hh	hh	hk	hh
Lg-07	p007_1408513	<hkxhk>	{00}	(hh,hk,kk)	31.944	kk	kk	hh	hh	hk	hh	hk	hk	hh	hh	kk	hh	hk	kk	hk	hk	hk	hh	hk	kk	hh	hk	hk	hh	hk	hh	hk	hh	hk	hk	hk	hh	hh	hk	hk	hh	hk	hk	hk	hh	hh	hh	hk	hh
Lg-07	p007_3963888	<hkxhk>	{00}	(hh,hk,kk)	32.69	hh	hh	hh	kk	hk	hk	hh	kk	hh	hh	hk	hh	hk	hh	hh	hh	hh	hh	hk	hh	hk	hh	hk	hk	hk	--	kk	kk	hh	hk	hh	hh	hh	hk	hk	hh	hk	hk	hk	hh	hh	hh	kk	hk
Lg-07	p007_1410723	<hkxhk>	{00}	(hh,hk,kk)	32.914	hh	hh	hh	kk	hk	hk	hh	kk	hh	hh	hk	hh	kk	hh	hh	hh	hh	hh	hk	hh	hk	hh	hk	hk	hk	hk	kk	kk	hh	hk	hh	hh	hh	hk	hk	hh	hk	hk	hk	hh	hh	hh	kk	hk
Lg-07	p007_1308788	<hkxhk>	{00}	(hh,hk,kk)	33.378	hh	hk	hh	hh	hk	hk	hk	hk	hh	hh	kk	hh	hk	hk	hh	hk	hk	hh	kk	hk	hk	hh	hk	hk	hk	hk	kk	hk	hk	hh	hk	hh	hk	hh	kk	hk	hk	hk	hk	hh	hk	hk	hk	hh
Lg-07	p007_1981979	<hkxhk>	{00}	(hh,hk,kk)	33.609	hh	hh	hh	kk	hk	hh	hh	kk	hh	hh	hk	hh	--	hh	hh	hh	hh	hh	hk	hh	hk	hh	hh	hk	hk	hk	kk	kk	hh	hk	hh	hh	hh	hk	hk	hh	hk	hk	hk	hh	--	--	kk	hk
Lg-07	pXXX_2063125	<hkxhk>	{00}	(hh,hk,kk)	34.97	hk	hh	hh	kk	hk	hk	hh	kk	hh	hh	hk	hh	hk	hh	hh	hh	hh	hh	hk	hh	hk	hh	hk	hk	hk	hk	kk	hk	hh	kk	hh	hk	hk	hk	hk	hh	kk	hk	hk	hk	hh	hk	kk	hk
Lg-07	p007_1565757	<hkxhk>	{00}	(hh,hk,kk)	35.193	kk	kk	hh	hh	hk	hh	hh	hk	hh	hh	hk	hh	hk	kk	hk	hk	hk	hh	hh	kk	hk	hk	hk	hh	hk	hh	hk	hh	hk	hk	hk	hh	hh	hk	hk	hh	hk	hk	hk	hh	hh	hh	hk	hh
Lg-07	p007_731430	<hkxhk>	{00}	(hh,hk,kk)	35.776	hh	hh	hh	kk	hk	kk	hh	kk	hh	hh	hk	hk	hk	hh	hh	hh	hh	hh	hk	hh	hk	hk	hk	hk	kk	hk	kk	kk	hk	kk	hh	hh	hh	hk	hk	hh	kk	hk	hk	hh	hh	hh	kk	hk
Lg-07	p007_1476245	<hkxhk>	{00}	(hh,hk,kk)	36.21	hh	hk	hh	hh	hk	hk	hh	hk	hh	hh	hk	hh	hk	hk	hh	hk	hh	hh	hk	hh	hh	hh	hh	hh	hk	hh	hk	hh	hh	hh	hk	hh	hk	hh	kk	hk	hk	hk	hk	hh	kk	hk	hk	hh
Lg-07	p007_434130	<hkxhk>	{00}	(hh,hk,kk)	36.68	kk	kk	hh	hh	hh	hh	hh	hk	hh	hh	hk	hh	hk	hk	hk	hk	hh	hh	hh	hk	hh	hh	hk	hh	hk	hh	hk	hh	hk	hk	hk	hh	hh	hk	hk	hh	hk	hk	hk	hk	hh	hh	hk	hh
Lg-07	p007_1182305	<hkxhk>	{00}	(hh,hk,kk)	36.876	hh	hk	hh	hh	hk	hk	hh	hk	hh	hh	hk	hh	hk	hk	hh	hk	hh	hh	hk	hh	hh	hh	hh	hh	hk	hh	hk	hh	hh	hh	hk	hh	hk	hh	kk	hk	hk	hk	hk	hh	hk	hk	hk	hh
Lg-07	p007_1153774	<hkxhk>	{00}	(hh,hk,kk)	38.156	hh	hk	hh	hh	hk	hk	hh	hk	hh	hh	hk	hh	hk	hk	hh	hk	hk	hh	hk	hk	hh	hh	hh	hh	hk	--	hk	hh	--	hh	hk	hh	hk	hh	kk	hk	hk	kk	hk	hh	--	hk	hk	hh
Lg-07	p007_1560862	<hkxhk>	{00}	(hh,hk,kk)	38.418	hk	hh	hh	kk	hk	hk	hh	kk	hh	hh	hk	hh	hk	hh	hh	hh	hh	hh	hk	hh	hk	hh	hk	hk	hk	hk	kk	kk	hh	hk	hh	hk	hk	hk	hk	hh	hk	hk	hk	hk	hh	hk	kk	hk
Lg-07	p007_790064	<hkxhk>	{00}	(hh,hk,kk)	39.63	hk	hh	hh	kk	hk	hk	hk	kk	hh	hh	kk	hh	hk	hh	hh	hh	hh	hh	kk	hh	hk	hh	hk	hk	hk	hk	kk	kk	hh	hk	hh	hk	hk	hk	hk	hh	hk	hk	hk	hk	hh	hk	kk	hk
Lg-07	p007_1154023	<hkxhk>	{00}	(hh,hk,kk)	39.907	hh	hk	hh	hh	hk	kk	hh	hk	hh	hh	hk	hh	kk	hk	hh	hk	hk	hh	hk	hk	hh	hh	hh	hh	hk	--	hk	hh	hh	hh	hk	hh	hk	hh	kk	hk	hk	hk	hk	hh	--	--	hk	hh
Lg-07	p007_3020736	<hkxhk>	{00}	(hh,hk,kk)	41.601	hk	kk	hh	--	hh	hh	hh	kk	hk	hh	hk	hk	hk	kk	hh	--	hh	hh	hh	hk	hk	hk	kk	hh	hk	--	hk	hh	hk	hk	hk	hh	hh	hh	hk	hh	hk	kk	hk	hh	--	hh	hk	hh
Lg-07	p007_276532	<hkxhk>	{00}	(hh,hk,kk)	42.128	hk	hh	hh	kk	hk	kk	hh	kk	hh	hh	hk	hk	hk	hh	hh	hh	hh	hh	hk	hh	hk	hk	hk	hk	kk	hk	kk	kk	hk	hk	hh	hk	hk	hh	hk	hh	hk	hk	hk	hh	hh	hk	kk	hk
Lg-07	p007_716758	<hkxhk>	{00}	(hh,hk,kk)	43.154	hk	hk	hh	hh	hh	hh	hh	hk	hk	hh	hk	hk	hk	kk	hh	hk	--	hh	--	hk	hk	hk	hk	hh	hk	--	hk	hh	hk	hk	hh	hh	hh	hh	hk	hh	hk	hk	kk	hh	hh	hh	hk	hh
Lg-07	p007_1695944	<hkxhk>	{00}	(hh,hk,kk)	44.456	hk	hk	hh	hh	hh	hh	hh	hk	hh	hh	hk	hh	kk	kk	hh	hk	hk	hh	hh	kk	hh	hh	hk	hh	hk	hh	hk	hh	hk	hk	hk	hh	hh	hh	hk	hh	hk	hk	hk	hh	hh	hh	hk	hh
Lg-07	p007_1213968	<hkxhk>	{00}	(hh,hk,kk)	44.742	hk	hk	hh	hh	hh	hh	hh	hk	hh	hh	hk	hk	hk	kk	hh	hk	hk	hh	hh	kk	hk	hk	hk	hh	hk	hh	hk	hh	hk	hk	hk	hh	hh	hh	hk	hh	hk	hk	hk	hh	hh	hh	hk	hh
Lg-07	p007_2413658	<hkxhk>	{00}	(hh,hk,kk)	45.694	hk	hk	hh	hh	hh	hh	hh	hk	hh	hh	hk	hk	hk	kk	hh	hk	hh	hh	hh	hk	hk	hk	kk	hh	hk	--	hk	hh	hk	hk	hk	hh	hh	hh	hk	hh	hk	hk	hk	hh	hh	hh	hk	hh
Lg-07	p007_3932425	<hkxhk>	{00}	(hh,hk,kk)	46.117	hk	hk	hh	hh	hh	hh	hh	hk	hk	hh	hk	hk	hk	kk	hh	hk	hh	hh	hh	hk	hk	hk	hk	hh	hk	--	hk	hh	hk	hk	hk	hh	hh	hh	hk	hh	hk	hk	hk	hh	hh	hh	hk	hh
Lg-07	p007_3409373	<hkxhk>	{00}	(hh,hk,kk)	46.273	hh	hk	hh	hh	hh	kk	hk	hk	hh	hh	kk	hk	hk	hk	hh	hk	hk	hh	kk	hk	hh	hk	hh	hh	hk	hh	hk	hh	hk	hh	hk	hk	hk	hh	kk	hk	hk	hk	hk	hh	hk	hk	hk	hh
Lg-07	p007_2837755	<hkxhk>	{00}	(hh,hk,kk)	46.696	hk	hk	hh	hh	hh	hh	hh	hk	hh	hh	hk	hk	hk	kk	hh	hk	hh	hh	hh	hk	hk	hk	hk	hh	hk	hh	hk	hh	hh	hk	hk	hh	hh	hh	hk	hh	hk	hk	hk	hh	hh	hh	hk	hh
Lg-07	p007_1488004	<hkxhk>	{00}	(hh,hk,kk)	46.944	hk	hk	hh	hh	hh	hh	hh	hk	hh	hh	hk	hk	hk	kk	hh	hk	hh	hh	hh	hk	hk	hk	hk	hh	hk	hh	hk	hh	hk	hk	hk	hh	hh	hh	hk	hh	hk	hk	hk	hh	hh	hh	hk	hh
Lg-07	p007_1372178	<hkxhk>	{00}	(hh,hk,kk)	47.368	hk	hk	hh	hh	hh	hh	hh	hk	hh	hh	hk	hh	hk	kk	hh	hk	hh	hh	hh	hk	hk	--	hh	hh	hk	hh	hk	hh	--	hk	hk	hh	hh	hh	hk	hh	hk	hk	hk	hh	hh	hh	hk	hh
Lg-07	p007_1372321	<hkxhk>	{00}	(hh,hk,kk)	47.485	hk	hk	hh	hh	hh	hh	hh	hk	hh	hh	hk	hh	hk	kk	hh	hk	hh	hh	hh	hk	hk	hk	hk	hh	hk	--	hk	hh	--	hk	hk	hh	hh	hh	hk	hh	hk	hk	hk	hh	--	hh	hk	hh
Lg-07	p007_19447	<hkxhk>	{00}	(hh,hk,kk)	47.692	hk	hk	hh	hh	hh	hh	hh	hk	hh	hh	hk	hh	hk	kk	hh	hk	hh	hh	hh	hk	hk	hk	hk	hh	hk	hh	hk	hh	hk	hk	hk	hh	hh	hh	hk	hh	hk	hk	hk	hh	hh	hh	hk	hh
Lg-07	p007_1268736	<hkxhk>	{00}	(hh,hk,kk)	48.087	hk	hk	hh	hh	hh	hh	hh	hk	hh	hh	hk	hh	hk	kk	hh	hk	hh	hh	hh	hk	hh	hk	hk	hh	hk	hh	hk	hh	--	hk	hk	hh	hh	hh	hk	hh	hk	hk	hk	hh	hh	hh	hk	hh
Lg-07	p007_1268245	<hkxhk>	{00}	(hh,hk,kk)	48.185	hk	hk	hh	hh	hh	hh	hh	hk	hh	hh	hk	hh	hk	kk	hh	hh	hh	hh	hh	hk	hh	hk	hk	hh	hk	--	hk	hh	hk	hk	hk	hh	hh	hh	hk	hh	hk	hk	hk	hh	--	hh	hk	hh
Lg-07	p007_1695875	<hkxhk>	{00}	(hh,hk,kk)	48.58	hk	hk	hh	hh	hh	hh	hh	hk	hh	hh	hk	hh	kk	kk	hh	hk	hh	hh	hh	hk	hh	hh	hk	hh	hk	hh	hk	hh	hk	hk	hk	hh	hh	hh	hk	hh	hk	hk	hk	hh	hh	hh	hk	hh
Lg-07	p007_1695694	<hkxhk>	{00}	(hh,hk,kk)	48.682	hk	hk	hh	hh	hh	hh	hh	hk	hh	hh	hk	hh	hk	kk	hh	hk	hh	hh	hh	hk	hh	hh	hk	hh	hk	hh	hk	hh	hk	hk	hk	hh	hh	hh	hk	hh	hk	hk	hk	hh	hh	hh	hk	hh
Lg-07	p007_1695709	<hkxhk>	{00}	(hh,hk,kk)	48.838	hk	hk	hh	hh	hh	hh	hh	hk	hh	hh	hk	hh	hk	kk	hh	hk	hh	hh	hh	hk	hh	hh	hk	hh	hk	hh	hk	hh	hk	hk	hk	hh	hh	hh	hk	hh	hk	hk	hh	hh	hh	hh	hk	hh
Lg-07	p007_113841	<hkxhk>	{00}	(hh,hk,kk)	49.015	hk	hk	hh	hh	hh	hh	hh	hk	hh	hh	hk	hh	hk	kk	hh	hk	hh	hh	hh	hk	hh	hk	hk	hh	hk	hh	hk	hh	hk	hk	hk	hh	hh	hh	hk	hh	hk	hk	hk	hh	hh	hh	hk	hh
Lg-07	p007_1532734	<hkxhk>	{00}	(hh,hk,kk)	49.418	hk	hk	hh	hh	hh	hh	hh	hk	hh	hh	hk	hh	hk	kk	hh	hk	hh	hh	hh	hk	hh	kk	hk	hh	hk	hh	hk	hh	hk	hk	hk	hh	hh	hh	hk	hh	hk	hk	hk	hh	hh	hh	hk	hh
Lg-07	p007_1533194	<hkxhk>	{00}	(hh,hk,kk)	49.848	hk	hk	hh	hh	hh	hh	hh	hk	hh	hh	hk	hh	hk	kk	hh	hk	hh	hh	hh	hk	hh	kk	hk	hh	hk	hh	hk	hh	hk	hk	hk	hh	hh	hh	hk	hh	hk	hk	hk	hh	hh	hh	hk	hh
Lg-07	p007_1532090	<hkxhk>	{00}	(hh,hk,kk)	50.266	hk	hk	hh	hh	hh	hh	hh	hk	hh	hh	hk	hh	hk	kk	hh	hk	hh	hh	hh	hk	hh	kk	hk	hh	hk	hh	hk	hh	hk	hk	hk	hh	hh	hh	hk	hh	hk	hk	hk	hh	hh	hh	hk	hh
Lg-07	p007_4102977	<hkxhk>	{11}	(hh,hk,kk)	50.973	kk	kk	kk	hk	hk	hh	kk	hh	kk	kk	hk	hk	hh	hk	hk	kk	kk	kk	hk	kk	hk	hk	hk	hk	hh	hk	hh	hh	hk	hh	hh	kk	kk	hk	hh	hk	hh	hh	hh	hk	hk	kk	hh	hk
Lg-07	p007_856276	<hkxhk>	{00}	(hh,hk,kk)	51.066	hk	hk	hh	hh	hh	hk	hh	hk	hh	hh	hk	hk	kk	kk	hh	hk	hh	hh	hh	hk	hh	kk	hk	hh	hk	hh	hk	hh	hk	hk	hk	hh	hh	hh	hk	hh	hk	hk	hk	hh	hh	hh	hk	hh
Lg-07	p007_301796	<hkxhk>	{00}	(hh,hk,kk)	52.26	hh	hk	hh	hk	hk	kk	hk	kk	hh	hh	kk	hk	kk	hk	hh	hh	hk	hh	kk	hk	hh	hk	hh	hh	hk	--	hk	hh	hh	hh	hk	hh	hk	hh	kk	hh	hk	hk	hk	hh	hk	hk	kk	hk
Lg-07	p007_19808	<hkxhk>	{00}	(hh,hk,kk)	52.393	hk	hk	hh	hh	hh	hh	hk	hk	hh	hh	kk	hh	hk	kk	hh	hk	hh	hh	hk	hk	hk	hk	hk	hh	hk	hh	hk	hh	hk	hk	hk	hh	hh	hh	hk	hh	hk	hk	hk	hh	hh	hh	hk	hh
Lg-07	p007_2317529	<hkxhk>	{00}	(hh,hk,kk)	52.833	hk	hk	hh	hh	hh	hh	hk	hk	hh	hh	kk	hk	kk	kk	hh	hk	hh	hh	hk	hk	hk	hk	hk	hh	hk	hh	hk	hh	hk	hk	hk	hh	hh	hh	hk	hh	hk	hk	hk	hh	hh	hh	hk	hh
Lg-07	p007_1174678	<hkxhk>	{11}	(hh,hk,kk)	54.152	hk	kk	kk	hh	hk	hh	kk	hh	kk	kk	hk	hk	hh	hk	kk	kk	kk	kk	hk	kk	hk	hk	hk	hk	hh	hk	hh	hh	hk	hh	hk	hk	hk	hk	hh	hk	hh	hh	hh	hk	hk	--	hh	hk
Lg-07	p007_345663	<hkxhk>	{00}	(hh,hk,kk)	54.56	hk	hk	hk	hh	hh	hh	hh	hk	hk	hh	hk	hh	hk	kk	hh	hk	hh	hk	hh	hk	hh	hk	hk	hh	hk	hh	hk	hh	hk	hk	hk	hh	hh	hh	hk	hh	hk	hk	hk	hh	hh	hh	hk	hh
Lg-07	p007_1216353	<hkxhk>	{00}	(hh,hk,kk)	54.93	hk	hk	hh	hh	hh	hh	hh	hk	hh	hh	hk	hh	hk	kk	hh	hh	hh	hh	hh	hk	hh	hh	hk	hh	hk	hh	hk	hh	--	hk	hk	hh	hk	hh	kk	hk	hk	kk	hk	hh	--	hk	hk	hh
Lg-07	p007_332324	<hkxhk>	{11}	(hh,hk,kk)	55.025	hk	kk	kk	hh	hk	hh	kk	hh	kk	kk	hk	hk	hh	hk	kk	kk	kk	kk	hk	kk	hk	hk	hk	hk	hh	hk	hh	hh	hk	hh	hk	hk	hk	hh	hh	hk	hh	hh	hh	hk	hk	hk	hh	hk
Lg-07	p007_1739794	<hkxhk>	{00}	(hh,hk,kk)	56.271	hk	hk	hh	hh	hh	hh	hh	hk	hh	hh	hk	hh	hk	kk	hh	hk	hh	hh	hh	hk	hh	hk	hk	hh	hk	hh	hk	hh	hk	hk	hk	hk	hk	hh	kk	hk	hk	hk	hk	hk	hk	hk	hk	hh
Lg-07	p007_1739869	<hkxhk>	{00}	(hh,hk,kk)	57.271	hk	hk	hh	hh	hh	hk	hh	hk	hh	hh	hk	hk	hk	kk	hh	hk	hh	hh	hh	hk	hh	kk	hk	hh	hk	hh	hk	hh	hk	hk	hk	hk	hk	hh	kk	hk	hk	hk	hk	hk	hk	hk	hk	hh
Lg-07	p007_556318	<hkxhk>	{00}	(hh,hk,kk)	58.345	hk	hh	hh	hh	hh	hh	hk	hk	hk	hk	kk	hk	kk	hk	hh	hk	kk	kk	hh	hk	hk	hk	hk	hk	hk	hh	hk	hh	hk	hh	hk	hh	hh	hh	hh	hk	hh	hk	hh	hk	hh	hh	hk	hh
Lg-07	p007_1022175	<hkxhk>	{00}	(hh,hk,kk)	58.933	hk	hk	hh	hh	hh	hk	hh	hk	hh	hh	hk	hk	hk	kk	hh	hk	hk	hh	hh	kk	hh	kk	hk	hh	hk	hh	hk	hh	hk	hk	hk	hk	hk	hh	kk	hk	hk	hk	hk	hk	hk	hk	hk	hh
Lg-07	p007_1175267	<hkxhk>	{11}	(hh,hk,kk)	59.525	hk	kk	kk	hh	hk	hh	kk	hh	kk	kk	hk	hk	hh	hk	kk	kk	hk	kk	hk	hk	hk	hk	hk	hk	hh	hk	hh	hh	hk	hh	hk	hk	hk	hk	hh	hk	hh	hh	hh	hk	hk	hk	hh	hk
Lg-07	p007_1740394	<hkxhk>	{00}	(hh,hk,kk)	59.84	hk	hk	hh	hh	hh	hk	hh	hk	hh	hh	hh	hk	hh	kk	hh	hk	hh	hh	hh	hk	hh	kk	hk	hh	hk	hh	hk	hh	hk	hk	hk	hk	hk	hh	kk	hk	hk	hk	hk	hk	hk	hk	hk	hh
Lg-07	p007_1831845	<hkxhk>	{00}	(hh,hk,kk)	60.627	hk	hk	hk	hh	hh	hh	hk	hk	hk	hk	hk	hk	kk	hk	hh	hk	kk	kk	hh	kk	hk	hk	hk	hk	hk	hh	hk	hh	hh	hh	hk	hh	hh	hh	hh	hh	hh	hk	hh	hk	hh	hh	hk	hh
Lg-07	p007_2817485	<hkxhk>	{00}	(hh,hk,kk)	61.086	hk	hk	hk	hh	hh	hh	hk	hk	hk	hk	hk	hk	kk	hk	hh	hk	kk	kk	hh	kk	hk	hk	hk	hk	hk	hh	hk	hh	hk	hh	hk	hh	hh	hh	hh	hh	hh	hk	hh	hk	hh	hh	hk	hh
Lg-07	p007_2150813	<hkxhk>	{00}	(hh,hk,kk)	61.405	hk	hk	hh	hh	hh	hh	hk	hk	hh	hh	kk	hh	hk	kk	hh	hk	hk	hh	hk	kk	hh	hk	hk	hh	hk	hh	hk	hh	hk	hk	hk	hk	hk	hh	kk	hk	hk	hk	hk	hk	hk	hk	hk	hh
Lg-07	p007_734288	<hkxhk>	{11}	(hh,hk,kk)	62.44	hk	kk	kk	hh	hk	hh	kk	hh	kk	kk	hk	hk	hh	hk	kk	kk	hk	kk	hk	hk	hk	hk	hk	hk	hh	hk	hh	hh	hh	hk	hk	hk	hk	hh	hh	hk	hk	hh	hh	hk	hk	hk	hh	hk
Lg-07	p007_1739971	<hkxhk>	{00}	(hh,hk,kk)	62.658	hk	hk	hh	hh	hh	hk	hk	hk	hh	hh	kk	hk	kk	kk	hh	hk	hh	hh	hk	hk	hh	kk	hk	hh	hk	hh	hk	hh	hk	hk	hk	hk	hk	hh	kk	hk	hk	hk	hk	hk	hk	hk	hk	hh
Lg-07	p007_802699	<hkxhk>	{00}	(hh,hk,kk)	63.142	hk	hk	hk	hh	hh	hh	hk	hk	hk	hk	hk	hk	kk	hk	hh	hk	hh	kk	hh	kk	hk	hk	hk	hh	hk	hh	hk	hh	hk	hh	hk	hh	hh	hh	hh	hh	hh	hk	hk	hh	hh	hh	hk	hh
Lg-07	p007_3049559	<hkxhk>	{00}	(hh,hk,kk)	63.931	hk	hk	hk	hh	hh	hh	hk	hk	hk	hh	hk	hk	hk	hk	hh	hk	hh	kk	hh	hk	hk	hk	hk	hh	hk	--	hk	hh	--	hh	hk	hh	hh	hh	hh	hh	hh	hk	hk	hh	hh	hh	hk	hh
Lg-07	p007_2347666	<hkxhk>	{00}	(hh,hk,kk)	65.13	hk	hk	hk	hh	hh	hh	hk	hk	hk	hk	hk	hk	kk	hk	hh	hk	hh	kk	hh	hk	hk	hk	hk	hh	hk	--	hk	hh	hh	hh	hk	hh	hh	hh	hh	hh	hh	hk	hk	hh	hh	hh	hk	hh
Lg-07	p007_3324674	<hkxhk>	{00}	(hh,hk,kk)	66.189	hk	hk	hk	hh	hh	hh	hk	hk	hk	hk	hk	hk	hk	hk	hh	hk	hk	hk	hh	hk	hk	hk	hk	hh	hk	hh	hk	hh	hk	hh	hk	hh	hh	hh	hh	hh	hh	hk	hh	hk	hh	hh	kk	hk
Lg-07	p007_614358	<hkxhk>	{00}	(hh,hk,kk)	66.709	hk	hk	hk	hh	hh	hh	hk	hk	hk	hk	hk	hk	kk	hk	hh	hk	hk	kk	hh	hk	hk	hk	hk	hh	hk	hh	hk	hh	kk	hh	hk	hh	hh	hh	hh	hh	hh	hk	hh	hk	hh	hh	hk	hh
Lg-07	p007_2672130	<hkxhk>	{00}	(hh,hk,kk)	67.596	hk	hh	hk	hh	hh	hh	hk	hk	hk	hk	hk	hk	kk	hk	hh	hk	hk	kk	hh	hk	hk	hk	hk	hk	hk	hh	hk	hh	hh	hh	hk	hh	hh	hh	hh	hh	hh	hk	hh	hk	hh	hh	hh	hh
Lg-07	p007_457151	<hkxhk>	{00}	(hh,hk,kk)	69.976	hk	hk	hk	hh	hh	hh	kk	hk	kk	hk	kk	hk	kk	hk	hh	hk	hk	kk	hh	hk	hk	hk	hk	hk	hk	--	hk	hh	hk	hh	hk	hh	hh	hh	hh	hh	hh	hk	hh	hk	hh	hh	hk	hh
Lg-07	p007_456545	<hkxhk>	{00}	(hh,hk,kk)	71.14	hk	hk	hk	hh	hh	hh	hk	hk	kk	hk	kk	hk	kk	hk	hh	hk	hk	kk	hh	hk	hk	hk	hk	hk	hk	hh	hk	hh	hh	hh	hk	hh	hh	hh	hh	hh	hh	hk	hh	hh	hh	hh	hk	hh
Lg-07	p007_2485236	<hkxhk>	{00}	(hh,hk,kk)	75.547	kk	hk	hk	hh	hh	hh	hk	hk	hk	hh	hk	hk	hk	hk	hh	hk	hh	kk	hh	hk	hk	hk	hk	hh	hk	hh	hk	hh	hk	hh	hk	hk	hk	hh	hk	hk	hh	hk	hk	hk	hk	hk	hk	hh
Lg-07	p007_2874833	<hkxhk>	{00}	(hh,hk,kk)	77.68	hk	hk	hk	hh	hh	hk	hk	hk	kk	hh	hk	hk	kk	hk	hh	hk	hh	kk	hh	hk	kk	kk	hk	hh	hk	hh	hk	hk	hk	hh	hk	hk	hk	hh	hk	hk	hh	hk	hk	hk	hk	hh	hk	hh
Lg-07	p007_1673424	<hkxhk>	{00}	(hh,hk,kk)	78.486	hk	hk	hk	hh	hh	hk	hk	hk	kk	hh	hk	hk	hk	hk	hh	hk	hh	kk	hh	hk	hk	kk	hk	hh	hk	hh	hk	hk	hk	hh	hk	hk	hk	hh	hk	hk	hh	hk	hk	hk	hk	hk	hk	hh
Lg-07	p007_1529251	<hkxhk>	{00}	(hh,hk,kk)	80.635	kk	hk	hk	hh	hh	hk	hk	hk	kk	hh	hk	hk	hk	hk	hh	hk	hh	kk	hh	hk	kk	kk	kk	hh	hk	hh	hk	hk	hk	hh	hk	hk	hk	hh	hk	hk	hh	hk	hk	hk	hk	--	hk	hh
Lg-07	p007_1529247	<hkxhk>	{00}	(hh,hk,kk)	82.291	kk	hk	hk	hh	hh	hk	hk	hk	kk	hh	hk	hk	hh	hk	hh	hk	hh	kk	hh	hk	kk	kk	kk	hh	hk	hh	hk	hk	hk	hh	hk	hk	hk	hh	hk	hk	hh	hk	hk	hk	hk	--	hk	hh
Lg-07	p007_521381	<hkxhk>	{00}	(hh,hk,kk)	84.966	hk	hk	hk	hh	hh	hh	hk	hk	kk	hh	hk	hk	hh	hk	hh	hk	hh	kk	hh	hk	hk	hk	hk	hh	hh	hh	hk	hh	hk	hh	hk	hk	hk	hh	hk	hk	hh	hk	hk	hk	--	--	hk	hh
Lg-08	pXXX_11741285	<hkxhk>	{00}	(hh,hk,kk)	0	hh	kk	hk	hk	kk	hk	kk	hh	hh	hk	hh	hh	hh	hk	kk	hh	hk	kk	hk	hh	hk	hh	hk	hh	hh	hh	hk	hh	hk	kk	kk	kk	hk	hk	kk	kk	kk	hk	hk	hh	hh	hk	hk	hk
Lg-08	p001_1857592	<hkxhk>	{00}	(hh,hk,kk)	0.697	hh	kk	hh	hk	kk	hk	hk	hh	hh	hk	hh	hh	hh	hk	kk	hh	hk	hk	hk	hh	hk	hh	hk	hh	hh	hk	hk	hh	hk	kk	kk	kk	hk	hk	kk	kk	kk	hk	hk	hh	hh	hk	kk	hk
Lg-08	p001_998759	<hkxhk>	{00}	(hh,hk,kk)	2.628	hh	hk	hh	hk	kk	hk	hk	hh	hh	hk	hh	hh	hh	hk	kk	hh	kk	hk	hh	hh	hk	hh	hk	hh	hh	hh	hk	hh	hk	kk	kk	kk	hk	hh	kk	hk	kk	kk	hk	hh	hh	hk	hk	hk
Lg-08	p008_693721	<hkxhk>	{00}	(hh,hk,kk)	4.732	hh	kk	hh	hk	kk	hk	hk	hh	hh	hk	hh	hh	hh	hk	kk	hh	hk	hk	hh	hh	hk	hh	hk	hh	hh	--	hk	hh	hk	kk	kk	--	hh	hk	kk	--	kk	hk	hk	hh	--	--	hk	hk
Lg-08	p008_2728444	<hkxhk>	{00}	(hh,hk,kk)	5.157	hh	kk	hh	hk	kk	hk	hk	hh	hh	hk	hh	hh	hh	hk	kk	hh	hk	hk	hh	hh	hk	hh	hk	hh	hh	--	hk	hh	hk	kk	kk	kk	hk	hk	kk	kk	kk	hk	hk	hh	hh	hh	hk	hk
Lg-08	p008_2728220	<hkxhk>	{00}	(hh,hk,kk)	5.715	hh	kk	hh	hk	kk	hk	hk	hh	hh	hk	hh	hh	hh	hk	kk	hh	hk	hk	hh	hh	hk	hh	hk	hh	hh	hh	hk	hh	hk	kk	kk	kk	hk	hk	kk	kk	kk	hk	hk	hh	hh	hk	hk	hk
Lg-08	p001_565609	<hkxhk>	{00}	(hh,hk,kk)	6.667	hh	kk	hh	hk	kk	hk	hk	hk	hh	hk	hh	hh	hh	hk	kk	hh	hk	hk	hh	hh	hk	hh	hk	hh	hh	hh	hk	hh	hk	kk	kk	kk	hk	hk	kk	kk	kk	hk	hk	hh	hh	hk	hk	kk
Lg-08	p001_2051392	<hkxhk>	{00}	(hh,hk,kk)	8.87	hh	hk	hh	hk	hk	hk	hk	hh	hh	hk	hh	hh	hh	hh	hk	hh	hk	hh	hh	hh	hk	hh	hk	hh	--	hh	hk	hh	hk	hk	kk	kk	kk	hk	kk	hk	kk	hk	hk	hh	hh	hk	hk	hk
Lg-08	p001_1643868	<hkxhk>	{00}	(hh,hk,kk)	9.1	kk	hh	hh	hk	hh	hk	hh	hk	hh	hk	hk	hh	hh	hh	hk	hk	kk	hk	hh	hk	hk	hh	hk	hh	hh	hh	kk	hh	hk	hk	kk	hk	kk	hh	hk	kk	hk	kk	hk	hk	hh	hh	kk	kk
Lg-08	p008_764567	<hkxhk>	{00}	(hh,hk,kk)	9.803	hh	hk	hh	hk	hk	hk	hk	hh	hh	hk	hh	hh	hh	hh	hk	hh	hk	hk	hh	hh	hk	hh	hk	hh	hh	--	hk	hh	hk	hk	kk	kk	hk	hk	kk	kk	kk	hk	hk	hh	hh	--	hk	hh
Lg-08	p001_3321092	<hkxhk>	{00}	(hh,hk,kk)	10.539	hh	hk	hh	hk	hk	hk	hk	hk	hh	hk	hh	hh	hh	hh	hk	hh	kk	hk	hh	hh	hk	hh	hk	hh	hh	hh	hk	hh	hk	hk	kk	kk	hk	hk	kk	kk	kk	hk	hk	hh	hh	hk	hk	kk
Lg-08	p001_2984445	<hkxhk>	{00}	(hh,hk,kk)	10.919	hh	hk	hh	hk	hk	hk	hk	kk	hh	hk	hh	hh	hh	hh	hk	hh	hk	hk	hh	hh	hk	hh	hk	hh	hh	hh	hk	hh	kk	hk	kk	kk	hk	hk	kk	kk	kk	hk	hk	hh	hh	hk	hk	kk
Lg-08	p001_2495746	<hkxhk>	{00}	(hh,hk,kk)	11.212	hh	hk	hh	kk	hk	hk	hk	kk	hh	hk	hh	hh	hh	hh	hk	hh	hk	hk	hh	hh	hk	hh	hk	hh	hh	hh	hk	hh	kk	hk	kk	kk	hk	hk	kk	kk	kk	hk	hk	hh	hh	hk	hk	kk
Lg-08	p001_640129	<hkxhk>	{00}	(hh,hk,kk)	11.276	kk	hh	hh	kk	hh	hk	hh	hk	hh	hk	hk	hh	hh	hh	hk	hk	kk	hk	hh	hk	hk	hh	hk	hh	hh	--	hk	hh	hk	hk	hk	hk	kk	hk	hk	kk	hk	hh	hh	hk	hh	hh	kk	kk
Lg-08	p001_1600608	<hkxhk>	{00}	(hh,hk,kk)	11.49	hh	hk	hh	hk	hk	hk	hk	hk	hh	hk	hh	hh	hh	hh	hk	hh	hk	hk	hh	hh	hk	hh	hk	hh	hh	--	hk	hh	kk	hk	kk	kk	hk	hk	kk	kk	kk	hk	hk	hh	hh	hk	hk	kk
Lg-08	p001_1600450	<hkxhk>	{00}	(hh,hk,kk)	11.695	hh	hk	hh	hk	kk	hk	hk	hk	hh	hk	hh	hh	hh	hh	hk	hh	hk	hk	hh	hh	hk	hh	kk	hh	hh	--	hk	hh	hk	hk	kk	kk	hk	hk	kk	kk	kk	hk	hk	hh	hh	hk	hk	kk
Lg-08	p001_2496050	<hkxhk>	{00}	(hh,hk,kk)	12.068	hh	hk	hh	hk	hk	hk	hk	hk	hh	hk	hh	hh	hh	hh	hk	hh	kk	hk	hh	hh	hk	hh	hk	hh	hh	hh	kk	hh	hk	hk	kk	kk	hk	hk	kk	kk	kk	hk	hk	hh	hh	hk	hk	kk
Lg-08	p001_2912013	<hkxhk>	{00}	(hh,hk,kk)	12.173	hh	hk	hh	hk	hk	hk	hk	hk	hh	hk	hh	hh	hh	hh	hk	hh	kk	hk	hh	hh	hk	hh	hk	hh	hh	--	hk	hh	hk	hk	kk	kk	hk	hk	kk	kk	kk	hk	hk	hh	hh	hk	hk	kk
Lg-08	p001_2495490	<hkxhk>	{00}	(hh,hk,kk)	12.371	hh	hk	hh	hk	hk	hk	hk	hk	hh	hk	hh	hh	hh	hh	hk	hh	hk	hk	hh	hh	hk	hh	hk	hh	hh	--	hk	hh	hk	hk	kk	kk	hk	hk	kk	kk	kk	hk	hk	hh	hh	hk	hk	kk
Lg-08	p001_2983401	<hkxhk>	{00}	(hh,hk,kk)	12.557	hh	hk	hh	hk	hk	hk	hk	hk	hh	hk	hh	hh	hh	hh	hk	hh	hk	hk	hh	hh	hk	hh	hk	hh	hh	--	hk	hh	kk	hk	kk	kk	hk	hk	kk	kk	kk	hk	hk	hh	hh	hk	hk	kk
Lg-08	p001_2495561	<hkxhk>	{00}	(hh,hk,kk)	12.655	hh	hk	hh	hk	hk	hk	hk	hk	hh	hk	hh	hh	hh	hh	hk	hh	hk	hk	hh	hh	hk	hh	hk	hh	hh	hh	hk	hh	hk	hk	kk	kk	hk	hk	kk	kk	kk	hk	hk	hh	hh	hk	hk	kk
Lg-08	p001_2983305	<hkxhk>	{00}	(hh,hk,kk)	12.815	hh	hk	hh	hk	hk	hk	hk	hk	hh	hk	hh	hh	hh	hh	hk	hh	hk	hk	hh	hh	hk	hh	hk	hh	hh	--	hk	hh	hk	hk	kk	kk	hk	hk	kk	kk	kk	hk	hk	hh	hh	kk	hk	kk
Lg-08	p001_2984149	<hkxhk>	{00}	(hh,hk,kk)	13.036	hh	hk	hh	hk	hk	hh	hk	hk	hh	hk	hh	hh	hh	hh	hk	hh	hk	hk	hh	hh	hk	hh	hk	hh	hh	hh	hk	hh	hk	hh	kk	kk	hk	hk	kk	kk	kk	hk	hk	hh	hh	hk	hk	kk
Lg-08	p001_1114958	<hkxhk>	{00}	(hh,hk,kk)	13.522	hh	hk	hh	hk	--	--	hk	hh	hh	hk	hh	hh	hh	hh	hk	hh	hk	hk	hh	hh	hk	hh	hk	hh	hh	--	hk	hh	--	hk	kk	kk	hk	hk	kk	kk	kk	hk	hk	hh	hh	--	kk	hk
Lg-08	p001_1987133	<hkxhk>	{00}	(hh,hk,kk)	13.678	hh	hk	hh	hk	hk	hk	hk	hh	hh	hk	hh	hh	hh	hh	hk	hh	hk	hk	hh	hh	hk	hh	hk	hh	hh	hh	hk	hh	hk	hk	kk	kk	hk	hk	kk	kk	kk	hk	hk	hh	hh	hk	hk	hk
Lg-08	p001_1614277	<hkxhk>	{00}	(hh,hk,kk)	14.018	hh	hk	hh	hk	hk	hk	hk	hh	hh	hk	hh	--	hh	hh	hk	hh	hk	hk	hh	hh	hk	hh	--	hh	hh	--	hk	hh	kk	hk	kk	kk	hk	hk	kk	kk	kk	hk	hk	hh	hh	--	hk	hk
Lg-08	p001_2051206	<hkxhk>	{00}	(hh,hk,kk)	14.519	hh	hk	hh	hk	hk	hk	hk	hh	hh	hk	hh	hh	hh	hh	hk	hh	hk	hk	hh	hh	hk	hh	hk	hh	hh	hh	hk	hh	hh	hk	kk	kk	hk	hk	kk	hk	kk	hk	hk	hh	hh	hk	hk	hk
Lg-08	p001_3481141	<hkxhk>	{00}	(hh,hk,kk)	15.442	hh	hk	hh	hk	hk	hk	hk	hk	hh	hk	hh	hh	hh	hh	hk	hh	hk	hh	hh	hh	hk	hh	hk	hh	hh	--	hk	hh	hh	hk	kk	kk	hk	hk	kk	--	kk	hh	hh	hh	hh	hk	hk	kk
Lg-08	pXXX_9561519	<hkxhk>	{00}	(hh,hk,kk)	16.555	hh	hk	hh	hk	hk	hh	hk	hh	hh	hk	hh	hh	hh	hh	hk	hh	hk	hh	hh	hh	hk	hh	hk	hh	hh	hh	hk	hh	hk	hk	hk	kk	hk	hk	kk	kk	hk	hh	hh	hh	hh	hk	hk	hk
Lg-08	p001_3661012	<hkxhk>	{00}	(hh,hk,kk)	17.216	hh	hk	hh	hk	hk	hk	hk	hk	hh	hk	hh	hh	hh	hh	hk	hh	hk	hk	hh	hh	hk	hh	hk	hh	hh	hh	hk	hh	hk	hk	hk	kk	hk	hk	kk	kk	hk	hh	hh	hh	hh	hk	hk	kk
Lg-08	p001_3482644	<hkxhk>	{00}	(hh,hk,kk)	17.514	hh	hk	hh	hk	hk	hk	hk	hh	hh	hk	hh	hh	hh	hh	hk	hh	hk	hk	hh	hh	hk	hh	hk	hh	hh	hh	hk	hh	--	hk	hk	kk	hk	hk	kk	kk	hk	hh	hh	hh	hh	hk	kk	hh
Lg-08	p001_1988765	<hkxhk>	{00}	(hh,hk,kk)	17.774	hh	hk	hh	hk	hk	hk	hk	hh	hh	hk	hh	hh	hh	hh	hk	hh	hk	hk	hh	hh	hk	hh	hk	hh	hh	hh	hk	hh	hk	hk	hk	kk	hk	hk	kk	kk	hk	hh	hh	hh	hh	hk	kk	hk
Lg-08	p001_196421	<hkxhk>	{00}	(hh,hk,kk)	17.815	hk	hh	hh	hk	hh	hk	hh	hk	hh	hk	hk	hh	hh	hh	hk	hk	kk	hk	hh	hk	hk	hh	hk	hh	hh	hh	hk	hh	hk	hk	kk	hk	hk	hh	hk	hk	hk	kk	hh	hh	hh	hh	kk	kk
Lg-08	p008_2001391	<hkxhk>	{00}	(hh,hk,kk)	18.049	hh	hk	hh	hk	hk	hk	hk	hh	hh	hk	hh	hh	hh	hh	hk	hh	hh	hk	hh	hh	hk	hh	hk	hh	hh	--	hk	hh	hk	hk	hk	kk	hk	hk	kk	kk	hk	hh	hh	hh	hh	hk	hk	hk
Lg-08	p001_626679	<hkxhk>	{00}	(hh,hk,kk)	18.085	hh	hk	hh	hk	hk	hk	hk	hh	hh	hk	hh	hh	hh	hh	hk	hh	hk	hk	hh	hh	hk	hh	hk	hh	hh	hh	hk	hh	hk	hk	hk	kk	hk	hk	kk	kk	hk	hh	hh	hh	hh	hk	hk	hk
Lg-08	p008_2555466	<hkxhk>	{00}	(hh,hk,kk)	18.192	hh	hk	hh	hk	hk	hk	hk	hh	hh	hk	hh	hh	hh	hh	hk	hh	hk	hk	hh	hh	hk	hh	hh	hh	hh	--	hk	hh	hk	hk	hk	kk	hk	hk	kk	kk	hk	hh	hh	hh	hh	hh	hk	hk
Lg-08	p008_2555576	<hkxhk>	{00}	(hh,hk,kk)	18.277	hh	hk	hh	hk	hk	hk	hk	hh	hh	hk	hh	hh	hh	hh	hk	hh	hk	hk	hh	hh	hk	hh	hk	hh	hh	--	hk	hh	hk	hk	hk	kk	hk	hk	kk	kk	hk	hh	hh	hh	hh	hk	hk	hk
Lg-08	p001_1570687	<hkxhk>	{00}	(hh,hk,kk)	18.393	hh	hk	hh	hk	hk	hk	hk	hh	hh	hh	hh	hh	hh	hh	hk	hh	hk	hk	hh	hh	hk	hh	hk	hh	hh	hh	hk	hh	hk	hk	hk	kk	hk	hk	kk	kk	hk	hh	hh	hh	hh	hk	hk	hk
Lg-08	p008_2046574	<hkxhk>	{00}	(hh,hk,kk)	18.632	hh	hk	hh	hk	hk	hk	hk	hh	hh	hk	hh	hh	hh	hh	hk	hh	hk	hk	hh	hh	hk	hh	hk	hh	hh	hh	hk	hh	hk	hk	hk	kk	hk	hk	kk	kk	hk	hh	hh	hh	hh	hk	hk	hk
Lg-08	p001_2051719	<hkxhk>	{00}	(hh,hk,kk)	19.018	hh	hk	hh	hk	hk	hk	hk	hh	hh	hk	hh	hh	hh	hh	hk	hh	hk	hk	hh	hh	hk	hh	hk	hh	hh	hh	hk	hh	hk	hk	hk	kk	hk	hk	kk	hk	hk	hh	hh	hh	hh	hk	hk	hk
Lg-08	p001_1643844	<hkxhk>	{00}	(hh,hk,kk)	19.119	hk	hh	hh	hk	hh	kk	hh	hk	hh	hk	hk	hh	hh	hh	hk	hk	kk	hk	hh	hk	hk	hh	hk	hh	hh	hh	hk	hh	hk	hk	hk	hk	hk	hh	hk	kk	hk	hk	hh	hh	hh	hh	kk	kk
Lg-08	p008_231309	<hkxhk>	{00}	(hh,hk,kk)	19.481	hh	hk	hh	hk	hk	hk	hk	hh	hh	hk	hh	hh	hh	hh	hk	hh	hk	hk	hh	hh	hk	hh	hk	hh	hh	hh	hk	hh	hk	hh	hk	kk	hk	hk	kk	kk	hk	hh	hh	hh	hh	hk	hk	hk
Lg-08	p001_1644020	<hkxhk>	{00}	(hh,hk,kk)	20.138	hk	hh	hh	hk	hh	hk	hh	hk	hh	hk	hk	hh	hh	hh	hk	hk	kk	hk	hh	hk	hk	hh	hk	hh	hh	hh	hk	hh	hk	hk	hk	hk	hk	hh	hk	kk	hk	hk	hh	hh	hh	hh	kk	kk
Lg-08	p008_997856	<hkxhk>	{00}	(hh,hk,kk)	20.163	hh	hk	hh	hk	hk	hk	hk	hh	hh	hk	hh	hh	hh	hh	hk	hh	hk	hk	hh	hh	hk	hh	hk	hh	hh	--	hk	hh	hk	hh	hk	kk	hk	hk	kk	kk	hh	hh	hh	hh	hh	hk	hk	hk
Lg-08	p008_1608442	<hkxhk>	{00}	(hh,hk,kk)	20.685	hh	hk	hh	hk	hk	hk	hk	hh	hh	hk	hh	hh	hh	hh	hk	hh	hk	hk	hh	hh	hk	hh	hk	hh	hh	--	hk	hh	hk	hh	hk	kk	hk	hk	kk	kk	hk	hh	hh	hh	hh	hk	hk	hk
Lg-08	p008_769705	<hkxhk>	{00}	(hh,hk,kk)	21.241	hh	hk	hh	hk	hk	hk	hk	hk	hh	hk	hh	hh	hh	hh	hk	hh	hk	hk	hh	hh	hk	hh	hk	hh	hh	hh	hk	hh	hk	hh	hk	kk	hk	hk	kk	kk	hk	hh	hh	hh	hh	hk	hk	kk
Lg-08	p008_3770730	<hkxhk>	{00}	(hh,hk,kk)	21.492	hh	hk	hh	hk	hk	hk	hk	hh	hh	hk	hh	hh	hh	hh	hk	hh	hk	hk	hh	hh	hk	hh	hk	hh	hh	--	hk	hh	--	hh	kk	kk	hk	hk	kk	--	hk	hh	hh	hh	hh	hk	hk	hk
Lg-08	p008_3000515	<hkxhk>	{00}	(hh,hk,kk)	21.761	hh	hk	hh	hk	hk	hk	hk	hh	hh	hk	hh	hh	hh	hh	hk	hh	hk	hk	hh	hh	hk	hh	hk	hh	hh	--	hk	hh	hk	hh	hk	kk	hk	hk	kk	kk	hk	hh	hh	hh	hh	hh	hk	hk
Lg-08	p008_1912828	<hkxhk>	{00}	(hh,hk,kk)	22.239	hh	hk	hh	hk	hk	hk	hk	hh	hh	hk	hh	hh	hh	hh	hk	hh	hk	hk	hh	hh	hk	hh	hk	hh	hh	hh	hk	hh	hk	hh	hk	kk	hk	kk	kk	kk	hk	hh	hh	hh	hh	hk	hk	hk
Lg-08	p001_1644100	<hkxhk>	{00}	(hh,hk,kk)	22.462	hk	hh	hh	hk	hh	hk	hh	hh	hh	hk	hk	hh	hh	hh	hk	hk	kk	hk	hh	hk	hk	hh	hk	hh	hh	hh	hk	hh	hk	hk	hk	hk	hk	hh	hk	hk	hk	hk	hh	hh	hh	hh	hk	hk
Lg-08	p008_427109	<hkxhk>	{00}	(hh,hk,kk)	22.718	hh	hk	hh	hh	hk	hk	hk	hh	hh	hk	hh	hh	hh	hh	hk	hh	hk	hk	hh	hh	hk	hh	hk	hh	hh	--	hk	hh	hk	hh	hk	kk	hk	kk	kk	kk	hk	hh	hh	hh	hh	hk	hk	hk
Lg-08	p008_1912889	<hkxhk>	{00}	(hh,hk,kk)	23.074	hh	hk	hh	hk	hk	kk	hk	hh	hh	hk	hh	hh	hh	hh	hk	hh	hk	hk	hh	hh	hk	hh	hk	hh	hh	--	hk	hh	hk	hh	hk	kk	hk	kk	kk	kk	hk	hh	hh	hh	hh	hk	hk	hk
Lg-08	p008_2855116	<hkxhk>	{00}	(hh,hk,kk)	23.613	hh	hk	hh	hk	hk	hk	hk	hh	hh	hk	hh	hk	hh	hh	hh	hh	hk	hk	hh	hh	hk	hh	hk	hh	hh	--	hk	hh	hk	hh	hk	kk	hk	kk	kk	kk	hk	hh	hh	hh	hh	hk	hk	hk
Lg-08	p008_2049917	<hkxhk>	{00}	(hh,hk,kk)	24.558	hh	hk	hh	hk	hk	hk	hk	hh	hh	hh	hh	hk	hh	hh	hh	hh	hk	hk	hh	hh	hk	hh	hk	hh	hh	hh	hk	hh	hk	hh	hk	kk	hk	kk	kk	kk	hk	hh	hh	hh	hh	hk	hk	hh
Lg-08	p001_3676310	<hkxhk>	{00}	(hh,hk,kk)	26.332	hk	hh	hh	hk	hh	hk	hh	hk	hh	hk	hh	hh	hh	hh	hk	hk	kk	hk	hh	hh	hk	hh	hk	hh	hh	--	hk	hh	--	hk	--	kk	hk	hh	hk	hk	kk	hk	hh	hh	--	hh	kk	kk
Lg-08	p008_769381	<hkxhk>	{00}	(hh,hk,kk)	27.324	hh	hk	hh	hk	hk	kk	hk	hk	hh	hk	hh	hk	hh	hh	hk	hh	hk	hk	hh	hh	hk	hh	kk	hk	hh	hh	kk	hh	kk	hh	hk	kk	hk	hk	kk	kk	hk	hh	hh	hh	hh	hk	hk	kk
Lg-08	p008_770459	<hkxhk>	{00}	(hh,hk,kk)	27.816	hh	hk	hh	hk	hk	kk	hk	hk	hh	hk	hh	hk	hh	hh	hk	hh	hk	hk	hh	hh	hk	hh	kk	hk	hh	--	kk	hh	kk	hh	hk	kk	hk	hh	kk	kk	hk	hh	hh	hh	hh	hk	hk	kk
Lg-08	p001_2959409	<hkxhk>	{00}	(hh,hk,kk)	27.875	hk	hh	hh	hk	hh	hk	hh	hh	hk	hk	hh	hh	hk	hh	hk	hk	kk	hh	hh	hh	hk	hh	hk	hh	hh	--	hk	hh	kk	hk	kk	hk	hk	hh	hk	hk	hk	kk	hh	hh	hh	hh	hk	hk
Lg-08	p001_3203580	<hkxhk>	{00}	(hh,hk,kk)	28.665	hk	hh	hh	hk	hh	hk	hh	hh	hk	hk	hh	hh	hh	hh	hk	hk	kk	hh	hh	hh	hk	hh	hk	hh	hh	--	hk	hh	hk	hk	hk	hk	hk	hh	hk	hk	hk	hk	hh	hh	hh	hh	hk	hk
Lg-08	p001_874849	<hkxhk>	{00}	(hh,hk,kk)	29.02	hk	hh	hh	hk	hh	hk	hh	hh	hk	hk	hh	hh	hh	hh	hk	hk	kk	hh	hh	hh	hk	hh	hk	hh	hh	hh	hk	hh	hk	hk	hk	hk	hk	hh	hk	hk	hk	hk	hh	hh	hh	hh	hk	hk
Lg-08	p008_1907097	<hkxhk>	{00}	(hh,hk,kk)	29.19	hh	hk	hh	hk	hk	kk	hk	hh	hh	hk	hh	kk	hh	hh	hh	hh	hk	hk	hh	hh	hk	hh	kk	hk	hh	hh	kk	hh	kk	hh	hk	kk	hk	kk	kk	kk	hk	hh	hh	hh	hh	hk	hk	hk
Lg-08	p008_1907521	<hkxhk>	{00}	(hh,hk,kk)	29.969	hh	hk	hh	hk	hk	kk	kk	hh	hh	hk	hh	kk	hh	hh	hh	hh	hk	hk	hh	hh	hk	hh	kk	hk	hh	hh	kk	hh	kk	hh	hk	kk	kk	kk	kk	kk	hk	hh	hh	hh	hh	hk	hk	hk
Lg-08	p001_2158969	<hkxhk>	{00}	(hh,hk,kk)	30.143	hk	hh	hh	hk	hh	hk	hh	hh	hh	hk	hh	hh	hh	hh	hk	hk	kk	hk	hh	hh	hk	hh	hk	hh	hh	hh	hk	hh	hk	hk	hk	hk	hk	hh	hk	hk	hk	hk	hh	hh	hh	hh	hk	hk
Lg-08	p001_196559	<hkxhk>	{00}	(hh,hk,kk)	30.265	hk	hh	hh	hk	hh	hk	hh	hh	hh	hk	hh	hh	hh	hh	hk	hk	kk	hk	hh	hh	hk	hh	hk	hh	hh	hh	hk	hh	hk	hk	hk	hk	hk	hh	hk	hk	hk	hk	hh	hh	hh	hh	hk	hk
Lg-08	p001_2158961	<hkxhk>	{00}	(hh,hk,kk)	30.565	hk	hh	hh	hk	hh	kk	hh	hh	hh	hk	hh	hh	hh	hh	hk	hk	kk	hk	hh	hh	hk	hh	hk	hh	hh	hh	hk	hh	hk	hk	hk	hk	hk	hh	hk	hk	hk	hk	hh	hh	hh	hh	hk	hk
Lg-08	p001_2158678	<hkxhk>	{00}	(hh,hk,kk)	30.85	hk	hh	hh	hk	hh	hk	hh	hh	hh	hk	hh	hh	hh	hh	hk	hk	kk	hk	hh	hh	hk	hh	kk	hh	hh	hh	hk	hh	hk	hk	hk	hk	hk	hh	hk	hk	hk	hk	hh	hh	hh	hh	hk	hk
Lg-08	p001_1705522	<hkxhk>	{00}	(hh,hk,kk)	31.526	hk	hh	hh	kk	hh	hk	hh	hh	hh	hk	hh	hh	hh	hh	hk	hk	kk	hk	hh	hh	hk	hh	hk	hh	hh	--	hk	hh	--	hk	hk	hk	hk	hh	hk	hk	hk	hk	hh	hh	hh	--	hk	hk
Lg-08	p008_1907160	<hkxhk>	{00}	(hh,hk,kk)	31.754	hh	hk	hh	kk	hk	kk	hk	hh	hh	hk	hh	kk	hh	hh	hh	hh	hk	kk	hh	hh	hk	hh	kk	hk	--	hh	kk	hh	kk	hh	hk	kk	kk	kk	kk	kk	hk	hh	hh	hh	hh	hk	hk	hk
Lg-08	p001_3283466	<hkxhk>	{00}	(hh,hk,kk)	32.714	hk	hh	hh	hh	hk	hh	hh	hh	--	hk	hh	hh	hh	hh	hk	hh	kk	hk	hh	hh	hk	hh	hk	hh	hh	--	hk	hh	hk	hk	hk	hk	hk	hh	hk	hk	hk	hk	hh	hh	hh	hh	hk	hk
Lg-08	p008_769336	<hkxhk>	{00}	(hh,hk,kk)	33.636	hh	hk	hk	hk	hk	kk	kk	hk	hh	hk	hh	hk	hh	hh	hk	hh	hk	kk	hk	hh	hk	hh	kk	hk	hh	hh	kk	hh	kk	hh	hk	kk	hk	hk	kk	kk	hk	hh	hh	hh	hh	hk	hk	kk
Lg-08	p001_3283406	<hkxhk>	{00}	(hh,hk,kk)	33.868	hk	hh	hh	--	hk	hk	hh	hh	hh	hh	hh	hh	hh	hh	hk	hh	kk	hk	hh	hh	hk	hh	hk	hh	hh	--	hk	hh	kk	hk	hk	hk	hk	hh	hk	hk	hk	hk	hh	hh	hh	hh	hk	hk
Lg-08	p008_1330402	<hkxhk>	{00}	(hh,hk,kk)	34.307	hh	hk	hk	hk	hk	kk	kk	hh	hh	hk	hh	hk	hh	hh	hk	hh	hk	kk	hk	hh	hk	hh	kk	hk	hh	hh	kk	hh	kk	hh	hk	kk	hk	kk	kk	kk	hk	hh	hh	hh	hh	hh	hk	hk
Lg-08	p008_1329362	<hkxhk>	{00}	(hh,hk,kk)	35.341	hh	hk	hk	hk	hk	kk	kk	hk	hh	hk	hh	hk	hh	hh	hk	hh	hk	kk	hk	hh	hh	hh	kk	hk	hh	hh	kk	hh	kk	hh	hk	kk	hk	kk	kk	kk	hk	hh	hh	hh	hh	hh	hk	kk
Lg-08	p001_3597513	<hkxhk>	{00}	(hh,hk,kk)	35.528	hk	hh	hh	hk	hk	hk	hh	hh	hh	hk	hh	hh	hh	hh	hk	hh	kk	hk	hh	hh	hk	hh	hk	hh	hh	hh	hk	hh	hk	hk	hk	hk	kk	hk	hk	kk	hk	hk	hh	hk	hh	hh	hk	hk
Lg-08	p001_3597636	<hkxhk>	{00}	(hh,hk,kk)	37.07	hk	hh	hh	hh	hk	hk	hh	hh	hh	hk	hh	hh	hh	hh	hk	hh	kk	hk	hh	hh	hk	hh	hk	hh	hh	--	hk	hh	hh	hk	hk	hk	kk	hk	hk	kk	hk	hk	hh	hk	hh	hh	hk	hk
Lg-08	p001_372629	<hkxhk>	{00}	(hh,hk,kk)	39.257	hk	hk	hh	hk	hk	hk	hh	hk	hk	hk	hh	hh	hh	hh	kk	hk	kk	hh	hh	hh	hh	hh	hk	hh	hh	hh	hk	hh	hk	hk	hk	hk	hk	hh	hk	hk	hk	hk	hh	hh	hh	hk	hk	hk
Lg-08	p001_2887178	<hkxhk>	{00}	(hh,hk,kk)	39.795	hk	hk	hh	hk	hk	hk	hh	hk	hk	hk	hh	hh	hh	hh	kk	hk	kk	hh	hh	hh	hh	hh	hk	hh	hh	--	hk	hh	hk	hk	hk	hk	hk	hh	hk	hk	hk	hk	hh	hk	hh	hk	hk	hk
Lg-08	p008_1912700	<hkxhk>	{00}	(hh,hk,kk)	39.889	hk	hk	hk	hk	hk	hk	kk	hh	hh	hk	hh	hh	hh	hh	hk	hh	hk	kk	kk	hh	hk	hh	hk	hh	hh	--	hk	hh	hk	hh	hk	kk	kk	kk	kk	kk	hk	hh	hh	hk	hk	hk	hk	hk
Lg-08	p008_1912848	<hkxhk>	{00}	(hh,hk,kk)	41.295	hk	hk	hk	kk	hk	hk	kk	hh	hh	--	hh	hh	hh	hh	kk	hh	hk	kk	hk	hh	hk	--	hk	hh	hh	--	hk	hh	--	hh	hk	kk	kk	kk	kk	kk	hk	hh	hh	hk	hk	hk	hk	hk
Lg-08	p001_1934512	<hkxhk>	{00}	(hh,hk,kk)	44.791	hk	hk	hh	hk	hk	kk	hh	hk	hk	hk	hh	hh	hh	hh	kk	hk	kk	hh	hh	hh	hh	hh	kk	hk	hk	hh	kk	hh	kk	hk	hk	hk	hk	hh	hk	hh	hk	hk	hh	hh	hh	hk	hk	hk
Lg-08	p001_178360	<hkxhk>	{00}	(hh,hk,kk)	45.814	hk	hk	hk	hk	hk	--	kk	hk	hh	hk	hh	hk	hh	hh	hk	hh	hk	kk	hk	hh	hk	hh	kk	hk	hh	--	kk	hh	--	hk	hk	kk	kk	kk	kk	kk	hk	hh	hh	hk	hh	hk	kk	kk
Lg-08	p001_372816	<hkxhk>	{00}	(hh,hk,kk)	46.958	hk	hk	hh	kk	hk	kk	hh	kk	hk	hk	hh	hh	hh	hh	kk	hk	kk	hh	hh	hh	hh	hh	kk	hk	hk	hh	kk	hh	kk	hk	hk	hk	hk	hh	hk	hk	hk	hk	hh	hh	hh	hk	kk	kk
Lg-08	p001_372888	<hkxhk>	{00}	(hh,hk,kk)	48.608	hk	hk	hh	kk	hk	kk	hh	hk	hk	hk	hh	hh	hk	hh	kk	hk	kk	hh	hh	hh	hh	hh	kk	hk	hk	hh	kk	hh	kk	hk	kk	hk	hk	hh	hk	hk	hk	kk	hh	hh	hh	hk	hk	kk
Lg-08	p008_1535296	<hkxhk>	{00}	(hh,hk,kk)	50.03	hh	kk	hk	kk	hk	kk	hk	hk	hh	hh	hh	kk	hh	hh	hk	hh	hk	hh	kk	hh	hk	hh	kk	hh	hh	hh	kk	hh	hk	hh	hk	hk	hk	hk	hk	hk	hk	hk	hk	hh	--	hh	kk	hk
Lg-08	p008_1892868	<hkxhk>	{00}	(hh,hk,kk)	51.573	hh	kk	hk	hk	hk	kk	hk	hk	hh	hh	hh	kk	hh	hh	hk	hh	hk	hh	kk	hh	hk	hh	kk	hh	hh	hh	kk	hh	hk	hh	hk	hk	hk	hk	hk	hk	hk	hk	hk	hh	hh	hh	kk	hk
Lg-08	p008_1856587	<hkxhk>	{00}	(hh,hk,kk)	56.904	hh	kk	hk	hk	hk	hk	hk	hk	hh	hh	hh	hh	hh	hh	hk	hh	hk	hh	kk	hh	hh	hh	hk	hh	hh	--	hh	hh	hh	hh	hh	hk	hk	hk	hk	hk	hh	hh	hh	hh	hh	hh	hk	hk
Lg-08	pXXX_3263128	<hkxhk>	{00}	(hh,hk,kk)	57.742	hh	kk	hk	hk	hk	kk	hk	hk	hh	hh	hh	kk	hh	hh	hk	hh	hk	hh	kk	hh	hk	hh	hk	hh	hh	hh	kk	hh	hh	hh	hh	hh	hk	hk	hk	hk	hh	hh	hh	hh	hh	hh	hk	hk
Lg-08	p008_1247980	<hkxhk>	{00}	(hh,hk,kk)	58.871	hh	kk	hk	hk	hk	kk	hk	kk	hh	hh	hh	hk	hh	hh	hk	hh	hk	hh	kk	hh	hk	hh	hk	hh	hh	hh	hk	hh	--	hh	hh	hk	hk	hk	hk	hk	hh	hh	hh	hh	hh	hh	hk	hk
Lg-08	p008_2005487	<hkxhk>	{00}	(hh,hk,kk)	59.383	hh	kk	hk	hk	hk	hk	hk	hh	hh	hh	hh	hk	hh	hh	hk	hh	hk	hh	kk	hh	hk	hh	hk	hh	hh	--	hk	hh	hh	hh	hh	hk	hk	hk	hk	hk	hh	hh	hh	hh	hh	hh	hk	hk
Lg-08	p008_2316584	<hkxhk>	{00}	(hh,hk,kk)	60.038	hh	kk	hk	hk	hk	hk	hk	hk	hh	hh	hh	hk	hh	hh	hk	hh	hk	hh	kk	hh	hk	hh	hh	hh	hh	hh	hk	hh	hh	hh	hh	hk	hk	hk	hk	hk	hh	hh	hh	hh	hh	hh	hh	hk
Lg-08	p008_1081835	<hkxhk>	{00}	(hh,hk,kk)	60.527	hh	kk	hk	hk	hk	hk	hk	hk	hh	hh	hh	hk	hh	hh	hk	hh	hk	hh	kk	hh	hk	hh	hk	hh	hh	hh	hk	hh	hh	hh	hh	hk	hk	hk	hk	hk	hh	hh	hh	hh	hh	hh	hk	hk
Lg-08	p008_1348318	<hkxhk>	{00}	(hh,hk,kk)	60.836	hh	kk	hk	hk	hk	hk	hk	hk	hh	hh	hh	hk	hh	hh	hk	hh	kk	hh	kk	hh	hk	hh	hk	hh	hh	hh	hk	hh	hh	hh	hh	hk	hk	hk	hk	hk	hh	hh	hh	hh	--	hh	hk	hk
Lg-08	p008_2133861	<hkxhk>	{00}	(hh,hk,kk)	61.435	hh	kk	hk	hk	hk	hk	hk	hk	hh	hh	hh	hk	hh	hh	hk	hh	hk	hh	hk	hh	hk	hh	hk	hh	hh	hh	hk	hh	hh	hh	hh	hk	hk	hk	hk	hk	hh	hh	hh	hh	hh	hh	hk	hk
Lg-08	p008_2133524	<hkxhk>	{00}	(hh,hk,kk)	61.96	hh	hk	hk	hk	hk	hk	hk	hk	hh	hh	hh	hk	hh	hh	hk	hh	hk	hh	kk	hh	hk	hh	hk	hh	hh	hh	hk	hh	hh	hh	hh	hk	hk	hk	hk	hh	hh	hh	hh	hh	hh	hh	hk	hk
Lg-08	p008_3054435	<hkxhk>	{00}	(hh,hk,kk)	62.33	hh	hk	hk	hk	hk	hk	hk	hk	hh	hh	hh	hk	hh	hh	hk	hh	hk	hh	kk	hh	hk	hh	hk	hh	hh	hh	hk	hh	hh	hh	hh	hk	hk	hk	hk	hh	hh	hh	hh	hh	hh	hh	hk	hk
Lg-08	p008_2341332	<hkxhk>	{00}	(hh,hk,kk)	63.865	hh	kk	hk	hk	hk	hk	hk	hk	hh	hh	hh	hk	hh	hh	hk	hh	hk	hh	hk	hh	hk	hh	hk	hh	hh	hh	hk	hh	hh	hh	hh	hk	hk	hk	hk	hk	hh	hh	hh	hh	hh	hh	hk	hk
Lg-08	p008_2255159	<hkxhk>	{00}	(hh,hk,kk)	64.94	hh	kk	hk	hk	hk	hk	hk	hk	hh	hh	hh	hk	hh	hh	hk	hh	hk	hh	kk	hk	hk	hh	hk	hh	hh	hh	hk	hh	hh	hh	hh	hk	hk	hk	hk	hk	hh	hh	hh	hh	hh	hk	kk	hk
Lg-08	p008_195031	<hkxhk>	{00}	(hh,hk,kk)	65.447	hh	kk	hk	hk	hk	hk	hk	hk	hh	hh	hh	hk	hh	hh	hk	hh	hk	hh	hk	hk	hk	hh	hk	hh	hh	hh	hk	hh	hh	hh	hh	hk	hk	hk	hk	hk	hh	hh	hh	hh	hh	hk	hk	hk
Lg-08	p008_3030830	<hkxhk>	{00}	(hh,hk,kk)	65.863	hh	kk	hk	kk	hk	hk	hk	hk	hh	hh	hh	hk	hh	hh	hk	hh	hk	hh	hk	hk	hk	hh	hk	hh	hh	--	hk	hh	hh	hh	hh	hk	hk	hk	hk	hk	hh	hh	hh	hh	--	hk	hk	hk
Lg-08	p008_2255449	<hkxhk>	{00}	(hh,hk,kk)	67.117	hh	kk	hk	hk	hk	kk	hk	hk	hh	hh	hh	kk	hh	hh	hk	hh	hk	hh	hk	hk	hk	hh	kk	hh	hh	--	kk	hh	hk	hh	hh	hk	hk	hk	hk	hk	hh	hh	hh	hh	hh	hk	kk	hk
Lg-08	p008_2255261	<hkxhk>	{00}	(hh,hk,kk)	67.391	hh	kk	hk	hk	hk	kk	hk	hk	hh	hh	hh	kk	hh	hh	hk	hh	hk	hh	hk	hk	hk	hh	kk	hh	hh	hh	kk	hh	hk	hh	hh	hk	hk	hk	hk	hk	hh	hh	hh	hh	hh	hk	kk	hk
Lg-08	pXXX_6122867	<hkxhk>	{00}	(hh,hk,kk)	68.738	hh	kk	hk	hk	hh	hk	hk	hk	hh	hh	hh	hk	hh	hh	hk	hk	hk	hh	hk	hk	hk	hh	hk	hh	hh	hh	hk	hh	hh	hh	hh	hk	hk	hk	hk	hk	hh	hh	hh	hh	hh	hk	hk	hk
Lg-08	p008_1323708	<hkxhk>	{00}	(hh,hk,kk)	69.934	hh	kk	hk	hk	hh	hk	hk	hk	hh	hh	hh	hk	hh	hh	hk	hk	hk	hh	hk	hk	hk	hh	hk	hh	hh	hh	hk	hh	hh	hh	hh	hk	hk	hk	hk	hk	hh	hh	hh	hh	--	hk	hk	hk
Lg-08	p008_1003564	<hkxhk>	{00}	(hh,hk,kk)	71.284	hh	kk	hk	hk	hh	hk	hk	hk	hh	hh	hh	hk	hh	hh	hk	hk	kk	hh	hk	hk	hk	hh	hk	hh	--	hh	hk	hh	hh	hh	hh	hk	hk	hk	hk	hk	hh	hh	hh	hh	hk	hk	hk	hk
Lg-08	p008_464751	<hkxhk>	{00}	(hh,hk,kk)	71.821	hh	kk	hk	hk	hh	hk	hk	hk	hh	hh	hh	hk	hh	hh	hk	hk	hk	hh	hk	hk	hk	hh	hh	hh	hh	--	hk	hh	hh	hh	hh	hk	hk	hk	hk	hk	hh	hh	hh	hh	hk	--	hk	hk
Lg-08	p008_464481	<hkxhk>	{00}	(hh,hk,kk)	72.231	hh	kk	hk	hk	hh	hk	hk	hk	hh	hh	hh	hk	hh	hh	hk	hk	hk	hh	hk	hk	hk	hh	hh	hh	hh	--	hk	hh	hh	hh	hh	hk	hk	hk	hk	hk	hh	hh	hh	hh	hk	--	hk	hk
Lg-08	p008_463782	<hkxhk>	{00}	(hh,hk,kk)	73.381	hh	kk	hk	hk	hk	hk	hk	hk	hh	hk	hh	hk	hh	hh	hk	hk	hk	hh	hk	hk	hk	hh	hh	hh	hh	hh	hk	hh	hh	hh	hh	hk	hk	hk	hk	hk	hh	hh	hh	hh	kk	hk	hk	hk
Lg-08	p008_2868286	<hkxhk>	{00}	(hh,hk,kk)	77.684	hh	kk	hk	hk	hk	hk	hk	hk	hh	--	hh	hk	hk	hh	hk	hk	kk	hh	hk	hk	hk	hk	hh	hh	hh	hh	hk	hh	hh	hh	hh	hk	hh	hk	hh	hk	hh	hh	hk	hh	--	--	hh	hk
Lg-08	p008_444371	<hkxhk>	{00}	(hh,hk,kk)	79.431	hh	kk	hk	kk	hh	hk	hk	hk	hh	hh	hh	hk	kk	hh	hh	hk	kk	hh	hk	hk	hh	hk	hh	hh	hh	hh	hk	hh	hh	hh	hh	hk	hh	hk	hk	hk	hh	hh	hk	hh	hk	hk	hh	hk
Lg-08	p008_1246855	<hkxhk>	{00}	(hh,hk,kk)	80.307	hh	kk	hk	hk	hh	hk	hk	hk	hh	hh	hh	hk	hk	hh	hh	hk	kk	hh	hk	hk	hk	hk	hh	hh	hh	hh	hk	hh	hh	hh	hh	hk	hh	hk	hk	hk	hh	hh	hk	hh	hk	hk	hh	hk
Lg-08	p008_1245767	<hkxhk>	{00}	(hh,hk,kk)	80.535	hh	kk	hk	hk	hh	hk	hk	hk	hh	hh	hh	hk	hk	hh	hh	hk	kk	hh	hk	hk	hh	hk	hh	hh	hh	hh	hk	hh	hh	hh	hh	hk	hh	hk	hk	hk	hh	hh	hk	hh	hk	hk	hh	hk
Lg-08	p008_975280	<hkxhk>	{00}	(hh,hk,kk)	81.28	hh	kk	hk	hk	hh	hk	hk	hk	hh	hh	hh	hk	hk	hh	hh	hk	hk	hh	hk	hk	hh	hk	hh	hh	hh	hh	hk	hh	--	hh	hh	hk	hh	hk	hk	hk	hh	hh	hk	hh	hk	hk	hh	hk
Lg-08	p008_1298538	<hkxhk>	{00}	(hh,hk,kk)	81.693	hh	kk	hk	hk	hh	hk	hk	hk	hh	hh	hh	hk	hk	hh	hh	hk	hk	hh	hk	hk	hh	hh	hh	hh	hh	hh	hk	hh	hh	hh	hh	hk	hh	hh	hk	hk	hh	hh	hk	hh	hk	hk	hh	hk
Lg-08	p008_2277190	<hkxhk>	{00}	(hh,hk,kk)	82.248	hh	kk	hk	hk	hh	hh	hk	hk	hh	hh	hh	hk	hk	hh	hh	hk	hk	hh	hk	hk	hh	hk	hh	hh	hh	hh	hk	hh	hh	hh	hh	hk	hh	hk	hk	hk	hh	hh	hk	hh	hk	hk	hh	hk
Lg-08	p008_354567	<hkxhk>	{00}	(hh,hk,kk)	84.363	hh	kk	hk	hk	hh	kk	hk	hk	hh	hh	hh	hk	hk	hh	hh	hk	hk	hh	hk	hk	hk	hk	hk	hk	hh	hh	hk	hk	hh	hh	hh	hk	hh	hk	hk	hk	hh	hh	hk	hh	hk	hk	hh	hk
Lg-08	p008_866776	<hkxhk>	{00}	(hh,hk,kk)	85.641	hh	kk	hk	hk	hh	kk	hk	hk	hh	hh	hh	hk	kk	hh	hh	hk	kk	hh	hk	hk	hk	hk	hk	hk	hh	hh	hk	hk	hh	hh	hh	hk	hh	hk	hk	hk	hh	hh	hk	hh	hk	hk	hh	hk
Lg-08	p008_1950986	<hkxhk>	{00}	(hh,hk,kk)	87.425	hh	kk	hk	hk	hk	kk	hk	hk	hh	hk	hh	hk	hk	hh	hk	hk	kk	hh	hk	hk	hk	hk	hk	hk	hh	hh	kk	hk	hh	hh	hh	hk	hh	hk	hk	hk	hh	hh	hk	hh	hk	hk	hh	hk
Lg-09	p009_3413940	<hkxhk>	{11}	(hh,hk,kk)	0	hk	hh	hh	hh	kk	hk	hk	hh	hk	hk	hk	hk	hh	hk	hk	hh	hk	hk	hk	hk	hk	hh	hk	hh	hh	hh	hh	hh	hh	hk	hh	hh	hk	hh	hk	hk	hk	hh	hh	hh	hk	hk	hk	hh
Lg-09	p009_3413669	<hkxhk>	{11}	(hh,hk,kk)	1.798	hk	hh	hh	hh	kk	hk	hk	hh	hk	hk	hk	hk	hh	hk	hk	hh	hk	hk	kk	hh	hk	hh	hk	hh	hh	--	hh	hh	--	hk	hh	hh	hk	hh	hk	hk	hk	hh	hh	hh	hk	hk	hk	hk
Lg-09	p009_1111057	<hkxhk>	{11}	(hh,hk,kk)	4.579	hk	hh	hh	hh	hk	hk	hk	hh	hk	hk	hk	kk	hh	hk	hk	hh	hk	hk	hk	hh	hk	hh	hk	hh	hh	hh	hh	hh	hh	hk	hh	hh	hk	hh	hk	hk	hk	hh	hh	hh	hk	hk	hk	hk
Lg-09	p009_1210715	<hkxhk>	{11}	(hh,hk,kk)	5.532	hk	hh	hh	hh	hk	hk	hk	hh	kk	hk	hk	hk	hh	hk	hk	hh	hk	hk	hk	hh	hk	hh	hk	hh	hh	hh	hh	hh	hh	hk	hh	hh	hk	hh	hk	hk	hk	hh	hh	hh	hk	hk	hk	hk
Lg-09	p009_3961821	<hkxhk>	{11}	(hh,hk,kk)	16.002	hk	hh	hh	hh	hk	kk	hk	hk	kk	hk	hk	hk	hh	hh	hk	hh	hk	hk	hk	hh	hh	hk	kk	hh	hh	hh	hh	hh	kk	hk	hh	hh	hk	hh	hk	hk	hk	hh	hk	hh	hk	hk	kk	kk
Lg-09	p009_2123546	<hkxhk>	{11}	(hh,hk,kk)	16.458	hh	hh	hh	hh	hk	kk	hk	hk	kk	hk	hk	hk	hh	hh	hk	hh	hk	hk	hk	hh	hh	hk	kk	hh	hh	hh	hh	hh	kk	hk	hh	hh	hk	hh	hk	hk	hk	hh	hk	hh	hk	hk	hk	kk
Lg-09	p009_1110703	<hkxhk>	{11}	(hh,hk,kk)	16.506	hk	hh	hk	hk	hk	hk	hk	hh	kk	hk	hk	hk	hk	hk	hk	hh	hk	kk	hk	hh	hk	hh	hk	hh	hh	hh	hh	hh	hh	hk	hh	hh	kk	hh	kk	kk	hk	hh	hh	hk	kk	hk	hk	hk
Lg-09	p009_4081719	<hkxhk>	{11}	(hh,hk,kk)	17.817	hk	hh	hh	hh	hk	kk	hk	hk	kk	hk	hk	hk	hh	hh	hk	hh	hk	hk	hk	hh	hh	hk	kk	hh	hh	hh	hh	hh	kk	hk	hh	hh	hk	hh	hk	hk	hk	hk	hk	hh	hk	hk	kk	kk
Lg-09	p009_3239090	<hkxhk>	{11}	(hh,hk,kk)	18.718	hk	hh	hh	hh	hk	kk	hk	hk	kk	hk	hk	hk	hh	hh	hk	hh	hk	hk	hk	hh	hh	hk	kk	hh	hh	hh	hh	hh	kk	hk	hh	hh	hk	hh	hk	hk	hk	hk	kk	hh	hk	hk	kk	kk
Lg-09	p009_4007420	<hkxhk>	{11}	(hh,hk,kk)	19.679	hk	hh	hh	hh	hk	kk	hk	hk	kk	hk	hk	hk	hh	hh	hk	hh	hk	hk	hk	hh	hh	hk	kk	hh	hh	hh	hh	hh	kk	hk	hh	hh	hk	hh	hk	hk	hk	hk	kk	hh	kk	kk	kk	kk
Lg-09	p009_3240123	<hkxhk>	{11}	(hh,hk,kk)	20.458	hk	hh	hh	hh	hk	kk	hk	kk	kk	hk	hk	kk	hh	hh	hk	hh	hk	hk	hk	hh	hh	hk	kk	hh	hh	--	hh	hh	kk	hk	hh	hh	hk	hh	hk	hk	hk	hk	kk	hh	hk	hk	kk	kk
Lg-09	p009_4118474	<hkxhk>	{11}	(hh,hk,kk)	21.144	hk	hh	hh	hh	hk	kk	hk	hk	kk	hk	hk	hk	hh	hh	hk	hh	hk	hk	hk	hh	hh	hk	kk	hh	hh	--	hh	hh	kk	hk	hh	hh	kk	hh	hk	hk	hk	hk	kk	hh	--	--	kk	kk
Lg-09	p009_3961740	<hkxhk>	{11}	(hh,hk,kk)	22.349	hk	hh	hh	hh	hk	kk	hk	hk	kk	hk	hk	hk	hh	hh	hk	hh	hk	hk	hk	hk	hh	hk	kk	hh	hh	hh	hh	hh	kk	hk	hh	hh	hk	hh	hk	hk	hk	hh	hk	hh	hk	hk	kk	kk
Lg-09	p009_4082682	<hkxhk>	{11}	(hh,hk,kk)	23.346	hk	hh	hh	hk	hk	kk	hk	hk	kk	hk	hk	hk	hh	hh	hk	hh	hk	hk	hk	hk	hh	hk	kk	hh	hh	hh	hh	hh	kk	hk	hh	hh	hk	hh	hk	hk	hk	hk	kk	hh	hk	hk	kk	kk
Lg-09	p009_188255	<hkxhk>	{11}	(hh,hk,kk)	28.654	hk	hh	hh	hk	hk	kk	hk	hk	kk	hk	hk	hk	hh	hk	hk	hh	hk	hk	hk	hk	hh	hk	kk	hh	hh	hh	hh	hh	kk	kk	hk	hh	hk	hh	hk	hk	kk	hk	kk	hh	hk	hk	kk	kk
Lg-09	p009_109729	<hkxhk>	{00}	(hh,hk,kk)	30.494	hk	hk	kk	kk	hk	hh	hk	kk	hk	hh	hk	hk	hk	hk	hh	kk	hk	hk	hk	kk	hk	kk	hk	hk	kk	hk	hk	hk	kk	hh	hk	kk	hh	kk	hh	hh	hh	kk	hk	hk	hh	hk	hk	hk
Lg-09	p009_1758119	<hkxhk>	{00}	(hh,hk,kk)	37.982	hh	hk	kk	hk	hk	hk	hk	kk	hh	hh	hk	hh	hk	hk	hh	kk	hk	hk	hk	kk	hk	kk	hk	hk	hk	hk	hk	hk	hk	hh	hk	kk	hh	kk	hh	hh	hh	kk	kk	hk	hh	hk	hk	hk
Lg-09	p009_4126675	<hkxhk>	{00}	(hh,hk,kk)	39.591	hh	hk	kk	kk	hk	hh	hk	hk	hh	hh	hk	hh	hk	kk	hh	kk	hk	hk	hk	kk	hk	hk	hh	hk	hk	hk	hk	hk	hh	hk	kk	kk	hh	kk	hh	hh	hk	hk	hh	hk	hh	hk	hh	hh
Lg-09	p009_1198363	<hkxhk>	{00}	(hh,hk,kk)	40.005	kk	kk	hk	hk	hh	hk	hk	hk	hh	hk	hk	hh	kk	hh	hh	hk	hh	hh	hk	hk	hh	hk	hh	kk	hh	hk	kk	kk	kk	hk	kk	kk	hh	kk	hh	hh	hk	hk	kk	hk	hk	kk	hh	hh
Lg-09	p009_1198449	<hkxhk>	{00}	(hh,hk,kk)	40.662	kk	kk	hk	hk	hh	hk	hk	hk	hh	hk	hk	hh	kk	hh	hh	hk	hh	hh	hk	hk	hh	hk	hh	kk	hh	hk	kk	kk	hk	hk	kk	kk	hh	kk	hh	hh	hk	hk	kk	hk	hk	kk	hh	hh
Lg-09	p009_3048037	<hkxhk>	{00}	(hh,hk,kk)	44.105	hk	hk	kk	hk	hk	hh	hk	hk	hh	hh	hk	hh	hk	hk	hh	kk	hk	hk	hk	hk	hk	hk	hh	hk	hk	hk	hk	hk	hh	hh	hk	kk	hh	kk	hh	hh	hh	kk	kk	hk	hh	hk	hh	hh
Lg-09	p009_1083063	<hkxhk>	{00}	(hh,hk,kk)	44.619	kk	hh	hk	hk	hh	hh	hk	hk	hh	hh	hk	hh	hk	hh	hh	hk	hh	hh	hk	hk	hh	hk	hh	kk	hh	hh	kk	kk	hk	hk	kk	kk	hk	kk	hh	hh	hk	hk	kk	hk	hk	kk	hh	hh
Lg-09	p009_2443663	<hkxhk>	{00}	(hh,hk,kk)	45.009	hh	hk	kk	hk	hk	hh	hk	hk	hh	hh	hk	hh	hk	hk	hh	kk	hk	hk	hk	kk	hk	hk	hh	hk	hk	hk	hk	hk	hh	hh	hh	kk	hh	kk	hh	hh	hh	kk	hk	hk	hh	hk	hh	hh
Lg-09	p009_2443603	<hkxhk>	{00}	(hh,hk,kk)	45.325	hh	hk	kk	hk	hk	hh	hk	hk	hh	hh	hk	hh	hk	hk	hh	kk	hk	hk	hk	kk	hk	hk	hh	hk	hk	hk	hk	hk	hh	hh	hk	kk	hh	kk	hh	hh	hh	kk	hk	hk	hh	hk	hh	hh
Lg-09	p009_702628	<hkxhk>	{00}	(hh,hk,kk)	46.449	hh	hk	kk	kk	hk	hh	hk	hk	hh	hh	hk	hh	hk	hk	hh	kk	hk	hk	hk	kk	hk	hk	hh	hk	hk	hk	hk	hk	hh	hh	hk	kk	hh	kk	hh	hh	hh	hk	hh	hk	hh	hk	hk	hh
Lg-09	p009_1198568	<hkxhk>	{00}	(hh,hk,kk)	47.185	kk	hk	hk	hk	hh	hh	hk	hk	hh	hh	hk	hh	hk	hh	hh	hk	hh	hh	hk	hk	hh	hk	hh	hk	hh	hh	hk	hk	hk	hk	kk	kk	hk	kk	hk	hk	hk	hk	kk	kk	hk	kk	hh	hh
Lg-09	p009_3099984	<hkxhk>	{00}	(hh,hk,kk)	47.809	hh	hk	kk	hk	hk	hh	hk	hk	hh	hh	hk	hh	hk	kk	hh	kk	hk	hk	hk	hk	hk	hh	hh	hk	hk	--	hk	hk	hh	hh	hk	kk	hh	kk	hh	hh	hh	hk	hh	hk	hh	hk	hh	hh
Lg-09	p009_3099970	<hkxhk>	{00}	(hh,hk,kk)	47.938	hh	hk	kk	hk	hk	hh	hk	hk	hh	hh	hk	hh	hk	hk	hh	kk	hk	hk	hk	hk	hk	hh	hh	hk	hk	--	hk	hk	hh	hh	hk	kk	hh	kk	hh	hh	hh	hk	hh	hk	hh	hk	hh	hh
Lg-09	p009_144525	<hkxhk>	{00}	(hh,hk,kk)	48.595	hh	hk	kk	hk	hk	hh	hk	hk	hh	hh	hk	hh	hk	hk	hh	kk	hk	hk	hk	hk	hk	hk	hh	hk	hk	--	hk	hk	hh	hh	hk	kk	hh	kk	hh	hh	hh	hk	hh	hk	hh	hk	hh	hh
Lg-09	p009_4069923	<hkxhk>	{00}	(hh,hk,kk)	48.913	hh	hk	kk	hk	hk	hh	hk	hk	hh	hh	hk	hh	hk	hk	hh	kk	hk	hk	hk	hk	hk	hk	hh	hk	hk	hk	hk	hk	hh	hh	hk	kk	hh	kk	hh	hh	hh	hk	hh	hk	hh	hk	hh	hh
Lg-09	p009_3495209	<hkxhk>	{00}	(hh,hk,kk)	49.299	kk	hh	hk	hk	hh	hh	hk	hk	hh	hh	hk	hh	kk	hh	hh	hk	hh	hh	hk	hk	hh	hk	hh	hk	hh	hh	hk	hk	hk	hk	kk	kk	hk	kk	hh	hh	hk	kk	kk	hk	hk	kk	hh	hh
Lg-09	p009_382026	<hkxhk>	{00}	(hh,hk,kk)	49.56	hh	hk	hk	kk	hk	hh	hk	hk	hh	hh	hk	hh	hk	hk	hh	kk	hk	hh	hk	kk	hk	hk	hh	hk	hk	hk	hk	hk	hh	hh	hk	kk	hh	kk	hh	hh	hh	hk	hh	hk	hh	hk	hh	hh
Lg-09	p009_3493703	<hkxhk>	{00}	(hh,hk,kk)	50.629	kk	hh	hk	hk	hh	hh	hk	hk	hh	hh	hk	hh	hk	hh	hh	hk	hh	hh	hk	hk	hh	hk	hh	hk	hh	hh	hk	hk	hk	hk	kk	kk	hk	kk	hh	hh	hk	hk	kk	hk	hk	kk	hh	hh
Lg-09	p009_2421698	<hkxhk>	{00}	(hh,hk,kk)	50.82	hh	hk	hk	hk	hk	hh	hk	hk	hh	hh	hk	hh	kk	hk	hh	kk	hk	hh	hk	hk	hk	hk	hh	hk	kk	--	hk	hk	--	hh	hk	kk	hh	kk	hh	hh	hh	hk	hk	hk	hh	hk	hh	hh
Lg-09	p009_3493785	<hkxhk>	{00}	(hh,hk,kk)	50.847	kk	hh	hk	hk	hh	hh	hk	hk	hh	hh	hk	hh	hk	hh	hh	hk	hh	hh	hk	hk	hh	hk	hh	hk	hh	hh	hk	hk	hk	hk	kk	kk	hk	kk	hh	hh	hk	hk	kk	hk	hk	kk	hh	hh
Lg-09	p009_1757838	<hkxhk>	{00}	(hh,hk,kk)	51.083	hh	hk	hk	hk	hk	hh	hk	hk	hh	hh	hk	hh	hk	hk	hh	kk	hk	hh	hk	hk	hk	hk	hh	hk	hk	kk	hk	hk	hh	hh	hk	kk	hh	kk	hh	hh	hh	hk	hk	hk	hh	hk	hh	hh
Lg-09	p009_1757801	<hkxhk>	{00}	(hh,hk,kk)	51.281	hh	hk	hk	hk	hk	hh	hk	hk	hh	hh	hk	hh	hk	hk	hh	kk	hk	hh	hk	hk	hk	hk	hh	hk	hk	hk	hk	hk	hh	hh	hk	kk	hh	kk	hh	hh	hh	hk	hk	hk	hh	hk	hh	hh
Lg-09	p009_1198565	<hkxhk>	{00}	(hh,hk,kk)	51.501	kk	hk	hk	hk	hh	hh	hk	hk	hh	hh	hk	hh	hk	hh	hh	hk	hh	hh	hk	hk	hh	hk	hh	hk	hh	hh	hk	hk	hk	hk	kk	kk	hh	kk	hh	hh	hk	hk	kk	hk	hk	kk	hh	hh
Lg-09	p009_1219381	<hkxhk>	{00}	(hh,hk,kk)	52.555	hh	hk	hk	hk	hk	hh	hk	hk	hh	hh	hk	hh	hh	hk	hh	kk	hk	hh	hh	hk	hk	hk	hh	hk	hk	--	hk	hk	--	hh	hk	kk	hh	kk	hh	hh	hh	hk	hh	hk	hh	hk	hh	hh
Lg-09	p009_64909	<hkxhk>	{00}	(hh,hk,kk)	52.745	hh	hk	hk	hk	hk	hh	hk	hk	hh	hh	hk	hh	hk	hk	hh	kk	hk	hh	hk	hk	hk	hk	hh	hk	hk	hk	hk	hk	hh	hh	hk	kk	hh	kk	hh	hh	hh	hk	hh	hk	hh	hk	hh	hh
Lg-09	p009_1219303	<hkxhk>	{00}	(hh,hk,kk)	53.124	hh	hk	hh	hk	hk	hh	hk	hk	hh	hh	hk	hh	hk	hk	hh	kk	hk	hh	hk	hk	hk	hk	hh	hk	hk	--	hk	hk	--	hh	hk	kk	hh	kk	hh	hh	hh	hk	hh	hk	hh	hk	hh	hh
Lg-09	p009_1219912	<hkxhk>	{00}	(hh,hk,kk)	53.213	hh	hk	hk	hk	hk	hh	hk	hk	hh	hh	hk	hh	hk	hk	hh	kk	hk	hh	hk	hk	hk	hk	hh	hk	hk	hk	hk	hk	hh	hh	hk	kk	hh	kk	hh	hh	hh	hk	hh	hk	hh	hk	hh	hh
Lg-09	p009_1252139	<hkxhk>	{00}	(hh,hk,kk)	53.388	hh	hk	hk	hk	hk	hh	hk	hk	hh	hh	hk	hh	hk	hk	hh	kk	hk	hh	hk	hk	hk	hk	hh	hk	hk	hk	hk	hk	hh	hh	hk	kk	hh	kk	hh	hh	hh	hk	hh	hk	hh	hk	hh	hh
Lg-09	p009_1219720	<hkxhk>	{00}	(hh,hk,kk)	53.474	hh	hk	hk	hk	hk	hh	hk	hk	hh	hh	hk	hh	hk	hk	hh	kk	hk	hh	hk	hk	hk	hk	hh	hk	hk	hk	hk	hk	hh	hh	hk	kk	hh	kk	hh	hh	hh	hk	hh	hk	hh	hk	hh	hh
Lg-09	p009_1603427	<hkxhk>	{00}	(hh,hk,kk)	53.597	hh	hk	hk	hk	hk	hh	hk	hk	hh	hh	hk	hh	hk	hk	hh	kk	hk	hh	hk	hk	hk	hk	hh	hk	hk	hh	hk	hk	hh	hh	hk	kk	hh	kk	hh	hh	hh	hk	hh	hk	hh	hk	hh	hh
Lg-09	p009_1220190	<hkxhk>	{00}	(hh,hk,kk)	54.026	hh	hk	hk	hk	hk	hh	hk	hk	hh	hh	hk	hh	hk	hk	hh	kk	hk	hh	hk	hh	hk	hk	hh	hk	hk	--	hk	hk	--	hh	hk	kk	hh	kk	hh	hh	hh	hk	hh	hh	hh	hh	hh	hh
Lg-09	p009_1655038	<hkxhk>	{00}	(hh,hk,kk)	54.912	hh	hh	hk	hk	hk	hh	hk	hk	hh	hh	hk	hh	hk	hk	hh	kk	hk	hh	hk	hk	hk	hk	hh	hk	hk	--	hk	hk	hh	hh	hk	kk	hh	kk	hh	hh	hh	hk	hh	hk	hh	hk	hk	hh
Lg-09	p009_702854	<hkxhk>	{00}	(hh,hk,kk)	55.001	hh	hk	hk	hk	hk	hh	hk	hk	hh	hh	hk	hh	hk	hk	hh	kk	hk	hh	hk	hk	hk	hk	hh	hk	hk	hk	hk	hk	hh	hh	hk	kk	hh	kk	hh	hh	hh	hk	hh	hk	hh	hk	hk	hh
Lg-09	p009_2123695	<hkxhk>	{00}	(hh,hk,kk)	55.1	hh	hk	hk	hk	hk	hh	hk	hk	hh	hh	hk	hh	hk	hk	hh	kk	hk	hh	hk	hk	hk	hk	hh	hk	hk	hk	hk	hk	hh	hh	hk	kk	hh	kk	hh	hh	hh	hk	hh	hk	hh	hk	hk	hh
Lg-09	p009_3672771	<hkxhk>	{00}	(hh,hk,kk)	55.172	kk	hh	hk	hk	hh	hh	hk	hk	hh	hh	hk	hh	hk	hh	hh	hk	hh	hh	hk	kk	hh	hk	hh	hk	hh	--	hk	hk	--	hh	hk	kk	hk	kk	hh	hh	hh	hk	hk	hk	hk	kk	hh	hh
Lg-09	p009_702665	<hkxhk>	{00}	(hh,hk,kk)	55.505	hh	hk	hh	hk	hk	hh	hk	hh	hh	hh	hk	hh	hk	hk	hh	kk	hk	hh	hk	hk	hk	hk	hh	hk	hk	--	hk	hk	hh	hh	hk	kk	hh	kk	hh	hh	hh	hk	hh	hk	hh	hk	hk	hh
Lg-09	p009_3538565	<hkxhk>	{00}	(hh,hk,kk)	55.8	hh	hk	hk	hk	hk	hh	hk	hk	hh	hh	hk	hh	hk	hk	hh	kk	hk	hh	hk	hk	hk	hk	hh	hk	hk	--	hk	hk	hh	hh	hk	kk	hh	kk	hh	hh	hh	hk	hh	hk	hh	--	hk	hh
Lg-09	p009_3537743	<hkxhk>	{00}	(hh,hk,kk)	56.143	hh	hk	hk	hk	hk	hh	hk	hk	hh	hh	hk	hh	hk	hk	hh	kk	hk	hh	hk	hk	hh	hk	hh	hk	hk	--	hk	hk	hh	hh	hk	kk	hh	kk	hh	hh	hh	hk	hh	hk	hh	--	hh	hh
Lg-09	p009_1335225	<hkxhk>	{00}	(hh,hk,kk)	56.224	kk	hh	hk	hk	hh	hh	hk	hk	hh	hh	hk	hh	hk	hh	hh	hk	hh	hh	hk	hk	hh	hk	hh	hk	hh	--	kk	hk	--	hh	hk	kk	hk	kk	hh	hh	hh	hh	hk	hk	hk	kk	hh	hh
Lg-09	p009_2606896	<hkxhk>	{00}	(hh,hk,kk)	56.389	hh	hk	hk	hk	hk	hh	hk	hk	hh	hh	hk	hh	hh	hk	hh	kk	hk	hh	hk	hk	hh	hk	hh	hk	hk	hk	hk	hk	hh	hh	hk	kk	hh	kk	hh	hh	hh	hk	hh	hk	hh	--	hk	hh
Lg-09	p009_971180	<hkxhk>	{00}	(hh,hk,kk)	56.544	kk	hh	hk	hk	hh	hh	hk	hk	hh	hh	hk	hh	hk	hh	hh	hk	hh	hh	hk	hk	hh	hk	hh	hk	hh	hh	hk	hk	hk	hh	hk	kk	hk	kk	hh	hh	hh	hk	hk	hk	hk	kk	hh	hh
Lg-09	p009_1071368	<hkxhk>	{00}	(hh,hk,kk)	56.636	hh	hk	hk	hk	hk	hh	hk	kk	hh	hh	hk	hh	hk	hk	hh	kk	hk	hh	hk	hk	hk	hk	hh	hk	hk	hk	hk	hk	hh	hh	hk	kk	hh	kk	hh	hh	hh	hk	hh	hk	hh	--	kk	hh
Lg-09	p009_255386	<hkxhk>	{00}	(hh,hk,kk)	57.007	hh	hk	hk	hk	hk	hh	hk	hk	hh	hh	hk	hh	hk	hk	hh	kk	hk	hh	hk	hk	hk	hk	hh	hk	hk	hk	hk	hh	hh	hh	hk	kk	hh	kk	hh	hh	hh	hk	hh	hh	hh	hk	hk	hh
Lg-09	p009_3086906	<hkxhk>	{00}	(hh,hk,kk)	57.077	kk	hh	hk	hk	hh	hh	hk	hk	hh	hh	hk	hh	kk	hh	hh	hk	hh	hh	hk	hk	hh	hk	hh	hk	hh	hh	hk	hk	hk	hh	hk	kk	hk	kk	hh	hh	hh	hk	hk	hk	hk	kk	hh	hh
Lg-09	p009_1077962	<hkxhk>	{00}	(hh,hk,kk)	57.363	hh	hk	hk	hk	hk	hh	hk	hk	hh	hh	hk	hh	hk	hk	hh	kk	hk	hh	hk	hk	hk	hk	hh	hk	hk	hk	hk	hk	hh	hh	hk	kk	hh	kk	hk	hh	hh	hk	hh	hk	hh	hk	hk	hh
Lg-09	p009_3538490	<hkxhk>	{00}	(hh,hk,kk)	57.586	hh	hk	hk	hk	hh	hh	hk	hk	hh	hh	hk	hh	hk	hk	hh	kk	hk	hh	hk	hk	hk	hk	hh	hk	hk	--	hk	hk	hh	hh	hk	kk	hh	kk	hh	hh	hh	hh	hh	hk	hh	--	hk	hh
Lg-09	p009_3538482	<hkxhk>	{00}	(hh,hk,kk)	57.753	hh	hk	hk	hk	hh	hh	hk	hk	hh	hh	hk	hh	hk	hh	hh	kk	hk	hh	hk	hk	hk	hk	hh	hk	hk	--	hk	hk	hh	hh	hk	kk	hh	kk	hh	hh	hh	hk	hh	hk	hh	hh	hk	hh
Lg-09	p009_4106609	<hkxhk>	{00}	(hh,hk,kk)	58.045	hh	hk	hk	hk	hk	hh	hk	hk	hh	hh	hk	hh	hk	hh	hh	kk	hk	hh	hk	kk	hk	hk	hh	hk	hk	--	hk	hk	hh	hh	hk	kk	hh	kk	hk	hh	hh	hk	hh	hk	hh	hk	hk	hh
Lg-09	p009_1078085	<hkxhk>	{00}	(hh,hk,kk)	58.394	hh	hk	hk	hk	hk	hh	hk	hk	hh	hh	hk	hh	hk	hk	hh	kk	hk	hh	hk	hk	hk	hh	hh	hk	hk	hh	hk	hk	hh	hh	hk	kk	hh	kk	hk	hh	hh	hk	hh	hk	hh	hk	hk	hh
Lg-09	p009_165118	<hkxhk>	{00}	(hh,hk,kk)	58.64	hh	hk	hk	hk	hk	hh	hk	hk	hh	hh	hk	hh	hk	hk	hh	kk	hk	hh	hk	hk	hk	hk	hh	hk	hk	--	hk	hk	hh	hh	hk	kk	hh	kk	hk	hh	hh	hk	hh	hk	hh	hk	hk	hh
Lg-09	p009_1642312	<hkxhk>	{00}	(hh,hk,kk)	58.823	hh	hk	hk	hk	hk	hh	hk	hk	hh	hh	hk	hh	hk	hk	hh	kk	hk	hh	hk	hk	hk	hk	hh	hk	hk	hh	hk	hk	hh	hh	hk	kk	hh	kk	hk	hh	hh	hk	--	hk	hh	hh	hk	hh
Lg-09	p009_539854	<hkxhk>	{00}	(hh,hk,kk)	58.862	kk	hk	hk	hk	hh	hh	hk	hk	hh	hh	hk	hh	hk	hh	hh	hk	hh	hh	hk	hk	hh	hk	hh	hk	hk	hh	hk	hk	hk	hh	hk	kk	hh	kk	hh	hh	hh	hk	hk	hk	hk	kk	hh	hh
Lg-09	p009_1300796	<hkxhk>	{00}	(hh,hk,kk)	59.099	hh	hk	hk	hk	hk	hh	hk	hk	hh	hh	hk	hh	hk	hk	hh	kk	hk	hh	hk	kk	hk	hk	hh	hk	hk	hk	hk	hk	hh	hh	hk	kk	hh	kk	hk	hh	hh	hk	hh	hk	hh	hk	hk	hh
Lg-09	p009_1932118	<hkxhk>	{00}	(hh,hk,kk)	59.485	hh	hk	hk	hk	hk	hh	hk	hk	hh	hh	hk	hh	hk	hk	hh	kk	hk	hh	hk	hk	hk	hk	hh	hk	hk	--	hk	hk	hh	hh	hk	kk	hh	kk	hk	hh	hh	hh	hh	hk	--	hk	hk	hh
Lg-09	p009_2606592	<hkxhk>	{00}	(hh,hk,kk)	59.957	hh	hk	hk	hh	hk	hh	hk	hk	hh	hh	hk	hh	hk	hk	hh	kk	hk	hh	hk	hk	hk	hk	hh	hk	hh	hh	hk	hk	hh	hh	hk	kk	hh	kk	hh	hh	hh	hk	hh	hh	hh	hk	hh	hh
Lg-09	p009_2257920	<hkxhk>	{00}	(hh,hk,kk)	60.263	kk	hk	hk	hk	hh	hh	hk	hk	hh	hh	hk	hh	hk	hh	hh	hk	hh	hh	hk	hh	hh	hk	hh	hk	hk	--	hk	hk	hk	hh	hk	kk	hh	kk	hh	hh	hh	hk	hk	hk	--	--	hh	hh
Lg-09	p009_1436017	<hkxhk>	{00}	(hh,hk,kk)	60.681	hh	hk	hk	hk	hk	hh	hk	hk	hh	hh	hk	hh	hk	hk	hh	kk	hk	hh	hk	hk	hk	hk	hh	hk	hk	hk	hk	hk	hh	hh	hk	kk	hh	hk	hk	hh	hk	hk	hh	hk	hh	hk	hk	hh
Lg-09	p009_618659	<hkxhk>	{00}	(hh,hk,kk)	60.93	hh	hk	hk	hk	hh	hh	hk	hk	hh	hh	hh	hh	hk	hk	hh	kk	hk	hh	hk	hk	hk	hk	hh	hk	hk	--	hk	hk	hh	hh	hk	kk	hh	hk	hh	hh	hk	hk	hh	hk	hh	hk	hk	hh
Lg-09	p009_1435966	<hkxhk>	{00}	(hh,hk,kk)	61.814	hh	hk	hk	hk	hk	hh	hk	hk	hh	hh	hk	hh	hk	hk	hh	kk	hk	hh	hk	hk	hk	hk	hh	hk	hk	hk	hk	hh	hh	hh	hk	kk	hh	hk	hk	hh	hk	hk	hh	hk	hh	hk	hk	hh
Lg-09	p009_2118313	<hkxhk>	{00}	(hh,hk,kk)	62.361	hh	hk	hk	hk	hk	hh	hk	hk	hh	hk	hk	hh	hk	hk	hh	kk	hk	hh	hk	hk	hk	hk	hh	hk	hk	--	hk	hk	hh	hh	hk	kk	hh	hk	hk	hh	hk	hk	hh	hk	--	hk	hk	hh
Lg-09	p009_2497198	<hkxhk>	{00}	(hh,hk,kk)	63.198	hh	hk	hk	hk	hk	hh	hk	hk	hh	hk	hk	hh	hk	hk	hh	kk	hk	hh	hk	kk	hk	hk	hh	hk	hk	--	hk	hk	--	hh	hh	kk	hh	hk	hk	hh	hk	hk	hh	hk	hh	hk	hk	hh
Lg-09	p009_2122756	<hkxhk>	{00}	(hh,hk,kk)	64.531	hh	hk	hk	hk	hk	hh	hk	hk	hh	hk	hk	hh	hk	hk	hh	hk	kk	hh	hk	hk	hk	hk	hh	hk	hh	hk	hk	hk	hh	hh	hk	hk	hh	hk	hk	hh	hk	hk	hh	hk	hh	hk	hh	hh
Lg-09	p009_1441471	<hkxhk>	{00}	(hh,hk,kk)	65.029	hh	hk	hk	hk	hk	hh	hk	hk	hh	hk	hk	hh	hk	hk	hh	hk	hk	hh	hk	hk	hk	hk	hh	hk	hk	--	hk	hk	hh	hh	hk	hk	hk	hk	hk	hh	hk	hh	hh	hk	hh	hk	hk	hh
Lg-09	p009_2636887	<hkxhk>	{00}	(hh,hk,kk)	65.482	kk	hk	hk	hk	hh	hh	hk	kk	hh	hh	hk	hk	hk	hh	hh	hk	hh	hh	hk	hk	hk	kk	hk	hk	kk	hh	hk	hk	kk	hh	hk	kk	hh	kk	hh	hh	hh	hk	hk	hk	hk	kk	hk	hk
Lg-09	p009_1441612	<hkxhk>	{00}	(hh,hk,kk)	65.7	hh	hk	hk	hk	hk	hh	hk	hk	hh	hk	hk	hh	hk	hk	hh	hk	kk	hh	hk	hk	hk	hk	hh	hk	hk	--	hk	hk	--	hh	hk	hk	hk	hk	hk	hh	hk	hk	hh	hk	hh	hk	hk	hh
Lg-09	p009_2636758	<hkxhk>	{00}	(hh,hk,kk)	66.004	kk	hk	hk	hk	hh	hh	hk	kk	hh	hh	hk	hk	hk	hh	hh	hk	hh	hh	hk	hk	hk	kk	hk	hk	kk	hh	hk	hk	kk	hh	hk	kk	hh	kk	hh	hh	hh	hk	hh	hk	hk	kk	hk	hk
Lg-09	p009_1741013	<hkxhk>	{00}	(hh,hk,kk)	66.209	hh	hk	hk	hk	hk	hh	hk	hk	hh	hk	hk	hh	hk	hk	hh	kk	kk	hh	hk	kk	hk	hk	hk	hk	hk	hk	hk	hk	hh	hh	hk	hk	hk	hk	hk	hh	hk	hk	hh	hk	hh	hk	hk	hh
Lg-09	p009_632210	<hkxhk>	{00}	(hh,hk,kk)	66.609	hh	hk	hk	hk	hk	hh	hk	hk	hh	hk	hk	hh	kk	hk	hh	hk	kk	hh	hk	hk	hk	hk	hk	hk	hk	hk	hk	hk	hh	hh	hk	hk	hk	hk	hk	hh	hk	hk	hh	hk	hh	hk	hk	hh
Lg-09	p009_187319	<hkxhk>	{00}	(hh,hk,kk)	66.766	hh	hk	hk	hk	hk	hh	hk	hk	hh	hk	hk	hh	hk	hk	hh	hk	kk	hh	hk	hk	hk	hk	hk	hk	hk	hk	hk	hk	hh	hh	hk	hk	hk	hk	hk	hh	hk	hk	hh	hk	hh	hk	hk	hh
Lg-09	p009_3454667	<hkxhk>	{00}	(hh,hk,kk)	67.03	hh	hk	kk	hk	hk	hh	hk	hk	hh	hk	hk	hh	hk	hk	hh	hk	kk	hh	hk	hk	hk	hk	hk	hk	hk	--	hk	hk	hh	hh	hk	hk	hk	hk	hk	hh	hk	hk	hh	hk	hh	--	hk	hh
Lg-09	p009_1048001	<hkxhk>	{00}	(hh,hk,kk)	67.664	hh	hk	hk	hk	hk	hh	hk	hk	hh	kk	hk	hh	hk	hk	hh	hk	kk	hh	hk	hk	hk	hk	hk	hk	hk	--	hk	hk	--	hh	hk	hk	hk	hk	hk	hh	hk	hk	hh	hk	hh	hh	hk	hh
Lg-09	p009_2587566	<hkxhk>	{00}	(hh,hk,kk)	68.628	hh	hk	hk	hk	hk	hh	hk	hk	hh	hk	hk	hh	hk	hk	hh	hk	kk	hh	hk	hk	hk	hk	hk	hk	hk	hk	hk	hk	hh	hh	hk	hk	hk	hk	hk	hh	hk	hk	hh	hk	hk	hk	hk	hh
Lg-09	p009_2876091	<hkxhk>	{00}	(hh,hk,kk)	69.009	hh	hk	hk	hk	hk	hh	hk	hk	hh	hk	hk	hh	hk	hk	hh	hk	kk	hh	hk	hk	hk	hk	hk	hk	hk	hk	hk	hk	hh	hh	hk	hk	hk	hk	hk	hk	hk	hk	hh	hk	hk	hk	hk	hh
Lg-09	p009_2875802	<hkxhk>	{00}	(hh,hk,kk)	69.129	hh	hk	hk	hk	hk	hh	hk	hk	hh	hk	hk	hh	hk	hk	hh	hk	kk	hh	hk	hk	hk	hk	hk	hk	hk	hh	hk	hk	hh	hh	hk	hk	hk	hk	hk	hk	hk	hk	hh	hk	hk	hk	hk	hh
Lg-09	p009_1403066	<hkxhk>	{00}	(hh,hk,kk)	69.282	hh	hk	hk	hk	hk	hh	hk	hk	hh	hk	hk	hh	hk	hk	hh	hk	kk	hh	hk	hk	hk	hk	hk	hk	hk	--	hk	hk	hh	hh	hk	hk	hk	hk	hk	hk	hk	hk	hh	hk	hk	hk	hk	hh
Lg-09	p009_1547067	<hkxhk>	{00}	(hh,hk,kk)	69.578	hh	hk	hk	hk	hk	hh	hk	hh	hh	hk	hk	hh	hk	hk	hh	hk	kk	hh	hk	hk	hk	hk	hk	hk	hk	hk	hk	hk	hh	hh	hk	hk	hk	hk	hk	hh	hk	hk	hh	hk	hk	hk	hk	hh
Lg-09	p009_227607	<hkxhk>	{00}	(hh,hk,kk)	69.956	hh	hk	hk	hk	hk	hh	hk	hk	hh	hk	hk	hh	hk	hk	hh	hk	kk	hh	hk	hk	hk	hk	hk	hk	hk	hk	hh	hk	--	hh	hk	hk	hk	hk	hk	hk	hk	hk	hh	hk	hk	hk	hk	hh
Lg-09	p009_1221603	<hkxhk>	{00}	(hh,hk,kk)	70.519	kk	hk	hk	hk	hk	hh	hk	hk	hh	hh	kk	hh	hk	hk	kk	kk	kk	hh	hk	hk	hh	hk	hh	hk	hk	--	hk	hk	hk	hh	hk	kk	hh	kk	hh	hh	hh	kk	hk	hk	--	kk	hh	hh
Lg-09	p009_2660487	<hkxhk>	{00}	(hh,hk,kk)	70.924	hh	hk	hk	hk	hk	hk	hk	kk	hh	hk	hk	hh	hk	hk	hh	hk	kk	hh	hk	hk	hk	hk	hk	hk	hk	hk	hk	hk	hk	hh	hk	hk	hh	hk	hk	hh	hk	hk	hh	hk	hh	hk	kk	hk
Lg-09	p009_3181210	<hkxhk>	{00}	(hh,hk,kk)	71.562	hh	hk	hk	hk	hk	hk	hk	kk	hh	hk	hk	hh	hk	hk	hh	hk	kk	hh	hk	hk	hk	hk	kk	hk	hk	hk	hk	hk	hk	hh	hk	hk	hk	hk	hk	hh	hk	hk	hh	hk	hh	hk	kk	hk
Lg-09	p009_674819	<hkxhk>	{00}	(hh,hk,kk)	71.885	kk	hk	hk	hk	hk	hh	hk	hk	hh	hh	hk	hh	hk	hk	hk	kk	hk	hh	hk	hk	hh	hk	hh	hk	hk	hk	hk	hk	hk	hh	hk	kk	hh	kk	hh	hh	hh	kk	hh	hk	hk	kk	hh	hh
Lg-09	p009_3130527	<hkxhk>	{00}	(hh,hk,kk)	72.797	hh	hk	hk	hk	hk	hh	hk	hk	hh	hk	hk	hh	hk	kk	hh	hk	kk	hh	hk	hk	hk	hk	hk	hk	hk	hk	hk	hk	hh	hk	kk	hk	hk	hk	hk	hh	kk	hk	hh	hk	hh	hk	hk	hh
Lg-09	p009_1076995	<hkxhk>	{00}	(hh,hk,kk)	73.281	hh	hk	hk	hk	hk	hh	hk	hk	hh	hk	hk	hh	hk	kk	hh	hk	kk	hh	hk	hk	hk	hk	hk	hk	hk	hk	hk	hk	hh	hk	kk	hk	hk	hk	hk	hk	kk	hk	hh	hk	hk	hk	hk	hh
Lg-09	p009_3130491	<hkxhk>	{00}	(hh,hk,kk)	73.955	hh	hk	hk	hk	hk	hh	hk	hk	hh	hk	hk	hh	kk	kk	hh	hk	kk	hh	hk	hk	hk	hk	hk	hk	hk	hk	hk	hk	hh	hk	kk	hk	hk	hk	hk	hh	kk	hk	hh	hk	hh	hk	hk	hh
Lg-09	pXXX_3299801	<hkxhk>	{00}	(hh,hk,kk)	78.322	hh	hk	hk	kk	hk	hh	hk	kk	hh	hk	hk	hh	kk	kk	hh	kk	kk	hh	hk	hk	hk	hk	kk	hk	hk	hk	hk	hk	hh	kk	kk	hk	hk	hk	hk	hh	kk	hk	hh	hk	--	hk	kk	hh
Lg-09	p009_2811360	<hkxhk>	{00}	(hh,hk,kk)	79.045	kk	hk	hk	kk	hk	hh	hk	kk	hh	hh	hk	hk	hk	hk	hk	kk	hk	hh	hk	hk	hk	kk	hk	hk	hk	--	hk	hk	--	hh	hk	kk	hk	kk	hh	hh	hh	kk	hk	hk	hk	kk	hk	hk
Lg-09	p009_1048168	<hkxhk>	{00}	(hh,hk,kk)	80.253	hh	hk	hk	hk	hk	hh	kk	kk	hk	hk	kk	hh	hk	kk	hh	hk	kk	hh	hk	hk	hk	hk	hk	hk	hk	hk	hk	hk	hh	hk	kk	hk	hk	hk	hk	hh	kk	hk	hh	hk	hh	hk	kk	hh
Lg-09	p009_2811835	<hkxhk>	{00}	(hh,hk,kk)	81.672	kk	hk	hk	hk	hk	hh	hk	kk	hh	hh	hk	hk	hk	hk	hk	kk	hk	hh	hk	hk	hk	kk	hk	hk	hk	--	hk	hk	kk	hh	hk	kk	kk	kk	hh	hh	hh	kk	hk	kk	hk	kk	hk	hk
Lg-09	p009_2811851	<hkxhk>	{00}	(hh,hk,kk)	83.047	kk	hk	hk	hk	hk	hh	hk	kk	hh	hh	hk	hk	hk	hk	hk	kk	hk	hh	hk	hk	hk	kk	hk	hk	hk	--	hk	hk	kk	hh	hk	kk	kk	kk	hh	hh	hh	kk	hk	hk	hk	kk	hk	hk
Lg-10	p010_1097987	<hkxhk>	{00}	(hh,hk,kk)	0	hh	hk	hh	hk	hh	hk	hh	hk	hk	hk	hk	hh	kk	hk	hk	hk	hk	hh	hk	hh	hk	hh	hh	hh	--	--	hk	hh	hk	hh	hh	hk	hk	hk	hk	hh	hh	hk	hk	hh	hh	hh	hk	kk
Lg-10	p010_288144	<hkxhk>	{00}	(hh,hk,kk)	1.249	hh	hk	hh	hk	hh	hk	hh	hk	hk	hk	hk	hh	kk	hk	hk	hh	hk	hh	hk	hh	hk	hh	hh	hh	kk	--	hk	hh	hk	hh	hh	hk	hh	hk	hk	hh	hh	hk	hk	hh	hh	hh	hk	hk
Lg-10	p010_1429036	<hkxhk>	{00}	(hh,hk,kk)	1.783	hh	hk	hh	hk	hh	hk	hh	hk	kk	hk	hk	hh	kk	hk	hk	hk	hk	hh	hk	hh	hk	hh	hh	hh	kk	--	hk	hh	hk	hk	hh	hk	hk	hk	hk	hh	hk	hk	hk	hh	hh	--	hk	hk
Lg-10	p010_64065	<hkxhk>	{00}	(hh,hk,kk)	2.162	hh	hk	hh	hk	hh	hk	hh	hk	hk	hk	hk	hh	kk	hk	hk	hk	hk	hh	hk	hh	hk	hh	hh	hh	kk	hk	hk	hh	hk	hk	hh	kk	hk	hk	hk	hh	hk	hk	hk	hh	--	hh	hk	hk
Lg-10	p010_380223	<hkxhk>	{00}	(hh,hk,kk)	2.549	hh	hk	hh	hk	hh	hk	hh	hk	hk	hk	hk	hh	kk	hk	hk	hk	hk	hh	hk	hh	hk	hh	hh	hh	kk	hk	hk	hh	hk	hk	hh	hk	hk	hk	hk	hh	hk	hk	hk	hh	hh	hh	hk	hk
Lg-10	p010_982386	<hkxhk>	{00}	(hh,hk,kk)	2.87	hh	hk	hh	hk	hh	hk	hh	hk	hk	hk	hk	hh	kk	hk	hk	hk	hk	hh	hk	hh	hk	hh	hh	hh	kk	hh	hk	hh	hk	hh	hh	hk	hk	hk	hk	hh	hh	hk	hk	hh	hh	hh	hk	hk
Lg-10	p010_380314	<hkxhk>	{00}	(hh,hk,kk)	3.84	hh	hk	hh	hk	hh	hk	hh	hk	hk	hk	kk	hh	kk	hk	hk	hk	hk	hh	hk	hh	hk	hh	hh	hh	kk	hk	hk	hh	hk	hh	hh	hk	hk	hk	hk	hh	hh	hk	hk	hh	hh	hh	hk	hk
Lg-10	pXXX_13064330	<hkxhk>	{00}	(hh,hk,kk)	4.052	hh	hk	hh	hk	hh	hk	hh	kk	hk	hk	hk	hh	kk	hk	hk	hk	hk	hh	hk	hh	hk	hh	hh	hh	kk	hk	hk	hh	hk	hh	hh	hk	hk	hk	hk	hh	hh	hk	hk	hh	hh	hh	hk	hk
Lg-10	p010_288532	<hkxhk>	{00}	(hh,hk,kk)	4.21	hh	hk	hh	hk	hh	hk	hh	hk	hk	hk	hk	hh	kk	hk	hk	hk	hk	hh	hk	hh	hk	hh	hh	hh	kk	--	hk	hh	hk	hh	hh	hk	hk	hk	hk	hh	hh	hk	hk	hh	hh	hh	hk	hk
Lg-10	p010_380898	<hkxhk>	{00}	(hh,hk,kk)	4.349	hh	hk	hh	hk	hh	hk	hh	hk	hk	hk	hk	hh	kk	hk	hk	hk	hk	hh	hk	hh	hk	hh	hh	hh	kk	hk	hk	hh	hk	hh	hh	hk	hk	hk	hk	hh	hh	hk	hk	hh	hh	hh	hk	hk
Lg-10	p010_974100	<hkxhk>	{00}	(hh,hk,kk)	6.144	hh	hk	hh	hh	hh	hh	hh	hk	hk	hk	hk	hh	kk	hk	hk	hk	hk	hh	hk	hh	hk	hh	hh	hh	hk	hk	hh	hh	hh	hh	hh	hh	hk	hk	hk	hh	hh	hk	hk	hh	hh	hh	hh	hk
Lg-10	p010_1098141	<hkxhk>	{00}	(hh,hk,kk)	6.665	hh	hk	hh	hh	hh	hh	hh	hk	hk	hk	hk	hh	kk	hk	hk	hk	hk	hh	hk	hh	hk	hh	hh	hh	hk	hk	hh	hh	hh	hh	hh	hk	hk	hk	hk	hh	hh	hk	hk	hh	hh	hh	hh	hk
Lg-10	p010_1239709	<hkxhk>	{00}	(hh,hk,kk)	7.585	hh	hk	hh	hh	hh	hh	hh	hk	kk	hk	hk	hh	kk	hk	hk	hk	hk	hh	hk	hh	hk	hh	hh	hh	hk	kk	hh	hh	hh	hh	hh	kk	hk	hk	hk	hh	hh	hk	hk	hh	hh	hh	hh	hh
Lg-10	p010_274630	<hkxhk>	{00}	(hh,hk,kk)	8.062	hh	hk	hh	hh	hh	hh	hh	hk	hk	hk	hk	hh	kk	hk	hk	hk	hk	hh	hk	hh	hk	hh	hh	hh	hk	hk	hh	hh	hh	hh	hh	hk	hk	hk	hk	hh	hh	hk	hk	hh	hh	hh	hh	hk
Lg-10	p010_765430	<hkxhk>	{00}	(hh,hk,kk)	8.484	hh	hk	hh	hh	hh	hh	hh	hk	hk	hk	hk	hh	kk	hk	hk	hk	hk	hh	hk	hh	hk	hh	hh	hh	hk	--	hh	hh	hh	hh	hh	hk	hk	hk	hk	hh	hh	hk	hk	hh	hh	hh	hh	hk
Lg-10	p010_983492	<hkxhk>	{00}	(hh,hk,kk)	8.708	hh	hk	hh	hh	hh	hh	hh	hk	hk	hk	hk	hh	kk	kk	hk	hk	hk	hh	hk	hh	hk	hh	hh	hh	hk	hk	hh	hh	hh	hk	hh	hk	hk	hk	hk	hh	hk	hk	hk	hh	hh	hh	hh	hh
Lg-10	p010_1519197	<hkxhk>	{00}	(hh,hk,kk)	9.147	hh	hk	hh	hh	hh	hh	hh	hk	hk	hk	hk	hh	kk	hk	hk	hk	hk	hh	hk	hh	hk	hh	hh	hh	kk	--	hh	hh	hh	hh	hh	hk	hk	hk	hk	hh	hh	hk	hk	hh	--	hh	hh	hh
Lg-10	p010_1354200	<hkxhk>	{00}	(hh,hk,kk)	9.614	hh	hk	hh	hh	hh	hh	hh	hk	hk	hk	hk	hh	kk	hh	hk	hk	hk	hh	hk	hh	hk	--	hh	hh	hh	--	hh	hh	hh	hh	hh	hk	hk	hk	hk	hh	hh	hk	hk	hh	hh	hh	hh	hh
Lg-10	p010_544008	<hkxhk>	{00}	(hh,hk,kk)	9.749	hh	hk	hh	hh	hh	hh	hh	hk	hk	hk	hk	hh	kk	hk	hk	hk	hk	hh	hk	hh	hk	hh	hh	hh	hh	hk	hh	hh	hh	hh	hh	hk	hk	hk	hk	hh	hh	hk	hk	hh	hh	hh	hh	hh
Lg-10	p010_536849	<hkxhk>	{00}	(hh,hk,kk)	9.902	hh	hk	hh	hh	hh	hh	hh	hk	hk	hh	hk	hh	kk	hk	hk	hk	hk	hh	hh	hh	hk	hh	hh	hh	hk	--	hh	hh	hh	hh	hh	hk	hk	hk	hk	hh	hh	hk	hk	hh	hh	hh	hh	hh
Lg-10	p010_602030	<hkxhk>	{00}	(hh,hk,kk)	10.09	hh	hk	hh	hh	hh	hh	hh	hk	hk	hk	hk	hh	kk	hk	hk	hk	hk	hh	hk	hh	hk	hh	hh	hh	hk	hh	hh	hh	hh	hh	hh	hk	hk	hk	hk	hh	hh	hk	hk	hh	hh	hh	hh	hh
Lg-10	p010_1750378	<hkxhk>	{00}	(hh,hk,kk)	10.206	hh	hk	hh	hh	hh	hh	hh	hk	hk	hk	hk	hh	kk	hk	hk	hk	hk	hh	hk	hh	hh	hh	hh	hh	hk	--	hh	hh	hh	hh	hh	hk	hk	hk	hk	hh	hh	hk	hk	hh	hh	--	hh	hh
Lg-10	p010_684947	<hkxhk>	{00}	(hh,hk,kk)	10.437	hh	hk	hh	hh	hh	hh	hh	hk	hk	hk	hk	hh	kk	hk	hk	hk	hk	hh	hk	hh	hk	hh	hh	hh	hk	hk	hh	hh	hh	hh	hh	hk	hk	hk	kk	hh	hh	hk	hk	hh	hh	--	hh	hh
Lg-10	p010_644170	<hkxhk>	{00}	(hh,hk,kk)	10.453	hh	hk	hh	hh	hh	hh	hh	hk	hk	hk	hk	hh	kk	hk	hk	hk	hk	hh	hk	hh	hk	hh	hh	hh	hk	hk	hh	hh	hh	hh	hh	hk	hk	hk	hk	hh	hh	hk	hk	hh	hh	hh	hh	hh
Lg-10	p010_684858	<hkxhk>	{00}	(hh,hk,kk)	10.516	hh	hk	hh	hh	hh	hh	hh	hk	hk	hk	hk	hh	kk	hk	hk	hk	hk	hh	hk	hh	hk	hh	hh	hh	hk	kk	hh	hh	hh	hh	hh	hk	hk	hk	hk	hh	hh	hk	hk	hh	hh	--	hh	hh
Lg-10	p010_77097	<hkxhk>	{00}	(hh,hk,kk)	10.566	hh	hk	hh	hh	hh	hh	hh	hh	hk	hk	hk	hh	kk	hk	hk	hk	hk	hh	hk	hh	hk	hh	hh	hh	hk	hk	hh	hh	hh	hh	hh	hk	hk	hk	hk	hh	hh	hk	hk	hh	hh	hh	hh	hh
Lg-10	p010_983357	<hkxhk>	{00}	(hh,hk,kk)	10.624	hh	hk	hh	hh	hh	hh	hh	hk	hk	hk	hk	hh	kk	hk	hk	hk	hk	hh	hk	hh	hk	hh	hh	hh	hk	hk	hh	hh	hh	hh	hh	hk	hk	hk	hk	hh	hh	hk	hk	hh	hh	hh	hh	hh
Lg-10	p010_524339	<hkxhk>	{00}	(hh,hk,kk)	10.768	hh	hk	hh	hh	hh	hh	hh	hk	hk	hk	hk	hh	kk	hk	hk	hk	hk	hh	hk	hh	hk	hh	hh	hh	hk	--	hh	hh	hh	hh	hh	hk	hk	hk	hk	hh	hh	hk	--	hh	hh	hh	hh	hh
Lg-10	p010_443785	<hkxhk>	{00}	(hh,hk,kk)	11.378	hh	hk	hh	hh	hh	hh	hh	hk	hk	hk	hk	hh	kk	hk	kk	hk	hk	hh	hk	hh	hk	hh	hh	hh	hk	hk	hh	hh	hh	hh	hh	hk	hk	hk	hk	hh	hh	hk	hk	hh	hh	hh	hh	hh
Lg-10	p010_1035994	<hkxhk>	{00}	(hh,hk,kk)	12.75	hh	hk	hh	hh	hh	hh	hh	hk	hk	hk	hk	hh	kk	kk	kk	hk	hk	hh	hk	hh	hk	hh	hh	hh	hk	--	hh	hh	hh	hh	hh	hk	hh	hk	hk	hh	hh	hk	kk	hh	hh	hh	hh	hh
Lg-10	p010_1035935	<hkxhk>	{00}	(hh,hk,kk)	13.308	hh	hk	hh	hh	hh	hh	hh	hk	hk	hk	hk	hh	kk	hk	kk	hk	hk	hh	hk	hh	hk	hh	hh	hh	hk	--	hh	hh	hh	hh	hh	hk	hk	hk	hk	hh	hh	hk	kk	hh	hh	hh	hh	hh
Lg-10	p010_1036258	<hkxhk>	{00}	(hh,hk,kk)	13.976	hh	hk	hh	hh	hh	hh	hh	hk	hk	hk	hk	hh	kk	hk	kk	hk	hk	hh	hk	hh	hk	hh	hh	hh	hk	hk	hh	hh	hh	hh	hh	hk	hk	hk	hk	hh	hh	hk	kk	hh	hh	hh	hh	hh
Lg-10	p010_1036117	<hkxhk>	{00}	(hh,hk,kk)	15.151	hh	hk	hh	hh	hh	hh	hh	hk	hk	hk	hk	hh	kk	kk	kk	hk	hk	hh	hk	hh	hk	hh	hh	hh	hk	hk	hh	hh	hh	hh	hh	hk	hk	hk	hk	hh	hh	hk	kk	hh	hh	hh	hh	hh
Lg-10	p010_1037000	<hkxhk>	{00}	(hh,hk,kk)	15.394	hh	hk	hh	hh	hh	hh	hh	hk	hk	hk	hk	hh	kk	kk	kk	hk	kk	hh	hk	hh	hk	hh	hh	hh	hk	hk	hh	hh	hh	hh	hh	hk	hk	hk	hk	hh	hh	hk	kk	hh	hh	hh	hh	hh
Lg-10	p010_1143991	<hkxhk>	{00}	(hh,hk,kk)	19.951	hh	hk	hh	hh	hk	hh	hh	hk	hk	hk	hk	hh	kk	kk	kk	hk	kk	hh	hk	hh	hk	hh	hh	hh	hk	hk	hh	hh	hh	hh	hk	hk	hk	hk	hk	hh	hh	hk	hk	hh	hh	hh	hh	hh
Lg-10	p010_1143823	<hkxhk>	{00}	(hh,hk,kk)	20.409	hh	hk	hh	hh	hk	hh	hh	hk	hk	hk	hk	--	kk	kk	kk	hk	kk	hh	hk	hh	hk	hh	hh	hh	hh	hk	hh	hh	hh	hh	hk	hk	hk	hk	hk	hh	hh	hk	hk	hh	hh	hh	hh	hh
Lg-10	p010_375886	<hkxhk>	{00}	(hh,hk,kk)	26.162	hh	hk	hh	hh	hk	hh	hh	hk	hk	hk	hk	hh	kk	kk	kk	hk	kk	hh	hk	hh	hk	hh	hh	hh	hk	hk	hh	hh	hh	hk	hk	kk	kk	kk	hk	hh	hk	kk	kk	hh	hh	hh	hh	hh
Lg-10	p010_1239740	<hkxhk>	{00}	(hh,hk,kk)	29.79	hh	kk	hh	hh	hh	hh	hh	hk	hk	hk	kk	hh	kk	hk	kk	kk	kk	hh	kk	hh	kk	hh	hh	hh	hk	kk	hh	hh	--	hh	hh	kk	kk	kk	hk	hh	hh	hk	kk	hh	hh	hh	hh	hh
Lg-10	p010_752178	<hkxhk>	{11}	(hh,hk,kk)	39.911	kk	hk	hk	kk	hk	kk	kk	hh	hk	hk	hh	hk	hh	hk	hh	hh	hk	hk	hh	kk	hh	hk	hk	hk	hk	--	kk	hk	kk	kk	hk	hk	hk	hk	hk	kk	kk	hh	hh	kk	--	--	kk	hk
Lg-10	p010_1963957	<hkxhk>	{11}	(hh,hk,kk)	51.305	hk	hk	hk	hk	hk	hk	kk	hh	hk	hk	hh	kk	hh	hh	hh	hh	hh	hk	hh	hk	hk	kk	kk	kk	hh	hk	hk	kk	hk	kk	hk	hh	hh	hh	hh	hk	kk	hk	hk	kk	hk	hk	hk	hk
Lg-10	p010_341308	<hkxhk>	{11}	(hh,hk,kk)	53.757	hk	hk	hk	kk	hk	kk	kk	hk	hk	hk	hh	hk	hh	hh	hh	hh	hh	hk	hh	hk	hh	hk	hk	hk	hk	hh	kk	hk	kk	kk	hk	hh	hh	hh	hh	hk	kk	hk	hk	kk	hk	hk	kk	kk
Lg-10	p010_381392	<hkxhk>	{11}	(hh,hk,kk)	54.1	hk	hk	hk	kk	hk	kk	kk	hk	hk	hk	hh	hk	hh	hh	hh	hh	hh	hk	hh	hk	hh	hk	hk	hk	hk	--	kk	hk	kk	kk	hk	hh	hh	hh	hh	hk	kk	hk	hh	kk	hk	hk	kk	kk
Lg-10	p010_903970	<hkxhk>	{11}	(hh,hk,kk)	57.175	hk	hk	hk	kk	hk	kk	kk	hh	hk	hk	hh	hk	hh	hh	hh	hh	hh	hk	hh	hk	hh	hk	hk	hk	hk	hh	kk	hk	kk	hk	hk	hk	hh	hh	hk	hk	hk	hh	hh	kk	hk	hk	kk	hk
Lg-10	p010_312887	<hkxhk>	{11}	(hh,hk,kk)	59.682	hk	hk	hk	hk	hk	hk	kk	hh	hk	hk	hh	hk	hh	hk	hh	hh	hh	hk	hh	hk	hh	hk	hk	hk	hh	hh	hk	hk	hk	kk	hk	hk	hh	hh	hk	hk	kk	hh	hh	kk	hk	hk	hk	hk
Lg-10	p010_413621	<hkxhk>	{11}	(hh,hk,kk)	61.883	hk	hk	hk	hk	hk	hk	kk	hh	hk	hk	hh	hk	hh	hh	hh	hh	hh	hk	hh	hk	hh	hk	hk	hk	hh	hh	hk	hk	hk	hk	hk	hk	hh	hh	hk	hk	hk	hh	hh	kk	hk	hk	hk	hk
Lg-10	p010_1744421	<hkxhk>	{11}	(hh,hk,kk)	62.484	hk	hk	hk	hk	hk	hk	kk	hh	hk	hk	hh	hk	hh	hh	hh	hh	hh	hk	hh	hk	hh	hk	hk	hk	hh	--	hk	hk	hk	hk	hk	hh	hh	hh	hh	hk	hk	hh	hh	kk	hk	hk	hh	hk
Lg-10	p010_121652	<hkxhk>	{11}	(hh,hk,kk)	62.883	hk	hk	hk	hk	hk	hk	kk	hh	hk	hk	hh	hk	hh	hh	hh	hh	hh	hk	hh	hk	hh	hk	hk	hk	hh	hh	hk	hk	hk	hk	hk	hh	hh	hh	hh	hk	hk	hh	hh	kk	hk	hk	hk	hk
Lg-10	p010_339832	<hkxhk>	{11}	(hh,hk,kk)	63.095	hk	hk	hk	hk	hk	hk	kk	hh	hk	hk	hh	hk	hh	hh	hh	hh	hh	hk	hh	hk	hh	hk	hk	hk	hh	hh	hk	hh	hk	hk	hk	hh	hh	hh	hh	hk	hk	hh	hh	kk	hk	hk	hk	hk
Lg-10	p010_2017269	<hkxhk>	{11}	(hh,hk,kk)	63.505	hk	hk	hk	hk	hk	hk	kk	hh	hk	hk	hh	hk	hh	hh	hh	hh	hh	hk	hh	hk	hh	hh	hk	hk	hh	hh	hk	hk	hk	hk	hk	hh	hh	hh	hh	hk	hk	hh	hh	kk	--	hk	hk	hk
Lg-10	p010_1574713	<hkxhk>	{11}	(hh,hk,kk)	63.601	hk	hk	hk	hk	hk	hk	kk	hh	hk	hk	hh	hk	hh	hh	hh	hh	hh	hk	hh	hk	hh	hk	hk	hk	hh	hh	hk	hk	hk	hk	hk	hh	hh	hh	hh	hk	hk	hh	hh	kk	hk	hk	hk	hk
Lg-10	p010_450560	<hkxhk>	{11}	(hh,hk,kk)	64.869	hk	hk	hk	hk	hk	hh	kk	hh	hk	hk	hh	hk	hh	hh	hh	hh	hh	hk	hh	hk	hh	hh	hk	hk	hh	--	hk	hk	--	hk	hk	hh	hh	hh	hh	hk	hk	hh	hh	kk	hk	hk	hk	hk
Lg-10	p010_460414	<hkxhk>	{11}	(hh,hk,kk)	65.169	hk	hk	hk	hk	hk	hh	kk	hh	hk	hh	hh	hh	hh	hh	hh	hh	hh	hk	hh	hk	hh	hk	hk	hk	hh	hh	hk	hk	--	hk	hk	hh	hh	hh	hh	hk	hk	hh	hh	kk	--	hk	hk	hk
Lg-10	p010_162642	<hkxhk>	{11}	(hh,hk,kk)	65.518	hk	hk	hk	hk	hk	hk	kk	hh	hk	hk	hh	hk	hh	hh	hh	hh	hh	hk	hh	hk	hh	hk	hk	hk	hh	--	hk	hk	hh	hk	hk	hh	hh	hh	hh	--	hk	hh	hh	kk	hk	hk	hk	hk
Lg-10	p010_983360	<hkxhk>	{11}	(hh,hk,kk)	66.181	hk	hk	hk	hk	hk	hk	kk	hh	hk	hk	hh	hk	hh	hh	hh	hh	hh	hk	hh	hk	hh	hk	hk	hk	hh	hh	hk	hk	hk	hk	hk	hk	hh	hh	hk	hk	hk	hh	hh	kk	hk	hk	hk	hk
Lg-10	p010_413332	<hkxhk>	{11}	(hh,hk,kk)	66.755	hk	hk	hk	hk	hk	hk	kk	hh	hk	hk	hh	hk	hh	hh	hh	hh	hh	hk	hh	hk	hh	hk	hk	hk	hh	hh	hk	hk	hh	hk	hk	hk	hh	hh	hk	hk	hk	hh	hh	kk	hk	hk	hk	hk
Lg-10	p010_721014	<hkxhk>	{11}	(hh,hk,kk)	69.342	hk	hk	hk	hk	hh	hk	kk	hh	hk	hk	hh	hk	hh	hh	hh	hh	hh	hh	hh	hh	hh	hk	hk	hk	hh	hh	hk	hk	hh	hk	hk	hk	hh	hh	hh	hk	hk	hh	hh	kk	--	hh	hk	hk
Lg-10	p010_813727	<hkxhk>	{11}	(hh,hk,kk)	73.582	hk	hh	hh	hk	hh	hh	kk	hh	hk	hh	hh	hk	hh	hh	hh	hh	hh	hk	hh	hh	hh	hk	hh	hk	hh	hh	hk	hk	hk	hk	hk	hh	hh	hh	hh	hk	hh	hh	hh	kk	hh	hh	hk	hk
Lg-10	p010_1241362	<hkxhk>	{11}	(hh,hk,kk)	77.481	hk	kk	hk	kk	hk	kk	kk	hh	hh	kk	hh	hk	kk	hh	hh	hk	kk	hk	hh	kk	hh	hk	hk	hk	hh	--	kk	hk	kk	hk	hh	kk	hh	hh	hk	hk	hk	hh	hh	hk	kk	hk	hk	hh
Lg-10	p010_1298856	<hkxhk>	{11}	(hh,hk,kk)	85.477	hk	kk	hk	hk	hk	hk	hk	hh	hh	kk	hh	hh	hk	hh	hh	hk	hk	hk	hh	kk	hh	hk	hk	hk	hh	--	hk	hk	hk	hk	hh	kk	hh	hh	hk	hk	hk	hh	hh	hk	kk	kk	hk	hh
Lg-10	p010_917235	<hkxhk>	{11}	(hh,hk,kk)	87.328	hk	kk	hk	hk	hk	hk	hk	hh	hh	kk	hh	hk	hk	hh	hh	hk	hk	hk	hh	kk	hh	hk	hk	hk	hh	hh	hk	hk	hk	hk	hh	kk	hh	hh	hk	hk	hk	hh	hh	hk	kk	kk	hk	hh
Lg-10	p010_917384	<hkxhk>	{11}	(hh,hk,kk)	87.631	hk	kk	hk	hk	hk	hk	hk	hh	hh	kk	hh	hk	hk	hh	hh	hk	hk	hk	hh	kk	hh	hk	hk	hk	hh	hh	hk	hk	hk	hk	hh	kk	hh	hh	hk	hk	hk	hh	hh	hk	kk	kk	hk	hh
Lg-10	p010_1475735	<hkxhk>	{00}	(hh,hk,kk)	102.714	hh	hh	hk	hh	hh	hk	hk	kk	kk	hh	kk	hk	hk	hk	hk	hk	hk	hk	kk	hh	kk	hk	hk	hk	kk	kk	hk	hk	hk	hh	hk	hh	hk	hk	hk	hh	hh	hk	hk	hk	hh	hh	hk	kk
Lg-10	p010_1535358	<hkxhk>	{00}	(hh,hk,kk)	104.748	hh	hh	hk	hk	hh	hk	hk	kk	kk	hh	kk	hk	hk	kk	hk	hk	hk	hk	kk	hh	kk	hk	hk	hk	hk	kk	hk	hk	hk	hh	hk	hh	hh	hk	hk	hh	hh	hk	hk	hk	hh	hh	hk	kk
Lg-10	p010_917046	<hkxhk>	{00}	(hh,hk,kk)	106.204	hh	hh	hk	hk	hh	hk	hk	kk	kk	hh	kk	hk	hk	kk	hk	hk	hk	hk	kk	hh	kk	hk	hk	hk	kk	kk	hk	hk	hk	hk	kk	hh	hk	hk	hk	hh	hk	hk	hk	hk	hh	hh	hk	kk
Lg-10	p010_762649	<hkxhk>	{00}	(hh,hk,kk)	114.444	hh	hh	hk	hk	hh	hk	hk	hk	kk	hh	kk	hk	hk	kk	hk	hk	hh	hk	--	hh	hk	hh	hh	hh	kk	hk	hk	hh	hk	hk	kk	hh	hk	hk	hk	hh	hk	hk	hk	hk	hh	hh	hk	hk
Lg-10	p010_762780	<hkxhk>	{00}	(hh,hk,kk)	114.821	hh	hh	hk	hk	hh	hk	hk	hk	kk	hh	kk	hk	hk	kk	hk	hk	hk	hk	kk	hh	hk	hh	hh	hh	kk	hk	hk	hh	hk	hk	kk	hh	hk	hk	hk	hh	hk	hk	hk	hk	hh	hh	hk	hk
Lg-10	p010_917533	<hkxhk>	{00}	(hh,hk,kk)	124.665	hh	hh	hh	hk	hh	hk	hk	hk	kk	hh	hk	hk	hk	kk	hk	hh	hk	hh	kk	hh	hk	hh	hh	hh	kk	hk	hk	hh	hk	hk	kk	hh	hk	hk	hk	hh	hk	hk	hk	hk	hh	hh	hk	hk
Lg-10	p010_987028	<hkxhk>	{00}	(hh,hk,kk)	125.114	hh	hh	hh	hk	hh	hk	hk	hk	kk	--	hk	hk	hk	kk	hk	hh	hk	hh	hk	hh	hk	--	hh	hh	kk	--	hk	hh	--	hk	kk	hh	hk	hk	hk	hh	hk	hk	hk	hk	--	--	hk	hk
Lg-10	p010_917139	<hkxhk>	{00}	(hh,hk,kk)	125.549	hh	hh	hh	hk	hh	hk	hk	hk	kk	hh	hk	hk	hk	kk	hk	hh	hk	hh	hk	hh	hk	hh	hh	hh	kk	--	hk	hh	hk	hk	kk	hh	hk	hk	hk	hh	hk	hk	hk	hk	hh	hh	hk	hk
Lg-10	p010_1441483	<hkxhk>	{00}	(hh,hk,kk)	125.963	hh	hh	hh	hk	hh	hk	hk	hk	kk	hh	hk	hk	hk	kk	hk	hh	hk	hh	hk	hh	hk	hh	hh	hh	kk	hk	hk	hh	hk	hk	kk	hh	hk	hk	hk	hh	hk	hk	hk	hk	hh	--	hk	hk
Lg-10	p010_1441732	<hkxhk>	{00}	(hh,hk,kk)	126.403	hh	hh	hh	hk	--	hk	hk	hk	kk	hh	hk	hk	hk	kk	hk	hh	hk	hh	hk	hh	hk	hh	hh	hh	kk	hk	hk	hh	hk	kk	kk	hh	hk	hk	hk	hh	hk	hk	--	hk	hh	--	hk	hk
Lg-10	p010_488983	<hkxhk>	{00}	(hh,hk,kk)	126.945	hh	hk	hh	hk	hk	hh	hk	hk	hk	hk	hk	hk	hh	hk	hk	hh	hk	hh	hk	hh	hk	hh	hh	hk	hk	hh	hk	hk	hk	hh	hk	hh	hk	hk	hk	hk	hh	hk	hk	hk	hh	kk	hk	hk
Lg-10	p010_763509	<hkxhk>	{00}	(hh,hk,kk)	129.195	hh	hh	hh	hk	hh	hk	hk	hk	kk	hh	hk	hk	hk	hk	hk	hh	hk	hh	hk	hh	hk	hh	hh	hh	kk	hk	hk	hh	hk	hh	hk	hh	hk	hk	hk	hh	hh	hk	hk	hk	hh	hh	hk	hk
Lg-10	p010_265881	<hkxhk>	{00}	(hh,hk,kk)	131.935	hh	hk	hh	hk	kk	hh	hh	hk	hh	hh	hh	hk	hh	hh	hk	hh	hk	hk	hk	hh	hk	hh	hh	hk	hk	--	hk	hk	hk	hh	hk	hh	hk	hk	hk	hk	hh	hk	hk	hk	hh	hk	hk	hk
Lg-10	p010_528831	<hkxhk>	{00}	(hh,hk,kk)	133.318	hh	hh	hh	hk	hk	hh	hk	hk	hk	hh	hk	hk	hh	kk	hk	hh	hk	hh	hk	hh	hk	hh	hh	hk	hk	--	hk	hk	--	hk	kk	hh	hk	hk	hk	hk	hk	hk	hk	hk	hh	hk	hk	hk
Lg-10	p010_1094581	<hkxhk>	{00}	(hh,hk,kk)	137.223	hh	hk	hk	hk	hh	hh	hk	hk	hh	hh	hh	hk	hk	hk	hk	hh	hh	kk	kk	hh	hk	hh	hh	hk	hk	hh	hk	hk	hk	hk	kk	hh	hh	hh	hk	hk	hh	hk	hk	hk	hh	--	hk	hk
Lg-10	pXXX_4850288	<hkxhk>	{00}	(hh,hk,kk)	137.738	hh	hh	hh	hk	hh	hh	hk	hk	kk	hh	hk	hk	hh	hk	hk	hh	hk	hh	hk	hh	hk	hh	hh	hk	hk	hk	hk	hh	hk	hh	hk	hh	hk	hk	hk	hk	hh	hk	hh	hk	hh	hh	hk	hk
Lg-10	p010_457075	<hkxhk>	{00}	(hh,hk,kk)	138.756	hh	hk	hh	hk	hk	hh	hh	hk	hh	hh	hh	hk	hh	hk	hk	hh	hk	hk	hk	hh	hk	hh	hh	hk	hh	hh	hk	hk	hk	hk	kk	hh	hk	hh	hk	hk	hh	hk	hk	hk	hh	kk	hk	hk
Lg-10	p010_491526	<hkxhk>	{00}	(hh,hk,kk)	139.066	hh	hk	hh	hk	hk	hh	hh	hk	hh	hh	hh	hk	hh	hh	hk	hk	hk	hk	hk	hh	hk	hh	hh	hk	hk	hh	hk	hk	hk	hh	hk	hh	hk	hk	hk	hk	hh	hk	hk	hk	hh	hk	hk	hk
Lg-10	pXXX_4850103	<hkxhk>	{00}	(hh,hk,kk)	139.598	hh	hh	hh	hk	hh	hh	hk	hk	kk	hh	hk	hk	hh	hk	hk	hh	hk	hh	hk	hh	hk	hh	hh	hk	hk	hk	hk	hh	hk	hh	hk	hh	hk	hk	hk	hk	hh	hk	hk	hk	hh	hk	hk	hk
Lg-10	pXXX_4850010	<hkxhk>	{00}	(hh,hk,kk)	139.698	hh	hh	hh	hk	hh	hh	hk	hk	kk	hh	hk	hk	hh	hk	hk	hh	hk	hh	hk	hh	hk	hh	hh	hk	hk	--	hk	hh	hk	hh	hk	hh	hk	hk	hk	hk	hh	hk	hk	hk	hh	hk	hk	hk
Lg-10	p010_600623	<hkxhk>	{00}	(hh,hk,kk)	140.322	hh	hk	hh	hk	hk	hh	hh	hk	hh	hh	hh	hk	hh	hk	hk	hk	hk	hk	hk	hh	hk	hh	hh	hk	hh	hh	hk	hk	hh	hh	hk	hh	hk	hk	hk	hh	hh	hh	hk	hk	hh	hk	hk	hk
Lg-10	p010_457755	<hkxhk>	{00}	(hh,hk,kk)	143.767	hh	hk	hh	hk	hk	hh	hh	hk	hh	hh	hh	hk	hk	hk	hh	hh	hk	hk	hk	hh	hk	hh	hh	hk	hk	hh	hk	hk	hk	hk	kk	hh	hk	hh	hk	hk	hh	hh	hk	hk	hh	kk	hk	hk
Lg-10	p010_457662	<hkxhk>	{00}	(hh,hk,kk)	144.473	hh	hk	hh	hk	hk	hh	hh	hk	hh	hh	hh	hk	hh	hk	hk	hh	hk	hk	hk	hh	hk	hh	hh	hk	hk	hh	hk	hk	hk	hk	kk	hh	hk	hh	hk	hk	hh	hk	hk	hk	hh	kk	hk	hk
Lg-10	p010_457833	<hkxhk>	{00}	(hh,hk,kk)	145.562	hh	hh	hh	hk	hk	hh	hh	hk	hh	hh	hh	hk	hh	hk	hk	hh	hk	hk	hh	hh	hk	hh	hh	hk	hk	hh	hk	hk	hk	hk	kk	hh	hk	hh	hk	hk	hh	hk	hk	hk	hh	kk	hk	hk
Lg-10	p010_1094735	<hkxhk>	{00}	(hh,hk,kk)	149.025	hh	hk	hk	hk	hk	hh	hk	hk	hh	hh	hh	hk	hh	hk	hk	hh	hk	kk	kk	hh	hk	hh	hh	hk	hh	hh	hk	hk	hk	hk	kk	hh	hk	hh	hk	hk	hh	hk	hk	hk	hh	kk	hk	hk
Lg-10	p010_1455356	<hkxhk>	{00}	(hh,hk,kk)	156.558	hk	hk	hh	hh	hk	hh	hh	hk	hh	hh	hh	hk	hh	kk	hk	hh	hk	kk	kk	hh	kk	hh	hk	hk	hk	hh	hk	hk	hk	hk	kk	hh	hk	hh	hk	hk	hh	hk	hk	hk	hk	kk	hk	hk
Lg-11	p011_702974	<hkxhk>	{00}	(hh,hk,kk)	0	kk	hk	hh	hk	hk	hh	hk	hk	hh	hk	hh	hk	kk	kk	hk	hk	hk	hh	hk	hk	hk	hk	hk	hk	kk	--	hk	hh	kk	hk	hk	hk	hk	kk	kk	kk	kk	hh	kk	hk	hk	kk	hh	hk
Lg-11	pXXX_8596694	<hkxhk>	{00}	(hh,hk,kk)	3.052	kk	hh	hh	hk	hk	hh	hk	hk	hh	hk	hh	hk	hk	kk	hk	kk	hk	hh	hk	hk	hk	hk	hk	hk	kk	hk	hh	hh	hk	hh	hk	hk	hk	kk	kk	kk	kk	hh	kk	hk	hh	kk	hh	hh
Lg-11	p011_909160	<hkxhk>	{00}	(hh,hk,kk)	3.491	kk	hh	hh	hk	hk	hh	hk	hk	hh	hk	hh	hk	hk	kk	hk	kk	hk	hh	hk	hk	hk	hk	hk	hk	kk	hk	hh	hh	hk	hh	hk	hk	hk	kk	kk	kk	kk	hh	kk	hk	hk	kk	hh	hk
Lg-11	p011_909775	<hkxhk>	{00}	(hh,hk,kk)	3.804	kk	hh	hh	hk	hk	hh	hk	hk	hh	hk	hh	hk	hk	kk	hk	kk	hk	hh	hk	hk	hk	hk	hk	hk	kk	hk	hh	hh	hk	hh	hk	hk	hk	kk	kk	kk	kk	hh	kk	hk	hk	kk	hh	hk
Lg-11	p011_951506	<hkxhk>	{00}	(hh,hk,kk)	4.197	kk	hh	hh	hk	hk	hh	hk	hk	hh	hk	hh	hk	hk	kk	hk	kk	hk	hh	hk	hk	hk	hk	hh	hk	kk	hk	hh	hh	hk	hh	hk	hk	hk	kk	kk	kk	kk	hh	kk	hk	hk	kk	hh	hk
Lg-11	pXXX_4762025	<hkxhk>	{00}	(hh,hk,kk)	6.08	hk	hk	hh	hk	kk	hh	hk	hk	hh	hk	hh	hk	hh	kk	kk	kk	hk	hh	hk	hk	hk	hk	hk	hk	kk	--	hh	hh	hk	hh	hk	hk	hh	kk	kk	hk	kk	hh	kk	hk	hk	hk	hh	hk
Lg-11	p011_522377	<hkxhk>	{00}	(hh,hk,kk)	8.116	kk	hh	hh	hk	hk	hh	hk	hk	hh	hk	hh	hk	hk	kk	hk	kk	hk	hh	hk	hk	hh	hk	hh	hk	hk	hk	hh	hh	hk	hh	hk	hk	hk	kk	kk	kk	kk	hh	kk	hk	hk	kk	hh	hk
Lg-11	p011_1576475	<hkxhk>	{00}	(hh,hk,kk)	9.447	hk	hh	hh	hk	hk	hh	hk	hk	hh	hk	hh	hk	hh	kk	hk	hk	hk	hh	kk	hk	hk	hk	hk	hk	kk	--	hh	hh	hk	hh	hk	hk	hh	kk	kk	hk	kk	hh	kk	hk	hh	hk	hh	hk
Lg-11	p011_1576216	<hkxhk>	{00}	(hh,hk,kk)	10.107	hk	hh	hh	hk	hk	hh	hk	hk	hh	hk	hh	hk	hh	kk	hk	hk	hk	hh	hk	hk	hk	hk	hk	hk	kk	hk	hh	hh	hk	hh	hk	hk	hh	kk	kk	hk	kk	hh	kk	hk	hh	hk	hh	hk
Lg-11	p011_1761585	<hkxhk>	{00}	(hh,hk,kk)	11.253	kk	hh	hh	hk	hk	hh	kk	hk	hh	hk	hh	hk	hh	kk	hk	kk	hk	hh	hk	hk	hh	hk	hh	hk	kk	kk	hh	hh	hk	hh	hk	hh	hh	hk	hk	kk	kk	hh	kk	hh	--	kk	hh	hk
Lg-11	p011_34591	<hkxhk>	{00}	(hh,hk,kk)	12.65	hk	hh	hh	hk	hk	hh	hk	hk	hh	hk	hh	hk	hh	kk	hk	kk	hk	hh	hk	hk	hh	hk	hh	hk	hk	hk	hh	hh	hk	hh	hk	hk	hh	kk	kk	hk	kk	hh	kk	hk	kk	hk	hh	hk
Lg-11	p011_22187	<hkxhk>	{00}	(hh,hk,kk)	12.964	hk	hh	hh	hk	hk	hh	hk	hk	hh	hk	hh	hk	hh	kk	hk	kk	hk	hh	hk	hk	hh	hk	hh	hk	kk	--	hh	hh	hk	hh	hk	hk	hh	kk	kk	hk	kk	hh	kk	hk	--	hk	hh	hk
Lg-11	p011_819397	<hkxhk>	{00}	(hh,hk,kk)	13.145	hk	hh	hh	hk	hk	hh	hk	hk	hh	hk	hh	hk	hh	kk	hk	kk	hk	hh	hk	hk	hh	hk	hh	hk	hk	hk	hh	hh	hk	hh	hk	hk	hh	kk	kk	hk	kk	hh	kk	hk	hk	hk	hh	hk
Lg-11	p011_22036	<hkxhk>	{00}	(hh,hk,kk)	13.315	hk	hh	hh	hk	hk	hh	hk	hk	hh	hk	hh	hk	hh	kk	hk	kk	hk	hh	hk	hk	hh	hk	hh	hk	hk	hk	hh	hh	hk	hh	hk	hk	hh	kk	kk	hk	kk	hh	kk	hk	hk	hk	hh	hk
Lg-11	p011_34992	<hkxhk>	{00}	(hh,hk,kk)	13.449	hk	hh	hh	hk	hh	hh	hk	hk	hh	hk	hh	hk	hh	kk	hk	kk	hk	hh	hk	hk	hh	hk	hh	hk	hk	--	hh	hh	hk	hh	hk	hk	hh	kk	kk	hk	kk	hh	kk	hk	hk	hk	hh	hk
Lg-11	pXXX_4784678	<hkxhk>	{00}	(hh,hk,kk)	13.59	hk	hh	hh	hk	hk	hh	hk	hk	hh	hk	hh	hk	hh	kk	hk	kk	hk	hh	hk	hk	hh	hk	hh	hk	hk	hk	hh	hh	hk	hh	kk	hk	hh	kk	kk	hk	kk	hh	kk	hk	hk	hk	hh	hk
Lg-11	p011_1161942	<hkxhk>	{00}	(hh,hk,kk)	13.722	hk	hh	hh	hk	hk	hh	hk	hk	hh	hk	hh	hk	hh	kk	hk	kk	hk	hh	hk	hk	hh	hk	hh	hk	hk	--	hh	hh	hk	hh	hk	hk	hh	kk	kk	hk	kk	hh	kk	hk	hk	hk	hh	hk
Lg-11	p011_35136	<hkxhk>	{00}	(hh,hk,kk)	13.79	hk	hh	hh	hh	hk	hh	hk	hk	hh	hk	hh	hk	hh	kk	hk	kk	hk	hh	hk	hk	hh	hk	hh	hk	hk	hk	hh	hh	hk	hh	hk	hk	hh	kk	kk	hk	kk	hh	kk	hk	hk	hk	hh	hk
Lg-11	p011_320674	<hkxhk>	{00}	(hh,hk,kk)	14.236	hk	hh	hh	hk	hk	hh	hk	hk	hh	hk	hh	hk	hh	kk	hk	kk	hh	hh	hk	hk	hh	hk	hh	hk	hk	--	hh	hh	--	hh	hk	hk	hh	kk	kk	hk	kk	hh	kk	hk	hk	hk	hh	hk
Lg-11	pXXX_6738848	<hkxhk>	{00}	(hh,hk,kk)	14.39	hk	hh	hh	hk	hk	hh	hk	hk	hh	hk	hh	hk	hh	kk	hk	kk	hk	hh	hk	hk	hh	hk	hh	hk	hk	hk	hh	hh	hk	hh	hk	hk	hh	kk	kk	hk	kk	hh	kk	hh	hk	hk	hh	hk
Lg-11	pXXX_4784600	<hkxhk>	{00}	(hh,hk,kk)	15.557	hk	hh	hh	hk	hk	hh	hk	hk	hh	hk	hh	hk	hh	kk	hk	kk	hk	hh	hh	hk	hh	hk	hh	hk	hk	hk	hh	hh	hk	hh	hk	hk	hh	kk	kk	hk	kk	hh	kk	hk	hh	--	hh	hk
Lg-11	p011_1576168	<hkxhk>	{00}	(hh,hk,kk)	18.325	hk	hh	hh	hk	hk	hh	hk	hk	hh	hk	hh	hk	hh	kk	hk	hk	hk	hh	hk	hk	hk	hk	hk	hk	kk	--	hh	hh	hk	hh	hk	hh	hh	hk	hk	hk	kk	hh	kk	hh	hh	hk	hh	hk
Lg-11	p011_799988	<hkxhk>	{00}	(hh,hk,kk)	19.012	hk	hh	hh	hh	hk	hh	hk	hk	hh	hk	hh	hk	hh	kk	hk	kk	hh	hh	hk	hk	hh	hk	hh	hh	hk	--	hh	hh	hk	hh	hk	hh	hh	hk	hh	hh	kk	hh	kk	hh	hh	hk	hh	hk
Lg-11	p011_260165	<hkxhk>	{00}	(hh,hk,kk)	19.676	hk	hk	hh	hk	hk	hh	hk	hk	hh	hk	hh	hk	hh	kk	hk	kk	hk	hh	hk	hk	hh	hk	hh	hk	kk	--	hh	hh	kk	hh	hk	hh	hh	hk	hk	hk	kk	hh	kk	hh	--	hk	hh	hk
Lg-11	p011_2137824	<hkxhk>	{00}	(hh,hk,kk)	20.115	hk	hk	hh	hk	hk	hh	hk	hk	hh	hk	hh	hh	hh	kk	hk	kk	hk	hh	hk	hk	hh	hk	hh	hk	hh	hk	hh	hh	hk	hh	hk	hh	hh	hk	hk	hk	kk	hh	kk	hh	hh	--	hh	hk
Lg-11	p011_154065	<hkxhk>	{00}	(hh,hk,kk)	20.575	hk	hh	hh	hk	hk	hh	hk	hk	hh	hk	hh	hk	hh	kk	hk	kk	hk	hh	hk	hk	hh	hk	hh	hk	hk	--	hh	hh	--	hh	kk	hh	hh	hk	hk	hk	kk	hh	kk	hh	hh	hk	hh	hk
Lg-11	p011_1275200	<hkxhk>	{00}	(hh,hk,kk)	20.651	hk	hh	hh	hk	hk	hh	hk	hk	hh	hk	hh	hk	hh	kk	hk	kk	hk	hh	hk	hk	hh	hk	hh	hk	--	hk	hh	hh	hk	hh	hk	hh	hh	hk	hk	hk	kk	hh	kk	hh	hh	--	hh	hk
Lg-11	p011_153952	<hkxhk>	{00}	(hh,hk,kk)	20.742	hk	hh	hh	hk	hk	hh	hk	hk	hh	hk	hh	hk	hh	kk	hk	kk	hk	hh	hk	hk	hh	hk	hh	hk	hk	--	hh	hh	hk	hh	hk	hh	hh	hk	hk	hk	kk	hh	kk	hh	hh	hk	hh	hk
Lg-11	p011_799454	<hkxhk>	{00}	(hh,hk,kk)	20.843	hk	hh	hh	hk	hk	hh	hk	hk	hh	hk	hh	hk	hh	kk	hk	kk	hk	hh	hk	hk	hh	hk	hh	hk	hk	hk	hh	hh	hh	hh	hk	hh	hh	hk	hk	hk	kk	hh	kk	hh	hh	hk	hh	hk
Lg-11	p011_154154	<hkxhk>	{00}	(hh,hk,kk)	20.968	hk	hh	hh	hk	hk	hh	hk	hk	hh	hk	hh	hk	hh	kk	hk	kk	hk	hh	hk	hk	hh	hk	hh	hk	hk	hk	hh	hh	--	hh	hk	hh	hh	hk	hh	hk	kk	hh	kk	hh	hh	hk	hh	hk
Lg-11	p011_1847534	<hkxhk>	{00}	(hh,hk,kk)	21.048	hk	hh	hh	hk	hk	hh	kk	hk	hh	hk	hh	hk	hh	kk	hk	kk	hk	hh	hk	hk	hh	hk	hh	hk	hk	hk	hh	hh	hk	hh	hk	hh	hh	hk	hk	hk	kk	hh	kk	hh	hh	hk	hh	hk
Lg-11	p011_154020	<hkxhk>	{00}	(hh,hk,kk)	21.141	hk	hh	hh	hk	hk	hh	hk	hk	hh	hh	hh	hk	hh	kk	hk	kk	hk	hh	hk	hk	hh	hk	hh	hk	hk	--	hh	hh	hk	hh	hk	hh	hh	hk	hk	hk	kk	hh	kk	hh	hh	hk	hh	hk
Lg-11	p011_153714	<hkxhk>	{00}	(hh,hk,kk)	21.387	hk	hh	hh	hk	hk	hh	hk	hk	hh	hk	hh	hk	hh	kk	hk	kk	hk	hh	hh	hk	hh	hk	hh	hk	hk	hk	hh	hh	hk	hh	hk	hh	hh	hk	hk	hk	kk	hh	kk	hh	hh	hh	hh	hk
Lg-11	p011_1558487	<hkxhk>	{00}	(hh,hk,kk)	21.746	hk	hk	hh	hk	hk	hh	hk	hk	hh	hk	hh	hk	hh	kk	hk	kk	hk	hh	hk	hk	hh	hk	hh	hk	hk	--	hh	hh	hk	hh	hk	hh	hh	hk	hk	hk	kk	hh	kk	hh	hh	hk	hh	hk
Lg-11	p011_2138348	<hkxhk>	{00}	(hh,hk,kk)	22.136	hk	hk	hh	hk	hk	hh	hk	hk	hh	hk	hh	hk	hh	kk	hk	kk	hk	hh	hk	hk	hh	hk	hh	hk	hk	hh	hh	hh	hk	hh	hk	hh	hh	hk	hh	hk	kk	hh	kk	hh	hh	--	hh	hk
Lg-11	p011_746855	<hkxhk>	{00}	(hh,hk,kk)	23.056	hk	hk	hh	hk	hk	hh	hk	hk	hh	hk	hh	hk	hh	kk	hk	hk	hk	hh	hk	hk	hh	hk	hh	hk	hk	hk	hh	hh	hk	hk	hk	hh	hh	hk	hh	hk	kk	hh	kk	hh	hh	--	hh	hk
Lg-11	p011_2498589	<hkxhk>	{00}	(hh,hk,kk)	23.922	hk	hk	hh	hk	hk	hh	hk	hk	hh	hk	hh	hk	hh	kk	hk	hk	hk	hh	hk	hk	hh	hk	hh	hk	hk	hk	hk	hh	hk	hk	hk	hh	hh	hk	hk	hk	kk	hh	kk	hh	hh	--	hh	hk
Lg-11	p011_1723472	<hkxhk>	{00}	(hh,hk,kk)	24.439	hk	hk	hh	hk	hk	hh	hk	hk	hh	hk	hh	hk	hk	kk	hk	hk	hk	hh	hk	hk	hh	hk	hh	hk	hk	hk	hk	hh	hk	hk	hk	hh	hh	hk	hk	hk	kk	hh	kk	hh	hh	kk	hh	hk
Lg-11	p011_1723254	<hkxhk>	{00}	(hh,hk,kk)	24.597	hk	hk	hh	hk	hk	hh	hk	hk	hh	hk	hh	hk	hk	kk	hk	hk	hk	hh	hk	hk	hh	hk	hh	hk	hk	hk	hk	hh	hk	hk	hk	hh	hh	hk	hk	hk	kk	hh	kk	hh	hh	hk	hh	hk
Lg-11	p011_2500005	<hkxhk>	{00}	(hh,hk,kk)	24.834	hk	hk	hh	hk	hk	hh	hk	hk	hh	hk	hh	hk	hk	kk	hk	hk	hk	hh	hk	hk	hh	hk	hh	hk	hk	hk	hk	hh	hk	hk	hk	hh	hh	hk	hk	hk	kk	hh	kk	hh	hh	hk	hh	hk
Lg-11	p011_65362	<hkxhk>	{00}	(hh,hk,kk)	25.376	hk	hk	hh	hk	hk	hh	hk	hk	hh	hk	hh	hk	hk	kk	hk	hk	hk	hh	hk	hk	hh	hk	hh	hk	hk	hk	hk	hh	hk	hk	hk	hh	hh	hk	hk	hk	kk	hh	kk	hh	hh	hk	hh	hk
Lg-11	p011_1560488	<hkxhk>	{00}	(hh,hk,kk)	25.618	hk	hk	hh	hk	hk	hh	hk	hk	hh	hk	hh	hk	hk	kk	hk	hk	hk	hh	hk	hk	hh	hk	hh	hk	hh	hk	hk	hh	hk	hk	hk	hh	hh	hk	hk	hk	kk	--	kk	hh	hh	hk	hh	hk
Lg-11	p011_47144	<hkxhk>	{00}	(hh,hk,kk)	26.636	hk	hk	hh	hk	hk	hh	kk	hk	hk	hk	hh	hk	hh	kk	hk	hk	hk	hh	hk	hk	hh	hk	hh	hk	hk	--	hh	hh	hk	hk	hk	hh	hh	hk	hk	hk	kk	hh	kk	hh	hh	hk	hh	hk
Lg-11	p011_2503020	<hkxhk>	{00}	(hh,hk,kk)	27.052	hk	hh	hh	hk	hk	hh	kk	hk	hk	hk	hh	hk	hh	kk	hk	hh	hk	hk	hk	hk	hh	hk	hh	hk	hk	hk	hh	hh	hk	hh	hk	hh	hh	hk	hk	hk	kk	hh	kk	hh	--	hk	hh	hk
Lg-11	p011_275054	<hkxhk>	{00}	(hh,hk,kk)	27.652	hk	hk	hh	hk	hk	hh	kk	hk	hk	hk	hh	hk	hh	kk	hk	kk	hk	hk	hk	hk	hh	hk	hh	hk	hk	hk	hh	hh	hk	hh	hk	hh	hh	hk	hh	hk	kk	hh	kk	hh	hh	hk	hh	hk
Lg-11	p011_2413034	<hkxhk>	{00}	(hh,hk,kk)	28.326	hk	hk	hh	hk	hk	hh	hk	hk	hh	hk	hh	hk	hk	kk	hk	hk	hk	hh	hk	hk	hh	hk	hh	hk	hk	--	hk	hh	--	hk	hk	hh	hh	hk	hk	hk	kk	hk	kk	hk	hh	hk	hh	kk
Lg-11	p011_1726168	<hkxhk>	{00}	(hh,hk,kk)	29.791	hk	hk	hh	hk	hk	hh	hk	hk	hh	hk	hh	hk	hk	kk	hk	hk	hk	hh	hk	hk	hk	hk	hh	hk	hk	hk	hk	hh	hk	kk	hk	hh	hh	hk	hk	hk	kk	hh	kk	hh	hh	hk	hk	hk
Lg-11	p011_1271552	<hkxhk>	{00}	(hh,hk,kk)	29.938	hk	hk	hh	hk	hk	hh	hk	hk	hh	hk	hh	hk	hk	kk	hk	hk	hk	hh	hk	hk	hk	hk	hh	hk	hk	hk	hk	hh	hk	kk	hk	hh	hh	hk	hk	hk	kk	hh	kk	hh	hh	hk	hk	hk
Lg-11	pXXX_5911429	<hkxhk>	{00}	(hh,hk,kk)	30.334	hk	hk	hh	hk	hk	hh	hk	hk	hh	hk	hh	hk	hk	kk	hk	hk	hk	hh	hk	hk	hk	hk	hh	hk	--	hk	hk	hh	hk	kk	hk	hh	hh	hk	hk	hk	kk	hh	kk	hh	hh	hk	hk	hk
Lg-11	p011_291532	<hkxhk>	{00}	(hh,hk,kk)	30.465	hk	hk	hh	hk	hk	hh	hk	hk	hh	hk	hh	hk	hk	kk	hk	hk	hk	hh	hk	hk	hk	hk	hh	hk	hk	hk	hk	hh	hk	kk	hk	hh	hh	hk	hk	hk	kk	hh	kk	hh	hh	hk	hk	hk
Lg-11	p011_2219691	<hkxhk>	{00}	(hh,hk,kk)	31.008	hk	hk	hh	hk	hk	hh	hk	hk	hh	hk	hh	hk	hk	kk	hk	hk	hk	hh	hk	hk	hk	hk	hh	hk	hk	--	hk	hh	hk	kk	hk	hh	hh	hk	hk	hk	kk	hh	kk	hh	hh	hk	hk	hk
Lg-11	p011_1723349	<hkxhk>	{00}	(hh,hk,kk)	31.752	hk	kk	hh	hk	kk	hh	hk	hk	hh	hk	hh	hk	hk	kk	hk	hk	hk	hh	hk	hk	hh	hk	hh	hk	hk	hk	hk	hh	hk	hk	hk	hh	hh	hk	hk	hk	kk	hh	kk	hh	hh	hk	hk	hk
Lg-11	p011_290909	<hkxhk>	{00}	(hh,hk,kk)	32.961	hk	hk	hh	hk	hk	hh	hk	hk	hh	hk	hh	kk	hk	kk	hk	hk	hk	hh	hk	hk	kk	hk	hk	hk	kk	--	hk	hh	hk	kk	hk	hh	hh	hk	hk	hk	kk	hh	kk	hh	hh	hk	hk	hk
Lg-11	pXXX_5911573	<hkxhk>	{00}	(hh,hk,kk)	35.017	hk	kk	hh	hk	kk	hh	hk	hk	hh	hk	hh	hk	hk	kk	hk	hk	hk	hh	hk	hk	hk	hk	hh	hk	--	hk	hk	hh	hk	kk	hk	hh	hh	hk	hk	hk	kk	hh	kk	hh	hh	hk	kk	kk
Lg-11	pXXX_12591037	<hkxhk>	{00}	(hh,hk,kk)	37.016	hk	kk	hh	hk	kk	hh	hk	hk	hh	hk	hh	hk	hk	kk	hh	hk	hh	hh	hh	hk	hk	hk	hh	hh	hk	hk	hk	hh	hk	kk	hh	hh	hh	hk	hk	hk	kk	hh	kk	hh	hh	hk	hk	hk
Lg-11	p011_922448	<hkxhk>	{00}	(hh,hk,kk)	38.676	hk	hk	hk	hh	hk	kk	hh	hk	hh	hh	hh	kk	hk	kk	hh	hk	hk	hk	hk	hh	hk	hh	hh	hk	hk	hh	hk	kk	kk	kk	kk	hh	hk	hk	hk	hk	kk	hk	kk	hh	hh	hk	hk	hh
Lg-11	p011_818238	<hkxhk>	{00}	(hh,hk,kk)	39.154	hk	hk	hh	hk	hk	hh	hk	hk	hh	hk	hh	hk	hk	kk	hk	hh	hh	hh	hk	hh	hk	hk	hh	hk	hk	hh	hk	hh	hk	kk	hh	hh	hh	hk	hk	hk	kk	hh	kk	hh	hh	hk	hk	hh
Lg-11	p011_717768	<hkxhk>	{00}	(hh,hk,kk)	39.761	hk	hk	hk	hh	hk	hk	hh	hk	hh	hh	hh	hk	hk	kk	hh	hh	hk	hk	hh	hh	hk	hh	hh	hk	hk	--	hk	hk	--	kk	kk	hh	hk	hk	hk	hh	kk	hk	kk	hh	hh	hk	hk	hh
Lg-11	p011_818845	<hkxhk>	{00}	(hh,hk,kk)	39.986	hk	hk	hh	hk	hk	hh	hk	hk	hh	hk	hh	hk	hk	kk	hk	hh	hh	hh	hk	hh	hk	hk	hh	hk	hk	hk	hk	hh	--	kk	hk	hh	hh	hk	hk	hk	kk	hh	kk	hh	--	hk	hk	hh
Lg-11	p011_828780	<hkxhk>	{00}	(hh,hk,kk)	41.107	hk	hk	hk	hh	hk	hk	hh	hk	hh	hh	hh	hk	hk	kk	hh	hk	hk	hk	hk	hh	hk	hh	hh	hk	kk	hh	hk	hk	--	kk	kk	hh	hk	hk	hk	hh	kk	hk	kk	hh	hh	--	hk	hh
Lg-11	p011_155772	<hkxhk>	{00}	(hh,hk,kk)	41.339	hk	hk	hk	hk	hk	hh	hk	hk	hh	hh	hh	hk	hk	hk	hh	--	hk	hk	hk	hk	hk	hk	hh	hk	hk	hh	hk	hk	hk	hk	hk	hh	hh	hk	hk	hk	hk	hh	hk	hh	hh	hk	hk	hk
Lg-11	p011_724619	<hkxhk>	{00}	(hh,hk,kk)	41.609	hk	kk	hh	hk	kk	hh	hk	hk	hh	hk	hh	hk	hk	kk	hk	hh	hh	hh	hk	hh	hk	hk	hh	hk	hk	hk	hk	hh	hk	kk	hk	hh	hh	hk	hk	hk	kk	hh	kk	hh	hh	hk	hk	hh
Lg-11	p011_1190369	<hkxhk>	{00}	(hh,hk,kk)	41.726	hk	hk	hk	hh	hk	hk	hh	hk	hh	hh	hh	hk	hk	kk	hh	hk	hk	hk	hk	hh	hk	hh	hh	hk	kk	hh	hk	hk	--	kk	kk	hh	hk	hk	hk	--	kk	hk	kk	hh	hh	hk	hk	hh
Lg-11	p011_675375	<hkxhk>	{00}	(hh,hk,kk)	42.089	hk	hk	hk	hh	hk	hk	hh	hk	hh	hh	hh	hk	hk	kk	hh	kk	hk	hk	hk	hh	hk	hh	hh	hk	hk	hh	hk	hk	hk	kk	kk	hh	hk	hk	hk	hk	kk	hk	kk	hh	hh	hk	hk	hh
Lg-11	p011_817284	<hkxhk>	{00}	(hh,hk,kk)	42.265	hk	kk	hh	hk	kk	hh	hk	hk	hh	hk	hh	hk	hk	kk	hk	hh	hh	hh	hk	hh	hk	hk	hh	hk	hk	hk	hk	hh	hk	kk	hk	hh	hh	hk	hk	hk	kk	hh	kk	hh	hh	hk	hk	hh
Lg-11	p011_922328	<hkxhk>	{00}	(hh,hk,kk)	42.618	hk	hk	hk	hh	hk	hk	hh	hk	hh	hh	hh	hk	hk	kk	hh	hk	hk	hk	hk	hh	hk	hh	hh	hk	hk	hh	hk	hk	kk	kk	kk	hh	hk	hk	hk	hk	kk	hk	kk	hh	hh	hk	hk	hh
Lg-11	p011_569548	<hkxhk>	{00}	(hh,hk,kk)	42.733	hk	kk	hh	hk	kk	hh	hk	hk	hh	hk	hh	hk	hk	kk	hk	hh	hh	hh	hk	hh	hk	hk	hh	hk	hk	--	hk	hh	hk	kk	hk	hh	hh	hk	hk	hk	kk	hh	kk	hh	hh	hk	kk	hk
Lg-11	p011_608432	<hkxhk>	{00}	(hh,hk,kk)	42.803	hk	hk	hk	hk	hk	hh	hk	hk	hh	hh	hh	hk	hk	hk	hh	hk	hk	hk	hk	hk	hk	hk	hh	hk	--	hh	hk	hh	hk	hk	hk	hh	hh	hk	hk	hk	hk	hh	hk	hh	hh	kk	hk	hh
Lg-11	p011_395232	<hkxhk>	{00}	(hh,hk,kk)	42.994	hk	hk	hk	hh	hk	hk	hh	hk	hh	hh	hh	hk	hk	kk	hh	hk	hk	hk	hk	hh	hk	hh	hh	hk	hk	hh	hk	hk	hk	kk	kk	hh	hh	hk	hk	hk	kk	hk	kk	hh	hh	hk	hk	hh
Lg-11	p011_787567	<hkxhk>	{00}	(hh,hk,kk)	43.097	hk	hk	hk	hh	hk	hk	hh	hk	hh	hh	hh	hk	hk	kk	hh	hk	hk	hk	hk	hh	hk	hh	hh	hk	hk	hh	hk	hk	hk	kk	kk	hh	hk	hk	hk	hk	kk	hk	kk	hh	hh	hk	hk	hh
Lg-11	p011_569572	<hkxhk>	{00}	(hh,hk,kk)	43.213	hk	kk	hh	hk	kk	hh	hk	hk	hh	hk	hh	hk	hk	kk	hk	hh	hh	hh	hk	hh	hk	hk	hh	hk	hk	--	hk	hh	hh	kk	hk	hh	hh	hk	hk	hk	kk	hh	kk	hh	hh	hk	kk	hk
Lg-11	p011_2088722	<hkxhk>	{00}	(hh,hk,kk)	43.284	hk	hk	hk	hh	hk	hk	hh	hk	hh	hh	hh	hk	hk	kk	hh	hk	hk	hk	hk	hh	hk	hh	hh	hk	--	hh	--	hk	hk	kk	kk	hh	hk	hk	hk	hk	kk	hk	kk	hh	hh	hk	hk	hh
Lg-11	p011_1362641	<hkxhk>	{00}	(hh,hk,kk)	43.52	hk	hk	hk	hk	hk	hh	hk	hk	hh	hh	hh	hk	hk	hk	hh	hk	hk	hk	hk	hk	hk	hk	hh	hk	hk	hh	hk	hh	hk	hk	hk	hh	hh	hk	hk	hk	hk	hh	hk	hh	hh	hk	hk	hk
Lg-11	p011_226001	<hkxhk>	{00}	(hh,hk,kk)	43.593	hk	hk	hk	hh	hk	hk	hh	hk	hh	hh	hh	hk	hk	kk	hh	hh	hk	hk	hk	hh	hk	hh	hh	hk	hk	hh	hk	hk	hk	kk	kk	hh	hk	hk	hk	hk	kk	hk	kk	hh	hh	hk	hk	hh
Lg-11	pXXX_5581646	<hkxhk>	{00}	(hh,hk,kk)	43.864	hk	hk	hk	hh	hk	hk	hh	hk	hh	hh	hh	hk	hk	kk	hh	hk	hk	hk	hk	hh	hk	hh	hh	hk	hk	--	hk	hk	hk	kk	kk	hh	hk	hk	hk	hk	kk	hk	kk	hh	hh	hk	hk	hh
Lg-11	p011_2094915	<hkxhk>	{00}	(hh,hk,kk)	44.26	hk	hk	hk	hk	hk	hh	hk	hk	hh	hh	hh	hk	hk	hk	hh	hk	hk	hk	hk	hk	hk	hk	hh	hk	hk	hh	hk	hh	hk	hk	hk	hh	hh	hk	hk	hk	hk	hh	hk	hh	hh	hk	hk	hh
Lg-11	p011_1190486	<hkxhk>	{00}	(hh,hk,kk)	44.358	hk	hk	hk	hh	hk	hk	hh	hk	hh	hh	hh	hk	hk	kk	hh	hk	hk	hk	hk	hh	hk	hh	hh	hk	kk	--	hk	hk	hk	kk	kk	hh	hk	hk	hk	kk	kk	hk	kk	hh	hh	hk	hk	hh
Lg-11	p011_1412829	<hkxhk>	{00}	(hh,hk,kk)	45.115	hk	hk	hk	hh	hh	hh	hh	hk	hh	hh	hh	hk	hk	kk	hh	hh	hk	hk	hk	hh	hk	hh	hh	hk	hk	--	hk	hk	hk	kk	kk	hh	hk	hk	hk	hk	kk	hk	kk	hh	hh	hk	hk	hh
Lg-11	p011_717942	<hkxhk>	{00}	(hh,hk,kk)	45.408	hk	hk	hk	hh	hk	hk	hh	hk	hh	hh	hh	hk	hk	kk	hh	hh	hk	hk	hk	hh	hk	hh	hh	hk	hh	hh	hk	hk	--	kk	kk	hh	hk	hk	hk	hk	kk	hk	kk	hh	--	hk	hk	hh
Lg-11	pXXX_1498325	<hkxhk>	{00}	(hh,hk,kk)	46.156	hk	hk	hh	hk	hk	hh	kk	hk	hh	hh	hh	hk	hk	hk	hh	hk	hk	hk	hk	hk	hk	hk	hh	hk	hk	hh	hk	hh	hk	hk	hk	hh	hh	hk	hk	hk	hk	hh	hk	hh	hh	hk	hk	hk
Lg-11	p011_717831	<hkxhk>	{00}	(hh,hk,kk)	46.165	hk	hk	hk	hh	hk	hk	hh	hk	hh	hh	hh	hk	hk	kk	hh	hh	hk	hh	hk	hh	hk	hh	hh	hk	hk	--	hk	hk	hk	kk	kk	hh	hk	hk	hk	hk	kk	hk	kk	hh	hh	hk	hk	hh
Lg-11	p011_817191	<hkxhk>	{00}	(hh,hk,kk)	46.907	hk	kk	hh	hk	kk	hh	kk	hk	hk	hk	hh	hk	hk	kk	hk	hh	hh	hk	hk	hh	hk	hk	hh	hk	hk	hk	hk	hh	hk	kk	hk	hh	hh	hk	hk	hk	kk	hh	kk	hh	hh	hk	hk	hh
Lg-11	p011_1042204	<hkxhk>	{00}	(hh,hk,kk)	47.324	hk	hk	hh	hk	hk	hh	kk	hk	hh	hh	hh	hk	hk	hk	hh	hk	hk	hk	hk	hk	hk	hk	hh	hk	hk	hh	hk	hh	hk	hk	hh	hh	hh	hk	hk	hk	hk	hh	hk	hh	hh	hk	hk	hk
Lg-11	p011_817407	<hkxhk>	{00}	(hh,hk,kk)	47.463	hk	kk	hh	hk	kk	hh	kk	hk	hk	hk	hh	hk	hk	kk	hk	hh	hh	hk	hk	hh	hk	hk	hh	hk	hk	hk	hk	hh	hk	kk	hk	hh	hh	hk	hk	hk	kk	hh	kk	hh	hh	kk	hk	hh
Lg-11	p011_501701	<hkxhk>	{00}	(hh,hk,kk)	47.579	hk	hk	hk	hh	hk	hh	hh	hk	hh	hh	hh	hk	hk	kk	hh	hh	hk	hh	hk	hh	hk	hh	hh	hk	hh	hh	hk	hk	hh	kk	kk	hh	hk	hk	hk	hk	kk	hk	kk	hh	hh	hk	hk	hh
Lg-11	p011_1817703	<hkxhk>	{00}	(hh,hk,kk)	48.27	hk	hk	hh	hk	hk	hh	kk	hk	hk	hk	hh	hk	hk	kk	hk	hh	hh	hk	hk	hh	hk	hk	hh	hk	hk	--	hk	hh	--	kk	hk	hh	hh	hk	hk	hk	kk	hh	kk	hh	hh	hk	kk	hk
Lg-11	p011_742224	<hkxhk>	{00}	(hh,hk,kk)	49.068	hk	hk	hh	hk	hk	hh	kk	hk	hh	hh	hh	hk	kk	hk	hh	hk	hk	hk	hk	hk	hk	kk	hh	kk	hk	hk	kk	hk	hk	hk	hh	hh	hh	hk	hk	hk	hk	hh	hk	hh	hh	hk	hk	hh
Lg-11	p011_818759	<hkxhk>	{00}	(hh,hk,kk)	50.817	hk	hk	hh	--	hk	hh	hk	hk	hh	hk	hh	hk	hk	kk	hk	hh	hh	hh	hh	hh	hk	hk	hh	hk	--	--	hk	hh	hh	kk	hk	hh	hh	hk	hk	hh	kk	hh	kk	hh	--	hk	hk	hh
Lg-11	p011_2417658	<hkxhk>	{00}	(hh,hk,kk)	51.333	hk	hk	hh	kk	hk	hh	hk	hk	hh	hh	hh	hk	hk	hk	hh	hk	hk	hh	hk	hk	hk	hk	hh	hk	hk	hh	kk	hh	hk	hk	hh	hh	hh	hk	hk	hk	hk	hh	hk	hh	hh	hk	hk	hk
Lg-11	p011_2145016	<hkxhk>	{00}	(hh,hk,kk)	52.257	hk	hk	hh	hk	hk	hh	hk	hk	hh	hh	hh	hk	kk	hk	hh	hk	hk	hh	hk	hk	hk	kk	hh	kk	hk	--	kk	hk	hk	hk	hh	hh	hh	hk	hk	hk	hk	hh	hk	hh	hh	hk	hk	hh
Lg-11	p011_1191375	<hkxhk>	{00}	(hh,hk,kk)	52.496	hk	hk	hh	hk	hk	hh	hk	hk	hh	hh	hh	hk	kk	hk	hh	hk	hk	hh	hk	hk	hk	kk	hk	kk	hk	hk	kk	hk	hk	hk	hk	hh	hh	hk	hh	hk	hk	hh	hk	hh	hh	hk	hk	hh
Lg-11	p011_2165215	<hkxhk>	{00}	(hh,hk,kk)	54.53	hk	hk	hk	hk	hk	hk	hk	hk	hh	hh	hh	kk	hk	hk	hh	hk	hk	hk	hk	kk	kk	hk	hh	hk	kk	hh	hk	hh	kk	hk	hk	hh	hh	hk	hk	hk	hk	hh	hk	hh	hh	hk	hk	hh
Lg-11	p011_1244227	<hkxhk>	{00}	(hh,hk,kk)	55.725	hk	hk	hh	hk	hk	hk	kk	hk	hh	hh	hh	kk	hk	hk	hh	hk	hk	hk	hk	hk	kk	hk	hk	hk	kk	hh	hk	hh	kk	hk	hh	hh	hh	hk	hk	hk	hk	hh	hk	hh	hh	hk	hk	hh
Lg-11	p011_923553	<hkxhk>	{00}	(hh,hk,kk)	56.149	hk	hk	hh	hk	hk	hk	kk	hk	hh	hh	hh	kk	hk	hk	hh	hk	hk	hk	hk	hk	kk	hk	hk	hk	kk	hh	hk	hh	kk	hk	hh	hh	hh	hk	hk	hk	hk	hh	hk	hh	hh	hk	hk	hk
Lg-11	p011_2416793	<hkxhk>	{00}	(hh,hk,kk)	58.776	hk	hk	hh	hk	hk	hh	hk	hk	hh	hh	hh	kk	kk	hk	hh	hk	hk	hh	kk	hk	hk	kk	hh	kk	hk	hk	kk	hk	--	hk	hh	hh	hh	hk	hk	kk	hk	hh	hk	hh	hh	hk	hk	hk
Lg-11	p011_2416706	<hkxhk>	{00}	(hh,hk,kk)	60.746	hk	hk	hh	kk	kk	--	hk	hk	hh	hh	hh	hk	kk	hk	hh	hk	hk	hh	hk	hk	hk	kk	--	kk	hk	kk	kk	hk	--	hk	--	hh	hh	hk	hk	hk	hk	hh	hk	hh	hh	hk	hk	hk
Lg-11	p011_116831	<hkxhk>	{00}	(hh,hk,kk)	61.032	hk	kk	hk	hh	hk	hh	hh	hk	hh	hh	hh	hk	kk	kk	hh	hk	hk	hk	hk	hk	kk	hk	hk	kk	kk	hk	kk	kk	hk	kk	kk	hh	hh	hk	hk	hk	kk	hk	kk	hh	hh	hk	hk	hh
Lg-11	p011_1771379	<hkxhk>	{00}	(hh,hk,kk)	63.815	hk	kk	hk	hh	hk	hh	kk	hk	hh	hh	hh	hk	kk	kk	hh	hk	hk	kk	hk	hh	kk	hk	hk	kk	kk	hk	kk	kk	hk	kk	kk	hh	hh	hk	hk	hk	kk	hk	kk	hh	hh	hk	hk	hh
Lg-11	p011_1771460	<hkxhk>	{00}	(hh,hk,kk)	65.146	hk	kk	hh	hh	hk	hh	kk	hk	hh	hh	hh	hk	kk	kk	hh	hk	hk	kk	hk	hh	kk	hk	hk	kk	kk	kk	kk	kk	hh	kk	kk	hh	hh	hk	hk	hk	kk	hk	kk	hh	hh	hk	hk	hh
Lg-11	p011_1162889	<hkxhk>	{00}	(hh,hk,kk)	67.07	hk	kk	hk	hh	hk	hh	hk	hk	hh	hh	hh	hk	kk	kk	hh	hk	hk	kk	hk	hk	kk	hk	hk	kk	kk	hk	kk	kk	hk	kk	kk	hh	hh	hk	hk	hk	kk	hk	kk	hh	hh	hk	hk	hh
Lg-11	p011_997957	<hkxhk>	{00}	(hh,hk,kk)	70.685	hk	kk	hk	hh	hk	hh	hh	hk	hh	hh	hh	hk	kk	hk	hh	hk	hk	hh	hk	hk	kk	kk	hk	kk	kk	--	kk	kk	hk	kk	hk	hh	hh	hk	hk	hk	hk	hh	hk	hh	hh	hk	hk	hh
Lg-11	p011_289693	<hkxhk>	{00}	(hh,hk,kk)	74.444	hk	kk	hk	hk	hk	hk	hh	hk	hh	hh	hh	kk	kk	hk	hh	hk	hk	hh	hk	hk	kk	kk	hk	kk	kk	hk	kk	kk	kk	hk	hk	hh	hh	hk	hk	hk	hk	hh	hk	hh	hh	hk	hk	hh
[truncated: 29 more columns]
