# Supplementary material for: A transcriptome-SNP-derived linkage map of Apios americana (potato bean) provides insights about genome re-organization and synteny conservation in the phaseoloid legumes
Source: Theor Appl Genet. 2017 Oct 25;131(2):333–51. doi: 10.1007/s00122-017-3004-3 (PMC5787225; doi:10.1007/s00122-017-3004-3)
Supplement: Supplementary file 4 — Supplementary material 4 (XLSX 157 kb) Supplementary File 3. Linkage map developed using MultiPoint software comprising 506 skeleton markers and the graphical genotypes in the mapping population (n = 73) [file 122_2017_3004_MOESM4_ESM.xlsx]

## Sheet: MultiPoint_skeleton markers
Supporting file 3. Linkage map developed using MultiPoint software comprising 506 skeleton markers and the graphical genotypes in the mapping population (n=72)
Marker_ID	Linkage group	Position (cM)	AA-100 1	AA-101	AA-102	AA-103	AA-105	AA-107	AA-108	AA-109	AA-110	AA-111	AA-112	AA-113	AA-114	AA-115	AA-116	AA-118	AA-124	AA-127	AA-29	AA-31	AA-39	AA-40	AA-41	AA-42	AA-43	AA-45	AA-46	AA-47	AA-48	AA-50	AA-51	AA-52	AA-54	AA-55	AA-56	AA-57	AA-58	AA-59	AA-61	AA-62	AA-63	AA-64	AA-65	AA-66	AA-67	AA-68	AA-69
p002_641447	Lg-01	0	1	1	1	2	3	3	1	3	1	1	3	3	1	3	3	1	3	1	1	3	3	3	1	3	3	3	1	3	1	3	1	1	2	1	3	3	3	3	1	1	1	2	1	1	3	1	3
p002_1184567	Lg-01	4.3	1	1	1	1	3	3	1	3	1	1	3	3	1	3	3	1	3	1	1	3	3	3	1	3	3	3	1	3	1	3	1	1	2	1	3	3	3	3	1	1	1	3	1	1	3	1	1
p002_1507651	Lg-01	12.3	1	1	1	3	3	3	1	3	1	1	3	3	1	3	3	3	2	1	1	3	3	3	1	3	3	3	1	3	1	3	1	1	3	1	1	3	3	3	1	1	1	3	1	1	3	3	1
p002_389834	Lg-01	21.1	1	1	1	3	3	3	1	3	3	1	3	2	1	3	3	1	1	1	1	3	3	2	3	3	3	3	1	3	1	3	1	1	3	1	1	3	3	3	1	1	1	3	3	1	3	3	1
p002_3417452	Lg-01	26.9	1	1	1	3	3	1	1	2	3	1	3	3	1	3	3	1	1	1	1	3	3	3	1	3	3	3	1	3	1	3	1	1	3	1	1	3	3	3	1	1	1	3	2	1	3	3	1
p002_1385280	Lg-01	37.3	3	1	3	3	3	3	1	3	3	1	3	1	1	3	3	1	1	1	1	3	3	3	1	3	3	3	1	3	1	1	1	1	2	1	3	3	3	3	1	1	1	3	3	1	2	3	3
p002_4138278	Lg-01	42.4	3	1	3	3	3	3	1	3	3	1	3	1	1	3	3	1	1	1	1	3	3	3	1	3	0	2	1	3	1	1	1	1	2	1	3	3	3	3	3	0	1	2	3	1	3	3	2
p002_3663094	Lg-01	50	3	1	3	3	3	3	1	2	3	3	3	1	3	3	3	1	1	1	3	3	3	3	1	3	3	3	1	3	1	1	3	1	2	3	3	3	3	3	3	1	1	2	3	1	3	3	2
p002_1963623	Lg-01	52.1	3	1	3	3	3	3	1	3	3	3	3	1	3	3	3	1	1	1	3	3	3	3	1	3	3	3	1	3	1	1	3	1	2	3	3	3	3	3	3	1	1	3	1	1	3	3	2
p002_3484241	Lg-01	61.4	1	1	2	3	3	3	1	3	3	1	3	1	1	3	3	1	1	1	3	3	3	3	1	3	3	3	1	0	1	1	3	1	3	3	1	3	3	3	1	0	0	3	3	1	1	3	3
p002_51892	Lg-01	69.1	1	1	3	3	3	3	1	3	3	3	3	1	3	3	3	3	3	1	3	3	3	3	1	3	3	3	1	3	1	1	3	1	3	3	1	3	3	3	1	3	1	3	3	1	1	3	3
p002_4727912	Lg-01	69.8	1	1	3	3	3	3	1	3	3	3	3	1	3	3	3	3	3	1	3	3	3	3	1	3	3	3	1	3	1	1	3	1	3	3	1	3	3	3	1	3	1	3	3	1	1	3	3
p002_4541098	Lg-01	72.7	1	1	3	2	3	3	1	2	3	3	3	1	3	3	3	3	3	1	3	3	3	3	1	3	3	3	1	0	1	1	3	1	3	3	1	3	3	3	1	0	1	3	2	1	1	3	3
p002_2261425	Lg-01	79.4	1	1	3	3	3	3	1	2	3	2	1	1	2	3	3	3	3	3	3	3	3	3	1	3	1	3	1	3	3	1	3	1	3	3	1	3	3	3	1	3	1	3	2	1	1	3	3
p002_2831333	Lg-01	83	1	1	3	3	3	3	1	3	3	3	1	1	3	3	3	3	3	3	3	3	3	3	1	3	1	3	1	3	3	1	3	1	3	3	1	3	3	3	1	3	1	3	3	1	1	1	3
p002_2829974	Lg-01	85.8	1	1	3	3	3	3	1	3	2	3	1	1	3	3	3	3	3	3	3	3	3	3	1	3	1	3	1	3	3	1	3	1	3	3	1	3	3	3	1	3	1	3	3	1	1	3	3
p001_1352295	Lg-01	91.7	1	1	3	3	3	3	1	3	2	1	1	1	3	3	3	3	3	1	3	2	3	3	1	3	1	3	1	3	3	3	3	1	3	3	1	3	3	3	1	0	1	3	3	1	1	3	3
p001_2858900	Lg-01	96.8	1	1	3	3	1	3	1	3	3	1	1	1	3	3	3	3	3	1	3	2	3	3	1	3	1	3	1	3	3	3	3	1	3	3	1	3	3	3	1	3	1	3	3	1	1	3	3
p001_1376803	Lg-01	101.8	1	1	3	3	3	3	1	3	3	3	1	1	3	3	3	3	3	3	3	3	3	3	1	3	1	3	1	1	3	3	3	1	3	3	1	3	3	3	1	3	1	3	3	1	1	3	3
p002_26139	Lg-01	104	1	1	3	3	3	3	1	3	3	3	1	1	2	3	3	3	3	3	3	3	3	3	1	3	1	3	1	3	3	1	3	1	3	3	1	3	3	3	1	3	1	3	3	1	1	3	3
p002_1334270	Lg-01	106.1	1	1	3	3	3	3	1	3	3	3	1	3	2	3	3	3	3	3	3	3	2	3	3	3	1	3	1	3	3	1	3	1	3	3	1	3	3	3	1	3	1	3	3	1	1	3	3
p001_3406734	Lg-01	110.4	1	1	3	3	3	3	1	2	3	3	1	3	3	3	3	3	3	3	3	2	2	3	3	3	1	3	1	3	3	3	3	1	3	3	1	3	3	3	1	0	1	3	2	1	1	3	3
p002_2236892	Lg-01	122.8	1	3	3	3	3	3	1	2	3	2	1	3	3	3	3	3	3	3	3	2	2	3	3	3	1	3	1	3	3	1	2	1	2	2	1	3	3	3	1	2	3	3	2	3	1	2	3
p002_2158239	Lg-01	126.4	1	2	3	3	3	3	1	3	3	2	1	3	3	3	3	3	3	3	3	2	2	3	3	3	1	3	1	3	3	1	2	1	2	2	1	3	3	3	1	2	3	3	3	3	1	2	3
p002_2158487	Lg-01	127.8	1	3	3	3	3	3	1	3	3	2	1	3	3	3	3	3	3	3	3	2	2	3	3	3	1	3	1	3	3	1	2	1	2	2	1	3	3	3	1	2	1	3	3	3	1	2	3
p002_317623	Lg-01	131.3	1	3	3	3	3	3	1	3	3	2	1	1	3	3	3	3	3	3	3	2	3	3	1	3	1	3	1	3	3	1	2	1	2	2	1	3	3	3	1	2	3	3	3	3	1	2	3
p002_802287	Lg-01	134.9	1	3	3	3	3	3	1	3	3	2	1	1	3	3	3	1	1	3	3	2	3	3	1	3	1	3	1	3	3	1	2	1	2	2	1	3	3	3	1	2	3	3	3	3	1	2	3
p002_500308	Lg-01	141.4	1	3	3	3	3	3	1	2	2	2	1	1	3	3	3	1	1	3	3	2	3	3	1	3	1	3	1	3	3	1	2	1	2	2	1	3	3	3	1	2	3	2	2	3	1	2	3
p002_3689989	Lg-01	142.8	1	3	3	3	3	3	1	2	2	2	1	1	3	3	3	1	1	3	3	2	3	3	1	3	1	3	1	3	3	1	2	1	2	2	1	3	3	3	1	2	3	2	2	3	1	2	3
p002_3690044	Lg-01	144.2	1	3	3	3	3	3	1	2	2	2	1	1	3	2	3	1	1	3	3	2	3	3	1	3	1	3	1	3	3	1	2	1	2	2	1	3	3	3	1	2	3	2	2	3	1	2	3
p002_3690053	Lg-01	144.9	1	3	3	3	3	3	1	2	2	2	1	1	3	2	3	1	1	3	3	2	3	2	1	3	1	3	1	3	3	1	2	1	2	2	1	3	3	3	1	2	3	2	2	3	1	2	3
p002_3689663	Lg-01	147.7	1	3	3	3	3	2	1	2	2	2	1	1	3	3	3	1	1	3	3	2	3	0	1	3	1	3	1	3	3	1	2	1	2	2	1	3	3	3	1	2	3	2	3	3	1	2	3
p002_3689712	Lg-01	149.1	1	3	3	3	3	3	1	3	2	2	1	1	3	3	3	1	1	3	3	2	3	3	1	3	1	3	1	3	3	1	2	1	2	2	1	3	3	3	1	2	3	2	3	3	1	2	3
p002_802784	Lg-01	156.4	1	3	2	3	3	3	3	3	2	2	3	1	3	3	3	1	1	2	2	2	3	3	1	1	1	3	1	3	3	1	2	1	2	2	1	3	3	3	1	2	3	2	3	3	1	2	3
p002_970776	Lg-01	159.2	1	3	2	3	3	3	3	3	2	2	3	3	3	3	3	1	1	2	2	2	2	3	3	3	1	3	1	3	3	1	2	1	2	2	1	3	3	3	1	2	3	2	3	3	1	2	3
p002_2008206	Lg-02	0	1	3	3	1	3	1	3	2	3	3	3	1	3	1	3	3	3	2	2	3	3	1	3	3	3	1	3	0	3	3	3	1	1	1	2	1	2	3	3	1	1	3	1	3	3	1	1
p002_969007	Lg-02	3.6	1	3	3	1	3	1	3	2	3	1	3	1	3	1	3	3	3	3	2	3	3	1	3	3	3	1	3	1	3	3	3	1	1	1	3	1	2	3	3	1	1	3	1	3	3	1	1
p002_2373605	Lg-02	7.9	1	3	3	1	3	1	3	2	3	1	2	1	2	1	3	3	3	3	2	3	3	1	3	3	3	1	3	1	3	2	3	1	1	1	3	1	2	3	3	1	1	3	1	3	3	1	1
p002_999412	Lg-02	10.7	1	3	3	1	3	1	3	2	3	1	2	1	2	1	3	3	3	3	2	3	3	1	3	3	3	1	3	1	1	3	3	1	1	1	3	1	3	3	3	1	1	3	1	3	3	1	1
p002_3483304	Lg-02	16.5	1	2	3	1	3	1	3	2	3	1	2	1	3	1	1	3	3	3	2	3	3	1	3	3	2	1	3	1	1	3	3	1	1	1	3	1	3	3	3	1	1	3	1	3	3	3	1
p002_1836354	Lg-02	27	1	2	1	1	3	1	3	2	1	1	3	1	2	1	3	3	1	1	3	3	3	1	3	3	3	1	3	1	1	3	3	1	1	1	3	1	3	3	3	1	1	3	1	3	3	3	1
p002_3725174	Lg-02	29.1	1	3	1	1	3	1	3	2	1	1	3	1	2	1	3	3	1	1	3	3	3	1	3	3	3	1	3	1	1	3	3	1	1	1	3	1	3	3	3	0	1	3	1	3	3	1	1
p002_4039121	Lg-02	30.5	1	3	1	1	3	1	3	2	1	1	3	1	3	1	3	3	1	1	3	3	3	1	3	3	3	1	3	1	1	3	3	1	1	1	3	1	3	3	3	1	1	3	1	2	3	1	1
p002_2222253	Lg-02	34.8	1	3	1	1	3	1	2	2	1	1	3	1	3	1	3	3	1	1	3	3	3	1	3	3	3	1	3	1	1	3	3	1	1	1	3	1	3	3	3	1	1	3	1	3	3	1	1
p002_1495522	Lg-02	41.5	1	1	1	3	3	1	2	2	1	1	3	1	3	1	3	1	1	1	3	3	3	1	3	3	3	3	3	0	1	3	3	1	3	3	3	1	3	3	3	1	1	3	1	3	2	1	1
p002_2222460	Lg-02	46.6	1	3	1	3	3	1	3	2	1	1	3	1	3	1	3	3	1	1	3	3	3	1	3	3	3	3	3	1	1	3	3	1	3	3	3	1	3	3	3	1	1	3	1	3	2	1	1
p002_4967228	Lg-02	57.9	3	3	1	3	3	1	3	2	1	3	1	3	2	1	3	3	1	1	3	3	3	1	3	3	3	1	3	3	1	3	1	1	3	3	3	1	3	3	3	3	1	3	3	3	2	3	1
p002_6483	Lg-02	77.4	3	3	1	3	3	3	2	2	1	1	1	3	2	1	3	3	3	1	3	3	2	3	2	2	2	3	2	3	3	3	3	1	3	3	3	1	2	3	3	1	1	3	3	3	2	3	1
p002_807734	Lg-02	87.1	1	3	3	3	3	3	2	2	3	1	2	3	2	1	3	3	3	1	2	3	2	3	2	2	2	3	2	3	3	2	3	1	3	3	3	1	2	3	3	1	1	3	3	3	2	3	1
p002_4333414	Lg-02	90.6	1	3	3	3	3	3	2	2	3	1	2	3	2	1	3	3	3	3	2	3	2	3	2	2	2	3	2	3	3	2	3	1	3	3	3	1	2	3	3	1	1	3	3	3	2	1	1
p002_714394	Lg-02	94.2	1	3	3	3	3	3	2	2	3	1	2	3	2	1	3	3	3	3	2	3	2	3	2	2	2	3	2	3	3	2	3	3	3	3	3	1	3	3	3	1	1	3	3	3	2	1	1
p002_206446	Lg-02	97.9	1	2	3	3	0	3	2	2	3	1	2	3	2	1	3	3	3	3	2	3	2	3	2	2	2	3	2	3	3	2	3	1	3	3	3	1	3	3	3	0	0	3	3	3	2	3	1
p002_2473608	Lg-02	98.7	1	2	3	3	3	3	2	2	3	1	2	3	2	1	3	3	3	3	2	3	2	3	2	2	2	3	2	3	3	2	3	1	3	3	3	1	3	3	3	1	1	3	3	3	2	3	1
p002_1488201	Lg-02	100.1	1	2	3	3	3	3	2	2	3	1	2	3	2	1	3	3	3	3	2	3	2	3	2	2	2	3	2	2	3	2	3	1	3	3	3	1	3	3	3	1	1	3	3	3	2	3	1
p002_3562320	Lg-02	101.5	1	2	3	3	3	3	2	2	3	1	2	3	2	1	3	3	3	3	2	3	2	3	2	2	2	3	2	3	3	2	3	1	3	3	3	1	2	3	3	1	1	3	3	3	2	3	1
p002_3596828	Lg-02	102.9	1	2	3	3	3	3	2	2	3	1	2	3	2	1	3	3	3	3	2	3	2	3	2	2	2	3	2	3	3	2	3	1	3	3	3	1	2	3	3	1	1	3	3	3	2	3	1
p002_1807194	Lg-02	103.6	1	3	3	3	3	3	2	2	3	1	2	3	2	1	3	3	3	3	2	3	2	3	2	2	2	3	2	3	3	2	3	1	3	3	3	1	2	3	3	1	1	3	3	3	2	3	1
p002_2817627	Lg-02	110.9	3	3	3	3	3	3	2	2	3	3	3	3	2	1	3	3	3	3	2	3	3	3	2	2	2	3	2	3	3	3	1	1	3	3	3	3	2	3	3	3	1	3	3	3	2	3	1
p002_491498	Lg-02	113	3	3	3	3	3	3	2	2	3	3	3	3	2	1	3	3	3	3	2	3	3	3	2	2	2	3	2	3	3	3	1	1	3	3	3	3	2	3	3	3	1	3	2	3	2	3	1
p002_578095	Lg-02	115.8	3	3	3	3	3	3	2	2	3	3	3	3	2	1	1	3	3	3	2	3	3	3	2	2	2	3	2	3	3	3	1	1	1	3	3	3	2	3	3	2	1	3	2	3	2	3	1
p002_4604023	Lg-02	119.4	3	3	2	3	3	3	2	3	3	3	3	2	2	1	1	3	3	3	2	3	3	3	2	2	2	3	2	3	3	3	1	1	1	3	3	3	2	3	3	3	1	1	2	3	2	3	1
p002_4604133	Lg-02	124.4	3	3	1	3	3	3	3	3	3	3	3	3	2	1	1	3	3	3	3	3	3	3	2	2	2	3	2	3	3	3	1	1	1	3	3	3	2	3	3	3	1	1	2	3	2	3	1
p002_2424782	Lg-02	132.1	3	2	1	3	2	3	3	1	3	2	3	3	3	1	3	3	3	3	2	3	3	3	2	2	2	3	2	0	3	3	1	1	1	3	3	3	2	3	3	3	1	1	2	2	2	3	1
p002_1455796	Lg-02	137.3	3	2	3	2	2	3	2	1	3	2	3	3	3	1	3	3	3	3	3	3	3	3	2	2	2	3	2	2	3	3	1	1	1	3	3	3	2	3	3	1	1	1	2	2	2	3	1
p002_1455776	Lg-02	139.4	3	2	3	3	2	3	2	1	3	2	3	3	3	1	3	3	3	3	3	3	3	3	2	2	2	3	2	3	3	3	1	1	1	3	3	3	2	3	3	1	1	1	2	2	2	3	1
p002_1455648	Lg-02	142.2	3	2	3	3	2	3	2	3	3	2	3	3	2	1	3	3	3	3	3	3	3	3	2	2	2	3	2	3	3	3	1	1	1	3	3	3	2	3	3	1	1	3	2	2	2	3	1
p002_941556	Lg-02	145.1	3	2	3	3	2	3	2	3	3	2	3	3	2	1	3	1	3	3	3	3	3	3	2	2	2	3	2	2	3	3	1	3	1	3	3	3	2	3	3	1	1	3	2	2	2	3	1
p002_1404912	Lg-02	146.5	3	2	3	3	2	3	2	3	3	2	3	3	2	1	3	3	3	3	3	3	3	3	2	2	2	3	2	3	3	3	1	3	1	3	3	3	2	3	3	1	1	3	2	2	2	3	1
p002_2112324	Lg-02	149.3	3	2	3	3	2	3	2	3	3	2	3	3	2	1	3	3	3	3	3	3	3	3	2	2	2	3	2	3	1	3	1	3	1	3	3	1	3	3	3	1	1	3	2	2	2	3	1
p002_2598877	Lg-02	161.5	3	2	1	3	2	3	2	3	2	2	3	3	2	1	3	3	1	3	3	2	3	3	2	2	2	3	2	3	1	3	1	3	3	3	3	3	3	3	3	1	1	3	2	2	2	3	1
p002_4537766	Lg-02	174.4	2	2	3	2	2	3	2	2	2	2	3	3	2	1	3	3	3	3	3	2	3	2	2	2	2	3	2	3	2	3	1	3	3	2	3	3	3	3	2	1	1	3	2	2	2	3	1
p003_4477125	Lg-03	0	2	2	3	3	3	1	3	2	2	1	1	2	3	1	2	3	3	1	3	1	1	1	3	2	1	1	2	3	1	1	2	3	1	1	3	2	2	3	1	3	3	3	2	3	1	3	2
p003_2782602	Lg-03	11	3	2	3	3	2	1	3	2	2	3	1	2	2	3	2	3	3	1	3	1	1	1	3	2	1	1	2	3	3	3	2	1	1	1	3	2	2	2	1	3	3	3	2	2	1	3	2
p003_2782684	Lg-03	13.9	3	2	3	3	2	1	3	2	2	3	1	2	3	3	2	3	3	1	3	1	1	1	3	2	1	1	2	2	3	3	2	3	1	1	0	2	2	2	1	3	1	3	2	2	1	3	2
p003_2782794	Lg-03	19.1	3	2	3	3	2	3	3	2	2	3	1	2	3	3	2	3	3	1	3	1	3	3	2	2	3	3	2	0	3	3	2	3	1	1	3	2	2	2	1	3	3	3	2	2	1	3	2
p003_4465653	Lg-03	20.6	2	2	3	3	2	3	3	2	2	3	1	2	3	3	2	3	3	1	3	1	3	3	2	2	3	3	2	3	3	3	2	3	1	1	3	2	2	2	1	3	3	3	2	2	1	3	2
p003_2313163	Lg-03	33.5	2	2	2	3	2	3	3	2	2	3	3	2	3	3	2	3	3	3	3	1	3	3	2	2	3	3	2	3	3	3	2	3	1	1	3	3	3	2	1	3	3	3	2	2	3	3	2
p003_2307930	Lg-03	37.8	2	2	2	3	2	3	3	2	2	3	3	2	3	3	2	3	3	3	3	1	3	3	2	2	3	3	2	1	3	1	2	3	1	1	3	3	3	2	1	3	3	3	2	2	3	3	2
p003_1706418	Lg-03	48.2	2	3	2	3	2	2	3	2	2	1	3	2	3	1	3	3	3	3	3	1	3	3	2	2	3	3	2	3	3	1	2	3	1	1	3	3	3	2	3	3	3	2	2	2	3	1	2
p003_563738	Lg-03	57	2	3	3	3	2	2	3	2	2	3	3	2	3	3	3	3	3	3	2	1	3	3	2	2	3	3	2	3	3	3	2	3	1	1	3	3	3	2	3	3	3	2	2	2	2	3	2
p003_1447597	Lg-03	59.9	2	3	3	3	2	2	3	2	2	3	3	2	3	3	3	3	3	3	2	3	3	3	2	2	3	3	2	3	3	2	2	3	1	1	3	3	3	2	3	3	3	2	2	2	2	1	3
p003_2841520	Lg-03	62	2	3	3	3	2	2	3	2	2	3	3	2	3	3	3	3	3	3	2	3	3	3	2	2	3	3	2	3	3	2	2	3	1	1	3	3	3	2	3	3	3	2	2	2	2	3	3
p003_1709084	Lg-03	68.5	2	3	3	3	2	2	3	3	2	2	3	2	3	3	3	3	3	3	2	3	3	2	2	2	3	3	2	3	3	2	2	3	1	1	3	3	3	2	3	3	3	3	1	2	2	3	3
p003_4071446	Lg-03	85.4	2	3	3	1	1	2	3	2	2	3	3	2	2	3	1	3	2	3	2	3	3	3	2	3	3	3	2	0	3	2	2	3	3	3	2	3	1	3	3	3	3	3	1	3	2	1	3
p003_2875711	Lg-03	96.8	2	3	3	3	1	2	3	2	2	3	3	2	2	1	1	1	3	3	2	1	3	3	2	3	3	3	2	3	2	2	2	3	3	3	2	3	3	2	3	3	3	2	3	3	2	1	3
p003_2729999	Lg-03	98.2	2	3	3	3	1	2	3	2	2	3	3	2	2	3	1	1	3	3	2	1	3	3	2	3	3	3	2	3	2	2	2	3	3	3	2	3	3	2	3	3	0	2	3	3	2	1	3
p003_2940509	Lg-03	111.8	2	3	3	3	1	2	3	2	2	3	3	2	3	3	3	1	3	3	2	1	3	3	2	2	3	3	2	0	3	2	2	2	3	3	2	3	3	2	2	3	2	3	1	3	2	3	3
p003_2628717	Lg-03	119.3	2	3	1	3	1	2	3	2	2	3	1	2	3	3	3	1	3	3	2	1	3	3	2	2	3	3	2	3	3	2	2	2	3	3	2	3	3	2	2	2	2	2	3	3	2	3	3
p003_2406032	Lg-03	133	2	3	1	3	1	2	3	2	2	3	1	2	2	3	1	1	2	3	3	3	3	3	2	2	3	3	2	3	2	2	2	3	3	3	2	3	3	2	2	3	3	2	3	3	2	1	3
p003_2406719	Lg-03	134.4	2	3	1	3	1	2	3	2	2	3	1	2	2	2	1	1	2	3	3	3	3	3	2	2	3	3	2	3	2	2	2	3	3	3	2	3	3	2	2	3	3	2	3	3	2	1	3
p003_2267405	Lg-03	145	2	2	3	3	1	2	3	2	2	3	3	2	2	2	1	1	2	3	2	3	3	3	2	2	3	3	2	3	3	2	2	3	3	3	2	3	3	2	2	0	2	2	3	3	2	1	3
p003_1573054	Lg-03	151.7	2	2	3	3	1	2	3	2	2	3	3	2	2	3	1	1	2	2	2	3	3	3	2	2	3	3	2	0	3	2	2	3	3	3	2	3	1	2	3	3	3	2	3	3	2	1	3
p003_1572892	Lg-03	154.6	2	3	3	3	1	2	3	2	2	3	3	2	2	3	1	1	2	3	2	3	2	3	2	2	3	3	2	3	3	2	2	3	3	3	2	3	1	2	3	3	3	2	3	3	2	1	3
p003_557729	Lg-03	158.2	2	3	3	3	1	2	3	2	2	3	3	2	2	3	1	1	2	3	2	3	3	3	2	2	3	3	2	3	2	2	2	3	3	3	2	3	3	2	2	3	3	2	3	3	2	1	3
p003_1944715	Lg-03	158.9	2	3	3	3	1	2	3	3	2	3	3	2	2	3	1	1	2	3	2	3	3	3	2	2	3	3	2	3	2	2	2	3	3	3	2	3	3	2	2	3	3	2	3	3	2	1	3
p003_2811937	Lg-03	164.6	2	3	3	2	1	3	3	3	2	3	3	3	2	3	1	1	2	3	2	3	3	3	2	2	1	1	3	3	2	2	2	3	3	3	2	3	3	2	2	3	3	2	2	3	2	1	3
p003_206848	Lg-03	167.5	2	3	3	3	1	3	3	3	2	3	3	3	2	3	1	1	2	3	2	3	3	3	2	2	1	1	3	3	2	2	2	3	3	3	2	3	3	2	3	3	3	2	3	3	2	1	3
p003_206830	Lg-03	171.7	2	3	3	3	1	2	3	3	2	3	3	2	2	3	1	1	2	3	2	3	3	3	2	2	3	3	2	3	2	2	2	3	3	3	2	3	3	2	3	3	3	2	3	3	2	1	3
p003_527880	Lg-03	173.9	2	3	3	3	1	2	3	2	2	3	3	2	2	3	1	3	2	3	2	3	3	3	2	2	3	3	2	3	2	2	2	3	3	3	2	3	3	2	3	3	3	2	3	3	2	1	3
p003_217413	Lg-03	175.3	2	3	3	3	1	2	3	2	2	3	3	2	2	3	1	3	2	3	2	3	3	3	2	2	3	3	2	3	2	2	2	3	3	3	2	3	3	2	3	0	3	2	3	3	2	1	3
p003_4017921	Lg-03	190.2	3	3	3	3	1	2	3	2	2	3	3	2	2	1	1	3	2	2	2	3	3	3	2	3	3	3	2	3	2	3	2	1	1	3	3	3	3	2	1	0	1	2	3	3	3	1	1
p003_4017256	Lg-03	191.7	3	3	3	2	1	2	3	2	2	3	3	2	2	1	1	3	2	2	2	3	3	3	2	3	2	3	2	3	2	3	2	1	1	3	3	3	3	2	1	3	1	2	3	3	3	1	1
p003_2276526	Lg-03	193.8	3	3	3	2	1	2	3	2	2	3	3	2	2	1	1	3	2	2	2	3	3	3	2	3	3	3	2	3	2	3	2	1	1	3	3	3	3	2	1	3	1	2	3	3	3	1	1
p003_2622055	Lg-03	195.2	3	3	3	3	1	2	3	2	2	3	3	2	2	1	1	3	2	2	2	3	3	3	2	3	3	3	2	2	2	3	2	1	1	3	3	3	3	2	1	3	1	2	3	3	3	1	1
p003_920607	Lg-03	196.6	3	3	3	3	1	2	3	2	2	3	3	2	2	1	1	3	2	2	2	3	3	3	2	3	3	3	2	3	2	3	2	1	1	3	3	3	3	2	1	3	1	2	3	3	3	1	1
p003_494368	Lg-03	198.8	3	3	3	3	1	2	3	2	2	3	3	2	2	1	1	3	2	3	2	3	3	0	2	3	3	3	2	0	2	3	2	1	1	3	3	3	3	2	1	0	0	2	3	3	3	1	1
p003_1904154	Lg-03	201.1	3	3	3	3	1	2	3	2	2	3	3	2	2	1	1	3	2	3	2	3	3	3	2	3	3	3	2	3	2	3	2	1	1	1	3	1	3	2	1	3	1	2	3	3	3	1	1
p003_813565	Lg-03	203.2	3	3	3	3	1	2	3	2	2	3	3	2	2	1	1	3	2	3	2	3	3	3	2	3	3	3	2	3	2	3	2	1	1	1	3	1	3	2	1	3	1	2	3	3	3	1	1
p003_3667783	Lg-03	204.6	3	3	3	3	1	2	3	2	2	3	3	2	2	1	1	3	2	3	2	3	3	3	2	2	3	3	2	3	2	3	2	1	1	1	3	1	3	2	1	3	1	2	3	3	3	1	1
p003_2855550	Lg-03	206	3	3	3	3	1	2	3	2	2	3	3	2	2	1	1	3	2	3	2	3	3	3	2	2	3	3	2	3	2	3	2	1	1	1	3	1	3	2	1	3	1	2	3	3	3	1	1
p003_2669258	Lg-03	206.7	3	3	3	3	1	2	3	2	2	3	3	2	2	1	1	3	2	3	2	3	3	3	2	2	3	3	2	3	2	3	2	1	1	1	3	1	3	3	1	3	1	2	3	3	3	1	1
p003_68638	Lg-03	211.7	3	3	3	3	1	2	3	2	2	3	3	2	2	1	1	1	2	3	2	3	3	3	2	2	3	3	2	3	3	3	3	1	1	1	3	1	3	3	3	1	1	2	3	3	3	1	1
p003_2365268	Lg-03	216	2	3	3	3	1	2	3	2	2	3	3	2	2	1	1	1	2	3	2	3	3	3	2	2	3	3	2	3	3	3	2	1	1	1	3	1	3	3	3	3	1	2	3	3	3	1	1
p003_4442901	Lg-03	217.4	2	2	3	3	1	2	3	2	2	3	3	2	2	1	1	1	2	3	2	3	3	3	2	2	3	3	2	3	3	3	2	1	1	1	3	1	3	3	3	3	3	2	3	3	3	1	1
p003_1299566	Lg-03	228.7	2	2	3	3	1	3	3	3	2	3	3	3	2	1	1	1	3	3	2	1	3	3	2	2	1	1	3	3	3	3	2	1	1	1	3	1	3	3	3	3	1	2	3	3	3	1	1
p003_255805	Lg-03	236	3	2	1	3	1	3	3	3	2	3	1	3	2	1	1	1	3	3	2	1	3	3	2	2	1	1	3	3	3	3	2	1	1	1	3	1	3	3	3	0	3	2	3	3	3	1	1
p003_2267809	Lg-03	239.6	3	3	1	3	1	3	3	3	2	3	1	3	2	1	1	1	3	3	2	1	3	3	2	2	1	1	3	3	3	3	3	1	1	1	3	1	3	3	3	1	3	3	1	3	3	1	1
p003_4432250	Lg-03	241.8	3	3	1	3	1	3	3	2	2	3	1	3	3	1	1	1	3	3	2	1	3	3	2	2	1	1	3	3	3	3	3	1	1	1	3	1	3	3	3	1	3	3	1	3	3	3	1
p003_116479	Lg-03	246.8	3	3	1	3	1	3	3	2	2	3	1	3	3	1	3	1	3	3	2	1	1	3	2	2	3	1	3	3	3	3	1	3	1	1	3	1	3	3	1	1	3	3	1	3	3	3	1
p003_3266222	Lg-03	251.1	3	3	1	3	1	3	3	2	2	3	1	3	3	1	3	1	3	3	2	1	1	3	2	2	3	1	3	3	3	3	3	3	1	1	3	1	3	3	1	1	3	2	3	3	3	3	1
p003_1910938	Lg-03	262.3	3	3	1	3	1	3	1	3	2	3	1	3	2	1	1	1	3	1	3	1	1	3	2	2	1	1	3	3	3	3	3	1	1	1	3	1	1	3	1	1	1	2	3	3	3	1	1
p003_217417	Lg-03	263.7	3	3	1	3	1	3	1	3	2	3	1	3	2	1	1	1	3	3	3	1	3	3	2	2	1	1	3	3	3	3	3	1	1	1	3	1	1	3	1	1	1	2	3	3	3	1	1
p003_119517	Lg-03	264.4	3	3	1	3	1	3	1	3	2	3	1	3	2	1	1	1	3	3	3	1	3	3	2	2	1	1	3	3	3	3	3	1	1	1	3	1	1	3	1	1	1	2	3	3	3	1	1
p003_119409	Lg-03	265.1	3	3	1	3	1	3	1	3	2	3	1	3	2	1	1	1	3	3	3	1	3	3	2	2	1	1	3	3	3	3	3	1	1	1	3	1	1	3	1	1	1	2	3	1	3	1	1
p003_3304887	Lg-03	269.4	3	3	1	3	1	3	3	3	2	3	1	3	2	1	1	1	3	3	3	1	3	3	2	2	1	1	3	0	3	3	3	1	1	1	3	1	1	3	1	1	1	3	1	1	1	1	1
p003_3041002	Lg-03	272.3	3	3	1	3	1	3	3	3	2	3	1	3	2	1	1	1	3	3	3	1	3	3	2	2	1	1	3	3	3	3	3	1	1	1	3	1	1	1	3	1	1	3	1	3	3	1	1
p003_2399072	Lg-03	273.7	3	3	1	3	1	3	3	3	2	3	1	3	2	1	1	1	3	3	3	1	3	3	2	2	1	1	3	3	0	3	3	1	1	1	3	1	1	1	1	1	1	3	1	3	3	1	1
p003_2399420	Lg-03	274.4	3	3	1	3	1	3	3	3	2	3	1	3	2	1	1	1	3	3	3	1	3	3	0	2	1	1	3	0	3	3	3	1	1	1	3	1	1	3	1	1	0	3	1	3	3	1	1
p003_206362	Lg-03	276.6	3	3	1	3	1	3	3	3	2	3	1	3	2	1	1	1	3	3	3	1	3	3	2	2	1	1	3	3	3	3	2	1	1	1	3	1	1	3	1	3	1	3	1	3	3	1	1
p003_1903716	Lg-03	287.9	3	3	1	1	1	3	1	3	2	3	1	3	3	1	1	1	3	1	3	1	1	1	3	1	1	1	3	1	3	3	2	1	1	1	3	1	1	3	1	3	1	3	1	3	3	1	1
p003_2276217	Lg-03	292.1	3	3	1	1	1	3	1	3	3	3	1	3	3	1	1	1	3	3	3	1	1	1	3	1	1	1	3	1	3	3	2	1	1	3	3	3	1	3	1	3	1	3	1	3	3	1	1
p003_936229	Lg-03	293.5	3	3	1	1	1	3	1	3	3	3	1	3	3	1	1	1	3	3	3	1	1	1	3	1	1	1	3	1	3	3	2	1	1	3	3	3	1	3	1	2	1	3	1	3	3	1	1
p003_935849	Lg-03	294.9	3	3	1	1	1	3	1	3	3	3	1	3	2	1	1	1	3	3	3	1	1	1	3	1	1	1	3	1	3	3	2	1	1	3	3	3	1	3	1	3	1	3	1	3	3	1	1
p003_1817947	Lg-03	304.5	3	3	1	1	1	2	1	2	3	3	1	2	2	1	1	1	3	3	3	1	1	3	3	1	3	3	2	3	3	3	2	1	1	3	3	3	1	3	1	3	1	2	1	3	3	1	3
p003_1819612	Lg-03	305.9	3	3	1	1	1	2	1	2	3	3	1	2	3	1	1	1	3	3	3	1	1	3	3	1	3	3	2	3	3	3	2	1	1	3	3	3	1	3	1	3	1	2	1	3	3	1	3
p004_557649	Lg-04	0	3	2	1	1	3	1	3	1	3	1	3	2	1	1	3	1	1	3	1	3	2	3	3	3	1	3	2	3	2	2	1	1	2	1	1	2	1	3	2	2	1	1	3	3	3	3	3
p004_435959	Lg-04	7.2	3	2	1	1	3	1	3	1	3	1	3	3	1	1	3	1	1	3	1	3	3	1	3	3	1	3	3	1	3	3	1	1	2	1	1	3	1	3	2	2	1	1	3	3	2	3	3
p004_143400	Lg-04	17.7	3	3	1	1	3	1	3	1	1	1	3	3	1	1	1	3	1	3	1	3	3	1	3	3	3	3	1	1	3	3	1	1	3	1	1	3	3	3	2	0	1	1	3	3	2	3	3
p004_219551	Lg-04	23.6	3	3	1	1	3	1	3	1	1	1	3	2	3	1	3	3	1	3	1	3	3	3	3	3	3	3	3	3	3	3	1	1	3	1	3	3	3	3	2	2	1	1	3	3	2	3	3
p004_1812682	Lg-04	34.8	3	3	1	1	3	3	3	1	1	1	3	3	3	1	3	3	1	3	3	1	3	3	3	3	3	3	1	3	1	2	3	1	3	1	3	3	3	2	2	2	1	1	3	3	2	2	3
p004_655150	Lg-04	48.6	3	3	1	1	1	3	3	1	1	1	3	3	3	1	1	1	1	3	3	1	3	3	3	3	3	3	1	3	1	2	1	1	1	1	1	3	3	2	3	3	1	1	3	3	3	3	1
p004_392520	Lg-04	51.4	3	3	1	1	1	3	3	1	1	1	3	3	3	1	1	1	1	3	3	1	3	1	3	3	3	3	1	1	3	2	1	1	1	1	1	3	3	2	3	3	1	1	3	3	3	3	1
p004_324193	Lg-04	56.4	1	3	1	1	1	3	3	1	1	1	3	3	3	1	1	1	1	3	3	1	3	1	3	3	3	3	1	1	1	2	1	1	1	3	1	3	3	2	3	3	1	1	2	3	3	3	1
p004_515198	Lg-04	58.5	1	3	1	1	1	3	3	1	1	1	3	3	3	1	1	1	1	3	3	1	3	1	3	3	3	3	1	1	1	2	1	1	1	3	1	3	3	2	3	3	1	1	3	3	2	3	1
p004_636867	Lg-04	60.7	1	3	1	1	1	3	3	1	1	1	3	3	3	1	1	1	1	3	3	1	3	1	3	3	2	3	1	0	1	2	1	1	1	3	1	3	3	2	3	0	1	1	3	3	3	3	1
p004_1514487	Lg-04	63.6	1	3	1	1	1	3	3	1	1	1	3	3	3	1	1	1	1	3	3	1	3	1	2	3	3	2	1	3	1	2	1	1	1	3	1	3	3	2	3	1	1	1	3	3	3	3	1
p004_741309	Lg-04	67.1	1	3	1	1	1	3	3	1	1	1	3	3	3	1	3	1	1	3	3	1	3	1	3	3	3	3	1	1	1	2	1	1	1	3	1	3	3	2	3	1	1	1	3	3	3	3	1
p004_987619	Lg-04	72.9	3	3	1	1	1	3	3	1	1	1	3	3	3	1	3	1	1	3	3	1	3	1	3	3	3	3	1	1	1	2	3	1	3	3	2	3	3	2	2	1	1	1	3	3	2	3	3
p004_1159236	Lg-04	74.3	3	3	1	1	1	3	3	1	1	1	3	3	3	1	3	1	1	3	3	1	3	1	3	3	3	3	1	1	1	2	3	1	3	3	2	1	3	2	2	3	1	1	3	3	2	3	3
p004_1073007	Lg-04	76.4	3	3	1	1	1	3	3	1	1	1	3	3	3	1	3	1	1	3	3	1	3	1	3	3	3	3	1	1	1	2	3	1	3	3	2	3	3	2	2	1	1	1	3	3	2	3	3
p004_1552962	Lg-04	83.6	3	1	3	1	1	3	3	1	1	1	1	3	3	3	3	1	1	3	3	1	3	1	3	3	3	3	1	1	1	2	3	3	3	3	2	3	2	2	2	1	1	1	3	3	2	3	3
p004_996897	Lg-04	84.3	3	1	3	1	1	3	3	1	1	1	1	3	3	3	3	1	1	3	3	1	3	1	3	3	3	3	1	1	1	2	3	3	3	3	2	3	2	2	2	1	1	1	3	3	2	3	1
p004_652332	Lg-04	87.9	3	1	3	1	1	3	3	1	1	1	1	3	3	3	3	1	1	3	3	1	3	1	3	3	3	3	1	1	1	3	3	3	3	3	2	1	2	2	3	1	1	1	3	3	2	3	1
p004_257702	Lg-04	88.6	3	1	3	1	1	3	3	1	1	1	1	3	1	3	3	1	1	3	3	1	3	1	3	3	3	3	1	1	1	3	3	3	3	3	2	1	2	2	3	1	1	1	3	3	2	3	1
p004_979223	Lg-04	90.1	3	1	3	1	1	3	3	1	1	1	1	3	0	3	3	1	1	3	3	1	3	1	3	3	3	3	1	1	1	3	3	3	3	3	2	1	2	2	3	0	1	1	3	0	2	3	1
p004_769676	Lg-04	90.9	3	1	3	1	1	3	3	1	1	1	1	3	2	3	3	1	1	3	3	1	3	1	3	3	3	3	1	1	1	3	3	3	3	3	2	1	2	2	3	1	1	1	3	3	2	3	1
p004_1888680	Lg-04	96.1	3	1	3	1	1	3	3	1	1	1	1	3	2	3	3	1	1	2	2	1	3	1	3	3	3	3	1	0	1	3	3	3	3	3	2	1	2	2	3	0	3	3	2	3	2	3	1
p004_510860	Lg-04	105.3	1	1	3	1	1	3	3	1	3	1	1	3	2	3	3	3	1	2	2	1	3	1	3	3	3	3	1	1	1	3	2	3	3	3	2	3	2	2	3	1	3	3	2	1	2	3	1
p004_510770	Lg-04	107.4	1	1	3	1	1	3	3	1	3	1	1	3	3	3	3	3	1	2	2	1	3	1	3	3	3	3	1	1	1	3	2	3	3	3	2	3	2	2	3	1	3	1	3	1	2	3	1
p004_511323	Lg-04	110.3	1	1	3	1	1	3	3	1	3	1	1	3	3	3	3	3	1	3	3	1	3	1	3	3	3	3	1	1	1	3	2	3	3	3	2	3	2	2	3	1	3	1	3	1	2	3	1
p004_321215	Lg-04	111.7	1	1	3	1	1	3	3	1	3	1	1	3	3	3	3	3	1	3	3	1	3	1	3	3	3	3	1	1	1	3	2	3	3	3	3	3	2	2	3	0	3	1	3	1	2	3	1
p004_762604	Lg-04	112.4	1	1	3	1	1	3	3	1	3	1	1	3	3	3	3	3	1	3	3	1	3	1	3	3	3	3	1	1	1	3	2	3	3	3	2	3	2	2	3	1	3	1	3	1	2	3	1
p004_761646	Lg-04	116.1	1	1	3	1	1	3	3	1	3	1	1	3	3	3	3	3	3	3	3	1	3	1	3	3	1	3	1	1	1	3	2	3	3	3	2	3	2	2	3	0	0	1	3	1	2	3	1
p004_320975	Lg-04	119	1	1	3	1	1	3	3	1	3	1	1	3	2	3	3	3	3	3	3	1	3	1	3	3	3	3	1	1	1	3	2	2	3	3	3	3	2	2	3	1	3	1	3	1	2	3	1
p004_554253	Lg-04	130.1	1	1	3	1	1	3	3	1	1	1	1	3	2	3	3	1	3	2	2	1	3	1	3	3	3	3	1	1	1	3	3	3	3	3	2	1	2	2	3	1	3	1	3	3	2	3	1
p004_554334	Lg-04	131.5	1	1	3	1	1	3	3	1	1	1	1	3	3	3	3	1	3	2	2	1	3	1	3	3	2	3	1	1	1	3	3	3	3	3	2	1	2	2	3	1	3	1	3	3	2	3	1
p004_709153	Lg-04	135.8	3	1	3	1	1	3	3	1	3	1	1	3	3	3	3	1	3	2	2	1	3	1	3	3	3	3	1	1	1	3	3	3	3	3	2	1	2	2	3	1	3	3	2	3	2	3	1
p004_709058	Lg-04	138.6	3	1	3	1	1	3	3	1	3	1	1	3	3	3	3	1	1	2	2	1	3	1	3	3	1	3	1	1	1	3	3	3	3	3	2	1	2	2	3	1	3	3	2	3	2	3	1
p004_808532	Lg-04	140	3	1	3	1	1	3	3	1	1	1	1	3	3	3	3	1	1	2	2	1	3	1	3	3	3	3	1	1	1	3	3	3	3	3	2	1	2	2	3	1	3	3	2	3	2	3	1
p004_730111	Lg-04	141.4	3	1	3	1	1	3	3	1	1	1	1	3	3	3	3	1	1	2	2	1	3	1	3	3	3	3	1	1	1	3	3	3	3	3	2	1	2	2	3	1	3	1	3	3	2	3	1
p004_490435	Lg-04	144.2	3	1	3	1	1	3	3	1	1	1	1	3	3	3	3	1	1	3	3	1	3	1	3	3	3	3	1	1	1	3	3	3	3	3	2	1	2	2	3	1	3	1	3	3	2	3	1
p004_2043052	Lg-04	144.9	3	1	3	1	1	3	3	1	1	1	1	3	3	3	3	1	1	3	3	1	3	1	3	3	2	3	1	1	1	3	3	3	3	3	2	1	2	2	3	1	3	1	3	3	2	3	1
p004_2042536	Lg-04	149.9	3	1	3	3	1	2	3	1	1	1	1	2	3	3	3	1	1	3	3	1	3	3	3	2	2	3	3	1	1	3	3	3	3	3	2	1	2	2	3	1	3	1	3	3	2	3	1
p004_1016752	Lg-04	154.2	3	1	3	3	1	2	3	1	1	1	1	2	3	3	3	1	1	3	3	1	2	3	2	2	2	3	3	3	1	3	3	3	3	3	2	1	2	2	3	1	1	1	3	3	2	3	1
p004_74102	Lg-04	157.7	3	1	3	3	1	2	3	3	1	1	1	2	3	3	3	1	1	3	3	1	2	3	2	2	2	2	3	3	1	3	3	3	3	3	2	1	2	2	3	1	1	1	3	3	2	3	1
p004_533738	Lg-04	158.4	3	1	3	3	1	2	3	3	1	1	1	2	2	3	3	1	1	3	3	1	2	3	2	2	2	2	3	3	1	3	3	3	3	3	2	1	2	2	3	1	1	1	3	3	2	3	1
p004_821632	Lg-04	166.4	3	1	2	3	1	2	2	3	1	1	3	2	2	3	3	1	1	2	3	1	2	3	2	2	2	2	3	3	1	3	3	3	3	3	2	1	2	2	3	1	1	1	3	3	2	3	1
p004_158647	Lg-04	174.4	3	3	2	3	3	2	2	3	1	1	3	2	2	3	3	3	1	2	3	3	2	3	2	2	2	2	3	3	1	3	3	3	3	3	2	1	2	2	3	1	1	1	3	3	2	3	1
p004_596446	Lg-04	175.1	3	3	2	3	3	2	2	3	1	1	3	2	2	3	3	3	1	2	3	3	2	3	2	2	2	2	3	3	1	3	3	3	3	3	2	1	2	2	3	1	1	1	3	3	2	3	1
p004_754323	Lg-04	177.9	3	1	2	3	3	2	2	3	1	1	3	2	2	3	2	3	3	2	3	3	2	3	2	2	2	2	3	3	1	3	3	3	3	3	2	1	2	2	3	1	1	1	3	3	2	3	1
p004_997350	Lg-04	184.4	3	3	2	3	3	2	2	3	1	1	3	2	3	3	2	3	3	2	3	3	2	3	2	2	2	2	3	3	1	2	3	3	3	3	2	3	2	2	2	1	1	3	2	3	2	3	1
p004_51411	Lg-04	187.9	3	3	2	3	3	2	2	3	3	1	3	2	2	3	3	3	3	2	2	3	2	3	2	2	2	2	3	3	1	2	3	3	3	3	2	3	2	2	2	1	1	3	2	3	2	3	1
p004_1424238	Lg-04	194.7	3	3	2	3	2	2	2	3	3	1	3	2	2	3	3	3	1	2	2	3	2	0	2	2	2	2	3	3	1	3	3	3	3	3	2	1	2	2	3	0	0	3	2	3	2	3	1
p004_1006210	Lg-04	199.9	3	3	2	3	3	2	2	1	3	1	1	2	2	3	3	3	1	2	2	3	2	3	3	2	2	3	3	3	1	3	3	3	3	3	2	1	2	2	3	1	1	3	2	3	2	3	1
p004_97902	Lg-04	211.7	3	1	2	3	3	2	2	1	1	1	2	2	3	3	2	3	1	3	3	3	3	3	3	2	2	3	3	0	1	3	3	3	3	3	2	1	2	2	3	0	3	1	3	3	2	3	1
p008_1462682	Lg-05	0	1	2	2	2	1	3	1	1	3	3	3	1	1	2	3	3	1	3	1	3	1	1	1	3	3	1	3	1	3	3	1	3	3	3	1	3	3	1	3	1	1	3	1	1	3	2	1
p008_21229	Lg-05	12	1	3	2	1	3	3	3	1	3	1	3	1	1	3	1	3	1	3	1	3	1	1	1	3	3	1	3	1	3	3	1	3	3	3	3	1	3	1	3	3	1	3	1	1	3	3	1
p008_3812298	Lg-05	14.1	1	3	2	1	3	3	3	1	3	1	3	1	1	3	1	3	1	3	1	3	1	1	1	3	3	1	3	1	3	3	1	3	3	3	3	1	3	1	3	3	1	3	1	1	3	3	1
p008_2407537	Lg-05	17.6	1	3	3	1	3	3	3	1	3	1	3	1	1	3	1	1	1	3	1	3	1	1	1	3	3	1	3	1	3	3	1	3	3	3	3	1	3	1	3	1	1	3	1	1	3	3	1
p008_2503287	Lg-05	21.1	1	3	3	1	3	1	3	1	3	1	3	1	1	1	1	3	1	3	1	3	1	1	1	3	3	1	3	1	3	3	1	3	3	3	3	1	3	1	3	3	1	3	1	1	3	3	1
p008_2407563	Lg-05	24	1	3	3	1	3	3	3	1	3	1	3	1	1	1	1	3	1	3	1	3	1	1	1	3	1	1	3	1	3	3	1	3	3	3	1	1	3	1	3	3	1	3	1	1	3	3	1
p008_2407480	Lg-05	26.1	1	3	3	1	3	3	3	1	3	1	3	1	1	1	1	3	1	3	1	3	1	1	1	3	3	1	3	1	3	3	1	3	3	3	1	1	3	1	3	3	1	3	1	1	3	3	1
p008_2407494	Lg-05	26.8	1	3	3	1	3	3	3	1	3	1	3	1	1	3	1	3	1	3	1	3	1	1	1	3	3	1	3	1	3	3	1	3	3	3	1	1	3	1	3	3	1	3	1	1	3	3	1
p008_1627141	Lg-05	38.3	1	3	2	1	3	2	3	3	3	1	3	1	1	2	1	3	1	3	1	0	1	1	2	2	2	1	3	1	3	3	1	1	3	3	3	3	3	1	3	0	0	3	3	3	3	3	1
p008_1918019	Lg-05	42.8	1	3	3	1	3	2	3	3	3	1	3	1	3	2	1	3	1	3	3	3	1	3	2	2	2	1	3	1	3	3	1	3	3	3	3	3	3	1	3	3	1	3	3	3	3	3	1
p008_1679101	Lg-05	44.3	1	3	3	1	3	2	3	3	3	1	3	1	3	2	1	3	1	3	3	3	1	3	2	2	2	1	3	0	3	3	1	3	3	3	3	3	3	1	3	0	1	3	3	3	0	3	1
p008_1845177	Lg-05	46.5	1	3	3	1	3	2	3	3	3	1	3	1	3	2	1	3	1	3	3	3	1	3	2	2	3	1	3	1	3	3	1	3	3	3	3	3	3	1	3	3	1	3	3	3	1	3	1
p008_1409898	Lg-05	49.3	1	3	3	1	3	2	2	3	3	1	3	1	3	3	1	3	1	3	3	3	1	3	2	2	3	1	3	1	3	3	1	3	3	3	3	3	3	1	3	3	1	3	3	3	1	3	1
p008_420091	Lg-05	50	1	3	3	1	3	2	2	3	3	1	3	1	3	3	1	3	1	3	3	3	1	3	2	2	3	1	3	1	3	3	1	3	3	3	3	3	3	1	3	1	0	3	3	0	1	3	1
p008_293270	Lg-05	51.5	1	3	3	1	3	2	2	3	3	1	3	1	3	3	1	3	1	3	3	3	1	1	2	2	3	1	3	1	3	2	1	3	3	3	3	3	3	1	3	1	1	3	3	3	1	3	1
p008_2151713	Lg-05	52.9	1	3	3	1	3	2	2	3	3	1	3	1	3	3	1	3	1	3	3	3	1	3	2	2	3	1	3	1	3	2	1	3	3	3	3	3	3	1	3	3	1	3	3	3	1	3	1
p008_2151074	Lg-05	55.7	1	3	3	1	3	2	2	3	3	1	3	1	3	3	1	3	1	3	3	3	1	3	2	2	3	1	3	1	2	2	1	3	3	3	3	3	2	3	3	3	1	3	3	3	1	3	1
p008_3558684	Lg-05	57.1	1	3	3	1	3	2	3	3	3	1	3	1	3	3	1	3	1	3	3	3	1	0	2	2	3	1	3	0	2	2	1	3	3	3	3	3	2	3	3	3	1	3	3	3	1	3	1
p008_44865	Lg-05	63.1	1	3	3	3	3	2	3	3	3	1	3	3	3	3	1	3	1	3	3	3	2	3	2	2	3	3	2	3	2	2	1	3	3	3	3	3	3	3	3	3	1	3	3	3	1	3	1
p008_126058	Lg-05	74.5	3	3	3	3	3	2	3	3	3	1	3	3	3	1	3	3	1	3	3	3	2	3	2	2	3	3	2	1	2	2	3	3	3	1	3	3	3	3	2	0	1	1	3	2	1	3	1
p008_126060	Lg-05	75.9	3	3	3	3	3	2	3	3	3	1	3	3	3	1	3	3	1	3	3	3	2	3	2	2	3	3	2	1	2	2	3	3	3	3	3	3	1	3	2	0	1	1	3	2	1	3	1
p008_3196781	Lg-05	86.6	2	3	3	3	3	2	3	3	3	1	3	3	3	1	3	3	1	3	3	3	2	3	2	2	3	3	2	3	3	2	2	3	3	3	3	3	1	1	2	2	1	3	2	2	1	3	1
pXXX_3562183	Lg-05	90.8	2	3	3	3	2	2	3	3	3	1	3	3	3	1	2	3	1	3	3	3	2	2	2	2	3	3	2	3	3	2	2	3	3	3	3	3	1	1	2	2	1	3	2	2	3	3	3
p005_1887054	Lg-05	95.1	2	3	3	3	2	2	3	3	3	1	3	3	3	3	2	3	3	3	3	3	2	2	2	2	3	3	2	3	2	2	2	3	3	3	3	3	3	3	2	2	1	3	2	2	3	3	3
p005_1110544	Lg-05	98	2	3	3	3	2	2	3	3	3	1	3	3	3	3	3	3	3	3	3	3	2	2	2	2	3	3	2	2	2	2	2	3	3	3	3	3	3	2	2	2	1	3	2	2	3	3	3
p005_1110531	Lg-05	99.4	2	3	3	3	2	2	3	3	3	1	3	2	3	3	3	3	3	3	3	3	2	2	2	2	3	3	2	2	2	2	2	3	3	3	3	3	3	3	2	2	1	3	2	2	3	3	3
p005_1103293	Lg-05	101.5	2	3	3	3	2	2	3	3	3	1	3	2	3	3	3	3	3	3	3	3	2	3	2	2	3	2	2	0	2	2	2	3	3	3	3	3	3	3	2	2	1	3	2	2	3	3	3
p005_1246242	Lg-05	103	2	3	3	3	2	2	3	3	3	1	3	3	3	3	3	3	3	3	3	3	2	3	2	2	3	3	2	3	2	2	2	3	3	3	3	3	3	3	2	2	0	3	2	2	3	3	3
p008_1699446	Lg-05	104.4	2	3	3	3	3	2	3	3	3	1	3	3	3	3	3	3	3	3	1	3	2	3	2	2	3	3	2	3	2	2	2	3	3	3	3	3	3	3	2	2	1	3	2	2	3	3	3
p008_3196379	Lg-05	105.8	2	3	3	3	3	2	3	3	3	1	3	3	3	3	3	3	3	3	3	3	2	3	2	2	3	3	2	3	2	2	2	3	3	3	3	3	3	3	2	2	1	3	2	2	3	3	1
p005_1675849	Lg-05	107.9	2	3	3	3	2	2	3	3	3	1	3	3	3	3	3	3	3	3	3	3	2	3	2	2	3	3	2	3	2	2	2	3	3	3	3	3	3	3	2	2	1	3	2	2	3	3	3
p008_958034	Lg-05	110	2	3	3	3	2	2	3	3	3	1	3	3	3	3	3	3	3	3	3	3	2	3	2	2	3	3	2	3	2	2	2	1	3	3	3	3	3	3	2	2	1	3	2	2	3	3	3
p008_647939	Lg-05	112.9	2	3	3	3	2	2	3	3	3	1	3	3	3	3	3	3	3	3	3	3	2	3	2	2	1	3	2	3	2	2	2	1	3	1	3	3	3	3	2	2	1	3	2	2	3	3	3
p005_1110117	Lg-05	117.2	2	3	3	3	2	2	3	1	3	1	3	3	1	3	3	3	3	3	3	3	2	3	2	2	1	3	2	3	2	2	2	3	3	3	3	3	3	3	2	2	1	1	2	2	3	3	3
p005_1110134	Lg-05	120	2	3	3	3	2	2	3	1	3	1	3	3	1	3	3	3	3	3	3	3	2	0	2	2	1	3	2	3	2	2	2	3	3	3	3	1	3	3	2	2	1	1	2	2	3	3	3
p008_3196442	Lg-05	126.6	2	3	3	3	3	3	3	1	3	1	3	3	1	3	3	3	3	3	3	3	2	1	3	3	1	3	2	3	2	3	2	3	3	3	3	1	3	3	2	2	1	3	2	2	3	3	1
p008_1584579	Lg-05	127.3	2	3	3	3	3	3	3	1	3	1	3	3	1	3	3	3	3	3	3	3	2	1	3	3	1	3	2	3	2	3	2	3	3	3	3	1	3	3	2	0	1	3	2	2	3	3	1
p005_419682	Lg-05	131.7	2	3	3	3	2	3	3	1	3	1	3	3	1	3	3	3	3	3	3	3	2	1	3	3	1	3	2	3	2	3	2	3	3	3	3	1	3	3	2	2	1	1	3	2	3	3	3
p005_485068	Lg-05	133.1	2	3	3	3	2	3	3	1	3	1	3	3	1	3	3	3	3	3	3	3	2	1	3	3	1	3	2	3	2	3	2	3	3	3	3	1	3	3	2	2	1	1	3	2	3	3	3
p008_3041547	Lg-05	133.8	2	3	3	3	2	3	3	1	3	1	3	3	1	3	3	3	3	3	3	3	2	1	3	3	1	3	2	2	2	3	2	3	3	3	3	1	3	3	2	2	1	1	3	2	3	3	3
p005_1219883	Lg-05	134.5	2	3	3	3	2	3	3	1	3	1	3	3	1	3	3	3	3	3	3	3	2	1	3	3	1	3	2	0	2	3	2	3	3	3	3	1	3	3	2	2	1	1	3	2	3	3	3
p005_1961359	Lg-05	139.6	2	1	3	1	2	3	3	1	3	1	3	1	1	3	3	3	3	3	3	3	3	1	3	3	1	1	3	1	2	3	2	3	3	3	3	1	3	3	2	2	1	1	3	2	3	3	3
p005_1103301	Lg-05	141.7	2	3	3	1	2	3	3	1	3	1	3	1	1	3	3	3	3	3	3	3	3	1	3	3	1	1	3	0	2	3	2	3	1	3	3	1	3	1	2	2	1	1	3	2	3	3	3
p008_3562624	Lg-05	150	2	3	3	1	3	3	3	1	3	1	3	1	1	1	3	3	1	3	3	3	3	1	3	3	1	1	3	1	3	3	2	3	3	3	3	1	1	1	2	0	1	1	2	2	3	3	1
p005_2250704	Lg-05	158.2	2	3	3	1	3	3	3	1	1	1	3	1	1	1	3	3	1	1	3	3	3	1	3	3	1	1	3	1	3	3	3	3	3	3	3	3	1	1	2	3	1	1	3	2	3	3	1
pXXX_1537824	Lg-05	161	2	2	3	1	2	3	3	1	1	1	3	1	1	1	3	3	1	1	3	3	1	1	3	3	1	1	3	1	3	3	2	3	3	3	3	3	1	1	2	3	1	1	3	2	3	3	1
p005_1559254	Lg-05	164.5	2	2	3	1	2	3	3	1	1	1	3	1	1	1	3	3	1	1	3	3	3	1	3	3	1	1	3	1	3	3	2	3	3	3	3	3	1	1	2	3	1	1	3	2	3	3	1
pXXX_6392579	Lg-05	167.4	2	2	3	1	2	3	3	1	1	3	3	1	1	1	3	3	1	1	3	3	3	1	3	3	1	1	3	1	3	3	2	3	3	3	3	3	1	1	2	3	1	1	3	3	3	3	1
p005_1680180	Lg-05	168.1	2	2	3	1	2	3	3	1	1	3	3	1	1	1	3	3	1	1	3	3	3	1	3	3	1	1	3	1	3	3	2	3	3	3	3	3	1	1	2	3	1	1	3	1	3	3	1
p005_1185110	Lg-05	168.8	2	2	3	1	2	3	3	1	1	3	3	1	1	1	3	3	1	1	3	3	3	1	3	3	1	1	3	1	3	3	2	3	3	3	3	3	1	1	2	3	1	1	3	1	3	3	1
p005_1669884	Lg-05	171.6	2	2	3	1	2	3	3	1	3	3	1	1	1	1	3	3	1	1	3	3	3	1	3	3	1	1	3	1	3	3	2	3	3	3	3	3	1	1	2	1	1	1	3	1	3	3	1
p005_2354707	Lg-05	176.6	2	2	3	1	2	3	3	1	3	3	1	1	1	1	3	3	1	1	3	3	1	1	3	3	1	3	3	1	3	3	2	3	3	3	3	3	1	1	2	2	1	1	3	1	3	3	3
p005_1311083	Lg-05	194.2	3	1	3	1	3	1	3	3	3	3	1	3	1	3	1	3	1	1	1	1	1	1	3	3	1	3	3	3	3	3	3	2	1	3	3	3	1	1	2	3	1	1	3	1	2	3	2
p005_720840	Lg-05	197.7	3	1	3	1	3	1	3	3	3	3	1	3	1	3	1	3	1	1	1	1	1	1	2	3	1	3	3	3	3	3	3	2	1	3	3	3	1	1	2	3	1	1	3	1	2	3	2
p005_229963	Lg-05	204.2	3	1	2	1	3	3	3	2	3	3	1	2	1	3	1	3	1	1	1	1	1	1	3	2	1	3	3	3	3	3	3	2	1	3	3	3	1	1	2	3	1	3	2	1	2	3	2
p005_1415103	Lg-05	206.3	3	1	3	1	3	3	3	2	3	3	1	2	1	3	1	3	1	1	1	1	1	1	3	2	0	3	3	0	3	3	3	2	1	3	3	3	1	1	2	3	1	3	2	1	2	3	2
p006_932043	Lg-06	0	1	1	1	3	3	2	3	3	1	1	3	2	2	3	2	2	2	2	2	3	3	3	2	2	3	2	2	2	3	3	3	1	1	3	1	3	2	1	3	1	3	3	2	3	1	3	3
p006_2124072	Lg-06	14.5	1	3	1	1	3	3	3	1	1	1	3	3	2	3	2	2	2	3	2	3	1	1	3	3	1	3	3	3	3	3	3	1	1	3	1	3	2	1	3	1	3	1	3	3	1	3	3
p006_1111932	Lg-06	19.6	1	3	1	3	3	3	2	1	3	1	3	3	3	3	2	2	2	3	2	3	1	1	3	3	1	3	3	3	3	3	3	1	1	1	1	3	2	1	3	1	3	1	3	3	1	3	3
p006_260703	Lg-06	30.9	1	3	1	3	3	3	1	1	3	1	1	3	3	3	2	2	3	3	3	1	1	1	3	3	1	3	3	3	3	3	3	1	1	1	1	3	2	1	3	1	3	1	3	3	1	3	3
p006_571770	Lg-06	36.7	1	3	1	1	3	3	1	1	1	1	1	3	3	3	2	2	3	3	3	1	1	1	3	3	1	3	3	3	3	3	2	1	1	3	1	3	2	1	3	1	3	1	3	3	1	3	3
p006_67183	Lg-06	46.3	1	1	1	1	3	3	1	1	1	1	1	3	1	3	2	3	2	3	3	1	1	3	3	3	3	3	3	3	3	3	3	1	1	3	1	3	2	1	3	1	3	1	3	3	1	3	3
p006_27538	Lg-06	49.9	1	1	1	1	3	3	1	3	1	1	1	3	1	3	2	3	2	3	3	1	1	3	3	3	3	3	3	3	3	2	3	1	1	3	1	3	2	1	3	1	3	2	3	3	1	3	3
p006_2708359	Lg-06	53.5	1	1	1	1	3	3	1	1	1	1	1	3	1	3	2	3	2	3	3	1	1	3	3	3	3	3	3	3	3	2	3	1	1	3	1	3	2	1	3	1	3	3	3	3	1	3	3
p006_1288651	Lg-06	55.6	1	1	1	1	3	3	1	1	1	1	1	3	1	3	2	3	3	3	3	1	1	3	3	3	3	3	3	3	3	2	3	1	1	3	1	3	3	1	1	1	3	3	3	3	1	3	3
p006_2689249	Lg-06	63.7	1	1	1	1	3	3	1	1	1	1	1	3	1	1	2	3	3	3	3	1	1	3	3	3	3	3	3	3	3	3	2	3	1	3	3	1	1	1	3	1	3	3	3	3	1	3	3
p006_1417933	Lg-06	65.8	3	1	1	1	3	3	1	1	1	1	1	1	1	1	2	3	3	3	3	1	1	3	3	3	3	3	3	3	3	3	2	3	1	3	3	1	1	1	3	1	3	3	3	3	1	3	3
p006_484728	Lg-06	67.2	3	1	1	1	3	3	1	1	1	1	1	1	1	1	2	3	3	3	3	3	1	3	3	3	3	3	3	3	3	3	2	3	1	3	3	1	1	1	3	1	3	3	3	3	1	3	3
p006_1141680	Lg-06	75.2	1	1	1	1	3	3	1	1	1	1	1	1	1	1	2	3	3	1	3	3	1	1	1	3	1	3	3	3	3	3	2	3	1	3	3	1	1	1	1	1	3	1	3	1	1	3	1
p006_1141679	Lg-06	78	1	1	1	1	3	3	1	1	1	1	1	1	1	1	2	3	3	1	3	3	1	1	1	1	1	1	3	3	3	3	2	3	1	3	3	1	1	1	1	1	1	1	1	1	1	3	1
p006_1142608	Lg-06	83.9	1	1	1	1	3	3	1	1	1	1	1	1	1	1	2	3	3	3	3	3	1	3	1	1	1	1	3	3	1	3	2	1	1	1	3	1	1	1	1	1	1	1	1	1	1	3	1
p009_2493293	Lg-06	110.7	3	1	1	1	1	3	1	1	1	1	1	1	3	1	2	1	1	3	3	3	1	3	3	3	3	1	1	1	3	3	3	1	1	3	1	3	2	1	1	1	3	3	1	3	1	3	1
p009_257504	Lg-06	117.1	3	1	1	1	1	2	1	1	1	1	1	1	1	1	3	1	1	3	3	3	1	3	3	3	3	3	1	1	3	3	3	1	1	3	1	3	2	1	1	1	3	3	1	1	1	1	3
p009_2549014	Lg-06	119.2	3	1	1	1	1	3	1	3	1	1	1	1	1	1	3	1	1	3	3	3	1	3	3	3	3	3	1	1	3	3	3	1	1	3	1	3	2	1	1	1	3	2	1	1	1	1	3
p009_3652811	Lg-06	122.1	3	3	1	1	1	3	1	3	1	3	1	1	1	1	3	1	1	3	3	3	1	3	3	3	3	3	1	1	3	2	3	1	1	3	1	3	2	1	1	1	0	2	1	1	1	1	3
p009_734883	Lg-06	124.2	3	3	1	1	1	3	1	3	1	3	1	1	1	1	3	1	1	3	3	3	1	3	3	3	3	3	3	1	3	2	3	1	1	3	1	3	3	1	1	1	3	2	1	1	1	1	3
p009_3169475	Lg-06	124.9	3	3	1	1	1	3	1	3	1	3	1	1	1	1	3	1	1	3	3	3	1	3	3	3	3	3	3	0	3	2	3	1	1	3	1	3	3	1	1	0	3	2	1	1	1	1	3
p009_3169546	Lg-06	125.6	3	3	1	1	1	3	1	3	1	3	1	1	1	1	3	1	1	3	3	3	1	3	3	3	3	3	3	1	3	2	3	1	1	3	1	3	3	1	1	1	3	2	3	1	1	1	3
p009_1289164	Lg-06	128.5	3	3	1	1	1	3	1	1	1	3	1	1	1	1	3	1	1	3	3	3	1	3	3	3	3	3	3	1	3	2	3	1	1	3	1	3	3	1	1	1	2	3	3	1	1	1	3
p009_427857	Lg-06	129.9	3	3	1	1	1	3	1	1	1	3	1	1	1	1	3	1	1	3	3	3	1	3	3	3	3	3	3	1	3	2	3	1	1	3	1	3	3	1	1	1	3	3	3	1	1	1	3
p009_735044	Lg-06	132	3	3	1	1	1	3	1	1	1	3	1	1	1	1	3	1	1	3	3	3	1	3	3	3	3	3	3	1	3	2	3	1	1	1	1	3	3	1	1	1	3	3	1	1	1	1	3
p009_734932	Lg-06	133.4	3	3	1	1	1	3	1	1	1	3	1	1	1	1	3	1	1	3	3	3	1	3	3	3	1	3	3	1	3	2	3	1	1	3	1	3	3	1	1	0	3	3	1	1	1	1	3
p009_80881	Lg-06	134.8	3	3	1	1	1	3	1	1	1	3	1	1	1	1	3	1	1	3	3	3	1	3	3	3	3	3	3	1	3	2	3	1	1	3	1	3	3	1	1	1	3	3	1	1	1	1	3
p009_1365767	Lg-06	139.8	3	3	1	1	1	3	1	1	1	3	1	3	1	1	3	1	1	3	3	3	3	3	2	3	3	2	3	3	1	2	3	1	1	3	1	3	3	1	1	1	3	3	1	1	1	1	1
p009_1365491	Lg-06	145.5	3	3	1	1	1	3	1	1	1	3	1	1	1	1	3	1	1	3	3	3	1	3	3	3	3	3	1	1	3	2	3	1	1	3	1	3	3	1	1	1	3	3	1	1	1	1	3
p009_2238585	Lg-06	155.9	3	3	1	1	1	3	3	1	3	3	3	1	3	1	3	1	1	2	2	3	1	3	3	3	3	3	1	1	3	2	3	1	1	3	1	3	2	1	1	1	3	3	1	1	1	1	3
p009_1263397	Lg-06	159.4	3	3	1	1	1	3	3	1	3	3	3	1	3	3	3	1	1	2	2	3	1	3	3	3	3	3	3	1	3	2	3	1	1	3	1	3	3	1	1	1	3	3	3	1	1	1	3
p009_168267	Lg-06	160.9	3	3	1	1	1	3	3	1	3	3	3	1	3	1	3	1	1	2	2	3	1	3	3	3	3	3	3	1	3	2	3	1	1	3	1	3	3	1	1	1	3	3	3	1	1	1	3
p009_1715418	Lg-06	165.4	3	3	1	1	1	3	3	1	3	3	3	3	3	1	3	1	1	2	2	3	3	3	2	3	2	2	2	1	3	2	3	1	1	3	1	3	3	1	1	1	0	3	3	1	1	1	3
p009_2667273	Lg-06	167.5	3	3	1	1	1	3	3	1	3	3	3	3	3	1	3	1	1	2	2	3	3	3	2	3	3	2	2	0	3	2	3	1	1	3	1	3	3	1	1	1	3	3	3	1	1	1	3
p009_1100094	Lg-06	170.4	3	3	1	1	1	3	3	1	3	3	3	3	3	1	3	1	1	2	2	3	3	3	2	3	3	2	2	3	3	2	3	1	1	3	1	3	3	1	1	1	3	2	3	1	1	1	3
p009_2588419	Lg-06	176.9	3	2	1	1	1	3	2	1	3	3	2	3	3	1	3	1	1	2	2	3	2	3	2	3	3	2	2	3	2	2	3	1	1	3	1	2	3	1	1	1	3	3	3	1	1	1	3
p007_1529247	Lg-07	0	2	3	3	1	1	3	3	3	2	1	3	3	1	3	1	3	1	2	1	3	2	2	2	1	3	3	3	3	1	3	3	3	1	3	3	1	3	3	3	3	0	3	1	1	1	1	3
p007_1529251	Lg-07	2.9	2	3	3	1	1	3	3	3	2	1	3	3	3	3	1	3	1	2	1	3	2	2	2	1	3	3	3	3	1	3	3	3	1	3	3	1	3	3	3	3	0	3	1	1	1	1	1
p007_1673424	Lg-07	6.5	3	3	3	1	1	3	3	3	2	1	3	3	3	3	1	3	1	2	1	3	3	2	3	1	3	3	3	3	1	3	3	3	1	3	3	1	3	3	3	3	3	3	1	1	1	1	3
p007_2485236	Lg-07	11.5	2	3	3	1	1	1	3	3	3	1	3	3	3	3	1	3	1	2	1	3	3	3	3	1	3	3	1	3	1	3	3	3	1	3	3	1	3	3	3	3	3	3	1	1	1	1	3
p007_614358	Lg-07	22.9	3	3	3	1	1	1	3	3	3	3	3	3	2	3	1	3	3	2	1	3	3	3	3	1	3	3	1	2	1	3	1	1	1	1	1	1	3	1	3	1	1	3	1	1	1	1	3
p007_457151	Lg-07	27.9	3	3	3	1	1	1	2	3	2	3	2	3	2	3	1	3	3	2	1	3	3	3	3	3	3	3	1	3	1	3	1	1	1	1	1	1	3	1	3	1	1	3	1	1	1	1	3
p007_456545	Lg-07	33.6	3	3	3	1	1	1	3	3	2	3	2	3	2	3	1	3	3	2	1	3	3	3	3	3	3	3	1	1	1	3	1	1	1	1	1	1	3	1	1	1	1	3	1	1	1	1	3
p007_2672130	Lg-07	39.4	3	1	3	1	1	1	3	3	3	3	3	3	2	3	1	3	3	2	1	3	3	3	3	3	3	3	1	1	1	3	1	1	1	1	1	1	3	1	3	1	1	1	1	1	3	1	3
p007_556318	Lg-07	44.4	3	1	1	1	1	1	3	3	3	3	2	3	2	3	1	3	2	2	1	3	3	3	3	3	3	3	1	3	1	3	1	1	1	1	3	1	3	1	3	1	1	3	1	1	3	1	3
p007_2817485	Lg-07	50.2	3	3	3	1	1	1	3	3	3	3	3	3	2	3	1	3	2	2	1	2	3	3	3	3	3	3	1	3	1	3	1	1	1	1	1	1	3	1	3	1	1	3	1	1	1	1	3
p007_802699	Lg-07	54.4	3	3	3	1	1	1	3	3	3	3	3	3	2	3	1	3	1	2	1	2	3	3	3	1	3	3	1	3	1	3	1	1	1	1	1	1	3	3	1	1	1	3	1	1	1	1	3
p007_2347666	Lg-07	58.8	3	3	3	1	1	1	3	3	3	3	3	3	2	3	1	3	1	2	1	3	3	3	3	1	3	3	1	1	1	3	1	1	1	1	1	1	3	3	1	1	1	3	1	1	1	1	3
p007_3049559	Lg-07	61.7	3	3	3	1	1	1	3	3	3	1	3	3	3	3	1	3	1	2	1	3	3	3	3	1	3	3	1	0	1	3	1	1	1	1	1	1	3	3	1	1	1	3	1	1	1	1	3
p007_345663	Lg-07	70	3	3	3	1	1	1	1	3	3	1	3	1	3	2	1	3	1	3	1	3	1	3	3	1	3	3	1	3	3	3	1	1	1	3	1	3	3	3	1	1	1	3	1	1	1	3	3
p007_113841	Lg-07	75.7	3	3	1	1	1	1	1	3	1	1	3	1	3	2	1	3	1	1	1	3	1	3	3	1	3	3	1	3	3	3	1	1	1	3	1	3	3	3	1	1	1	3	1	1	1	3	3
p007_1695944	Lg-07	80	3	3	1	1	1	1	1	3	1	1	3	1	2	2	1	3	3	1	1	2	1	1	3	1	3	3	1	3	3	3	1	1	1	3	1	3	3	3	1	1	1	3	1	1	1	3	3
p007_1695694	Lg-07	83.5	3	3	1	1	1	1	1	3	1	1	3	1	3	2	1	3	1	1	1	3	1	1	3	1	3	3	1	3	3	3	1	1	1	3	1	3	3	3	1	1	1	3	1	1	1	3	3
p007_434130	Lg-07	93.9	2	2	1	1	1	1	1	3	1	1	3	1	3	3	3	3	1	1	1	3	1	1	3	1	3	3	1	3	3	3	1	1	3	3	1	3	3	3	3	1	1	3	1	1	3	2	2
p007_1565757	Lg-07	103.5	2	2	1	1	3	1	1	3	1	1	3	1	3	2	3	3	3	1	1	2	3	3	3	1	3	3	1	3	3	3	1	1	3	3	1	3	3	3	1	1	1	3	1	1	3	3	2
p007_1408399	Lg-07	108.5	2	2	1	1	3	1	3	3	1	1	2	1	2	2	3	3	3	1	3	2	1	3	3	1	3	3	1	3	3	3	1	1	3	3	1	3	3	3	1	1	1	3	1	1	3	3	2
p007_1408513	Lg-07	109.9	2	2	1	1	3	1	3	3	1	1	2	1	3	2	3	3	3	1	3	2	1	3	3	1	3	3	1	3	3	3	1	1	3	3	1	3	3	3	1	1	1	3	1	1	3	3	2
p007_19808	Lg-07	123.5	3	3	1	1	1	1	3	3	1	1	2	1	3	2	1	3	1	1	3	3	3	3	3	1	3	3	1	3	3	3	1	1	1	3	1	3	3	3	1	1	1	3	1	1	1	1	3
p007_2150813	Lg-07	133.9	3	3	1	1	1	1	3	3	1	1	2	1	3	2	1	3	3	1	3	2	1	3	3	1	3	3	1	3	3	3	3	3	1	2	3	3	3	3	3	3	3	3	1	1	1	3	3
p007_1022175	Lg-07	139.7	3	3	1	1	1	3	1	3	1	1	3	3	3	2	1	3	3	1	1	2	1	2	3	1	3	3	1	3	3	3	3	3	1	2	3	3	3	3	3	3	3	3	1	1	1	3	3
p007_1739869	Lg-07	142.5	3	3	1	1	1	3	1	3	1	1	3	3	3	2	1	3	1	1	1	3	1	2	3	1	3	3	1	3	3	3	3	3	1	2	3	3	3	3	3	3	3	3	1	1	1	3	3
p007_1739794	Lg-07	144.7	3	3	1	1	1	1	1	3	1	1	3	1	3	2	1	3	1	1	1	3	1	3	3	1	3	3	1	3	3	3	3	3	1	2	3	3	3	3	3	3	3	3	1	1	1	3	3
p007_1182305	Lg-07	157.6	1	3	1	1	3	3	1	3	1	1	3	1	3	3	1	3	1	1	3	1	1	1	1	1	3	3	1	1	1	3	1	3	1	2	3	3	3	3	1	3	3	3	1	1	1	3	3
p007_1153774	Lg-07	162.8	1	3	1	1	3	3	1	3	1	1	3	1	3	3	1	3	3	1	3	3	1	1	1	1	3	3	1	0	1	3	1	3	1	2	3	3	2	3	1	0	3	3	1	0	1	3	3
p007_2067112	Lg-07	172.8	1	3	1	1	3	3	1	3	1	1	3	1	3	3	1	1	3	1	3	3	3	1	3	3	2	2	2	3	1	3	1	1	1	3	1	3	3	3	1	1	1	3	1	1	1	3	3
p007_2638735	Lg-07	180	1	3	1	1	3	3	1	3	1	1	3	1	3	3	1	1	1	1	3	1	3	1	3	3	2	2	3	3	1	3	1	1	1	1	1	3	3	3	1	1	1	3	1	1	1	3	3
p007_1320415	Lg-07	185	1	3	1	1	3	3	1	3	1	1	3	1	3	3	1	1	1	1	3	1	3	1	3	3	2	2	3	3	1	3	1	3	1	2	1	3	3	3	1	3	3	3	1	1	1	3	2
p007_1476631	Lg-07	187.8	1	3	1	1	3	3	1	3	1	1	3	1	3	3	1	3	1	1	3	1	3	1	3	3	2	2	3	3	1	3	1	3	1	2	3	3	3	3	1	3	3	3	1	1	1	3	3
p007_1308478	Lg-07	192.8	1	3	1	1	3	3	3	3	1	1	2	1	3	3	1	3	1	1	2	1	3	1	3	3	2	2	3	3	1	3	1	3	1	2	3	3	3	3	1	3	3	3	1	1	1	3	3
p007_501415	Lg-07	216.4	3	1	3	1	3	2	3	3	3	1	2	3	1	1	1	3	1	1	2	1	3	3	3	3	2	2	2	3	2	1	3	3	3	3	1	2	2	3	1	3	3	3	1	1	1	3	3
p007_1149443	Lg-07	233.5	1	3	3	1	2	2	1	3	3	3	3	3	1	1	3	3	1	1	3	1	3	3	3	3	2	2	2	3	2	1	1	1	3	3	1	2	2	3	1	1	1	2	1	3	1	2	3
p007_1196256	Lg-07	244.7	3	3	3	1	2	3	1	3	3	3	3	1	1	1	3	3	1	1	3	1	1	1	3	3	3	2	3	1	2	1	3	3	3	3	1	2	2	3	1	3	3	3	1	3	1	2	3
p007_2859037	Lg-07	255	1	1	3	1	3	3	1	3	3	1	3	1	1	1	1	3	1	1	3	1	3	1	3	3	3	2	3	1	2	1	1	1	3	3	1	2	2	3	1	1	1	3	1	1	1	3	3
p007_1148267	Lg-07	256.4	1	1	3	1	3	3	1	3	3	1	3	1	1	1	1	3	1	1	3	1	3	1	3	3	3	2	3	1	2	1	1	1	3	3	1	2	2	3	1	1	1	2	1	1	1	3	3
p007_1644063	Lg-07	258.5	1	1	3	3	3	3	1	3	3	1	3	1	3	1	1	3	1	1	3	1	3	1	3	3	3	2	3	1	2	1	1	1	3	3	1	2	2	3	1	1	1	3	1	1	1	3	3
p007_3773817	Lg-07	259.2	1	1	3	3	3	3	1	3	3	1	3	1	3	1	1	3	1	1	3	1	3	1	3	3	3	2	3	1	2	1	1	1	3	3	1	2	2	3	1	1	1	3	1	1	1	3	3
p007_1366101	Lg-07	262.1	1	1	3	3	3	3	1	3	3	1	3	1	3	1	1	3	3	1	3	1	3	1	3	3	3	2	3	1	2	1	1	1	3	3	1	2	2	3	1	1	1	3	1	1	1	3	3
p007_3771209	Lg-07	266.3	1	1	3	3	3	3	1	3	3	1	2	1	2	1	1	3	3	1	2	1	3	1	3	3	3	2	3	1	2	1	1	1	3	3	1	2	2	3	1	1	1	2	1	1	1	3	3
p007_2718065	Lg-07	275.8	1	1	1	2	3	3	3	2	3	1	2	1	3	1	1	3	3	1	2	1	3	1	3	3	2	2	3	1	2	1	1	1	3	3	1	2	3	3	1	1	1	2	3	1	1	3	3
p007_608772	Lg-07	283.8	1	1	1	2	3	3	1	2	3	1	3	1	2	1	1	1	3	1	3	3	3	1	3	3	3	2	3	1	2	1	1	1	3	3	1	2	3	3	1	1	1	2	3	1	1	3	3
p007_797722	Lg-07	288	1	1	1	2	3	3	1	2	3	1	3	1	2	1	1	3	1	1	3	1	3	1	3	3	3	2	3	1	2	1	1	1	3	3	1	2	3	3	1	1	1	2	3	1	1	3	3
pXXX_8484698	Lg-07	288.7	1	1	1	2	3	3	1	2	3	1	3	1	3	1	1	3	1	1	3	1	3	1	3	3	3	2	3	1	2	1	1	1	3	3	1	2	3	3	1	1	1	2	3	1	1	3	3
p007_3546726	Lg-07	290.1	1	1	1	2	3	3	1	2	3	1	3	1	1	1	1	3	1	1	3	1	3	1	3	3	3	2	3	1	2	1	1	1	3	3	1	2	3	3	1	1	1	2	3	1	1	1	3
p007_3546738	Lg-07	291.5	1	1	1	2	3	3	1	2	1	1	3	1	1	1	1	3	1	1	3	1	3	1	3	3	3	2	3	1	2	1	1	1	3	3	1	2	3	3	1	1	1	2	3	1	1	3	3
p007_1420793	Lg-07	292.9	1	1	1	2	3	3	1	2	1	1	3	1	3	1	1	1	1	1	3	1	3	1	3	3	3	2	3	1	2	1	1	1	3	3	1	2	3	3	1	1	1	2	3	1	1	3	3
pXXX_2063125	Lg-07	297.2	3	1	1	2	3	3	1	2	1	1	3	1	3	1	1	1	1	1	3	1	3	1	3	3	3	2	3	1	2	1	3	3	3	3	1	2	3	3	3	1	3	2	3	1	1	3	3
p007_1560862	Lg-07	300.7	3	1	1	2	3	3	1	2	1	1	3	1	3	1	1	1	1	1	3	1	3	1	3	3	3	2	2	1	3	1	3	3	3	3	1	3	3	3	3	1	3	2	3	1	1	3	3
p007_276532	Lg-07	306.5	3	1	1	2	3	2	1	2	1	1	3	3	3	1	1	1	1	1	3	1	3	3	3	3	2	2	2	3	3	1	3	3	1	3	1	3	3	3	1	1	3	2	3	1	1	3	3
p007_731430	Lg-07	313.7	1	1	1	2	3	2	1	2	1	1	3	3	3	1	1	1	1	1	3	1	3	3	3	3	2	2	2	3	2	1	1	1	3	3	1	2	3	3	1	1	1	2	3	1	1	3	3
p007_4102977	Lg-07	328.2	1	1	1	3	3	2	1	2	1	1	3	3	2	3	3	1	1	1	3	1	3	3	3	3	2	2	2	3	2	2	1	1	3	2	3	2	2	2	3	3	1	2	3	1	3	3	2
p007_1174678	Lg-07	334	3	1	1	2	3	2	1	2	1	1	3	3	2	3	1	1	1	1	3	1	3	3	3	3	2	2	2	3	2	3	3	3	3	2	3	2	2	2	3	3	0	2	3	1	3	3	2
p007_1175267	Lg-07	338.3	3	1	1	2	3	2	1	2	1	1	3	3	2	3	1	1	3	1	3	3	3	3	3	3	2	2	2	3	2	3	3	3	3	2	3	2	2	2	3	3	3	2	3	1	3	3	2
p007_734288	Lg-07	342.6	3	1	1	2	3	2	1	2	1	1	3	3	2	3	1	1	3	1	3	3	3	3	3	3	2	2	2	2	3	3	3	3	2	2	3	3	2	2	3	3	3	2	3	1	3	3	2
p001_640129	Lg-08	0	2	1	1	2	1	3	1	3	1	3	3	1	1	1	3	3	2	3	1	3	3	1	3	1	1	3	1	3	3	3	3	2	3	3	2	3	1	1	3	1	1	2	2	1	2	3	3
p001_1643868	Lg-08	6.6	2	1	1	3	1	3	1	3	1	3	3	1	1	1	3	3	2	3	1	3	3	1	3	1	1	2	1	3	3	2	3	2	1	3	2	3	2	3	3	1	1	2	2	1	2	3	0
p001_196421	Lg-08	15.5	3	1	1	3	1	3	1	3	1	3	3	1	1	1	3	3	2	3	1	3	3	1	3	1	1	3	1	3	3	2	3	3	1	3	3	3	2	1	1	1	1	2	2	1	3	3	1
p001_1644020	Lg-08	18.3	3	1	1	3	1	3	1	3	1	3	3	1	1	1	3	3	2	3	1	3	3	1	3	1	1	3	1	3	3	3	3	3	1	3	2	3	3	1	1	1	1	2	2	1	3	3	1
p001_1644100	Lg-08	21.2	3	1	1	3	1	3	1	1	1	3	3	1	1	1	3	3	2	3	1	3	3	1	3	1	1	3	1	3	3	3	3	3	1	3	3	3	3	1	1	1	1	3	3	1	3	3	1
p001_196559	Lg-08	27.7	3	1	1	3	1	3	1	1	1	3	1	1	1	1	3	3	2	3	1	1	3	1	3	1	1	3	1	3	3	3	3	3	1	3	3	3	3	1	1	1	1	3	3	1	3	3	1
p001_3203580	Lg-08	29.8	3	1	1	3	1	3	1	1	3	3	1	1	1	1	3	3	2	1	1	1	3	1	3	1	1	3	1	3	3	3	3	3	1	3	3	3	3	1	1	1	1	3	3	1	3	3	1
p001_372629	Lg-08	37	3	3	1	3	3	3	1	3	3	3	1	1	1	1	2	3	2	1	1	1	1	1	3	1	1	3	1	3	3	3	3	3	1	3	3	3	3	1	1	1	3	3	3	1	3	2	1
p001_1934512	Lg-08	42.7	3	3	1	3	3	2	1	3	3	3	1	1	1	1	2	3	2	1	1	1	1	1	2	3	3	2	1	2	3	3	3	3	1	3	1	3	3	1	1	1	3	3	3	1	3	2	1
p001_372816	Lg-08	46.3	3	3	1	2	3	2	1	2	3	3	1	1	1	1	2	3	2	1	1	1	1	1	2	3	3	2	1	2	3	3	3	3	1	3	3	3	3	1	1	1	3	2	2	1	3	2	1
p001_372888	Lg-08	49.8	3	3	1	2	3	2	1	3	3	3	1	1	3	1	2	3	2	1	1	1	1	1	2	3	3	2	1	2	3	2	3	3	1	3	3	3	2	1	1	1	3	3	2	1	3	2	1
p001_998759	Lg-08	81.2	1	3	1	3	2	3	3	1	1	3	1	1	1	3	2	1	2	3	1	1	3	1	3	1	1	3	1	3	2	2	2	3	1	2	3	2	2	3	1	1	3	3	3	3	3	3	3
p008_693721	Lg-08	86.5	1	2	1	3	2	3	3	1	1	3	1	1	1	3	2	1	3	3	1	1	3	1	3	1	1	3	1	3	2	2	0	1	3	2	0	2	3	3	1	0	0	3	3	3	3	3	2
p008_2728444	Lg-08	87.2	1	2	1	3	2	3	3	1	1	3	1	1	1	3	2	1	3	3	1	1	3	1	3	1	1	3	1	3	2	2	2	3	3	2	2	2	3	3	1	1	1	3	3	3	3	3	2
p008_2728220	Lg-08	88.6	1	2	1	3	2	3	3	1	1	3	1	1	1	3	2	1	3	3	1	1	3	1	3	1	1	3	1	3	2	2	2	3	3	2	2	2	3	3	1	1	3	3	3	3	3	3	2
p001_565609	Lg-08	90.7	1	2	1	3	2	3	3	3	1	3	1	1	1	3	2	1	3	3	1	1	3	1	3	1	1	3	1	3	2	2	2	3	3	2	2	2	3	3	1	1	3	3	2	3	3	3	2
p001_1600450	Lg-08	96.5	1	3	1	3	2	3	3	3	1	3	1	1	1	1	3	1	3	3	1	1	3	1	2	1	1	3	1	3	3	2	2	3	3	2	2	2	3	3	1	1	3	3	2	3	3	3	2
p001_2912013	Lg-08	98.6	1	3	1	3	3	3	3	3	1	3	1	1	1	1	3	1	2	3	1	1	3	1	3	1	1	3	1	3	3	2	2	3	3	2	2	2	3	3	1	1	3	3	2	3	3	3	2
p001_2495490	Lg-08	100	1	3	1	3	3	3	3	3	1	3	1	1	1	1	3	1	3	3	1	1	3	1	3	1	1	3	1	3	3	2	2	3	3	2	2	2	3	3	1	1	3	3	2	3	3	3	2
p001_1987133	Lg-08	102.1	1	3	1	3	3	3	3	1	1	3	1	1	1	1	3	1	3	3	1	1	3	1	3	1	1	3	1	3	3	2	2	3	3	2	2	2	3	3	1	1	3	3	3	3	3	3	2
p001_2051206	Lg-08	104.2	1	3	1	3	3	3	3	1	1	3	1	1	1	1	3	1	3	3	1	1	3	1	3	1	1	3	1	1	3	2	2	3	3	2	3	2	3	3	1	1	3	3	3	3	3	3	2
p001_3481141	Lg-08	109.2	1	3	1	3	3	3	3	3	1	3	1	1	1	1	3	1	3	1	1	1	3	1	3	1	1	3	1	1	3	2	2	3	3	2	0	2	1	1	1	1	3	3	2	3	3	1	2
p001_3661012	Lg-08	113.5	1	3	1	3	3	3	3	3	1	3	1	1	1	1	3	1	3	3	1	1	3	1	3	1	1	3	1	3	3	3	2	3	3	2	2	3	1	1	1	1	3	3	2	3	3	3	2
p001_626679	Lg-08	114.9	1	3	1	3	3	3	3	1	1	3	1	1	1	1	3	1	3	3	1	1	3	1	3	1	1	3	1	3	3	3	2	3	3	2	2	3	1	1	1	1	3	3	3	3	3	3	2
p008_231309	Lg-08	116.3	1	3	1	3	3	3	3	1	1	3	1	1	1	1	3	1	3	3	1	1	3	1	3	1	1	3	1	3	1	3	2	3	3	2	2	3	1	1	1	1	3	3	3	3	3	3	2
p008_1608442	Lg-08	117.7	1	3	1	3	3	3	3	1	1	3	1	1	1	1	3	1	3	3	1	1	3	1	3	1	1	3	1	3	1	3	2	3	3	2	2	3	1	1	1	1	3	3	3	3	3	3	2
p008_1912889	Lg-08	119.8	1	3	1	3	3	2	3	1	1	3	1	1	1	1	3	1	3	3	1	1	3	1	3	1	1	3	1	3	1	3	2	3	2	2	2	3	1	1	1	1	3	3	3	3	3	3	2
p008_1912700	Lg-08	134.2	3	3	3	3	3	3	2	1	1	3	1	1	1	1	3	1	3	2	2	1	3	1	3	1	1	3	1	3	1	3	2	2	2	2	2	3	1	1	3	3	3	3	3	3	2	3	2
p001_178360	Lg-08	147.8	3	3	3	3	3	0	2	3	1	3	1	3	1	1	3	1	3	2	3	1	3	1	2	3	1	2	1	0	3	3	2	2	2	2	2	3	1	1	3	1	3	2	2	0	2	3	2
p008_769336	Lg-08	161.3	1	3	3	3	3	2	2	3	1	3	1	3	1	1	3	1	3	2	3	1	3	1	2	3	1	2	1	2	1	3	2	3	3	2	2	3	1	1	1	1	3	3	2	3	3	3	2
p008_1329362	Lg-08	163.4	1	3	3	3	3	2	2	3	1	3	1	3	1	1	3	1	3	2	3	1	1	1	2	3	1	2	1	2	1	3	2	3	2	2	2	3	1	1	1	1	1	3	2	3	3	3	2
p008_1330402	Lg-08	165.5	1	3	3	3	3	2	2	1	1	3	1	3	1	1	3	1	3	2	3	1	3	1	2	3	1	2	1	2	1	3	2	3	2	2	2	3	1	1	1	1	1	3	3	3	3	3	2
p008_1907521	Lg-08	172.7	1	3	1	3	3	2	2	1	1	3	1	2	1	1	1	1	3	3	1	1	3	1	2	3	1	2	1	2	1	3	2	2	2	2	2	3	1	1	1	1	3	3	3	3	3	3	2
p008_1907097	Lg-08	174.1	1	3	1	3	3	2	3	1	1	3	1	2	1	1	1	1	3	3	1	1	3	1	2	3	1	2	1	2	1	3	2	3	2	2	2	3	1	1	1	1	3	3	3	3	3	3	2
p008_1892868	Lg-08	199.5	1	2	3	3	3	2	3	3	1	1	1	2	1	1	3	1	3	1	2	1	3	1	2	1	1	2	1	3	1	3	3	3	3	3	3	3	3	3	1	1	1	2	3	3	3	3	1
pXXX_3263128	Lg-08	206.7	1	2	3	3	3	2	3	3	1	1	1	2	1	1	3	1	3	1	2	1	3	1	3	1	1	2	1	1	1	1	1	3	3	3	3	1	1	1	1	1	1	3	3	3	3	3	1
p008_1081835	Lg-08	209.5	1	2	3	3	3	3	3	3	1	1	1	3	1	1	3	1	3	1	2	1	3	1	3	1	1	3	1	1	1	1	3	3	3	3	3	1	1	1	1	1	1	3	3	3	3	3	1
p008_2341332	Lg-08	212.3	1	2	3	3	3	3	3	3	1	1	1	3	1	1	3	1	3	1	3	1	3	1	3	1	1	3	1	1	1	1	3	3	3	3	3	1	1	1	1	1	1	3	3	3	3	3	1
p008_195031	Lg-08	213.7	1	2	3	3	3	3	3	3	1	1	1	3	1	1	3	1	3	1	3	3	3	1	3	1	1	3	1	1	1	1	3	3	3	3	3	1	1	1	1	1	3	3	3	3	3	3	1
pXXX_6122867	Lg-08	215.8	1	2	3	3	1	3	3	3	1	1	1	3	1	1	3	3	3	1	3	3	3	1	3	1	1	3	1	1	1	1	3	3	3	3	3	1	1	1	1	1	3	3	3	3	3	1	1
p008_1323708	Lg-08	218	1	2	3	3	1	3	3	3	1	1	1	3	1	1	3	3	3	1	3	3	3	1	3	1	1	3	1	1	1	1	3	3	3	3	3	1	1	1	1	0	3	3	3	3	3	1	1
p008_464751	Lg-08	220.2	1	2	3	3	1	3	3	3	1	1	1	3	1	1	3	3	3	1	3	3	3	1	1	1	1	3	1	1	1	1	3	3	3	3	3	1	1	1	1	3	0	3	3	3	1	1	1
p008_463782	Lg-08	223.8	1	2	3	3	3	3	3	3	1	3	1	3	1	1	3	3	3	1	3	3	3	1	1	1	1	3	1	1	1	1	3	3	3	3	3	1	1	1	1	2	3	3	3	2	1	3	1
p008_2868286	Lg-08	233.4	1	2	3	3	3	3	3	3	1	0	1	3	3	1	3	3	2	1	3	3	3	3	1	1	1	3	1	1	1	1	3	1	3	1	3	1	1	3	1	0	0	1	3	0	1	3	1
p008_1246855	Lg-08	237.2	1	2	3	3	1	3	3	3	1	1	1	3	3	1	1	3	2	1	3	3	3	3	1	1	1	3	1	1	1	1	3	1	3	3	3	1	1	3	1	3	3	1	3	3	1	3	1
p008_1245767	Lg-08	237.9	1	2	3	3	1	3	3	3	1	1	1	3	3	1	1	3	2	1	3	3	1	3	1	1	1	3	1	1	1	1	3	1	3	3	3	1	1	3	1	3	3	1	3	3	1	3	1
p008_975280	Lg-08	239.3	1	2	3	3	1	3	3	3	1	1	1	3	3	1	1	3	3	1	3	3	1	3	1	1	1	3	1	0	1	1	3	1	3	3	3	1	1	3	1	3	3	1	3	3	1	3	1
p008_2277190	Lg-08	240.7	1	2	3	3	1	1	3	3	1	1	1	3	3	1	1	3	3	1	3	3	1	3	1	1	1	3	1	1	1	1	3	1	3	3	3	1	1	3	1	3	3	1	3	3	1	3	1
p008_354567	Lg-08	245	1	2	3	3	1	2	3	3	1	1	1	3	3	1	1	3	3	1	3	3	3	3	3	3	1	3	3	1	1	1	3	1	3	3	3	1	1	3	1	3	3	1	3	3	1	3	1
p008_866776	Lg-08	247.1	1	2	3	3	1	2	3	3	1	1	1	3	2	1	1	3	2	1	3	3	3	3	3	3	1	3	3	1	1	1	3	1	3	3	3	1	1	3	1	3	3	1	3	3	1	3	1
p008_1950986	Lg-08	251.4	1	2	3	3	3	2	3	3	1	3	1	3	3	1	3	3	2	1	3	3	3	3	3	3	1	2	3	1	1	1	3	1	3	3	3	1	1	3	1	3	3	1	3	2	1	3	1
pXXX_12595702	Lg-09	0	3	2	2	3	3	1	3	3	1	3	3	3	2	3	3	2	3	3	3	3	2	3	1	2	2	2	2	1	1	3	2	3	2	3	3	1	3	1	2	3	3	1	1	3	3	2	2
p009_4082682	Lg-09	4.3	3	2	2	3	3	1	3	3	1	3	3	3	2	2	3	2	3	3	3	3	2	3	1	2	2	2	2	1	3	2	2	3	2	3	3	3	3	1	2	3	3	1	1	3	3	2	2
p009_3961740	Lg-09	7.1	3	2	2	2	3	1	3	3	1	3	3	3	2	2	3	2	3	3	3	3	2	3	1	2	2	2	2	1	3	2	2	3	2	3	3	3	2	3	2	3	3	1	1	3	3	2	2
p009_3961821	Lg-09	10.6	3	2	2	2	3	1	3	3	1	3	3	3	2	2	3	2	3	3	3	2	2	3	1	2	2	2	2	1	3	2	2	3	2	3	3	3	2	3	2	3	3	1	1	3	2	2	2
p009_2123546	Lg-09	12.8	2	2	2	2	3	1	3	3	1	3	3	3	2	2	3	2	3	3	3	2	2	3	1	2	2	2	2	1	3	2	2	3	2	3	3	3	2	3	2	3	3	3	1	3	3	2	2
p009_1210715	Lg-09	26	3	2	2	2	3	3	3	2	1	3	3	3	2	3	3	2	3	3	3	2	3	2	3	2	2	2	2	2	3	2	2	3	2	3	3	3	2	2	2	3	3	3	3	3	3	2	2
p009_1110703	Lg-09	37.3	3	2	3	3	3	3	3	2	1	3	3	3	3	3	3	2	3	1	3	2	3	2	3	2	2	2	2	2	3	2	2	1	2	1	1	3	2	2	3	1	3	3	3	3	3	2	2
p009_109729	Lg-09	57.5	3	3	2	2	3	1	3	2	3	1	3	3	3	3	1	2	3	3	3	2	3	2	3	3	2	3	3	2	1	3	2	1	2	1	1	1	2	3	3	1	3	3	3	1	3	2	2
p009_1758119	Lg-09	68.7	1	3	2	3	3	3	3	2	1	1	3	1	3	3	1	2	3	3	3	2	3	2	3	3	3	3	3	3	1	3	2	1	2	1	1	1	2	2	3	1	3	3	3	1	3	2	2
p009_2443603	Lg-09	75.9	1	3	2	3	3	1	3	3	1	1	3	1	3	3	1	2	3	3	3	2	3	3	1	3	3	3	3	1	1	3	2	1	2	1	1	1	2	3	3	1	3	1	1	1	3	2	2
p009_702628	Lg-09	80.2	1	3	2	2	3	1	3	3	1	1	3	1	3	3	1	2	3	3	3	2	3	3	1	3	3	3	3	1	1	3	2	1	2	1	1	1	3	1	3	1	3	3	1	1	3	2	3
p009_382026	Lg-09	85.9	1	3	3	2	3	1	3	3	1	1	3	1	3	3	1	2	3	1	3	2	3	3	1	3	3	3	3	1	1	3	2	1	2	1	1	1	3	1	3	1	3	1	1	1	3	2	2
p009_4106609	Lg-09	93.2	1	3	3	3	3	1	3	3	1	1	3	1	3	1	1	2	3	1	3	2	3	3	1	3	3	3	3	1	1	3	2	1	2	3	1	1	3	1	3	1	3	3	1	1	3	3	3
p009_1300796	Lg-09	95.3	1	3	3	3	3	1	3	3	1	1	3	1	3	3	1	2	3	1	3	2	3	3	1	3	3	3	3	1	1	3	2	1	2	3	1	1	3	1	3	1	3	3	1	1	3	3	3
p009_2497198	Lg-09	99.7	1	3	3	3	3	1	3	3	1	3	3	1	3	3	1	2	3	1	3	2	3	3	1	3	3	3	3	0	1	1	2	1	3	3	1	3	3	1	3	1	3	3	1	1	1	3	3
p009_1741013	Lg-09	104.1	1	3	3	3	3	1	3	3	1	3	3	1	3	3	1	2	2	1	3	2	3	3	3	3	3	3	3	1	1	3	3	3	3	3	1	3	3	1	3	1	3	3	1	1	1	3	3
p009_1547067	Lg-09	109.1	1	3	3	3	3	1	3	1	1	3	3	1	3	3	1	3	2	1	3	3	3	3	3	3	3	3	3	1	1	3	3	3	3	3	1	3	3	1	3	3	3	3	1	1	1	3	3
p009_2587566	Lg-09	111.2	1	3	3	3	3	1	3	3	1	3	3	1	3	3	1	3	2	1	3	3	3	3	3	3	3	3	3	1	1	3	3	3	3	3	1	3	3	1	3	3	3	3	1	1	1	3	3
p009_2875802	Lg-09	112.6	1	3	3	3	3	1	3	3	1	3	3	1	3	3	1	3	2	1	3	3	3	3	3	3	3	3	3	1	1	3	3	3	3	3	3	3	3	1	3	3	3	3	1	1	1	3	3
p009_1076995	Lg-09	118.4	1	3	3	3	3	1	3	3	1	3	3	1	3	2	1	3	2	1	3	3	3	3	3	3	3	3	3	1	3	2	3	3	3	3	3	2	3	1	3	3	3	3	1	1	1	3	3
p009_3130527	Lg-09	119.8	1	3	3	3	3	1	3	3	1	3	3	1	3	2	1	3	2	1	3	3	3	3	3	3	3	3	3	1	3	2	3	3	3	3	1	2	3	1	3	1	3	3	1	1	1	3	3
p009_187319	Lg-09	124.1	1	3	3	3	3	1	3	3	1	3	3	1	3	3	1	3	2	1	3	3	3	3	3	3	3	3	3	1	1	3	3	3	3	3	1	3	3	1	3	1	3	3	1	1	1	3	3
p009_3181210	Lg-09	128.3	1	3	3	3	3	3	3	2	1	3	3	1	3	3	1	3	2	1	3	3	3	3	2	3	3	3	3	3	1	3	3	3	3	3	1	3	3	1	3	1	3	2	3	1	1	3	3
p009_2660487	Lg-09	129.7	1	3	3	3	3	3	3	2	1	3	3	1	3	3	1	3	2	1	3	3	3	3	3	3	3	3	3	3	1	3	3	1	3	3	1	3	3	1	3	1	3	2	3	1	1	3	3
p009_1441612	Lg-09	134.1	1	3	3	3	3	1	3	3	1	3	3	1	3	3	1	3	2	1	3	3	3	3	1	3	3	3	3	0	1	3	3	3	3	3	1	3	3	1	3	1	3	3	1	1	1	3	3
p009_1441471	Lg-09	135.5	1	3	3	3	3	1	3	3	1	3	3	1	3	3	1	3	3	1	3	3	3	3	1	3	3	3	3	1	1	3	3	3	3	3	1	3	1	1	3	1	3	3	1	1	1	3	3
p009_2118313	Lg-09	138.4	1	3	3	3	3	1	3	3	1	3	3	1	3	3	1	2	3	1	3	3	3	3	1	3	3	3	3	1	1	3	2	1	3	3	1	3	3	1	3	0	3	3	1	1	1	3	3
p009_1436017	Lg-09	140.5	1	3	3	3	3	1	3	3	1	1	3	1	3	3	1	2	3	1	3	3	3	3	1	3	3	3	3	1	1	3	2	1	3	3	1	3	3	1	3	1	3	3	1	1	3	3	3
p009_618659	Lg-09	144.1	1	3	3	3	1	1	3	3	1	1	1	1	3	3	1	2	3	1	3	3	3	3	1	3	3	3	3	1	1	3	2	1	3	1	1	3	3	1	3	1	3	3	1	1	3	3	3
p009_3538490	Lg-09	148.4	1	3	3	3	1	1	3	3	1	1	3	1	3	3	1	2	3	1	3	3	3	3	1	3	3	3	3	1	1	3	2	1	2	1	1	1	1	1	3	1	0	3	1	1	3	3	3
p009_1252139	Lg-09	152.7	1	3	3	3	3	1	3	3	1	1	3	1	3	3	1	2	3	1	3	3	3	3	1	3	3	3	3	1	1	3	2	1	2	1	1	1	3	1	3	1	3	1	1	1	3	2	2
p009_64909	Lg-09	153.4	1	3	3	3	3	1	3	3	1	1	3	1	3	3	1	2	3	1	3	3	3	3	1	3	3	3	3	1	1	3	2	1	2	1	1	1	3	1	3	1	3	1	1	1	3	2	2
p009_674819	Lg-09	170.7	2	3	3	3	3	1	3	3	1	1	3	1	3	3	3	2	3	1	3	3	1	3	1	3	3	3	3	3	1	3	2	1	2	1	1	1	2	1	3	3	2	1	1	1	2	2	2
p009_539854	Lg-09	181.1	2	3	3	3	1	1	3	3	1	1	3	1	3	1	1	3	1	1	3	3	1	3	1	3	3	3	3	3	1	3	2	1	2	1	1	1	3	3	3	3	2	1	1	1	2	3	2
p009_971180	Lg-09	183.9	2	1	3	3	1	1	3	3	1	1	3	1	3	1	1	3	1	1	3	3	1	3	1	3	1	3	3	3	1	3	2	3	2	1	1	1	3	3	3	3	2	1	1	1	2	3	3
p009_3493785	Lg-09	188.2	2	1	3	3	1	1	3	3	1	1	3	1	3	1	1	3	1	1	3	3	1	3	1	3	1	3	3	3	3	2	2	3	2	1	1	3	3	2	3	3	2	1	1	1	2	3	3
p009_1083063	Lg-09	193.9	2	1	3	3	1	1	3	3	1	1	3	1	3	1	1	3	1	1	3	3	1	3	1	2	1	2	2	3	3	2	2	3	2	1	1	3	3	2	3	3	2	1	1	1	2	2	3
p009_1198449	Lg-09	203.4	2	2	3	3	1	3	3	3	1	3	3	1	2	1	1	3	1	1	3	3	1	3	1	2	1	2	2	3	3	2	2	1	2	1	1	3	3	2	3	3	2	1	1	3	2	3	2
p009_1198363	Lg-09	204.1	2	2	3	3	1	3	3	3	1	3	3	1	2	1	1	3	1	1	3	3	1	3	1	2	1	2	2	2	3	2	2	1	2	1	1	3	3	2	3	3	2	1	1	3	2	3	2
p010_1241362	Lg-10	0	3	1	3	1	3	1	1	2	2	1	2	3	1	2	2	3	1	3	2	1	2	3	3	3	2	1	3	1	3	2	1	2	2	3	3	3	2	2	3	1	3	3	2	3	2	3	3
p010_917384	Lg-10	8.9	3	1	3	3	3	3	3	2	2	1	2	3	3	2	2	3	3	3	2	1	2	3	3	3	2	3	3	3	3	2	1	2	2	3	3	3	2	2	3	1	1	3	2	3	2	3	3
p010_917046	Lg-10	22	1	1	3	3	1	3	3	2	2	1	2	3	3	2	3	3	3	3	2	1	2	3	3	3	2	3	3	3	3	2	1	3	3	3	1	3	3	3	3	1	1	3	2	3	3	3	1
p010_762780	Lg-10	28.5	1	1	3	3	1	3	3	3	2	1	2	3	3	2	3	3	3	3	2	1	3	1	1	1	2	3	1	3	3	2	1	3	3	3	1	3	3	3	3	1	1	3	3	3	3	3	1
p010_987028	Lg-10	37.4	1	1	1	3	1	3	3	3	2	0	3	3	3	2	3	1	3	1	3	1	3	0	1	1	2	3	1	0	3	2	1	3	3	3	1	3	3	3	3	0	0	3	3	3	3	3	1
p010_917139	Lg-10	38.2	1	1	1	3	1	3	3	3	2	1	3	3	3	2	3	1	3	1	3	1	3	1	1	1	2	3	1	3	3	2	1	3	3	3	1	3	3	3	3	1	1	3	3	3	3	3	1
pXXX_4850288	Lg-10	50.4	1	1	1	3	1	1	3	3	2	1	3	3	1	3	3	1	3	1	3	1	3	1	1	3	3	3	1	3	1	3	1	3	3	3	3	1	3	1	3	1	1	3	3	3	3	3	3
pXXX_4850010	Lg-10	52.5	1	1	1	3	1	1	3	3	2	1	3	3	1	3	3	1	3	1	3	1	3	1	1	3	3	3	1	3	1	3	1	3	3	3	3	1	3	3	3	1	3	3	3	3	1	3	3
p010_528831	Lg-10	59.2	1	1	1	3	3	1	3	3	3	1	3	3	1	2	3	1	3	1	3	1	3	1	1	3	3	3	3	0	3	2	1	3	3	3	3	3	3	3	3	1	3	3	3	3	3	3	3
p010_488983	Lg-10	66.6	1	3	1	3	3	1	3	3	3	3	3	3	1	3	3	1	3	1	3	1	3	1	1	3	3	3	3	3	1	3	1	3	3	3	3	1	3	3	3	1	2	3	3	2	3	2	3
p010_265881	Lg-10	78	1	3	1	3	2	1	1	3	1	1	1	3	1	1	3	1	3	3	3	1	3	1	1	3	3	3	3	3	1	3	1	3	3	3	3	1	3	3	3	1	3	3	3	3	3	3	3
p010_457075	Lg-10	84.5	1	3	1	3	3	1	1	3	1	1	1	3	1	3	3	1	3	3	3	1	3	1	1	3	1	3	3	3	3	2	1	3	1	3	3	1	3	3	3	1	2	3	3	3	3	3	3
p010_457662	Lg-10	88.8	1	3	1	3	3	1	1	3	1	1	1	3	1	3	3	1	3	3	3	1	3	1	1	3	3	3	3	3	3	2	1	3	1	3	3	1	3	3	3	1	2	3	3	3	3	3	3
p010_491526	Lg-10	93.8	1	3	1	3	3	1	1	3	1	1	1	3	1	1	3	3	3	3	3	1	3	1	1	3	3	3	3	3	1	3	1	3	3	3	3	1	3	3	3	1	3	3	3	3	3	3	3
p010_600623	Lg-10	98.1	1	3	1	3	3	1	1	3	1	1	1	3	1	3	3	3	3	3	3	1	3	1	1	3	1	3	3	1	1	3	1	3	3	3	1	1	1	3	3	1	3	3	3	3	3	3	3
p010_1097987	Lg-10	119.2	1	3	1	3	1	3	1	3	3	3	3	1	2	3	3	3	3	1	3	1	3	1	1	1	0	3	1	3	1	1	3	3	3	3	1	1	3	3	1	1	1	3	2	0	3	3	1
p010_982386	Lg-10	123.6	1	3	1	3	1	3	1	3	3	3	3	1	2	3	3	3	3	1	3	1	3	1	1	1	2	3	1	3	1	1	3	3	3	3	1	1	3	3	1	1	1	3	3	2	3	1	1
p010_380223	Lg-10	126.4	1	3	1	3	1	3	1	3	3	3	3	1	2	3	3	3	3	1	3	1	3	1	1	1	2	3	1	3	3	1	3	3	3	3	1	3	3	3	1	1	1	3	3	2	3	1	1
p010_983492	Lg-10	132.9	1	3	1	1	1	1	1	3	3	3	3	1	2	2	3	3	3	1	3	1	3	1	1	1	3	1	1	1	3	1	3	3	3	3	1	3	3	3	1	1	1	1	1	2	3	1	1
p010_983357	Lg-10	135	1	3	1	1	1	1	1	3	3	3	3	1	2	3	3	3	3	1	3	1	3	1	1	1	3	1	1	1	1	1	3	3	3	3	1	1	3	3	1	1	1	1	1	2	3	1	1
p010_602030	Lg-10	135.7	1	3	1	1	1	1	1	3	3	3	3	1	2	3	3	3	3	1	3	1	3	1	1	1	3	1	1	1	1	1	3	3	3	3	1	1	3	3	1	1	1	1	1	2	3	1	1
p010_443785	Lg-10	136.4	1	3	1	1	1	1	1	3	3	3	3	1	2	3	2	3	3	1	3	1	3	1	1	1	3	1	1	1	1	1	3	3	3	3	1	1	3	3	1	1	1	1	1	2	3	1	1
p010_1035935	Lg-10	138.5	1	3	1	1	1	1	1	3	3	3	3	1	2	3	2	3	3	1	3	1	3	1	1	1	3	1	1	1	1	1	3	3	3	3	1	1	3	2	1	1	1	1	1	2	3	1	1
p010_1036117	Lg-10	140.6	1	3	1	1	1	1	1	3	3	3	3	1	2	2	2	3	3	1	3	1	3	1	1	1	3	1	1	1	1	1	3	3	3	3	1	1	3	2	1	1	1	1	1	2	3	1	1
p010_1037000	Lg-10	142	1	3	1	1	1	1	1	3	3	3	3	1	2	2	2	3	2	1	3	1	3	1	1	1	3	1	1	1	1	1	3	3	3	3	1	1	3	2	1	1	1	1	1	2	3	1	1
p010_1143991	Lg-10	147.7	1	3	1	1	3	1	1	3	3	3	3	1	2	2	2	3	2	1	3	1	3	1	1	1	3	1	1	1	1	3	3	3	3	3	1	1	3	3	1	1	1	1	1	2	3	3	1
p010_375886	Lg-10	154.9	1	3	1	1	3	1	1	3	3	3	3	1	2	2	2	3	2	1	3	1	3	1	1	1	3	1	1	1	3	3	2	2	2	3	1	3	2	2	1	1	1	1	1	2	2	3	1
p010_1239740	Lg-10	171.1	1	2	1	1	1	1	1	3	3	3	2	1	2	3	2	2	2	1	2	1	2	1	1	1	3	1	1	0	1	1	2	2	2	3	1	1	3	2	1	1	1	1	1	2	2	1	1
p010_752178	Lg-10	195.1	1	3	3	1	3	1	1	2	3	3	2	3	2	3	2	2	3	3	2	1	2	3	3	3	3	1	3	1	1	3	3	3	3	3	1	1	2	2	1	0	0	1	3	2	3	3	1
p010_903970	Lg-10	208.1	3	3	3	1	3	1	1	2	3	3	2	3	2	2	2	2	2	3	2	3	2	3	3	3	3	1	3	1	3	3	3	2	2	3	3	3	2	2	1	3	3	1	3	2	2	3	3
p010_381392	Lg-10	216.1	3	3	3	1	3	1	1	3	3	3	2	3	2	2	2	2	2	3	2	3	2	3	3	3	3	1	3	1	1	3	2	2	2	2	3	1	3	2	1	3	3	1	1	2	2	3	3
p010_312887	Lg-10	224.8	3	3	3	3	3	3	1	2	3	3	2	3	2	3	2	2	2	3	2	3	2	3	3	3	2	3	3	3	1	3	3	2	2	3	3	1	2	2	1	3	3	3	3	2	2	3	3
p010_413621	Lg-10	226.9	3	3	3	3	3	3	1	2	3	3	2	3	2	2	2	2	2	3	2	3	2	3	3	3	2	3	3	3	3	3	3	2	2	3	3	3	2	2	1	3	3	3	3	2	2	3	3
p010_413332	Lg-10	229	3	3	3	3	3	3	1	2	3	3	2	3	2	2	2	2	2	3	2	3	2	3	3	3	2	3	3	2	3	3	3	2	2	3	3	3	2	2	1	3	3	3	3	2	2	3	2
p010_162642	Lg-10	231.9	3	3	3	3	3	3	1	2	3	3	2	3	2	2	2	2	2	3	2	3	2	3	3	3	2	3	3	2	3	3	2	2	2	2	0	3	2	2	1	3	3	3	3	2	2	2	2
p010_1744421	Lg-10	234.7	3	3	3	3	3	3	1	2	3	3	2	3	2	2	2	2	2	3	2	3	2	3	3	3	2	3	3	3	3	3	2	2	2	2	3	3	2	2	1	3	3	2	3	2	2	3	3
p010_339832	Lg-10	236.1	3	3	3	3	3	3	1	2	3	3	2	3	2	2	2	2	2	3	2	3	2	3	3	3	2	3	2	3	3	3	2	2	2	2	3	3	2	2	1	3	3	3	3	2	2	3	3
p010_721014	Lg-10	241.9	3	3	3	3	2	3	1	2	3	3	2	3	2	2	2	2	2	2	2	2	2	3	3	3	2	3	3	2	3	3	3	2	2	2	3	3	2	2	1	0	2	3	3	2	2	3	3
p010_813727	Lg-10	250.7	3	2	2	3	2	2	1	2	3	2	2	3	2	2	2	2	2	3	2	2	2	3	2	3	2	3	3	3	3	3	2	2	2	2	3	2	2	2	1	2	2	3	3	2	2	3	3
p011_501701	Lg-11	0	3	3	3	1	3	1	1	3	1	1	1	3	3	2	1	1	3	1	3	1	3	1	1	3	1	3	3	1	2	2	1	3	3	3	3	2	3	2	1	1	3	3	1	3	1	1	3
p011_226001	Lg-11	3.6	3	3	3	1	3	3	1	3	1	1	1	3	3	2	1	1	3	3	3	1	3	1	1	3	3	3	3	3	2	2	1	3	3	3	3	2	3	2	1	1	3	3	1	3	1	1	3
p011_787567	Lg-11	4.3	3	3	3	1	3	3	1	3	1	1	1	3	3	2	1	3	3	3	3	1	3	1	1	3	3	3	3	3	2	2	1	3	3	3	3	2	3	2	1	1	3	3	1	3	1	1	3
p011_1190486	Lg-11	6.4	3	3	3	1	3	3	1	3	1	1	1	3	3	2	1	3	3	3	3	1	3	1	1	3	2	3	3	3	2	2	1	3	3	3	2	2	3	2	1	1	3	3	1	3	1	1	3
p011_116831	Lg-11	21.1	3	2	3	1	3	1	1	3	1	1	1	3	2	2	1	3	3	3	3	3	2	3	3	2	2	2	2	3	2	2	1	1	3	3	3	2	3	2	1	1	3	3	1	3	1	1	3
p011_997957	Lg-11	29.1	3	2	3	1	3	1	1	3	1	1	1	3	2	3	1	3	3	1	3	3	2	2	3	2	2	2	2	3	2	3	1	1	3	3	3	3	1	3	1	1	3	3	1	3	1	1	3
p011_289693	Lg-11	36.4	3	2	3	3	3	3	1	3	1	1	1	2	2	3	1	3	3	1	3	3	2	2	3	2	2	2	2	2	3	3	1	1	3	3	3	3	1	3	1	1	3	3	1	3	1	1	3
p011_2165215	Lg-11	50.3	3	3	3	3	3	3	3	3	1	1	1	2	3	3	1	3	3	3	3	2	2	3	1	3	2	3	1	2	3	3	1	1	3	3	3	3	1	3	1	1	3	3	1	3	1	1	3
p011_1244227	Lg-11	57.6	3	3	1	3	3	3	2	3	1	1	1	2	3	3	1	3	3	3	3	3	2	3	3	3	2	3	1	2	3	1	1	1	3	3	3	3	1	3	1	1	3	3	1	1	1	1	3
p011_923553	Lg-11	59	3	3	1	3	3	3	2	3	1	1	1	2	3	3	1	3	3	3	3	3	2	3	3	3	2	3	1	2	3	1	1	1	3	3	3	3	1	3	1	1	3	3	3	1	1	1	3
p011_1042204	Lg-11	64	3	3	1	3	3	1	2	3	1	1	1	3	3	3	1	3	3	3	3	3	3	3	1	3	3	3	1	3	3	1	1	1	3	3	3	3	1	3	1	1	3	3	3	1	1	1	3
p011_742224	Lg-11	70.5	3	3	1	3	3	1	2	3	1	1	1	3	2	3	1	3	3	3	3	3	3	2	1	2	3	2	3	3	3	1	1	1	3	3	3	3	1	3	1	1	3	3	1	1	1	1	3
p011_2145016	Lg-11	75.5	3	3	1	3	3	1	3	3	1	1	1	3	2	3	1	3	3	1	3	3	3	2	1	2	3	2	3	3	3	1	1	1	3	3	3	3	1	3	1	1	3	3	1	1	1	1	3
p011_2416706	Lg-11	80.2	3	3	1	2	2	0	3	3	1	1	1	3	2	3	1	3	3	1	3	3	3	2	0	2	3	2	3	0	3	0	1	1	3	3	3	3	1	3	1	1	3	3	3	1	1	1	3
p011_2417658	Lg-11	85.6	3	3	1	2	3	1	3	3	1	1	1	3	3	3	1	3	3	1	3	3	3	3	1	3	3	2	1	3	3	1	1	1	3	3	3	3	1	3	1	1	3	3	3	1	1	1	3
p011_291532	Lg-11	99.8	3	3	1	3	3	1	3	3	1	3	1	3	3	2	3	3	3	1	3	3	3	3	1	3	3	3	1	3	2	3	1	1	3	3	3	2	1	2	1	1	3	3	3	3	1	2	3
p011_1726168	Lg-11	100.5	3	3	1	3	3	1	3	3	1	3	1	3	3	2	3	3	3	1	3	3	3	3	1	3	3	3	1	3	2	3	1	1	3	3	3	2	1	2	1	1	3	3	3	3	1	2	3
pXXX_5911429	Lg-11	101.2	3	3	1	3	3	1	3	3	1	3	1	3	3	2	3	3	3	1	3	3	3	3	1	3	0	3	1	3	2	3	1	1	3	3	3	2	1	2	1	1	3	3	3	3	1	2	3
p011_818238	Lg-11	108.6	3	3	1	3	3	1	3	3	1	3	1	3	3	2	3	1	1	1	3	1	3	3	1	3	3	3	1	3	2	1	1	1	3	3	3	2	1	2	1	1	3	3	1	3	1	2	3
p011_1817703	Lg-11	115.9	3	3	1	3	3	1	2	3	3	3	1	3	3	2	3	1	1	3	3	1	3	3	1	3	3	3	1	0	2	3	1	1	3	3	3	2	1	2	1	1	3	2	3	3	1	2	3
p011_817191	Lg-11	120.3	3	2	1	3	2	1	2	3	3	3	1	3	3	2	3	1	1	3	3	1	3	3	1	3	3	3	1	3	2	3	1	1	3	3	3	2	1	2	1	1	3	3	1	3	1	2	3
p011_724619	Lg-11	124.5	3	2	1	3	2	1	3	3	1	3	1	3	3	2	3	1	1	1	3	1	3	3	1	3	3	3	1	3	2	3	1	1	3	3	3	2	1	2	1	1	3	3	1	3	1	2	3
p011_569548	Lg-11	125.9	3	2	1	3	2	1	3	3	1	3	1	3	3	2	3	1	1	1	3	1	3	3	1	3	3	3	1	3	2	3	1	1	3	3	3	2	1	2	1	1	3	2	3	3	1	2	3
pXXX_5911573	Lg-11	133.4	3	2	1	3	2	1	3	3	1	3	1	3	3	2	3	3	3	1	3	3	3	3	1	3	0	3	1	3	2	3	1	1	3	3	3	2	1	2	1	1	3	2	2	3	1	2	3
p011_1723349	Lg-11	140.1	3	2	1	3	2	1	3	3	1	3	1	3	3	2	3	3	3	1	3	3	1	3	1	3	3	3	1	3	3	3	1	1	3	3	3	2	1	2	1	1	3	3	3	3	1	2	3
p011_65362	Lg-11	145.1	3	3	1	3	3	1	3	3	1	3	1	3	3	2	3	3	3	1	3	3	1	3	1	3	3	3	1	3	3	3	1	1	3	3	3	2	1	2	1	1	3	1	3	3	1	2	3
p011_1723254	Lg-11	145.8	3	3	1	3	3	1	3	3	1	3	1	3	3	2	3	3	3	1	3	3	1	3	1	3	3	3	1	3	3	3	1	1	3	3	3	2	1	2	1	1	3	1	3	1	1	2	3
p011_1723472	Lg-11	146.5	3	3	1	3	3	1	3	3	1	3	1	3	3	2	3	3	3	1	3	3	1	3	1	3	3	3	1	3	3	3	1	1	3	3	3	2	1	2	1	1	2	1	3	1	1	2	3
p011_2498589	Lg-11	147.2	3	3	1	3	3	1	3	3	1	3	1	3	1	2	3	3	3	1	3	3	1	3	1	3	3	3	1	3	3	3	1	1	3	3	3	2	1	2	1	1	0	1	3	1	1	2	3
p011_746855	Lg-11	148.7	3	3	1	3	3	1	3	3	1	3	1	3	1	2	3	3	3	1	3	3	1	3	1	3	3	1	1	3	3	3	1	1	3	1	3	2	1	2	1	1	0	1	3	1	1	2	3
p011_2138348	Lg-11	150.1	3	3	1	3	3	1	3	3	1	3	1	3	1	2	3	2	3	1	3	3	1	3	1	3	3	1	1	3	1	3	1	1	3	1	3	2	1	2	1	1	0	1	3	1	1	2	3
p011_1558487	Lg-11	150.8	3	3	1	3	3	1	3	3	1	3	1	3	1	2	3	2	3	1	3	3	1	3	1	3	3	1	1	3	1	3	1	1	3	3	3	2	1	2	1	1	3	1	3	1	1	2	3
p011_1275200	Lg-11	151.5	3	1	1	3	3	1	3	3	1	3	1	3	1	2	3	2	3	1	3	3	1	3	1	3	0	1	1	3	1	3	1	1	3	3	3	2	1	2	1	1	0	1	3	1	1	2	3
p011_1576168	Lg-11	154.4	3	1	1	3	3	1	3	3	1	3	1	3	1	2	3	3	3	1	3	3	3	3	3	3	2	1	1	3	1	3	1	1	3	3	3	2	1	2	1	1	3	1	3	1	1	2	3
p011_1576216	Lg-11	160.9	3	1	1	3	3	1	3	3	1	3	1	3	1	2	3	3	3	1	3	3	3	3	3	3	2	1	1	3	1	3	3	1	2	2	3	2	1	2	3	1	3	1	3	1	1	2	2
p011_1576475	Lg-11	162.3	3	1	1	3	3	1	3	3	1	3	1	3	1	2	3	3	3	1	2	3	3	3	3	3	2	1	1	3	1	3	3	1	2	2	3	2	1	2	3	1	3	1	3	1	1	2	2
p011_22187	Lg-11	165.9	3	1	1	3	3	1	3	3	1	3	1	3	1	2	3	2	3	1	3	3	1	3	1	3	2	1	1	3	1	3	3	1	2	2	3	2	1	2	3	0	3	1	3	1	1	2	2
p011_1161942	Lg-11	166.6	3	1	1	3	3	1	3	3	1	3	1	3	1	2	3	2	3	1	3	3	1	3	1	3	3	1	1	3	1	3	3	1	2	2	3	2	1	2	3	3	3	1	3	1	1	2	2
p011_522377	Lg-11	172.3	2	1	1	3	3	1	3	3	1	3	1	3	3	2	3	2	3	1	3	3	1	3	1	3	3	1	1	3	1	3	3	3	2	2	2	2	1	2	3	3	2	1	3	1	3	2	2
p011_951506	Lg-11	175.1	2	1	1	3	3	1	3	3	1	3	1	3	3	2	3	2	3	1	3	3	3	3	1	3	2	1	1	3	1	3	3	3	2	2	2	2	1	2	3	3	2	1	3	1	3	2	2
p011_909160	Lg-11	175.8	2	1	1	3	3	1	3	3	1	3	1	3	3	2	3	2	3	1	3	3	3	3	3	3	2	1	1	3	1	3	3	3	2	2	2	2	1	2	3	3	2	1	3	1	3	2	2
p011_909775	Lg-11	176.5	2	1	1	3	3	1	3	3	1	3	1	3	3	2	3	2	3	1	3	3	3	3	3	3	2	1	1	3	1	3	3	3	2	2	2	2	1	2	3	3	2	1	3	1	3	2	2
p011_702974	Lg-11	181.5	2	3	1	3	3	1	3	3	1	3	1	3	2	2	3	3	3	1	3	3	3	3	3	3	2	3	1	2	3	3	3	3	2	2	2	2	1	2	3	3	2	1	3	3	3	2	2
1 Genotype calls are coded relative to JoinMap coding (see Supporting file2) as follows:
Blue shading = hh
Red shading = kk
Green shading = hk
Grey shading = missing data
[truncated: 25 more columns]
