# Supplementary material for: A transcriptome-SNP-derived linkage map of Apios americana (potato bean) provides insights about genome re-organization and synteny conservation in the phaseoloid legumes
Source: Theor Appl Genet. 2017 Oct 25;131(2):333–51. doi: 10.1007/s00122-017-3004-3 (PMC5787225; doi:10.1007/s00122-017-3004-3)
Supplement: Supplementary file 5 — Supplementary material 5 (XLSX 121 kb) Supplementary File 4. Sequences around the SNP markers mapped to generate apios linkage map with Joinmap [file 122_2017_3004_MOESM5_ESM.xlsx]

## Sheet: SNP_Sequences
Supporting file 4. Sequences associated with each SNP marker used for linkage map contrcution with Joinmap.
Linkage group	Marker_ID	Genetic distance (cM)	Sequence
Lg-01	p002_2199887	0	CTGTGGAACCTTACATCATTCCTGATGACAAAAGAACAGATCACATACCATCAACTGCAGCTTACAGTTTAGTTGAGTGTGTGCATGATTTGCTTGATCTCGCAGCCAAGATGCTTGTAATGGGGGGCAGGCTTGTGTTTTTCTATCCTGTACTGAGAGAAGATGATTTTGCTGAAGTCCATTTCCCAGAACACCCATGT
Lg-01	p002_3417452	0.367	CGTGGCCTGACATTATGTCGTGTTGTCCATTCTGATACGTCGACTTCTATTTGTATATTGTTCTCGTAACTCGTTGGTCTTCATACATTTTTTTTTCTCTTGTTTCGTTTGTTATGTGCAATACTGGGTGTAATATACTGTTCCCAATATTAAAAAAAATAACCCGTGATTCAATGTGTGATGGTCACTCCACTGAGCTG
Lg-01	p002_1578901	1.905	GACAATAACTTATCTACGTTTGGAGTCCCCCTTTGATGGAGGAGGAGGAACTGTTCCAAAAACCTTATCCCACAGTGGTGAAGTGATCCCAAAGCCATAGTTCTGGAGCCGATAATGATGATTTAAGTGATATTTCTTAAGACTTTTGGGCACATCAGACTTTGGTTGACCATGGTGCAAGTAGTAATGGGTGCAATCAT
Lg-01	p002_192555	2.288	AATACTTAAATCTTCTGAAAAGAAAGGGAAAGGTGGATTTGGCAACAACTCATCGAGACCGGGAACTCCACCCCACAAGGGTGGGAAGGCTTAATTAACATTCCTGAACTATATAAGGTGAGTGAGACTGAGCTCCATATTAGGTCAAAGGCTTATCGTTCTGGTGCCTGGCATGATTCACAACATATAAAGCATGACGC
Lg-01	p002_2199917	4.407	AAAGAACAGATCACATACCATCAACTGCAGCTTACAGTTTAGTTGAGTGTGTGCATGATTTGCTTGATCTCGCAGCCAAGATGCTTGTAATGGGGGGCAGGCTTGTGTTTTTCTATCCTGTACTGAGAGAAGATGATTTTGCTGAAGTCCATTTCCCAGAACACCCATGTTTTAAACTGATTTCTTCATCGGAACAGATC
Lg-01	p002_389834	6.365	ATGACCATTGGATTTTCTGGGTTGGTCCTTTCATTGGAGCTGCCCTTGCTGCTGTGTATCATCAGATTGTCATCCGAGCAATTCCTTTCAAGACAAGGGCTTAGGCTCTTGTTTTCTGTCCGTGCTTGCTTGTATTAATTGTTATTTATTTATTTTATCTCATGTCATTGTCTGCTTCATTTGGAAATTCATGTGAATCT
Lg-01	p002_4541098	6.74	TACAGTACGTTGTACACCCAATTAGCACACTTAATACCTAAGTTAAACATTACGAGCATAATAATTATATAGAATACAACTTCGCACAGGGCAGCGGCCAAATATGGTCTCCTTGGACCAAACAATGGTACATTAAATTATTAGACCGCGGAAATGCCTGTGACCGGTCACTTGCAAACTCACATCAAGACCCTTAAAAG
Lg-01	p002_52156	8.726	AGACTACAGACTGCATACAAACTTTTAAGCCACCTCCTCCTTTAAGGGGAGGTGATGCTTCTGTCAATTCTGTTCACATTTTCCCCAAGAATACAGATCACATTGTTGTTTGTAACAAAACGTCATCCATATATATCATGACACTTCAAGGGCAGGTTGTAAAGAGCTTCTCATCTGGTAAAAGAGAGGGTGGAGACTTT
Lg-01	p002_51892	9.258	GGCGTATTAGGAGTGGTCAGTGCTTGCGGCGTCTTGAACGTGCTCATTCCCAAGGTGTCACAAGTGTTTCCTTCTCTCGTGATGGAAGCCAGTTATTAAGCACTTCATTTGACAGCACAGCAAGAATCCATGGCCTCAAATCTGGAAAGATGTTGAAAGAGTTTCGTGGCCATACATCTTATGTGAATGATGCAATTTTT
Lg-01	p002_4727912	9.525	ACCAAATGATTTTAGGGAAGATGTAAGGTTTAAAGCCATGAGGGACATCCATCAAGAAAAGGAAAATCTCAGTTTGAGCACAAGCCGAAAAGACAGTTCAATATGAGGCCTTACACTCGGAAGGTGCTTTTTGTTGTTGTTGTTGTTGTCCTTTTTTTTTTTCCTAGGTAGTTAAGAGGGGCTAAGGGACTCCATTTCAC
Lg-01	p002_1507651	10.729	TTTCGTACTGTCGGAGACCCGGTGGGCATTGAGGCTCCTCCTTTTCCTCGACGGCCGTCGCGAAGCCGGGTCCGGGAGAAGTGGGGTCGTCTTCCGAGCCGAAACCGCCCTCGAAGAATGAATCGGAGAAGTCTAGGGTTTGGGCTCTGATGGAATCGTTTCTCTTTGGGTGAAAGTGGGACCTTGATTCGGCAAAGAGA
Lg-01	p002_1064644	11.127	TTTAAACCTACTTAGTTACTTTAATTCTTTGATGCAAAAAGATGAATTTGAAAGCTTCCTTCTCTTTGTTTCAGGCTCTCCTAAATGCAAGGAAACAAAATTATCTTCATCAGGGCCATTTCTAAGTTCAGCTAGACTTTTCAGTTCCAAGTCTTCTTTCGGGTAGCTTTGACGCACTGGAGACTTGCCTGCATAACTTG
Lg-01	p002_2261425	12.337	GCCCGGCTAGTACCAAGAAGGCAAGTATTGCAATTATAGGATGTAAAAAAAAAAAGCTGGCTTAATGATGTACCAAGAGAACAATCTGGCATTGGCAACAGGATTGAAGTTTGAATCTTACATAATCCCCTTTCTTCCTCCCATCTTCCACATTATTGAGTCTTGAATGTTATTGAGTCTTGAATATCAACAAGGGTTTT
Lg-01	p002_1334270	13.219	ATCCACTGTCTAAATAATTCTTGTTTATATTCAAGAATGCGTCCAATAATACATTTCTCACTACGTGATTATTCAATGCTCTTCATCTTCGGCTTCTGTAGACTAAGCCTGTCTTAGGTGTACCAGTATATTTATACAATGCCCTGATCTCTATTTGGATAAAGTTAGAGTCGTTGGTTGGACTGGTTTGTAAAAGCACA
Lg-01	p002_3484241	13.722	TCTGACACCAGGACCAACAATCCCCATAATCGTCATATTTTTATCTTGAATGGTTCTTCTCAGGGTCAATTCAAGTTTTTTTCCTTTTGCTTGATTTATGGTTGTGGTTATCTTTACTCCGCTTTTTGTCACTCTTATGACTTCCCTTTTCCTTTTCAGGCTTGACTGCACTCCTACTGGATTTCACGCTAATAAGACCG
Lg-01	p002_2831333	13.852	ATTCCGTGTTTGGTGGCGTATTCTTTTGGACCTGGCAATTTCTGCACCAAGCAATGCTAGATTGGAAGGCTGTAGGGATAAATCCTCCACCCAGGTTAAACGAAGAAGTCGGTCCATTGTCTCCTTTGACTGTTAGTCTGACTGCTGGATTCTCAGCTTCAGTTGCTGCCGCTGCTTCCCATGGTTTTGATACTACAAGA
Lg-01	p002_26139	14.172	GGCGAGGACAGGAGCTGAGGCTGAGAGCGATAGCTAGGAAGGGGATTGGCAAGGATCATGCCAAATGGTCACCTGCTGCAACTGTCACTTTCATGTATGAACCAGAGATTCATATAAATGAGGATTTAATGGAGACCTTGACTCTTGAGGAGAAAAGAGAATGGGTTGATAGTAGTCCTACCCGTGTGTTTGAAATTGAT
Lg-01	p002_2722066	14.284	AGTGGGTGGATGAGGTCATAACTGATGCTCCTTATGCAATTACTGAGAAATTCTTGAATCGTCTCTTTCATGAATACAAAATTGACTATGTCATACATGGCGACGATCCTTGCCTGCTTCCAGATGGAACAGATGCATATGCTGCAGCCAAGAAAGCTGGCCGTTACAAGCAAATTAAACGTACTGAAGGAGTTTCCAGT
Lg-01	p002_4138278	14.345	ACATCAACAAAACATGCTAAATTAATAAAACATTTGTAGAAACCCAATGACCCCTGGAGGGACCATCAATTACACCCAAGACTTAGGAGATGCCAGACATTGAAGCAATATTTCACCGTAGATGCATTCATTATAACTTCAACCAAAACAAATATGCAATTAGGGAGGTAGGTGAAACAGAGTCGTGGTCCCCCTCTGAA
Lg-01	p001_1376803	14.465	GACGAGGACCCCGAGGTCAGAGTCACCGTCAACGATGAAGGACACGTCGGGAAGAGAATCAAGGAGGCCATGGTCTCCAAGGGGAAGCCTTTGGTCTTAGAGAAGGTTAGGGTTTGGGTGCAGACCATGGCCAAAGGCGGTCCCGCTAAGGACGAATTGGACACCAAAAAGGTGGCGCCGTCGCCGCCAGCGAAGGCCAC
Lg-01	p001_1377404	15.048	ATAGGTATGGAAATGCAACCGTGGTGGAGAACACGGAAAGGGGATGGCGGGATCTCATTTTCCAAAGGATACGCGCTGTTTTTGGTTTTGGAATTTGAGATTTTTGTGATTGTATTTCCTGCGTTGCAGAATTCATGAATTTTGATATTTATCCGTGACAAAAGATTAATGGATTATTGATATTAGATATTGTGGACTGC
Lg-01	p002_2829974	15.649	ACATGCAATCAAGAGGTGCAAGCACTTTGAGATCGGTGGTGACAAGAAGGGAAAAGGAACCTCTCTGTTCTAGATGGAATATTAGAATTTTCAATTTCAATCGCACACTCTCTTTTCTCATTTTGCTTGGCATCCTTGGCCTTCTAATTTTGCAGAAATGTTTCGTGTCTGAGGATATTAGAATTTGCAATTTCATTTTG
Lg-01	p002_1385280	16.213	TACTAGGCTGAATGAACGTCCGATTGCAGTGCCCTTTAACATGGGGTGTAGTTTATTCACGTTCTTTCCTTTTCTTTTGTTCATTCTGTTCTAAATGGTAAAACATTATTTTGAGAGAGAAGAATGGTCATGTATATCAACCCTGGCGGGTGAAGCATGCAATGTAGTTACAGAGGGGAGAATTGATGTACTTTGCTGCC
Lg-01	p001_3406734	16.611	ACAAAAAAATAAAACTGCAGGCTTAAGCTCCACTATTGATGAAGATTCTCAAAGTATCTAAAATCCTTCTATTCCAATTCTTTTTAATTTTCTCAATTCACAATTCCTTTCTGCTAAATCTCCAACATATTTATTTTTCCCTTGGTATGTGGAACTCACAAGGTTCACATGGACCAAACTTCACGTAGGAGTTGATATCT
Lg-01	p001_2858900	17.685	AAACGATCACTTCTGCAGCAGCGATCTTGAAGTTTGTCTTCTTGGGAGTGTGGCTCCTTGTGTGCTGTATGGAAGCAATGTTGAGAGACTTGGATCTGCTGCTGGGACATTTGCCAATCACTGCTTGCCTTATTCTGGCCTGTATATAATTGGGAATTCCTGCTTTGGTTGGAATTGCCTTGCACCGTGGTTTTCCTACC
Lg-01	p002_1184567	19.181	TGCCGTCTTGGCCGAGAATAGCAGCGGAAGTGAGGCGGCTACCTTCGATGTCGCAAAGAAGGTGCTCATCGACGTAGGCTTGCCACGACATGGTGAAGGATATTGAGATTTTCTCTCCAAACTCGGAATTTTCTAGCGAAGTGATCGGAAGTGTTAGCTGCGTTGATATTACGGAGCAATGTATGCCTATAAATCGGGCA
Lg-01	p001_1352484	20.415	GGATAAACTGGAAGATATAAAACAACACGTCCCATCCGTGAGGGAGACCCGTGACCTTCACGTAATGCTTATCCTCCGCGGCGCAGATTAGATTCAAAGCTTTCATGAGAAGCAAGAGCGCCATCAGGAAATGAATGCGGTGAACGGAGCGTTTATTGGTGTAACAAATGTAGAGCCAGAAAGCGAAGAACGCGAGGTAG
Lg-01	p001_1352295	20.803	CCTGATTCCAAGTAACCCAGTCTTTAATAAAAGGCCCAGTTTCCCCAATCACGACGGAAGCCAAATTCGCCAAAACCTGAAGCGGGATCACAATCATCAACACCTTCTTCTCCCTATCCTGCAGGAAGGGTTTCAGAAAAGACCATCCCGTCCCTATCAAAACGATGACGGTGAAGAGCAAAACGACGCGGATAAACTGG
Lg-01	p002_3663094	21.134	TACTAGAAGTTTGATACGGAATGTGTTAAAAACTTAAAATATGAAGATGGTGCATCCTGGAGCAATACTTTTTTGATTGGGCATTGACACTATCTTCATTCCGCTTTATATACTCTGCGATTGAGAATATTACTGTCCATTTGTCTTAGGCCGCTATTG
Lg-01	p001_1352379	21.624	GGATCACAATCATCAACACCTTCTTCTCCCTATCCTGCAGGAAGGGTTTCAGAAAAGACCATCCCGTCCCTATCAAAACGATGACGGTGAAGAGCAAAACGACGCGGATAAACTGGAAGATATAAAACAACACGTCCCATCCGTGAGGGAGACCCGTGACCTTCACGTAATGCTTATCCTCCGCGGCGCAGATTAGATTC
Lg-01	p002_1963623	22.217	CTATGCAAAAAAACCACAGTAATGGTCGCAAGGTGGATTAGCAAGGTCAGACTAGAGAAATAAAAGAGATTTCATTTTCAGCATTATGGACATGCTTGTCTATCTATTTAGTTATACACGCTGCATGGTTGTAAAACTGGTTCTTTGTAGAGAAAAAGAAGAGTGCTTCTGCTGCCAATTTAAAAGATATAGATCAGGAG
Lg-01	p002_641447	23.214	CGGAGCCTCCGTCAGGGCGAGATACGATGGATCGGATCGGGACGCGGTCGGAGAATTGCGCCTTGGGAACCTCGTCAAGGGTGGTGGCTGCCAGCTGGTCTGTCGGAGGGGAAGATGCGTCTGCCATTGGTATTGGTGGTGGCGGCGGCGGGAATGAGTGCCGCGCTAGGAAGTGCTACAAGCGAACCCTAAATTCGAGT
Lg-01	p002_3287124	23.574	CACACCATAAGCATGTTGAAACATGAAACTTTAACTATTTCCCCATTTTTTACAGTTGGGAAACAAGAAAAATTACATCTCTAATCAAGCTTAACCTACCCAAAAAGGATATTGAGGTGCAACATACAACATAAATGTTTTAAATTATAGATCCTCTCATCTACCACCAGACAACTCAATGGCATCTTGATTATAGACCG
Lg-01	p001_1972131	24.147	GAATCTTTAATTGCTTTCATCAACGATTAGAAATAGAATTCCAGTTACAACTAACAGAAAGCCGAGCCTATCATAGTTTTTAAGGTGCGTAGTTGTTGAGTTCTCGCTTTGGGTCTACAGCTATCACAGCTCAAGATTGTCCTTGGATTCCTTGATCTCCAACTGAACTGACTCACCATTAGGTGTCAAACCCCGAATCT
Lg-01	p001_1972163	24.419	ATAGAATTCCAGTTACAACTAACAGAAAGCCGAGCCTATCATAGTTTTTAAGGTGCGTAGTTGTTGAGTTCTCGCTTTGGGTCTACAGCTATCACAGCTCAAGATTGTCCTTGGATTCCTTGATCTCCAACTGAACTGACTCACCATTAGGTGTCAAACCCCGAATCTTAACATCGTAGTAAACTTCTTCTACTTTTCTT
Lg-01	p002_1766307	26.554	GCAAAGTTGCCATCCCACAAGCATGTTCCACCACCTCTAAACCACGAAATACATCTCCTTGTGCATCCTTTAATGTCTTTCCTTGTTCAGTGGTCACATTCAGAGCAAGTTTATCCATATCTCTGCGTACAAGTTCTTGGAGCTTCAACATAACACGTTGGCGTGTTGTAATAGGAGTGTTACGCCACAATGGAAATGCC
Lg-01	p002_4737465	28.467	TATGTACGTCAGTTACAATCAAACTTTATTGGAAGCTGCACCATACCATACAGTGATTACAACATTAAACGCTACACCAATGCCTATAAAATTTACAATAAGGATGAGGTAACAAAGAACACTAAGAAATGTTATTTATAATAAAATTTTGCAATTAGGACCCGCGGGGGAGGGGGTCATGTTAATGACAAAAATGTGGC
Lg-01	p002_2236892	28.83	TGAGAGACTTGGGTGTTCGTTCTATGAAGCTAATGACAAATAATCCAGCAAAATATGTTGGGCTCAAAGGTTATGGTTTGACAATTTCTGGTAGGATCCCGTTGCTATCACTTATCACAAAAGAGAACAAGCGATACTTGGAGACCAAACGTGTGAAAATGGGACACGTATATGGCTTGGAATTTAACAGCAAATTGAAC
Lg-01	p002_2158487	29.506	GGTCATCTCGATTACTTTTTCTGGCTTTTAGCTGGACTTAGCTTCTTAAATATGTTGGTGTACATAGTTGCTGCCAAAAGGTACAGGCAGAAGAAGTCTGCTTAATATTTTTCAGGCATTTATTTGGACTGGAAGGACGTTATGCTATTTCCCTGTCATCGTCGTGATTGTTCTGTATGTGGAATAAAGATGTTCTGCCA
Lg-01	p002_2158239	29.713	TACCCCTTAATATATTTTGGCAAGTCCCTCAATATTTCTTACTGGGGGCAGCAGAAGTATTCACATTCGTTGGGCAGCTCGAGTTCTTCTATGACCAATCTCCAGATGCTATGCGGAGTTTATGCAGTGCTTTGTCATTGTTGACTACTTCACTGGGGAATTACTTGAGCTCTTTTATTCTTACTGTAGTAACTTACTTC
Lg-01	p002_4075792	31.385	GATAAATTTATTCCGATGCTCTCCCAGCAAAAGTGGCTAGAATGTTTTTTTCCTTGTATAATTCTGCCATGCCTAGTTTGAGAGCTTTCTGACAGCATTCATACTGTGTCAAGCTTTTGCAATCTGCTCCAATCTTATTTTATATCTAGTTTTTATGGCCAAACAGCCTTTTTTATAGTTCTAGAATTTACTAATAAGAT
Lg-01	p001_1560349	31.836	CTGATGTAGATCCCAAGGATATAGAGTTGGTGATGACTCAAGCTGGTGTGTTAAGATCAAGAGCTGTTAAGGCTCTCAAAGCTGCCAAAGGCGACATTGTCGCCGCCATTATGGAGCTAACTAATTGATGGTCAGATTTGGGAGAATTTTGGAATTTGCAATATGGAGTTATTTTTCTTTGTTATTCGAAATTTTTGCTC
Lg-01	p002_317623	32.272	TGTATGAGACCTTGTCCAGCTTGTATATGTATTCATACCATAAGTACCCAACAAATAATGTAACTGAAACAATGCTGGTTTTGATTGTAACTCTCCTCTTGGTTTCACTCTCTTCCAATTTTTCCATCCATTTCTCAACATTTGGATGGAAGTAGGCATAAATCATTCCAATTATCCAAATGTAGCGATCAAGCCCAGAT
Lg-01	p002_317054	32.909	TACTATTTCCAACAACTATAGAAACACTGCTCCAAAAACGAGATCCCACGTTTCCATGTATATCCTTATTTTTAACCACATTTCCTAGTTTCCTTTCAGCGCAGCCAATCCAAAGGGAACTCTCTACGTAACTCTTTGTTGTCTTGAACTTCAAACCGTTGAATGAGGAATCTGAAGCAGAATAAGTGAGATGCAATACA
Lg-01	p001_1560581	35.639	CCTTTGCTTTATTTATTCTATTTTCTGTGTAATTGTCCGCATAGAAGGAAAAGACTGTAGACTTCTTCTCTACAATTGTATGTTTAATGCCAAGAAGAATGACAGCAGTAATTAGCAATTATCTAGGATCTATATTTGTTAGTAGAGTGTAGGCTTATGGTACTACTAGAGTGATTTGCTGCTAGAATTAGATGAACAAA
Lg-01	p002_4954061	36.326	GGAAAGTTTCTTGATGTTGTTTCTGGTATTATTGTTACAAACCAGAAATTGATGCCATCGCTTCTGAGAGCAGTTAAAGAAGCACTCAATGAGAAAGCATCATTGTGATTTCCATTAAGCGAATGATTCTACAATTGAGCTTGTTAACTTCGTTGTCGGCTCGTTATATGGGACCTTCCCCTCAATTGTGTTATATTTCC
Lg-01	p002_2157855	36.6	AGGTAGAGGAATTGAAAATCTTGATTCGCATGATTCCAGTTTGGGCTACTGGGATCGTTTTTTCTGCTGTTTATGCCCAGATGTCAACACTGTTTGTGGAACAAGGAACGATGATGAACACACATATTGGTTCCTTCAAGATTCCTCCAGCTTCCCTCTCGAGTTTTGATGTAATAAGTGTTATTTTCTGGGTCCCCGTC
Lg-01	p002_593006	36.845	AGTCCAGCTGCAATTATATTTCTTCTCTCCTTGGAAATAAAGAGTAATAACTTACCTGTTGCATATAAAGGCACTGAATGTGTTAAGAAGCCACCTGCAGCAACTACCCAACGTGTATGGAGTCGAAGAACAAGCAGTTTCGCACTATCTGGAGTGTCAACATTGGATCCATTTGCATTTTTCACTGGTGCAAATTCCTC
Lg-01	p002_802287	36.977	GGTAAATTACTTGTCGCTTTGGGAAGTGGTGGCCCCTGCAGGGTTTGGGATGTTTCTTCATCAATAGTCTTAGCTTCTCTATCAAATGAAAATCGTGAAACTTTTAGCTCTTGCAGATTTTCTCAAAAAAATGACAAGACTCAGGTCCTATATATTTCTGCCATCACAGATAAAGGTGTAAGCATCCTGACCTGGTGGAA
Lg-01	p001_649451	37.121	GAGCTTCCAAAACAGAAAGATCTTCAGCGGCATCAAGATCAAACGAATCAGGAAGCAAATCAACCACATCATTGCAATCAAACCCATCCTCGCCATAAAAGGCTCCATCATCGTGTTGCTGGCTGAGCCAGAAGTCATGGTACCATGTCAGTGTCGTCACCAGCTGCCACCATTCTGGAGAAAAATCCTCCACTTGGCGG
Lg-01	p001_669870	37.548	TGAGAAAGCAGTAGATGGTTAACCCTCGAAGTGAAGTTGCACCCTATAAATAACCATCCCTCTTGTCTTGTTCCTCGGCTTCCTTGTTAGCAGCTTGAACAGACTTGAACCACAGGAAAGCCGAGGAGGGAATGCCAGTGAAGACAAAAAAACCAAGCAGAGGAGCATAAAAGACGCTGTCGGAGGTTAATACTCCGAAG
Lg-01	p001_1209988	37.693	GAAGAAGTAATTTGCAGTTTTGTTGTATTTTCTCAGTTCCTGAATCAGAAAAGATGCTGCTAAGAAGCTCTTCAACACCAGTTCTTGGCTCCCTCCTCAATTCCTTCACAGATAGTCCTAATAACAATATTCACTCAGAAACCTGCCATGGACTTAAACACTTTCCACCAACCAGTGTCCCCCAACATTATCACAAACTC
Lg-01	p001_521240	37.844	TCACTTCGCTGCGCGAGACCAAGTCAAACTGAGACGGTGACAGTGGCTGAGTGGAATATCCGCCGCCTTTAGAAGTTGCAGCGATGGCCATAGCCGCCGCCATTTCCGTTCCTCTCACATCTCCCACTCGCCGCGCTCTCGTCTCCGTCAACAATCTCCTCCCCCATTCTTCCAGATCCACTTTGCCTACACCACAGCTC
Lg-01	p001_1642436	38.589	ATTAAAGTGCAAGAGACAAAAGTAAACATGATGTGCTTGAAAAAGTCTGCAACCTTTCCAATTCCCAATACAATGTTGCCTTCAAGCTCGTCTGACAAGGAGGCTGGTACTTCAGTCACAGTATCACTCTCTCAGCATCCTGCTCATCTAACTTACTCACGCTCAATATCTCTGCCTGCTCCTCTGAACCTTATATCTGC
Lg-01	p002_500293	42.403	GCTGATCACGTTCTCTCTCGGAACTTCAACTGCAGTCAAGGGAGAGCATACCTTTTCAGCAATGTGGTGAATATAACGCTTGGGCCTCCGGTGGAGAGAACGATGATATCTGGATTGCACACCGTTGAAGACATATTTTGTTGCTGCTGTGGACAAATTCTTGGATGGAAATATGTTCTAGCACATGAAAAGAATGAAAC
Lg-01	p002_950898	42.653	TGGTCGATCGATGTTTTACTGTGCTTTACATTATAAATTGCAAAAAAAAAAATGTTAAAGGGTAGTGGGTTAATTTATTGAGGGGTTTTACTTAGTGGTACTCTTATTAAATCTTGCTTTCGGAATTGCACAGTCCATGTAATGATTTGGAAATATGGCATCAAGTATGAAAGAATATGTAGTTTTTTCTATCAACAAGT
Lg-01	p002_3689712	42.925	TAATTCACCACAGCCACAAAAGGCAGAAAACACTTATTACAACATAGCAAACCAAAACACAGATTTTCAGCCAAAACATAGTTTAACCAGATATTTCTATAGCCTTAACATCAGGTTTCTTAACCTCTTCCTTGGGAACAGTGACCGTGAGAACCCCATTTTCCATAGAAGCCTTCACTTGATCCACTTTTGCATTCTCG
Lg-01	p002_3689663	43.551	ACACTTACTTAAGAAGGTACAATTCACAGGTAATGTAACATCTTTCTCATAATTCACCACAGCCACAAAAGGCAGAAAACACTTATTACAACATAGCAAACCAAAACACAGATTTTCAGCCAAAACATAGTTTAACCAGATATTTCTATAGCCTTAACATCAGGTTTCTTAACCTCTTCCTTGGGAACAGTGACCGTGAG
Lg-01	p002_500308	43.877	TCTCGGAACTTCAACTGCAGTCAAGGGAGAGCATACCTTTTCAGCAATGTGGTGAATATAACGCTTGGGCCTCCGGTGGAGAGAACGATGATATCTGGATTGCACACCGTTGAAGACATATTTTGTTGCTGCTGTGGACAAATTCTTGGATGGAAATATGTTCTAGCACATGAAAAGAATGAAACATACAAAGAAGGGAA
Lg-01	p002_950889	44.03	CACAATGGGTGGTCGATCGATGTTTTACTGTGCTTTACATTATAAATTGCAAAAAAAAAAATGTTAAAGGGTAGTGGGTTAATTTATTGAGGGGTTTTACTTAGTGGTACTCTTATTAAATCTTGCTTTCGGAATTGCACAGTCCATGTAATGATTTGGAAATATGGCATCAAGTATGAAAGAATATGTAGTTTTTTCTA
Lg-01	p002_3689989	44.861	AACGTTCCTCTCTCCGCTTATCTGAAGAACCTTGTCATCTTCAATTTCTACTTTCACTTCCTCCTTCTTCAGGCCCGGGATATCAGCCTTAAACACATGCGCCTCTTGGGTCTCTTTCCAATCCACACGGGTGTTCACAAACGCTGAATTTTCCCAAGAAAATTCAGGGGTGGAATTGGATAGAGAATTAGGGAAGGGAA
Lg-01	p002_3690044	45.116	ACTTCCTCCTTCTTCAGGCCCGGGATATCAGCCTTAAACACATGCGCCTCTTGGGTCTCTTTCCAATCCACACGGGTGTTCACAAACGCTGAATTTTCCCAAGAAAATTCAGGGGTGGAATTGGATAGAGAATTAGGGAAGGGAAAATCCTTGAAGGGATCCCAC
Lg-01	p002_3690053	45.642	TTCTTCAGGCCCGGGATATCAGCCTTAAACACATGCGCCTCTTGGGTCTCTTTCCAATCCACACGGGTGTTCACAAACGCTGAATTTTCCCAAGAAAATTCAGGGGTGGAATTGGATAGAGAATTAGGGAAGGGAAAATCCTTGAAGGGATCCCAC
Lg-01	p002_802600	49.443	TTGTAATTGTAAATTCAACAAATATGCAGATTCAGACAATGATAAAAAAGGCTCACCTTGGCATAGTAACTGCTTTAGCATTCTCCCCTGATTCAAGGGCTTTGGCTTCTGTATCCATGGATTCAAGTGCGAGGGTGACAATAATTGAAGAGAAGAAGACAAATGGGTTGAGCTTGTGGATTGCAGTATTTATCATCCTA
Lg-01	p002_802831	50.091	AAGGAGTTGAAAAGTGAAGGTTCCAATATTTTGCTTATTTAAATATGATGAGACATTTATCATCTTTTTGAATGCGTTTTGATGTATTTTCATTTTTTGACGGGTTTACTGATGCTTTTTTCATATTGACATCTTTTATGAACAGTTGTTCTAGGACACGACCCTCTCTCTAAAATGCCTTGTAACATGGATTGTATCGT
Lg-01	p002_802784	50.51	AGTATTTATCATCCTACTTGCAGTTGCTGCTGCTTACTTTCTGAAGCAAGGAGTTGAAAAGTGAAGGTTCCAATATTTTGCTTATTTAAATATGATGAGACATTTATCATCTTTTTGAATGCGTTTTGATGTATTTTCATTTTTTGACGGGTTTACTGATGCTTTTTTCATATTGACATCTTTTATGAACAGTTGTTCTA
Lg-01	p002_802947	50.855	TTTTTCATATTGACATCTTTTATGAACAGTTGTTCTAGGACACGACCCTCTCTCTAAAATGCCTTGTAACATGGATTGTATCGTAAGGTTACATGTTTCGTACAATGCTTCCAGATAGAAATGAGCTACCATTCATTGCTTGCGTGTTATTTGCTCGGTGTTTTGATGTTATTTGTTATATAGCTTTCACTATCAGAGAT
Lg-01	p002_802466	51.623	AAGCATCCTGACCTGGTGGAATACACAAACATGGGAAAGGATGGGCTCAAAGTATATTATTCGTGATCCAATCTCTGCATTGAATGTCTCAGCTGATGGAAAGTTTCTTGCATGTGGAACAACTTCAGGAGACATTGTAATTGTAAATTCAACAAATATGCAGATTCAGACAATGATAAAAAAGGCTCACCTTGGCATAG
Lg-01	p002_970151	52.725	TTTTTCTTCTTCTAAAACTACTTGAAAAAAAAAGTTTATTAAAATAGACCCTTATTGATCCAAATGCAGTTGATTTTTCGGCTTTCATAATAGTTTCAATAGCTCTTTATGGGAATCAAGGATACATCATTTTTCAGTCAACAGGAGAAGACTGCAAATCAGCAAGTCATTGTTTTCTGAATGAGCAAGAGAGAGCGAAA
Lg-01	p002_970776	52.866	CTTTAGCAATAGCATCATTGAAACCATGCTTCAAAAGTGTAGGCCCTTCCACAATTAAGGCAGGTGGTATACAGACAATTAGAGCAATGATGGAAATGTAAGCATAGATATTGGTACTGTCCATATCAGTCATGGCTTTCTTTGAATAGATGCTCCTGTATGTGAAGGAAATGTTTGAAATCATAGCACTTATGAAGCCG
Lg-01	p002_971634	53.085	CGGCCTCCCGCGGCGGCTTGCGGAGGTGAGGGAGAGACAAGGTTGCGGCGCGTGACAGCACTCGCGACTCCATGAACCCGAACGAGGAAGGAATAGCGAGAAGAAGAGAGTGTTTGTGTGTGTGATATGGATGGTGTTGTTGTGGTTTTGTTTATTGCGGGGGTTGGATCAGGTGCGTCGCGGCGCAGGGGAGAGGGATT
Lg-01	p002_970130	53.755	AAATATTTTATTTATCTTTTTTTTTTCTTCTTCTAAAACTACTTGAAAAAAAAAGTTTATTAAAATAGACCCTTATTGATCCAAATGCAGTTGATTTTTCGGCTTTCATAATAGTTTCAATAGCTCTTTATGGGAATCAAGGATACATCATTTTTCAGTCAACAGGAGAAGACTGCAAATCAGCAAGTCATTGTTTTCTG
Lg-01	p001_2642913	55.217	ATACAGCAAAGGCTTCTGGATGTCGAATTTGTTAGTTGGGTAGATAAGAGATGACAATGGTTGTTGAGATTCATCAATGCCTGACAACTGCAATTTCATCAAGTCCGATAACAAAGATAAATTTGTTCTATCTATCCCTGCTTCAGCAGTCTCGGACATTAGAAAATTTAAAATTTTATCACGCTTGGTGCATTGTTCAA
Lg-02	p002_2769147	0	GTCCAGAAAAAGCCATCAGCACATTGTAGACAAGACCAGCTACTACAAAAACACAAGAACACATAAGGCGTTGATAGGACAGACATTTTTCAAATATGCCCTTGAGTGGCAAATCAACTCTCTAAACATTCCCGGATATTCCCAAAAATTTATTCTAATTGTTTCTTTTCGCTACTGTCTTTAACTCCTGTGTTCTTCAA
Lg-02	p002_4039121	0.494	AGGAACGCATCACTATCCTGTCATCATATTACTATGACACGGAGACAGAAAATTGTGAGCAAGACAGATCAATTTTGAAGCGCAGACTAGCTGCCTCAGCTGTTGAAGTTGAAAGACAGAGGATGAAATGCTTCCCCTGATAAAAGCAAGTTTCATATGAATTTGGAATGAACATTACACTGCTGCATTCTCATTTTATA
Lg-02	p002_3725174	1.441	AATCCGCATCAACCTGTTATGCTCATCTGAGACTAACGGTTCAAAACAAGACTCATGACCTTAGCTAGGTTTTCCAAGTTGGCTCTGTTCACAAACCCCGATGCAGTAGATAAGGCAGCCCGCTGGAATGGTAATAGCAGATAATCATCTGAATTTCTGGACACTAATGCTCCTAGAATTCATGAAGTGAACAAGCTCCA
Lg-02	p002_2430469	2.25	AAACTTCACCAATTTTCTTGTATAACACTATAAATACATTTGTCAGCAACAAGAAAAAAAATAGTTGCTGCCTCACTGTACTGCCTTAAAAAGAAGCCAGAAGAAAAATTGAATATCTGCTATGGAAACCCAAATCATGCCACGGCATCAGCCTGTTTTCTGGTTAACCGTGCATACAAACCATCTTTTAAGAGAAGTTC
Lg-02	p002_1836296	3.04	TTCCGGAGGTATAGGAGCCACCGTGAGCACACCCTTCCTCGTGTAAACGGAGTAACCCACGTGCACCCTTTGCGGCAATTCTCCAACTGGAGGGCGTTGTGGCGATGAAGGGAAGGGTTTGGGTTGGACGAGGTTGGGGTGGTAGCATTTGACACAGAGTGATGGGAGTGTGAGGGGGGTGAAAGAAAAGTTGCGATTCG
Lg-02	p002_1836354	3.446	ACGTGCACCCTTTGCGGCAATTCTCCAACTGGAGGGCGTTGTGGCGATGAAGGGAAGGGTTTGGGTTGGACGAGGTTGGGGTGGTAGCATTTGACACAGAGTGATGGGAGTGTGAGGGGGGTGAAAGAAAAGTTGCGATTCGAAGGAATAATGAAGTTTCGAGGGACGAAAGCGTGGGTTGGTAGTGAGAGATGCTTCAA
Lg-02	p002_2222253	5.004	GCCTCATCTTCGCCGGAAAGCAGCTCGAGGACGGCCGCACCCTCGCCGACTACAACATCCAGAAGGAGTCCACGCTCCACCTCGTCCTCCGCCTCCGCGGTGGCGCCAAGAAGCGCAAGAAGAAGACCTACACCAAGCCCAAGAAGATCAAGCACAAGCATAAGAAGGTCAAGCTCGCCATCCTGCAGTTCTACAAGGTT
Lg-02	p002_2222460	7.258	CCGGCAAGGTGCAGCGCCTCAGGAAGGAGTGCCCCAACGCCGAGTGCGGCGCCGGAACGTTCATGGCCAACCACTTCGACCGCCACTACTGCGGCAAGTGCGGCTTGACCTATGTGTACCAGAAGGCCGGTGCTTAATTATTTCGCGATTTATTAGTATTTAAACTTTTGCTATCTGTTTTTTGTTCGCTTAGTATTATG
Lg-02	p002_1924091	9.392	CTCGCTCGTGCGTGCGCGTGAGCATCGTGGACGCGAAGTCGCTCTTCACGTCGAAGAGCGACCCAAAGTAGAGCAAATTGAGGAGGTCCTCCACAACGACGTCGTTCGAGTTCAGCTGCGGCTGCGGCTCGCAGGAGCCGGAGCCGGAGCCGGAGCCGGAATTCTCGGCTAGGGTTTCGCGGTGGGCAGTGTTATCGAGC
Lg-02	p002_2008206	9.787	GGCTTTACAGGATCCTTGTTCACTTTCCAATTGGATTTCGTTCTTGCTTCAGAAACCACCTCATTGGTCGAAAGATTATCCCTGATTCTACAAGTGATTTCATATAGGGCATTTTGTACACATCTGTACCCTCCAGTGATCTGCACCACCACATCATCATCTGAAGCTCCATTAGGAACTGGCTCTCCATGCAACATTTG
Lg-02	p002_1099866	11.865	GTGGTTACTGCAACAGGCAGGAACCACTGGTCATTCCGTTTCTCAAAAATTTTGGCCTCATTCTTTCACAAATCTTTGGCCTCCAAAAGAGCTTCACTCATTGTGACCCTTTAGCTTTGAGTTACAATTGGAATTGGAAGTATGGCTGTCTCTTTGACTCGTTTGTCATGGTGGTTGTGGGGTGGCAAGGAGAAAGAGCC
Lg-02	p002_1495522	12.07	CACATTCCATGTTATGGTGTCTTTGCTTTGATAATGAAGTTGAAGCACTTGTGGTTGTCAAGAATGTTTCCTGGATCCTGTCAGTTTGTACGGTGATAATACATTCAAGATTCATCATCAGAGTAGAGCAACTTTCATCGTGGCTAAAGCAGATTTTAACTTTGAAGATCAGCTTTGAACACCCCCCCAAAAAAAAGGTG
Lg-02	p002_969007	12.762	GAGCAAGGATTTCAACTTTGAGGGAATTATTTCCTCTGATGGAAGACAAAAAGAGCCTTGCTTCATCTGTTGAGCGTTCTCAGATAAAGGGAAAAGCTTCACTATTAGCTGCACTTGACTACTATGTCGGCTTGCATAGTGACATTTTCATCTCTGCTTCCCCAGGAAACATGCACAATGCATTGGTTGGACACCGGACT
Lg-02	p002_999412	14.095	TCCCATCAGTGCAATGTGGGCTGTCCGAATCAAGCACATCACTTTTGGCTGAATTGGCATCTTCTTGCTTGCATGTTACCATAATAGGGAGTGACACTTTAGTCCCATTTTCAGATGTTGCATTTGAAATCAAATCCATAGGCTCTTTGTGGGGTGAATTGACAGCATCAGGAGATGACTTGTCATCCGAATTCTCCTTC
Lg-02	p002_3483304	15.572	ATCATTGGATTTTGGATGCAGTATGTAGAGAGTTATATACTCTTGCTAAGGAACTAGTGTAGAGTAGCACGTTTCTTTTGTGTGTTTAGTGGAATCCAGGAATTGAGGGTAAGGCAAGAAGTGGAGCAGGTCAACCTAGGAATTGCCAGGGGCCAGGAGGAACTGGATGCTGCATCCTTCAACAGAAAATACCTTGTTAT
Lg-02	p002_2373605	16.804	ACAGGCTTCTGCTCTTCCTAATATACTCAGCGACATAGAATGCACCTTTAGCTGTTAATGAGTTGTTGCCGATGTCTAGAAGTGTAAGTTTCCCTTTATGTGAAGATAATCCTGTCATCAAAGAACGGATTCCTTCATCTCCAATAGAATTTCCATGCAAATGAAGTTCCCTTAATGACCTGTTGCTCTCAAGTGCTTTA
Lg-02	p002_4967228	18.97	TGGCCTTGGTGCGAGGGACGTGCATGGTTGAAGTGCCACCGGGTTGGCTCGTCACTTTCAGCTTTGCATCTTCGAACTCTTCGGTGTCGTCGCCCCTCCATGGCGCCGATTGCATCAACTGCTTCTTCCCCTTCTTCGCCATGATTGTCGAGCCTTACAAACGATCAATTGCAGCAGTATAACCTTATCCCC
Lg-02	p002_3789464	26.436	TATTAGATCACCCAAACCATTGTCAAGTTGCAACTCACTGGAAGCATCTAGATAAACACAATCTACAAATCCAGGGAAAGTAACGACATCCCTTTCTTCCCTACCCTCCACTGGATTTTTAGGATCTGGATCTTTGTTCAGAGTTTTGCAACCTTTCAACCCCTTTACTGATGCATCACTCACAGAAGCTTGAAAATATG
Lg-02	p002_6822	31.897	ATGTGATATTATTCTCTGTCCCCCATACCGATCCTTTTCTTGATATGCAGGTACTATACATTTAGTTTTGTTAAGTAAAATATAGTCAGCAACAGCTTTCCCGTATTCAAGGTATTGGCTGCTTTTCCAAATTGCAGGTATGGAAGGGCAATTTTAATTAAAAGCTTTTGACAAATAAGCCGTAGCTTTTTATGTCCGTT
Lg-02	p002_2890750	32.503	TCCAACATCTACAGCTTTGAGGAAAGAAAATGGACGGCCAACTAAGGTTGAGAATGTGGATAAAAGTGGAAATGCCGTACGAACTTCTTTGGGCCCAAAAGGTGACATTAGAGCAGAGAAAGGGAAAGAGTCTTCAAGAAAAATAGAGGAAAAATCTAATGCAAAAGAGGTAGAAAGAATGCGTCTTCAATCAAAATTAA
Lg-02	p002_1806912	34.626	GGTGGTGTAAATTGTAACAGTCAAACGAAAAACACTATTTATTGTGTCAAGCCAGTGCCAACAGGATTCTACAAAAACAATGTAACAACATTCTCGGCCATTCTTTCTTGGATGGCTTGATTTTATAAACACATAATCTGACTAAATTTCCAAAATTCCAGGAATGGGAAAGGGAATTAAGAATCAACGTTCACTTCAGA
Lg-02	p002_5037053	36.513	TCCCGGTAGCTGTTTCTGTAAAATAATCATCTCTTTCTTTTTTGGGTAGCAGCTTAGTATGAATTTTGAGGTAATCTAAGTTGGGACATAAGAAAGCTCCATGGTTCGGAGTAGTAGAACTAGCTAGGGACTGTTCATCAAATCTGTGGGTGGAGCGGAGGTAGCAGCTTTAAGTGAAAATAGGGGTATTTTTATCTGTC
Lg-02	p002_1344150	36.775	AAGAAAAAGAAAATTTAAGAAATATAGAAGCTCAAATTTTGTCTAAAAGGGCAGAAATATCAAAGTTTGAGTCAGAATATCGAGAGGTTCTGGCACAATTCTCAGAGATGACAAGCAGATATGCACATGAAATGCAAGCAATTGACGAGCTACTGAAGAATAGAAATGAAATACATGCATCATACACTATTGCTCCTTTA
Lg-02	p002_1488432	37.36	ACCAATCAGGGTGGGCATGTGTTCCAGTGGCATGATGAACAGTGGTGACCAGTGCACTGCTAACATAGCTAGCCCCAGCTATAGAACATGCGAACAAGGCATTAGCAATGCTTCTCATGTGCTCAGGAAACTGCCTGTTGAAGAACTCAATCTGCCCAATTATATTGAATGCCTCACACAGCCCCATCAGGACTAGCTGG
Lg-02	p002_2472812	37.693	CATTTTCCTTTCAAATAGTAACATCAGAGAACAAAAGCTCTAGCAGAGAACTGATAATGTATATACAAGTCATCATTCAGAACAATTAGTCCATCCTCTTTCAATTGAAGAACTTATTTAATTTACTCCTAAAATATTTGTCAGAGGATGTTGTGCAGTAATCATTCTCTTATTCCTTCAAAGTGACGATCACACTATCA
Lg-02	p002_3994689	38.006	AAACATATCCTTTCATGTCCAAGGATGCAGAAAAAATGCAACAACTATGGCAAAGTCGAGCATTATATAGCGGATGGGACGGAGATCTTCAGCAGCAACAACAAAAACAGCAGCAACAACAACAACTAAAACATCATCGCCATCAGTATCATTCATCAGTCCCTCACACTTTCTATGAGCAAAGCCATGAGGAAACCAAT
Lg-02	p002_3562320	38.418	CCCACAAACAGCAGTTATCCAGGCTACTTTTATGAATTTGTCCTCTAATATATATACAGATTTTGTTTTCCAAGCAGCAGTTCCTAAGTTTCTTCAATTGCACTTGGATCCAGCTAGCAGCAATACTCTTCCTGCAAATGGAAATGGGTCCATAACCCAAAATTTGAAAACTACTAATAGCCAACATGGGAAGAAATCTC
Lg-02	p002_2373430	38.543	AAAGTGGAAATAACTAAATTATCTTTTAAAACTTGAGCAATGACATTAACACCATCAGCATGAATGTTATTTCCCCCCAGGTCCAATGTTGTTATTGACCGATTTTCCTTTAAAGCAACTGCAATTTTTTCGGCTCCCTCATCACCAATGTCATTCATGTAAAGATTCAACCATAACAGGCTTCTGCTCTTCCTAATATA
Lg-02	p002_692325	38.775	ATCACGTTGATGCTGATACAACTGATAGGAAGATTCAAAAGAAGGTGCGAGAAGCGCAGTTAGCACAATACAACTACATCTTAGTTGTTGGAGAGGAGGAAGCTAATACAGGACAGGTGAGTGTACGAGTCAGAGACAAGGCAGATCATAAAGTTATGAGTATTGAGCACCTACTCAAACATTTCAGAGACGAAGTTGAA
Lg-02	p002_1807194	39.092	TGGCCTCGGGTCCATAAACCTCAATGGGGATGCCAATTTCCTCTCCAAGTGCTCGCATTAAAGCTAGACCCTTCTGGTAGTTGGGACCCCCTCTCCTCACATAGATGTGCATCCTTGCTGCTTTTAATTTTGATTCCTTCTCCTTCAGTGCCCGAATTATACCACTAAATGTAGCAGCAACATCAGTAAAGTTGGCTATG
Lg-02	p002_2473763	39.111	CAAGACCAGACCTTCCATGCCAAAAGATTGACCAAATGGTCAAAGAAGAAAGCTTAAGCAACATGTTCTGTGGCATGGATGATCAATCAGGGTTTTGGCCATGGTTGGAGCAGCAGCATTTCAATTGAAGCAAAGGGAGAGAGAGAGAGAGAGAGTTAATTAAATTAAAATTTGAATGTTTTCCCTGTGAAATCAAGAGG
Lg-02	p002_3596828	39.235	GATGCTATGGTTGATTCATCATTGATGACATCTAGTGAATTACCATCACCAATATGATCTTCATGAATATAATCAGCTACAGTATCTTGTTCAGCAACAATGTTTTTGACTTCATCAGTAATCTCTTCAGTAGCCATATTTTCGTTACCACCATTCACCACATGCTCAGATAATAGCTTTAATGCATCTCTTTGCCGCTT
Lg-02	p002_6437	39.328	AGTTACCTGATGATGGACAGGGTTTGTCGTTGGATTTGATGGATAAGCTCAATTTTGATGCCGATGACACTGGTTCTATTGTCTTGTATGGGGGTGGTGCGTTAGTGGCTCTGTGGCTAACATCAGCCATTATTGGTGCAATTGATACTATCCCTGTGATTCCTAAGTTGTTGGAAGTTGTAGGGCTTGCATATACCGTA
Lg-02	p002_3652928	39.594	ATCGGCTTGGCTGGTCTCTCACCACTCACCGGCAACACCACTGGAGCCAGACTCATCGGAAAACCACCGTAATGCGACGGTGGATATGCGGCGGGGATAGGCGCCGCCACCGTTTCTTGCTGGACTTGTTCCTCTTCCGTTATAGTAGAAGATTCCATCACCGTATCGGTGGTGATGTCGAAGAGGCTAGATCTCCGGCG
Lg-02	p002_206446	39.645	TAATGATCAAGGAAAAGATCTCTGCTACTACTTGGGTGCTTATCCTTGCACTTAAAAGGTACCTATTAGTTACAAGGGGCACGGTTAAGAACTCGTAAGTTATAATAGCAGCAGTTACTGGAGGAAGAAGCTTCAATCCCTTGTGGATAATGAATTTGGTTGGAGTGCAAATTCTGCATTTTAACCGATACATCCATCTC
Lg-02	p002_3185430	39.655	ACGGTTATCATCAACATAATTCTTTCTTTTGGAGTTTGTCTGCTGCTGCTGCCGCCGCCGTCTTATTTGGACAAGAAACAAACAAATAGAATTGACACAATTGGTGTTGTATATTTTTGATAGGAGGAAGCGGCAATAACATGGTATATCCTGTGCTGTAATTTTTATTTTTTTAAATTAAATCTCAAGTTAGAGAGCAG
Lg-02	p002_1953684	39.746	CACCCCACTCCCCGATGAACCGTGGCACCACCTGCACGTCCTTTATGACGCTGTACGCGAAGTCGCTGCGGTCCTGGCCCGTGAGGCCCGAGATGACGGTCACCCTCAGATTCGTGAACCTGTAGCGCAGGTACATCGCCCTCGATACTGCCGCCAGGGTCAGGGGGAGCCAGACCAGGGTGAATCCCAGGACCAGGTTC
Lg-02	p002_1488201	40.329	AGGCATATATCTATATATTTTTTCTTTCTCCTATTTATTTAGAATCTTCATACCTAGCACCATAGTAATCTAATTCTCCTTTTGAAGCTAACTCCACATCTTGGAGGTCTACACTTCCCTTGTAATGATACCTTTGAGCCACATAGAGAAAATAAACCAAGTTGAGCAGTCCCATCCCTGCTAATAGATAGTAAAAGTAA
Lg-02	p002_2473608	40.582	CTGTAGCAATAGAAGTGAGAACAGCTCAGACATCAAGTTGGATATCTCAAGGACACCAGCTATTGACAGTCCTTTTTCCACACACCAGCCAAGCAGACCTCTCTTTCCATCTTCTGCTAGGCCTGCAGGAGTTGCTCAGCTTTTCCAAACTTCTTCAAGACCAGACCTTCCATGCCAAAAGATTGACCAAATGGTCAAAG
Lg-02	p002_4333414	41.589	GGCGTGAACAACACCTTCAAGGAGTATTCGAAAGAGAGTGGCACTTTCTCGTTCGCCAAGTACACGAACGTGAGTAGTAGTAGCACATCGAGTGTTTCAGTTTCGGTGAGTGGCAGTTTGGTAAATAAGTGGGTGGAGCCGGGTAAATTTTTCCGCGAGAAGATGATGAAGGAAGGGACGGTGATGCCCATGCCTGACAT
Lg-02	p002_807734	42.188	CCTCTTCTCAACCGGACAGCACTTTGAAATCTAAGAAGTAACAACCAAGATGAACAACACTAACCAGTACCCATTCATTTAATTTAATTCAACAAAAATCTGAGTTTTACATGTTCTCTGATAAACTCTTCCAGCTATTGCTTTACATGTTCTCTGATAAACTCTTCCAGCTATTGCTTTACATGTTCTCTGATAAACTC
Lg-02	p002_2334892	42.774	ACACATCAGAAACAGACAAAACCCTCCTATGAAGCTGATATTAATGAAATCTAATTGCAGGTTATCTCCCCACCAACAGCAATTAATTTTCCTTTAGAAGCTAATAATGTATACATCCATCATATCGTCCTTAATTTCCTTTCACTGGGCTATCACAAGGGACAATTTTGGTGATATCCTTGCTAGATCTGTTGTATTTC
Lg-02	p002_714394	42.867	CAGGCCTCAAGTGTGGAATCCCCTGAATCCTCTTGCCAGTGACGGGACACTTAGGTCCGCTAGCCCTCTTCTTAGTGGTCTGATAAACGAGCTTCCCACCGGGGGTCTTGACGACCCTGTGCTGGTTGGACTTAGTGGCATAGCTGTGCCGCTTGCGATAGGTGAGACGCTGCACCATCTTCGATCACGCTCTGCGCCTG
Lg-02	p002_6483	44.028	GCTCAATTTTGATGCCGATGACACTGGTTCTATTGTCTTGTATGGGGGTGGTGCGTTAGTGGCTCTGTGGCTAACATCAGCCATTATTGGTGCAATTGATACTATCCCTGTGATTCCTAAGTTGTTGGAAGTTGTAGGGCTTGCATATACCGTATGGTTCAGTTCCCGTTATCTGCTTTTCAAGCAAAATAGAGATGAAC
Lg-02	p002_106765	45.118	ACCAAATCCACACACTTCAGAGTAATGAATAATATATTCTTCATAGAGAATAGGCAAGATAACAGAGAAAACCATTCGGTCCCATGAACGTCTAAACCGTAAAAAAATCTCAAAAGTTGGCATAGACAATAAACTTATCGAAGATAAAACAAAAATCCATGTGCCTACAAAACAGCTGTGAATTCTACTGAACGTCTTAT
Lg-02	p002_2817627	47.593	GGAAATCCTAACTCTTGCTTTTGGACTTTTCCATGGCCCTGGGAGCTAAACCAATGGCATCAGAACCCTTCATTATTTTCAGCCTTTTGCAAGTGTCAATGAACATGTCCCACGGTACATCCCCTACAAGCATCCAGTCTCCATCTTTATCTTCGTAAGTGACAACATACTCTGAACCATGCAGAAGATCCCTCAGCTTG
Lg-02	p002_491441	48.876	TCACTGCATCTGCATATTGCTTTTGTGGATCAATATATGCTTCAAAATCAGGCTTCCTTGCTTCAATGCTAGCCTTGATGCTTTCAAGACTGTGTCCACGCTCAGCCATGTCTCTCTGAATTTTCCATGCGAATTTCACCTCATTGCTAATGTCTAGGTAGATGCTAAAGTCCAAGAGTTCTCTGACACGGGGATCAAAC
Lg-02	p002_491498	49.682	TTGCTTCAATGCTAGCCTTGATGCTTTCAAGACTGTGTCCACGCTCAGCCATGTCTCTCTGAATTTTCCATGCGAATTTCACCTCATTGCTAATGTCTAGGTAGATGCTAAAGTCCAAGAGTTCTCTGACACGGGGATCAAACATTGGGTGCAAACCTTCAATGACTAAGATTTTGGGAGGTTTGATGAGCTCAGGGGGA
Lg-02	p002_846999	50.027	TTTGGATTTTCTGCTGCTCTTCACGAGTACACAAGAAATGCAGTATAGGAATGTATTTTCATTACCATCAAATTTTCAATTTAGACCACTCAACTCTGGACCCACCTTTAGAAGAACCCACATTAAGCCATCACAATATACCAAAGTTTGCAGCAGGAAAAACATATCCATCCAGTATCAACGCGATCACATTTACAAAT
Lg-02	p002_578095	51.718	AGTTGTGCTTGGGAACAGGATCTAAGTTATCCTTCTTCATAGCTTACACAAAGCATCATATCTATGCAGTGGGGCATCATAGATAAAAAAGGGTTAATCGTAGTGGTTCATATCTGCCAAATGAAGATCGCACTCTTGTTGCTGGAATGATGTTCATTATTAATAATTAAGTAACAAATATGCAGATTTCTGTGCAATTG
Lg-02	p002_4603978	52.35	AACTTTCATTTCTTCACATGGATATTACACAGCAACAAAAAAGAAATAGATAAACGAGAGGGGTACCTAATACAATTAATGCCAAATAAAGAATAGTATCCATATGAAAATTTTCTATATAACTTAACAAAATCAGATTATTGAGCTACCAATTCTTCGTCTGATAAATATGAACTCGACCGATTCTTGGCGTCTATATC
Lg-02	p002_4604023	53.804	ATAGATAAACGAGAGGGGTACCTAATACAATTAATGCCAAATAAAGAATAGTATCCATATGAAAATTTTCTATATAACTTAACAAAATCAGATTATTGAGCTACCAATTCTTCGTCTGATAAATATGAACTCGACCGATTCTTGGCGTCTATATCGTAGAATGAATCAATGTTTCGTTGAAGGTGGCTCTGAATTCGTTT
Lg-02	p002_4604133	55.164	TTCGTCTGATAAATATGAACTCGACCGATTCTTGGCGTCTATATCGTAGAATGAATCAATGTTTCGTTGAAGGTGGCTCTGAATTCGTTTCCCTTTGCTTCTGCTTCTGGATTTACGATTCTAGCCACCCCCTCTCACCACTGCACAGGTTCCAGAGTTTGTCATCTTGAACCATTGTTGGATGACTGCCATAGCTTTTT
Lg-02	p002_2422406	59.341	AGAGGGGTCACCCCTTTTGATTTAGGGCCCCATGCAGACACATTGACATCCATTCCTTCGTTGAGAAGTTTTTTAACCAGTTTGAGATCGCCCTTCCGAGCGAAAACATGAAGCGAGGTCCAACCCCTATCATCGGTGTCCAACCCAGGCCTCAAGCGCCTTCTGGAAGGGCTCTTCCTGAACAAAACGGGGCGTTCCTC
Lg-02	p002_5038945	59.645	AGGGAATTACATTAAAAGCATGAAGGCACACCTATAGAGCAAATTTTTTTTGGACCTTTCGTACCATTTGCTCAAAATATTACTAGTTTGACTCAGTAGGGGCTTTCTCCTTCGGATGTTTAGAGGCATAATGATCACCAAGTTGGTTTTGATTAGCAAGTTGGACCTTGCAGATGGGACAGGTGACTTTGAGGCCAACG
Lg-02	p002_1854156	60.135	GGGGAACAAAGTTATTTTAAAAGACAACACAATAGTCAGACTAGTTTCAACAGGTTATCACTGGCATTCACTCATGAGTCATGATATTATCACGCAGAATTGCAGATTGAGCAAAACACACAGTTTCAAATATCTAACTCGGGTGCTAGAAGAAAGAAAACCATGTGCAAGTCTCCTACTTCTTAGAGGACTTCCCTTTC
Lg-02	p002_235783	60.533	AAGAGATCTTTTGTGATGCAAAGCTGAAGACCATTTTTGAAGGGAAAGATAAGGTTGGATTCACAGAGATTGCTAGATTGCTGTCTAACCATTTTGTGAAATCAGGCTGATATCCAGCTTTGATGTACGCATAATGATGGTAACTTGTTCTATTACATTAAGTAGGTCATTTTGTCTTCAAGTACATGGTTTGTGACCAA
Lg-02	p002_1455648	60.879	TGGGGGCATTGCTTGCCGGTGGTGCTGTGGCGGCGGCGGCTACCTACGGGGCTCACCATGTTTCCCATGGCCACTATGGTGGATATGGACACATGCCTCACGGGAAATTCAAGCACCATGGCAAGTTCAAGCATGGAAAGTTTGGAAAGCATGGGAAATTTAAGCATGGGAAGTTTGGCAAGGGTATGTTCAAGAAGTGG
Lg-02	p002_2112324	61.18	TGAGCAATAGCAAGATCAAGGTGATATGGAATTCGGTGGTGGTTGAGGCCTATGCGGACGGAGACAACAAGAGGGTTCTTGGGGGACTGAAGGTGAAGAATGTGATGACTCAGGAGGTGTCTGAATTGAAGGTTTCTGGGTTGTTTTTTGCAATTGGGCACGAGCCGGCGACCAAGTTTTTGGACGGTCAGCTGGAACTG
Lg-02	p002_3065339	61.892	CTTGTGTGCTATTCAACAACCTCTATCTGGATATGAGGCTGTTGCTGATTACGTGAAAAGACTTGGAGCATTGATAGATAATCACTTGTGTGTTCTTGTGGAAAAAGAAGTTGATGCAATCTTAAGAAGATGTAATTTGTCAGTAAAGATGCCTCACTTCCATAATTCAATCCATAAGGAAGGGGACAATGAAGTCGGTA
Lg-02	p002_1404912	62.185	TAAACAATTGAGAAGTTCAGCACTTCAGCAGCTTATATCTCATTTGGCATTCATTGCCTTCAAAGGAAGGATGAAGTTATAATAAATATTAGAATCTTGATCAGTTCAAAATGATAACGTGGATCTCGTATATCAATAATACTTTCTACTTTTCATAGTTACAATTTATGCTGCAGACTGCTAGGGTTCTTGCACCAGTA
Lg-02	p002_2335540	62.402	CCACCTCTTCCTTAATTACAGCCTCGCACACCACCGACTTTCCTCGCCCTTCAATCCAGTTAACCGCCGCCGCTTTCTTATCCGAACAGAAATTCCCAGATATCCCAATAACATCCATGTCAGGAAAATCGCTCTGAAGAAAAGAAAGTACGTTTTGAACTCCTTTCGATACCATGTTCATCCCCATGGCGTCCCCGGTA
Lg-02	p002_941457	63.123	GCTTCAATAGAAACATGGAGCACAAAGATCAGGATTTACAGAATGCATGAAGCGTATCGTCTAGGGCATTTCTGTCATAATCCCCCGTGAAAACGCAATTTCCTAGAGGACCCTTTAGAAGGATGAGCCTTAGCAACCCATCTGCTACCTTCTTATCCACCGCCATGACAGATTTAAACATGTCTACAGTCATGATCTCC
Lg-02	p002_941556	63.357	TTCCTAGAGGACCCTTTAGAAGGATGAGCCTTAGCAACCCATCTGCTACCTTCTTATCCACCGCCATGACAGATTTAAACATGTCTACAGTCATGATCTCCGGAGGGGCTGTAGGTAACTTAGCCTGTTTTAAAATGTCTCCAACTCGCTTCACAATAGAATCATCAATCCAACCTAGGCGATATGACATGTCAACAGCC
Lg-02	p002_1831240	64.446	TACTGATGGTGACAGTGTCATTATTCATGACTAATGAGTCAACTGACTGGAGTTTGGCACCATCAGAAATACTTGCCGTTATTTATGCTGGAACTATTGCATCTGCTCTTAACTATGGACTCATTACATGGGGCAACAAAATCTTGGGGCCAGCTATGGTTGCCCTTTACAATCCGCTTCAACCTGCGTTTTCTACCATC
Lg-02	p002_1455776	64.926	AAGCATGGAAAGTTTGGAAAGCATGGGAAATTTAAGCATGGGAAGTTTGGCAAGGGTATGTTCAAGAAGTGGAAGTGATGATATCCTGTGTATATACAAACTGTGATTCTAGATGCTGCTGCGGATTGCTTTTATAAATAAAAATCTACTTTACTGTAGTATTTTTTTTACTTAGACAAAGATGTATCATTATCATCCCG
Lg-02	p002_1455796	65.678	GCATGGGAAATTTAAGCATGGGAAGTTTGGCAAGGGTATGTTCAAGAAGTGGAAGTGATGATATCCTGTGTATATACAAACTGTGATTCTAGATGCTGCTGCGGATTGCTTTTATAAATAAAAATCTACTTTACTGTAGTATTTTTTTTACTTAGACAAAGATGTATCATTATCATCCCGTTCATATTCTAGAAATTGAA
Lg-02	p002_2424782	67.982	AATGGAGAATTGGGAAAGGAAGATAAAGATAAAGCTGAAGAATCTGATCCAATATTGGGATCGGAAGGTGATTTGAGTGCTGAACCTCCCGCAGACGTGGTTGATGAAGAAAACAATGAGAGAGAGAAGAGGAAGGGTAATGAAGATGACGCCAGAGAAGAGTCGTCACAACCAAAAAAGCCGAGGGTTAAGTTAAGCCA
Lg-02	p002_2424905	71.22	GAGAAGAGGAAGGGTAATGAAGATGACGCCAGAGAAGAGTCGTCACAACCAAAAAAGCCGAGGGTTAAGTTAAGCCATCTACAAAGTTCAGATGATACCCAAGAAGAAGAAAACCTGTAGGTTGGTATAGGCATGGTAGAACTAAAATTTTGTTATTGTAATGTAGTCTGTAATAGTATCTGATTTGGAATCCCTTTGTT
Lg-02	p002_2598877	75.37	ATGCTTCTCCACGAGCAAGGGCATTCACATTTTCAAGCAGGTACTGTCTTGGAAGCCTACCCACTACGTTGCCCTCCTCGTTCCCTTCTTTATCGAGGAATGCAAAATGTGGAATACCCTCCACGCCAAACTCATCAAGCTCTTGCTCCCACTTTGTGTTATCAACATTCAACATTACAAAATTAACTTGATCCTTGTAT
Lg-02	p002_4537766	78.211	TGCACCAATTGACCCACCTGGACCCGGTGGAAGCCCGCACCCGGTTGTTTTCAGAGTGTAGAGAGACCAACCAATTACTGGGGTTGAGATCAATCCACCGGCTATGGCCACTTTTTCTATGACGCCGGTGGTTTCGCTGCCCTCCTTTGCCATGCCCACTATTTTCAGTGCCATACGCCTTCTAAGTGACTCGCTAAATT
Lg-03	p003_2307930	0	GCATTTCCTTCTGGTGTCAGGTGCAACCCATCGCTCAAAAATTTCTTTTGCCAGCCATCTGTTTCTTGCATTTTGGACCATAGATTGATATACCACACGCTCATTTCCTTTGCTATCTCAACACAAGCATTTGCATATTGACCAGTTACTTCATTTGTTCTTTCAGGCAATTTGCTAGCATTCTCACCATATAAGGATCT
Lg-03	p003_2313241	2.024	GAGCACCCTCTGGCAACCCCTGTATACACTGAAAAATGGCAGAATGTTCTGAATCAGCTGGAAGTATTTTTACGTTATGTTTTCGAGCAAGAGGAAGAACAAAAGGACCTCCAGCAATCAATGTCTCTTTGTTGGCCAAAGCTATGTCTTTCCCTGCTTCTATCGCAGCAACTGTTGGCTTCAGTCCTGCACAGCCTACT
Lg-03	p003_1064869	3.949	TTTGGTTGGAGCTGGTCAGCTAGAGAGTTGTATTCACATGATGTGAAATAAATATTTAAGACACTAGCTATGGTTTGTTATCTGCCTGGTTTGTATTAGTTGGACTAGACCATTATTAACTGTGTACGCATACAAAAAAACAGATTGGAATGTGTGGAAGTTCCGCAATACAATTAAGTGAATAGCATGATGTTTTTTCA
Lg-03	p003_2313163	4.566	CAACTTTAACATCTTTGAGTTTATCAACTGGCCAATCCCTGAAAGCACCTCCAGATGCAGTTAAAATAACTCGCCTAAGAGCACCCTCTGGCAACCCCTGTATACACTGAAAAATGGCAGAATGTTCTGAATCAGCTGGAAGTATTTTTACGTTATGTTTTCGAGCAAGAGGAAGAACAAAAGGACCTCCAGCAATCAAT
Lg-03	p003_1709084	6.765	CACCTTGCAAACTCCGCCCTCTACAACTCTCTTCTCTGCATCTTCCATTCTCAGAACAACATCAACAAGATCCACCTTCTCCCTCCGTTCCACACCCTCCCTCCCTCAAACTCGCGCTTCCGTTATCAATACCGCAAGTACCTCTGAACTGGACGCTGTATCCGCATTCAGCGAGATCGTTCCGGACACCGTCGTTTTCG
Lg-03	p003_2053344	9.828	CTAGCTACATCACAATTTTGGCTAACTACCAATAGGCAGCCACAAACCACTTTTGAGGTCCTTCCAGCGGGATGGTTGATTGTTGGGCTATGCTCCTCGATTTCTTGGTTATATTCAACCATTCATCTAATGTGTGTGTATACAATATGGTAGTATCAAAGGATTGTGCTTCTGCGCCTAAAATGTTAGAACAGTTTCAA
Lg-03	p003_2841520	11.559	TTGCACGTAACAAAAATCCTTACACACGTTATTCTAGGTTAGATTCACCGATGGTGTTAAGCACCCTCATGGCTCAACTCTTCAAGTAGAGACAATCCAGATTATGCTATACAAAGTCCATATTACTTACAAGTATACAAATCCCATATACTTACAAGTAGAATGGTGGCACATACAGTTGAGATGACACCAATTGTGTG
Lg-03	p003_1622256	13.085	TTCCAGCTCAAAGGATGGATCTGATGGTTCAAGAAAGAGGACTGCTGAAAAGGTTTTGGATAGAGCTTCAACCAAGAAAACAAATAATCAAATAAACTCCAGACAAGAAGGATCAAACAGTCAAACAACCACTAGGGACTTCCACAACTTGACTGTAGAGAGGCTTCGTGCACTTTTGAAAGCTAAAGGTCTTTCAACCA
Lg-03	p003_1833964	13.346	ATGCAAATGAAGCCAAACCCTCAATGTTCAAATGTAGTTTGCTTGAAAAGACAGGAAGAGTACATGCTTGCAAAACCAGCAAGAGATGCTGCAGCCAAAGTAAAAATGGAAACTGAAGTACTATCAACTGAGGAAGAGTCACTTCATGAAGATAATGAATGGAATATAAGCGTTGTTGATGATTTTGGACTGGATGGTCC
Lg-03	p003_3147309	13.602	GCACTCTGCCTAATTTTCTGAAGTGAAGACTCTGTCTTTCTTGCCACGCTAACAAGGTCAGCAGCTAATTCATAATAACGGTCAGTAATCTCAGTTGCAGCACAAAGGAGTATTTCATTCCTAGTTTCACTGGCCAAATATCTTGTAGCTCTCTCCCCATCCAAAAAAGCCTTAAGGGGACGTAATACCCCTGAAACATA
Lg-03	p003_2045673	13.729	ATCTGAGACCTTCCATGGTGCGGGCTCCTATTGGTATCTGCAAGAGGTCTTGTTCAGTTAAGTCCGCAGCATCTTCACGTTTCACGGTCTCTATCTGATTCGGGGCATTGCCCATGTTGTTGTTGAAAACCTCCACACAGACTGGAATGAGACCAGGGTGTGCAGCCCAAGTCCCATCATGCCCTGCCTTCACTTCTCTA
Lg-03	p003_2597792	13.871	GCTTTAGTGAAGGCCTGATCACCATTAATCAGATGACTAAAGGTTTCACCCGAATAAAGGATGGTCTGGATGATCTGGCTCTGGATATTCCAAACGCAAAGGAGAAATTTGGCTTCTATGTGGAGCATGCTCAGTCGAAGGGTTGGCTTCTACCATCATTTGATTCGCCTATCACAGATGTCTAATTACCACCGCCAGCA
Lg-03	p003_563738	14.036	CAGCATTTGCTGGCCTGACGGAGCATATTAAGTTGGACCGTTATCTGCATCCACATTTCCGATATTACATGAGGGAGGTCAGAACAGTTGTTTACTCCCAATTTTTGGAATCTTATAAGAGTGTTACAATTGAAGCCATGGCAAAAGCCTTTGGAGTGACAGTGGATTTCATTGATCTGGAGCTGTCACGTTTTATTGCA
Lg-03	p003_3531049	14.421	TAGATGATCATTAACAAGGTAAGACAAAGTTGGAAACAATGACAGTAAAAATAGCATTGTTCTTGGTATTTCATGCAACCAGCAAGAGTACCTGTCCTAGGACTGCCAAGAAGGAAAAATGGGTTTGAAATTAGATTTGGGAAGTGGGGCTTCACGGAACCAATCATGAAGGAGAGCAGCTTCTGCAGTTATCCTCTTCT
Lg-03	p003_3665488	15.041	TCAATCGAGCACCAACAACTTCACCAATTAAAGAGGCCAAATTTGGTGCAATATCATTCATTTTAGCAACCAGGTAATCATACAGGTTCTTCCTGTACTCGGATAGGTTCATTACCCTCTGTGCAAATTGCTGGACATTGATCAAGTCCACTGGGGACAAATCCTGTCCCATGGATGCTTTGGCAGCTTCCACAATCTCC
Lg-03	p003_4071446	15.514	TACATTACAAGAAGCAGTTATTTAAAAGAATCAATTATCTACAATTCTAAAAGTGAAGGTCCTACATGCAGAGTAATAATATTTACAAAAAGTGCACCTACTATAACTTCTGAAACAAGAATGAAAACAGTGAACTCCAAGAAGACAACATCAACAACAACAAAAAATAAAATAAAGGAAAAGACAGCGAAAATTTTACA
Lg-03	p003_1447597	15.929	TAATGGGAATCTTTACACTTAAGCTTTAACCTTCTGGTTTGGCATGAACACATACTTAACGAGGGAATCCTTGATAGACAACAGTTCCGGAAATTCGTTCTTCAATTTGGCCGCGTCAAGCTCATTGTTGCTCCTCGGAGCAACAATGACCTTGGCCTGTTCCTCAAGAGTGAAGTTCTTCCAGGTAAAGTTCGGGTCAA
Lg-03	p003_1447923	16.413	TCATCGAATTCGGAATGTCCACAACCTTCTCATAGCGAGTGATCTTCGTGATGAAATTGCGCGGGTTCGATAAATCAGACGAGATAGGCATCCTCACTCGCAGCGTGCACACATTATCGTAGTTCCTGAGCAGATCCTCTA
Lg-03	p003_4465653	17.888	TGGCAGCCTTTGCGATAGGGAAATCTTGGGCATCTGTGTTTTTCTCCATGTGACCCCGGACCACGACAACTGTTGCAAGCTCGGGTAGATCCTCGCCAGTCATGAACATTTCCTGCATATTGTTCAGCCAAACTGATAATGCTGTTAATGCACCACCTTCCGACATCCTGTGTACATCCACAGACCACACAAGTTTACTT
Lg-03	p003_2782794	19.151	GCTGTCCAACATTGGTCAAAATTAGCTGTACATTCTTTCCCAGACACATCTGGTTTGAACTTTGGTTCCAGTTCTCTTGCCTCCAATTTTTTCCAATTGATTGACCTAAACCATTTATGACATTTGATCTGGTCATCCCCATTTGGCCCACTGCCTAATCTCGTCGATGGATCCTTTTGCAGCAATCCTTTGAGCAAAGA
Lg-03	p003_2303291	19.476	ATTGCTGCCTTACCAATTGATGAACTGATAGAAAAGGCTGATGGATTTGCTGGTGTATTTCCTGAACACAAGTATGAGATTGTGAAACGCTTGCAAGCTAGGAAACATATTTGTGGAATGACTGGTGATGGAGTGAATGATGCACCTGCTCTCAAGAAGGCAGACATTGGTATAGCTGTGGCTGATGCTACTGATGCAGC
Lg-03	p003_2875711	19.633	CTGATGGGGCTGGAGTTATACTTTGCATTGAAAAGGCATTAGCTCAGTCTGGAGTATCAAAAGAGGATGTAAATTACATAAATGCACACGCCACATCCACACCAGCTGGAGATCTTAAGGAGTACCAAGCTCTGATTCATTGTTTTGGTCAAAACCCGGAGTTAAGAGTGAATTCTACAAAATCTATGATTGGTCATCTA
Lg-03	p003_1272431	19.736	GATTGGCGGACTTGATGTGGAGGAGGATTAAGAGAGCGAGCCAATGCAAAAGGCTCTCACAAATTAGAGTGAGGGGAGGGTAGATGTATGCACAGCTTTATCCCCCCAACTGGACAAGTTATTTGCTGAATTTGAATCAGTCGCAAGACAGATTCCGAATTTTGGTTTACTTGATGTAATCAAAACAGACGGATTTAAGT
Lg-03	p003_486267	20.102	TGACAACAAGCTGACATTTTGACAAATCTAATTGTATAAGAACTATACAGATCCCTTTTTTTGGATTGGGGGAAGGGGGTGGGAGGGAAATTTGTTCGACAACTGGTGAATAAATTCCCCTCGTACAAATGCTATATGTTCCCGATAATAATGGGCAATTATTTCCATCATAAAACAGTCTAAGATCTTCTCATTATATT
Lg-03	p003_2729999	20.361	CGGTTAAAGATTGAACTGTAGGATGATATGACTAACATGATTTAGATTTGACTCCTAAATTCAAGGAGGGTGTAAACAATTATTTGCCTAGTTATCCATACGGTAAAATCACAACAATTTCCACCATAATGAACAACTTCCTATTCCAGTCTTCCTCAATGTTGCTCAAAATGGGAAAAAGAATATAATGCTGTCAAATA
Lg-03	p003_1706418	21.692	TTCGTTCTCCCACGCCGCGGTTTCTCCTTCTTCGCCTCCCCGAGCCCAGTCCGATGTCTGGGCCACGAATGTCAGGAAAGGGGAATGGCGCGTCGTGAGCGAAGAAGAATTGGCGCGTGGAAGTTGGAGCTTCAGGAAGAACTTAGAGGCAGAGGCAGAGGCAATTGAGAGAGAAGGGGATTTGTGTTTCGCGCACAAGA
Lg-03	p003_1572694	21.834	CAGGCTCCCCCTGAATGAGCGAGTGGTACATCCCCTCATAAAGCTTCAACGTCTTATCCTCACTAGAAGCCTTCTCAAACAACAGCTTAGACGACGAAGGGCACGTAACGCCGTCAGAAGTTCCGTGAGCAGTGAAAAACGGCGCCGTGACTTTGGGGAAACTATCCTGCACATACTGAGTGACCCTAAGGAGCTCCCGC
Lg-03	p003_1573054	22.296	CCTTGCTGGGCTTCATGTCCTCGGGGATCACGAAAAGCGGCGCGGAGAAGATCAGCCCCGTCCACGTCTCGGGCTCGGATTGGAAGTACATCAGCATGGTGGCCAGCCCGCCCATGGACTCGCCGAAGAGGAAGGCCGGGAGGGCGGCGTACGGGTCGCTGCGGCGGACGTCGAGGAAGAAGGCGAGGGAGGTGGCGGCG
Lg-03	p003_1911451	23.474	GGTCACCAATCTGAATAGCAGAAGCAAAAGTAGTGTTAGCCTTCACAGCCTTAAAATCCTCCCACCCACTCTTATAGTACAAATACAAAGGATTCGCATTCGCAGCCTGAGCACACACAAGCCTGGGCACCTTCTCCACAAGCCCCAAATCCTTGCACATCTTAAACCCCTTGTAAAAAGCATAAATATTCCCTAGATTA
Lg-03	p003_1884678	23.684	TCTGTGGGGGAATATCCCAAGTCATACAGTTGCTTGAGGCCCGAACAAGCTTCATCAAAATTCCCTTCAATCACATTACGCACTATATTCTTCACATGCAATGGATGTGGCTGGTCACAAACCTTGAAAACATTTGCTTGGTTAACAAATTGGAACCCGCTGTATGTTGCTTGCAAGTTATTCAATGCCTGCCTCATATC
Lg-03	p003_217413	23.767	ATTTCAGTGATACTAATTGGCTAACTAAGGATTCAAACCGTTTCTACCCTTTGAAGTTGCAGCCCGTAAGAGCTTCCTGTGAGAAGATGCTTCCTACTGGGACATGCTGCACCACGTCAAAGGTATATCATTGAACAATTTTGATTGGGTTGTGGTTTCCAGAACTTGGAAGATGTGCAGACAATTTGTGCTACCTTTTT
Lg-03	p003_2668991	23.984	CCGAATTCGCCGCGTCCTTCTCCACCTTCGAAAACTCAGAATGCAGCGCAAACAGCACCTTCCTATTCCCCTGACAGCACTCAGCAGAAGAACCCAATTCGTAAAACATCCCAGAAAACCCCATCACCAACGCGATTGTCCCAAGCACAACAACCTCGTCATCCGAACCAACCTCGTCCCCTCCCTTCTTAACCTCCAAC
Lg-03	p003_527880	24.355	CTTCACAAATTATATGTCAAACTAATTTGTTGCTCTGCCATGGCGTCTCTTCTCAAAGCACCTTCCTTTTTCTCTCCACTGCACCAAAAGTTGAGTTATGACGGCTTTTCTCCCATAACCACAAACCTGCAATCCAAATTTTATCATGCTAGCGTCAGAAATGGGAGATGGCATGTTCCTAGGATGACAAGTAAAGCTCA
Lg-03	p003_1572892	24.828	GCATGGTCCCCACCCTCGGTGGGCCCGTGTACCTCCTCGGGTTGGACGCTATGATCTTGAGCTTCTCGGGATCCCGAATCGCCTTTCCGACCATCTTATTATCCGGCATCGCCGCCCACGTGTCAGCGAACCCGAACAAGAGACCGTACATGAACAGATGCACCTTGCTGGGCTTCATGTCCTCGGGGATCACGAAAAGC
Lg-03	p003_2782684	25.168	AATTTAGATCCTCTCGAGATGAAAGCCAAGGGTTGGGTGCCACATAAGTATAGCCCTGGAAATGGTCACCTGCTGTAGGTGTGGATGCTGGCGAGTCATGAGGAGGCATTGCTGTCCAACATTGGTCAAAATTAGCTGTACATTCTTTCCCAGACACATCTGGTTTGAACTTTGGTTCCAGTTCTCTTGCCTCCAATTTT
Lg-03	p003_3187687	25.486	CTTGAAAGGATAAAAGGGTCAAAGGAGGACGCATTTTCCCATTTTGATATATTACTTGTATTCATTCGTACAATCATGCATACAAAATTATAAAAATCCACAGGATGATGAATTAGCCAGATTTTTTCTCAGTGAAACTCCAATAAGTCTATGACTAGAAAGAAAGTTCGATCAGAAGGTTGAGCCATTGAACCCAACGA
Lg-03	p003_206830	25.729	TCTACGGTGGTTGGGGATGGTCTCCATTTTCATTCTTTGCACCGGGTCCCAGTGTAGCTGTTGGCGTTGGAGGTGGATTTGACACTCTTCTTCTGTTTATGTTTCTTGGTGCTGCTGCAGCAGTTTTCAGAAGATTCTTTGGGTCAAGAAATCAAGATGATGACTACTAGTTAGCAGTAAAAAAAGCTAGCTTTTTAAAA
Lg-03	p003_1944715	26.04	GATATTGAAGCTTTGCATTTCAAATCTACAGATTTGGCATGATACCAGAGAACTGAAGCCAGAACAGCATGTCCCAGACCCGTGATAATTTTGCTCCAGAGACAAGGAGATGCAGCTCCCATCAGGAGGGCGACTCCATAAGCTATTTCAAGAAGGGAAACACAAGTCCAGAATACCCGCTTCTGACCTAAACGCACTGA
Lg-03	p003_557729	26.203	AAGACGAGTTGAATCACTTTGTTAATACCGGCGCACTTTCTGAGCTCATTGTTGCCTTCTCACGAGAGGGACCTACCAAGGAATATGTGCAACATAAAATGATGGAAAAGGCTTCCGAAATTTGGAGCATGATATCTCAGGGAGCTTACACATATGTGTGTGGTGATGCCAAGGGCATGGCTAGGGATGTACACCGCACC
Lg-03	p003_2782602	26.254	AAGAAAGCTTACAATCAGAAGATTTGGATTACTTGTCTTATTCAGATCATATTTTGATTCATTCATCCATGTACAGATTTTGAATTTAGATCCTCTCGAGATGAAAGCCAAGGGTTGGGTGCCACATAAGTATAGCCCTGGAAATGGTCACCTGCTGTAGGTGTGGATGCTGGCGAGTCATGAGGAGGCATTGCTGTCCA
Lg-03	p003_956236	26.371	TCTCGAGAACGTGATTCGCGACGCTGTCACCTACACTGAGCACGCTCGCCGCAAGACTGTTACTGCCATGGACGTTGTCTACGCCCTTAAGAGGCAGGGGAGGACCCTTTATGGATTCGGTGGTTAGGAAATTCGGGATTTCTGCATCGCACTGCGAATTAGGGTTTCATAGTTTCAATTTATCTGTTGATATTTTGTAA
Lg-03	p003_2106624	26.481	TGATGCCGCTGACGTCAGCACCGGCGACCGGCTTCCCCTTGGTGGAGTCGAATCCGGTGGGAATCCCTAGCATCTTCATCATCTCCATCTCGTCTTCATTCCCCTCGGCTTCTTCTCCGTCTCCGTTCTCTTTCTGCTTCTGCTGCTGCTCCTTCGCGATGCCGTCCACGAAGTCCGACACCGCTTTCTTCGCCTCCTTG
Lg-03	p003_3820586	27.021	AAAAAGCCAAGTTGCTAATCAAAAGTTTTGGAAATCCATTATCGTTACCCACATTGGAACCGCCTAGGAAGTTAAATTTTGTCATTGACATCCCTCCAGTCAGTGATGAGAAGAACTCAAAGATGCATTGTGAGTTTGATAGCTTAAAACAGACTTCAAGTGCTGGACATATTGTTAGTAGTTCCGAGGTCACCAGCACT
Lg-03	p003_556461	27.068	AGGAGAAGGGTGGCTTCAGAATCTTCACTATGGTGTGTTTGGCCTTGGGAACAGGCAGTATGAGCATTTTAACAAGGTGGCAAAGGTAGTGGATGAGATGATTGCTGAGCAAGGGGGGAAGCGTCTTGTGCCAGTGGGTCAAGGAGATGATGATCAATGCATTGAGGATGACTTTACTGCATGGAAAGAAGAACTGTGGC
Lg-03	p003_3821006	27.768	GTATTCCACTTGATCCAAGAGCACTACTGCTGGACGGAGGTAGTCGTGTTAAAAATGGTTCTTAAAATTTGCTTATAAATATCAAGTCACGTTTTGAATCTTTGGGAAAAGATGGATTAATGTCTGCCTGATTGTTACCAGTGTTGGGAAGTTGGGGTTCTATTCAATCTTTTTTTACTGCTTTTTTGTTTGCTACTGAT
Lg-03	p003_68209	28.102	ATAGATAATAGAAAAACCGCACCCAAAGAAATCAACTCATCCACTCGCCCAGCATTCAAGTCGCTGAACTCCTAACAACAACGACCAGCAGTAACATTAGCCGCGTTTTTCAAAAGTGCTTCCGAAAATTCAGAGCGATGGGAATTGAAAGAGGAGGCCTGAAGGGGTTCAGGAGCGTGCCGCGGAAGCCATGCGACTCG
Lg-03	p003_256057	28.933	GGTACACATATCTTGTGATACCAGCTTTTGGAGCATACCAATCCTTTGGCTTCATTAAAGGATTTTTGCCACAAGGTTCAGAGGAATCATTTGAAGATGAAAAGACCCGCAAGAAGAGGGAAAAGATGGAGAAAAAGGCATCAAGACCCAAGTTTGTCAAGACAAGAACTAGATAGTTTGTTTGAGTGTACGACCCCCAG
Lg-03	p003_255911	29.209	GATGGCAACCCCTAATTACGCTGAAGATGGTGAACTTTTAGATGGAGGGTTTGATATGTCTACAGGTGGAGTTTGTGGCTATTTACACGATGTTATCTACATAACATGCTTTGTGCAAGTCATGTCCATCGTCTCTGGAAAGTTCTGGTACACATATCTTGTGATACCAGCTTTTGGAGCATACCAATCCTTTGGCTTCA
Lg-03	p003_1466593	29.316	TGTGTTGTGTGTTAGGTCGAATCGAATCGAAGAAAGAAAAATGGCGATGGCAAGCTTGGCTCGACGGAAGGGTTACGCCGTCGTTTTATCATCGAGGTCGTCGTCGTCGTTTGCTGCGACAAGGTCGAGGGGATTCGCGTCCGGATCTGATGAAAACGACGTCGTCGTCATCGGCGGCGGTCCCGGTGGCTACGTCGCCG
Lg-03	p003_2267405	29.704	TCTACCACCTATTACTCCCATTCACGCCACAGTGACCAAAAGAACAGAAGACCCACATCAACAAACAAAATACAACCCCACCTATCCCTTTCCCATTAACAGGGAGATCCATACCGGGGGGGTTATTTATTCTTCCTTCTCGATACTATCTCTGATGCCCAAGCTTTGCCAGTCTCAGTTTGGAACTTCCCAGCAGTTGA
Lg-03	p003_4443335	30.068	ATTCACCCGGGCAAAGGGAGCGGTAATATTTGGCAAATTTCTCACATTCACCTGAGTTATCACCCTTTGCTGCCAAGCATCTATGAAACTCTATGTAGCGCGTGAAACAATGTCTGGTTTGATTTGTTGTAGGAAAACGAAAATCAGCAGGTGCTGTTTTTAGCTCAATCTCCTCCATGAGTCAGACTCGTTCAACAAAT
Lg-03	p003_2406032	32.277	CCAAGCTTGATGGAGGTTTCTACTGTGTCTCTTGTGGGAAAGTAAATGATTTACTCGGATGCTGGAGAAAACAACTGATGGTAGCAAAGGATACTAGACGCGTAGATATACTCTGTTATCGTGTCTCCTTAAGCCAAAGACTTTTACAAGGAACTGAAATGTACGAAGAACTTTATAAAATTGTTGATGAAGCAGTGAAG
Lg-03	p003_2406719	32.727	CTAATTGCTCAGCAACAGAAAGAAGTCAGAGCCCAGTAACCAACTGTAGCAGCCTTTCCAATCCATCTTCAGTGGAAGATGAAACTAATAACTGTAATCCATATAGTGACTTGACTGATAACCGAGCAGACCATTACCCATCTTATCTCAAGGATAGCAATCAGCTTGCTTCTGGAAATTTAGCTAATGATCCTATCAAC
Lg-03	p003_3167726	34.045	TCATGTCCGCCGTCAACGACCTCAACGAATCGGCAAAGTTCTACGCTGCTGCCATGATGCTCCGCGATCCCATCGCCCATTTCCTGGAGCAGCACCCACCGGATTGCATCGTGGCCGACTTCATGTACCCCTTTATGGATGACGTGGCCAACAACCTCGGCATTCCGAGACTTGCCTTCAACGGATTCTCCCTCTTCACC
Lg-03	p003_206848	34.206	GGTCTCCATTTTCATTCTTTGCACCGGGTCCCAGTGTAGCTGTTGGCGTTGGAGGTGGATTTGACACTCTTCTTCTGTTTATGTTTCTTGGTGCTGCTGCAGCAGTTTTCAGAAGATTCTTTGGGTCAAGAAATCAAGATGATGACTACTAGTTAGCAGTAAAAAAAGCTAGCTTTTTAAAAGTCCATGTATAGACCATG
Lg-03	p003_4477125	34.215	GGATTTCCAATGATGCAAGTGTATCAGTTGGGGGTTGGTTCTGGAATGACTTCAGTCCAAGGTGGAAACCCAATGGAAGAACTCACTCTGGGACAAGGAAACGTTCCAAACAAGCTAATCCGTGCAGTTCATGGTTTTCCAGATCCTAAGGCTTCTACAGTGTCTGATATCATCACCCCCAGTTCCAGTTCTTCCGTTGA
Lg-03	p003_2811937	34.522	TGCCTTCTTTTTGCTTCGATGATAGGGCCAAAGTAGTGTTAGTTTATTGAGTTCTTGCTTTTCCCCAGCTTTCATATGACTTTGAGTGCTCCTCATTTCTGTGTTCTCGGTTGTAGCCAAATTAAGGTGGAAGTGATCTTTTAAGCATTCTCAAAATTATGTGTCAATATTGGGATTTTTTAAGAAAGGAGAATAAGAGT
Lg-03	p003_2622055	34.903	TGCTTGATAATCAGCGTGGACTGTATGACCGTGAACGAGACCTTGAAGGACTGCGATCATTACCCCTAGGACTCCCAGATCTGCTAGGTGTCTGATCCTTCTTGTCATTAGGACTCCGACCATTCTCCCTGAGACGAGGGGACTTCCTGTAGTCCTTCCCACCACTAGGAGAGGGAGACCTAGAATAAGATCTTGATCGC
Lg-03	p003_2276526	35.118	GTAATCCGGGGGGTGGAATTTTGAGATGCTAAGAGGAGATTCTGTGGTACTCTAGGTCTTATGGCATCAGATTCATGATCCTCGGCAAAAAAATTTCCTGTTGAAGATATAGACGGTGGCAATGAAGCATCATTATCTCCAAACTGTGACGTGGAAGTCAAACTTGATTGACTCTGTATTTTAGCAACAATGTCTGGAGT
Lg-03	p003_4017256	35.381	TAAGTCCAAGGTCACTGGTTGACTATGATGATGATGAGGATGATGAAGATTACAAACCACCGCCAAGGAAGCAGCCAGAAACTTCTGAGGAAGATGACGGGATAATGGAGTCTCTCAGGCTGAAGAGGAAATTACCGTCAAAAGATAAGGAGCCTGAATTTGTGAAGAAACAGAAGTTATCGAAGAATTCTAAATCCAAA
Lg-03	p003_920447	35.749	CGCTAGCATTTCCTCATTCTGAAGTTTAACCTGGCCAAACACGAGCTCCTTGGAGGCCTCTGCAGCATCCTTCTCCACCGACTCATCCTGCACAGGCTTACTATTATCAGTTTCGTCTTCCCTCCTGCGTTTCTTGTCCCCATATCCTCTCCTAGCATCTCTTTCCTCCCTCTTCTTATCCGAATTCCCATTGTTACGAC
Lg-03	p003_1930290	36.142	GACCCGACCACCGGAAACGGGTTGTTGTGGGTTTCGGCCAGCCGGAGGCGGCGGAGGACGCGGCGCTGTTGAGGAGATCGAGCGGTGATGATTCGAAGGTACCGAGGAGCAACGGCTTGGGTTCGGAGAAGGTTACGATTCTTCGGAGGGGTCAGTCGCTCGATTCGGCCGTGAAGAGCGACGTGTACGCCGGATCGGTG
Lg-03	p003_920053	36.394	CACCACCATTCATAAAACCTTCTTTGCGACCTTCAAAGCCGGGCCGCATAAGCTTTTTCTCCCTTTTGGCAATTTTCCGCATTTTCTTCTCATGAATCCTCGCAGATATATTCTCTGACCTTTTATGCTGCTTCTCTGCCTTCATCTGGTCCCTTGTTTGAATTCTGTCCTTCCACTTCTCTGCATTCTTCTGCTGCTGC
Lg-03	p003_2340511	36.524	CAATGCGAAATATGGGTAGTGGAATTGGAATTGGAATTGGAATCGCTTCTAATAACAAGGATCCGTTTAGTTCTTTGTCTGGTATTGGATCCAAGCAATCGGCTACTCTTAACTCAGCTGCTAAAAGCCAAAAGGTTGATTCCGGGGACGATGGTTTTGGAGATTTTCAAAATGCTTCTAAACCGAGCTCGACAGGTTTT
Lg-03	p003_920607	36.705	CTTTCCTCCCTCTTCTTATCCGAATTCCCATTGTTACGACCTGTCTTAAACTCTTCAAGTTTGCGATGAAGCCTTTGCCGAAGCTCTTCGTAAGTCACAGACCGAGCATCTTCTTCCAGCCCAGACACATGAGGCTTAGCCGCTACACGCTGCTCTTCATCACTGCCATCCACCTTTTCTTTCCCCAAGCTTTCCTTGAG
Lg-03	p003_3086656	36.809	GCCGAATTTCCTCATCTACCTTTAACCATAATTCTAGATCATCAGGGTTTGGCACTGTACTCTTTGGCAAAATAGAACTAATTGGGGTGAAAGTGTCCTGTCCTTTTGCCAAACTCCATGGAAGACCTGCAGACTTTGCAGCAGCTTGAAGGTCCCTAGCAGTCATATCCAGAGCCAGTGCATAACCGGCGACGTAATCC
Lg-03	p003_935981	36.883	CTTTCAAATTACATGCGCGGCCAAACCAGAAACTGTAAACAAGGTGTGTCACATAGTCAAGAAACAACTCGCACTGTCAGATGAATCCGCTCTCACTGGAGACTCCAAATTTTCTGCACTTGGAGCAGATTCTCTTGACACGGTTGAGATTGTGATGGCACTTGAGGAGGAATTTGGTATTGGTGTGGAAGAAGAAAGCG
Lg-03	p003_4241109	37.101	TTTTACTATCTGTCCTATCCTCAATATCAGCTAATCCTCTTGATCCATTCTGGGTTTCAAAGATTCTTTGTGGACCCTCGTCAGACAATGTCTCCACCCCTTTTTTTCTGTCTGATGCTGTGACATCGTCCACAGATATCCCACCAACCTGTGTCTTGCCTTGATTACACTTCTCGGCTTCGGAAATAATTAAATCCTGC
Lg-03	p003_4017921	37.238	GTAAATTCTGCTTATGCGTTGCATCGAGGACATGGGAATACTGTACAGTGCCACTAAGAGGCGGGAAGATATTAAAACAGCAACGTGGGTGGATCTGCTCCTATTCTTCAGTTTGCTATTTTGGGCTTTTGAGCTGCTTAGTAGTTGGTTGTTGCTTTTGTATGACATTCCTGAGAAATAATTTTCTGTATTTTCCCCTT
Lg-03	p003_1460492	37.466	GTAAGCAGCTTGATGAAAGCCCAAAATCACGGCGTATAAATGATATGTACTTTAGCCGGTTGAAAGAATTGAGCACCAACCCCCAACTTGCACCACGTCTACGATTTATGGTTCGCGATGTTATAGATTTGCGTGCTAATAACTGGATTCCAAGACGTGAAGAGGTGAAAGCCAAAACCATCACTGAAATTCATTCAGAG
Lg-03	p003_3645235	37.644	ACTAACCCAATCACTATCAAAAGTTTGGCAATTTTCTTTTATCAATCTATCCCCTTTCTCTATAATACCTTGGCAAATGTTGATGAAGGACTCGGATCAGCTATTCTACATGGTTCCAAAACCAGCTGTTTGTTTCATCTACTCCAAAGTGCTTTGGTAAAATATATGCAAAAAAATCATTAAGCATCAGCCACATGTGA
Lg-03	p003_3373996	37.954	CAATTTCAATGCCCTTAGGAACAAAAGGAACAGAACCAGTAGCAATGATGATATTTTTTGCAGTTACTGTTTTGTTTGAAGAGCCAACTTTCACCTTTTGAGGGCCCAAAATAGTTCCAAAACCAGTAAGTATGTCTACTCCGAGCGCTTTCATTGAGTTGGTCAAATTATTACGGATTTTCGAAGCAAGATTATTAGCA
Lg-03	p003_494368	38.917	GTACAAGTAGAATCATGATGGTTGACGAAGACGAGGTTGAGGAGGATGAGGAAATGGATGATGATGATTTGGGGATATATACAGAAGAGGACTCTATAGATGAGGACGAAGATGAGGAAGTTGATAGGTTTGGCTTCTGATGTGATTTATCACCAGTTGGACTGCATCAGAGCTAGATCTTTGTATAGGACCTTGACTTT
Lg-03	p003_1871950	39.65	GGTGCGGGCGCGTGAAGATACTTTTAAACTCGAAAGCAACGTGGGGGTTTTAGGGTTGGAGATTTGGTGTTATGGGTTCTTAAAGGGGGGTTAGTTAGTTGGGTAGTTCTGTCGTTAGTTAACTCTGCTAAAGTTGAAAGGGTTGGGATGAAAAATGTTGGTTTGGTATACGTGGATCTAGAATGTGTAGTTGTTGGGGT
Lg-03	p003_1904154	39.795	TGCTAACAGAGATATCATTCTTAGAGAACAATTCCATGGCATGACAATGCGCACTCGCACCCTCAACAATGGTGGTCCGGGGCAGTGGGGATTCATCCACGGGTGCAGGGGTAACAACACCAACACCAGCTCTGAAGATGTTCATGTCAACCACTCGATCACAATCACTATCACTTGATTCGGACGATGAAGATGAAGAA
Lg-03	p003_2940509	40.285	ATGGATTGTACCACTTGATACAAATGACACAGGCTGATTAGCATATGAACCCTTTTGTCCACTTCCTTTCTTGTCCTTTACTTTCCTGCTGCCTGAGTACCTGTTCTGGGAAGATTGAAGTTCTTGGAATCTAAAATTGTTCCTTTCAGCATTTTTCTTTACCAGTCTTCTGTTTCCACTCGCAGTTTTCTTATTCACAT
Lg-03	p003_813565	40.534	GCCGTCGCTGCCGCCGCAGGCTCCACCTTCGACGACTCCAACCCTATCCGGCTGGCGTCTGACTTGGAGTCGCAGGTCCTCGACGTGATCGGACAGAGCCACCACGCTCTCTCCTTCGTCCGCTTCGCTCGCCGGCACGGCAAGCGCTACCACTCCGTCGACGAGATCCGGCACCGCTTCCGGATCTTCTCCGATAATCT
Lg-03	p003_813442	40.808	GCAGTGACAACCGTGCGATCTATCACACTCACACTGAAGAAGAAGCCAAAGTTGTGGGAGGCAGAGGAGTGTGAGATGGCACGGTTGTCACTGCTGATTTTTCTGTTCTCCGTCGCCGTCGCTGCCGTCGCTGCCGCCGCAGGCTCCACCTTCGACGACTCCAACCCTATCCGGCTGGCGTCTGACTTGGAGTCGCAGGT
Lg-03	p003_2638626	41.72	CATTTCACAAAGAACCTCCTGGTGGTGCTGATGAACCCAACGGAAAAAAGGAAAGGTTGCTTAGGATATTTGAGGGGTGGTGTGATAATGCTGTAGATCTGATACTTGCCACAGAAGAAGATGCAATTCTGCGACGAGACATATATGACAGGATACCAACATTGACATGGGGAAAGGGTCGTGTGACTTTGCTTGGCGAT
Lg-03	p003_3667783	42.162	ACATCAGAAGAGTGGTTGACCTTTATGCAGATCTTTCAAGTTCCTTTACCAAATCCATGGAGGTTTCTTCCGAAGGTGATTCCAGTGGTGCGGTGAAATCTGACGGCAAAGCTGGCCACAAGCGACACAGGCCTCTTTAGGAAGCTTTTATTTTTAATTTTTTTTTTCTTTTTCTTTTTGGTTGGTGGAGAATGGAGATG
Lg-03	p003_2855550	43.555	AATACCAAAATAATTGCCAGACAATTACATCGTGGAAACCAAAGGGTATCTTATCCAACAAGAGTACAATGGCTAATTACATTTTTGCTGGTATTTGATAGTTTTGACATTTGCAGTCCCACGTGAAACTGTAAACATCTGGTAAACCAATATAATAACTCACAGAAAAAGTTTTTATAAAACTTAGGAGTTCCAGCCAG
Lg-03	p003_2856306	43.705	AAGCAGGAGGTCGCCCTTCTTCTCCTCCTGTATGCCTATCAGCATTAGTAACAGCTGGGGGCATTCCAGAACTGGTTCCAGCACTAGGCCCAATGGCCCGTGTTGGAGGAGTGGCTAGCTGTGATTGCTGATACTTCAAAATGGTCCAGTCAAAGACATAATCAAACTGGAAACCTTCACGAATAAACAGGTCACGAAAT
Lg-03	p003_2856747	43.987	TGCTTTGCTCAATGCCAAGGTGAGTATTCATGCTAGCATATCTTGCAGTTCCAGTCAAATTCTTATTTTCCCTGTAAGGAATGTGTTGATGTGTTGAACTATCTCTGTATTTCTTAGCCAAACCAAAATCAATAGCATAAACCTGGTTTGCACGCCTTCCTAATCCCATCAGAAAATTATCTGGTTTGATATCCCGATGC
Lg-03	p003_2628717	43.991	CCTGCGCTTAAGGATATCTTCTGGAATTCGCCTCAGAATTCCACATCTGCTAGTGCTTGAATTAATATGATCATGTACTGTGTTGTCTGATTCTTCTTTTCGTTATTGTTGTTTTTTTCTTTTGTTTAGGAACTTTATGATTTTAAGACATTTAGATCTGTTTTGTTGTTTAAATTCTTAGTTTGGATTTTGGGGGTGCT
Lg-03	p003_2669258	44.431	CATGCACTCGCCCCATAGCGTATAGAAACGGCTTCAAAAGCACCTCGAGAACGGTTTTCTTAAGCGGAAGAAAAGGACGAAGCTCCTCTACAAAAACCGTGGCAATGTGGTAATTAACGCCGTTCCCCTGAGTCTTACTCTCCAGGGCGGAGAAAGTTCCCTCGTCGAGAACGTCCATTAGGCGCTGCACGAGTTCGGGA
Lg-03	p003_166607	46.418	CAACAAACGTGTTTGCCCTCACAACATCCAGCGTGGTAACGCCAAAGAGCTTTTTAGGATCATAGACACCCTTCTGTTTCAAAACTTCCGCGGCAATAGGTACGGTAGAGTTAACAGGGTTACTGATAATCTGAATAAAAGCACCAGGGCAATTATCCGCAACAGCAGAAACCAAGTCCCTGACTATGCCAGCATTGATG
Lg-03	p003_2365268	46.516	ATCAACTGCAACTGCCGTCCCTCTCCGTTTCTGAACAGCAAATTAATTCAGGGATACCAGTTGTAGGTTATAACGATAATATGGTAACAAGATATCCATCCCAGTCATTGATTTCAAACTCCAGCACCCGGGGTCAGTTCGAGAGCCCATTATATCTGTCTAATGACCAATTAATCAGCAATGCTCACCAAACCCAAAGC
Lg-03	p003_4442901	46.809	TAAACTCTCACGTGAAAAAATGCGTAAAGTAACAAAGATAAGATTTTCACCCTCAATTCAAATTAAAATAAGATCAATGTACTCTCTCACGCTACATACAGTTTCTCACTTAGAACCTAATCCATTGTAGGGTAGCTTCTTGTGGGGATAGAGTTTACTAATTAATATTAAGTTCAATGCTCTGAACAAACAAAGTACCA
Lg-03	p003_166890	47.168	CGCCAACTCAGAAGCTCCGGTGAAATCCTTGACTTGTGAGGGTGTGTTGCAGTGACTGATATCAGCAGCAACTCCCTTGACATTTGCAATATCATAGAGACGCAGGTCGGAAACTAAAGGAGACATCTTGATGAGAAGCGCGAGCGGCTGGCCTATCCCTCCAGCAGCACCAAGAACTGCAACTTTGTATGCAGCCTGAG
Lg-03	p003_68638	47.398	GCCACGACCGCGTCCCCGTCGAGCCCTTCTTCGACTCCGCCGAGTTCCTCATCAAATCCTCCGCCTCCGCCTCCTTCGGCTTCATCGTCCCCACCGACTTCGCCCCGGACGACGCCGACCCCGACGCCGACGCCGACGCGGCGGCGTGGCTCATCCCGAACCCAAATTTCAGAGCCAAACTCATTGACGCTCCGGACTTG
Lg-03	p003_2366041	48.531	TGCATATCTGTGTATTTGACTTGACAGCTGTTTGTTCCAGTATCCTGTACAGTATGTTAAAGCTTAGGAAAAACCGTGATTGTCATTTTTATGCTCCTCACTTTCCATTGGCTTTGGGTTTTTAGGGATGACGTGTTTACAGAACACCTCATATTTGAGACGATAACTAAGATTTGTCATCTCACTGTATATTTTGAGCT
Lg-03	p003_4442956	50.57	ATTCAAATTAAAATAAGATCAATGTACTCTCTCACGCTACATACAGTTTCTCACTTAGAACCTAATCCATTGTAGGGTAGCTTCTTGTGGGGATAGAGTTTACTAATTAATATTAAGTTCAATGCTCTGAACAAACAAAGTACCACAGCCATCATAACTTCAAAAGCAAAATGGCTTCAGCCATTTGTGAAGTAATGAAT
Lg-03	p003_1211527	50.655	GTACACATCTCCTCCATCCAAAATCTCTGCGAAGAGTCCAGTCCCAGCAGCCATGTTAGCAAAGATATAGGTGAGTGAAATGCAAAAGTCCGAGTTAAAAACAGTTCTTATAACGGTGAGAGAGAGAGAGAGAGAGAGGAGAATTGAACGTTAGGAGGAGTGTCTGGTGTAGTATGGTTGGTTTGGTTTGGTTTTGTGGG
Lg-03	p003_3990014	52.79	CATGTCACGAGAGGGTGGCATTTTGTGACTGCTTCTATTTTTTTAGCATATTACTGTGATGGCTCGCCTTGAGCTTCGAGTAATTGATTTTATATTTTAACGGATGGTGATTGCCTGATTGGTGAGGTATCTGCTGCATGTGTAGGAAGTAAGAACTTCCATCATTTTCACGTATTAATAAATCAAATGCTGAAGAAGAA
Lg-03	p003_1300323	55.609	CAGTAGTGAAATAAATTAAAATCTTCAAAGTATTTTTCTTAAGTTGATTGTTTCTTCTTTGTTTTGGTGTATTATTGCACATCACAATGGCCATCGATCTAAGTGTGGTTATATTCTTTGAAGTGGCTGTATTACATTTCAAGTGTTTCTTGTACGTTCATATATGATCACATTGACAGTGATTAATTCATGGCATGAAT
Lg-03	p003_1299566	57.146	TGCTACCGAGGGAATCAACAACCAAATTGAGCAAGCTATCCTCAGGGCTGATAAAATTGGGGTTAAAGTCATTAGCCTTGCTGCATTGAATAAGAATGAATCACTAAACGGGGGTGGAAAGCTTTTTGTGGACAAGCATCCAAACCTTAGGGTTCGAGTTGTTCATGGGAACACGTTAACTGCTGCTGTCATACTCAATG
Lg-03	p003_2106632	58.601	CTGACGTCAGCACCGGCGACCGGCTTCCCCTTGGTGGAGTCGAATCCGGTGGGAATCCCTAGCATCTTCATCATCTCCATCTCGTCTTCATTCCCCTCGGCTTCTTCTCCGTCTCCGTTCTCTTTCTGCTTCTGCTGCTGCTCCTTCGCGATGCCGTCCACGAAGTCCGACACCGCTTTCTTCGCCTCCTTGTGGTCCTC
Lg-03	p003_2267498	61.156	CATTAACAGGGAGATCCATACCGGGGGGGTTATTTATTCTTCCTTCTCGATACTATCTCTGATGCCCAAGCTTTGCCAGTCTCAGTTTGGAACTTCCCAGCAGTTGACTGGAAAAATTCATCCAAATCCTTCCCTTGCTCATCTTCGTATTCCAAAGCTTGCAGTATCATCTCCACCTTGTCAAGGTCCTTGACAAATTT
Lg-03	p003_2251813	63.511	TTAATTAAAATATATATACTCTTGCATACCCTTGTTTGGGATTTTATGTAAATCACCACGAGAGCCTTCTGCATTTCTTTCGAGTGCCATGTTTCTTTATATAACATTCCAAAAGTGTAGGACTAGAGAGAAAGCAATACTGTGAAATTCGTTCTGTATATGTCTAATTCAAAGGAGATTTATCCCTCCCCTCTCTTCAT
Lg-03	p003_255805	65.396	TGTTGCTAAGAATGTTGGTGTTCCATTCGAGTTTCACCTGGAAACACTGGATTGGGTTGGTTGTGACTTCGTTGGCATATGTTATTCCCTATCAACAGCTTGCGAAGATGGCAACCCCTAATTACGCTGAAGATGGTGAACTTTTAGATGGAGGGTTTGATATGTCTACAGGTGGAGTTTGTGGCTATTTACACGATGTT
Lg-03	p003_1817947	66.807	CCAAGTACTGCTGCTGCTGCTGTTGTTGCTGCTGCTGTTGCTGCTGGTGGAAAGGGTTTCCGGGCACGCCATGGCCATCAGGACCAACACCACCTTGGAAGTAGCCACCGCCGTTCACGGAGGGCGCCGGGAGGCCTTGAACGGCGGGTATGTTGGGCATCGGCATGGTCATGTTCGCCATGGGCATGGGCCCCACGTTA
Lg-03	p003_1819612	67.653	CATGTTTCCCTGATTTCGCAAGCTTCTTGATAAGAACGTAGGGGTCCACATTCCCTGAAACCGTCACCTTCCCTTGCTCGGCATCTATCTCTGTGGTAAACACCCCATCGATTTTCTGCAAGATTTTCTTCACTTTCTGCTTGCACCCGTCACAGTGTATGTTCACTTTAAGAACACATTTCTGTATCTTCAAGAATTCT
Lg-03	p003_1481482	68.585	TGCCAACGAGCATGGAGGCCAAATTCACTCATAACCCTGTCTGCTGAATATGACTCCACGAAGATCTTTAGTTCATCCACCAAGTTCGGTCTTGCTCTTGCACTCAAGCCTTAACTTGGTCTGCCGATTAAATCTTTTATTTGGTGACTTCAACTTTTACCATTATATCATTTTACATTGTTTCCAAAACCCATGGTGGG
Lg-03	p003_1481532	68.827	TGACTCCACGAAGATCTTTAGTTCATCCACCAAGTTCGGTCTTGCTCTTGCACTCAAGCCTTAACTTGGTCTGCCGATTAAATCTTTTATTTGGTGACTTCAACTTTTACCATTATATCATTTTACATTGTTTCCAAAACCCATGGTGGGTTGTTTTAAGCCCTATCATATCATAAGGTAAACCAAAGGAACTATAAATA
Lg-03	p003_2365188	70.181	TGCTAACCAAAATAACAGGTCTATTGCATCTGAAAATGAACTTCGTGTTGAATCAATTGATTATGGTAGTGGTTTAGATCATCAACTGCAACTGCCGTCCCTCTCCGTTTCTGAACAGCAAATTAATTCAGGGATACCAGTTGTAGGTTATAACGATAATATGGTAACAAGATATCCATCCCAGTCATTGATTTCAAACT
Lg-03	p003_2267809	70.413	TTGATTCTTTTCTGTTTTAGAAATTCCATCCAATGGTGTTATGTCCCCAACAATTGCTTCGGCAATGTCATGAACAATAGCCATTTTAATGCACTTGTTTCGGTCTACACCAGGGACATCTGATGCAATAAGAGCCATCAAACTCATTCGATACATATGATCGGCTATAGATTCTGGATTCTTAACATCTTTTCGTATCC
Lg-03	p003_4432250	70.734	CCTTTGCCTTGGGAGTTTTAACTTGCTCTTGTTCAGTTCGATTTCCCGCATTTAACAACGCCGCCAATTCACTCAAACTGAGTTCCTCAGCCAGCATCTCTGCTCCAATTCTTCGTCAAAAGCTCTGCACTGTTCCTTCTCCCCTCCCTCAAAGGTTTCGGCCTCTCACCATTGTATCCGCCAAAGGCTACAAAATGAAA
Lg-03	p003_206362	71.165	AAAAAAAAACGTTGGTCGGAGCTGAATCATATTGACATCAATCTTTGGTGATTCCAGAATGTCCGGCACAGCCTCTTCACACCAAAGCTTCCTCACCAACGCCCTTACTCCACTAACCCACAAGCCAAAGTTCAGGACCAGGACTATCCCTTCACTCAAAACTCTCTGTTGCAGTTCC
Lg-03	p003_217417	72.559	CAGTGATACTAATTGGCTAACTAAGGATTCAAACCGTTTCTACCCTTTGAAGTTGCAGCCCGTAAGAGCTTCCTGTGAGAAGATGCTTCCTACTGGGACATGCTGCACCACGTCAAAGGTATATCATTGAACAATTTTGATTGGGTTGTGGTTTCCAGAACTTGGAAGATGTGCAGACAATTTGTGCTACCTTTTTCCTA
Lg-03	p003_548971	72.823	ATGCCACTCCCCATACCTGGTCTGTATGGTTGCTCATTGTCTGCACAGACGCCCTCATGCTAAGATCCCATAGCCTTACAGATCTATCACTTGAACCTGTGGCAATGGCCGCCCCATCTGGACTCACGTCCACACACAATACCCAACTAGCATGACCTGACATGGTCCCAACTAAAGCTTTCCCCTCAGCATCATACATG
Lg-03	p003_119517	73.107	TAAATATCTGCTTAGCAAAATTTTCATCCAGTTCAATGTTTAATTAGACATAAACGCCACAAGCAAGTAGGAGGAACAAGGACCCAAAACCCAAGAAGACTGATGCCACTGCTCCAGTTGTCAGTTCCTGAACAAGTGAACGACTTTTCCTAGAAGAGGTTGCTTCATAAATGAAGAAAGAGGCGGTTAAGACGAGGCCG
Lg-03	p003_119409	73.268	CACAATCTTCTTGAGCATTACACACAACCAACATGGTTATTAATAGATTAAGAAGAACATAACTTTGAGTCAGATATCAAACTAAAACGTCCAATGCAATTTTTCATTTAAATATCTGCTTAGCAAAATTTTCATCCAGTTCAATGTTTAATTAGACATAAACGCCACAAGCAAGTAGGAGGAACAAGGACCCAAAACCC
Lg-03	p003_1910938	73.917	CTGCAACTAGTTTAAACAAATTTTACAAATCTAGTAAGGAACGATCGAAAGTGAACAACACAAACTCCTTAAAAAATGTTACCCACAACCACAACCCCAATACAAACCAAACCCTGAACTTACATGGCGGTCAAGAGTTACTAAACTTGGGGGACTTGGTGTGCAAGAAATCCTTGAGCACATCCATAACCGATGCAAAA
Lg-03	p003_2775182	74.717	CAGAACTAATTAATTACTAATTGGCCACCACCAGACCTTCGTTGAGTCTTGCAGTTAATACCTTCCGCAGAATTTTGCCTGAAGCTGCTTTAGGAATAGAGTCTGTGAAGAAAACTTTACCAATTCTCTTGTAAAATACCACCTGTTGTGAAATGTATTGCTTGATTTCATCCTCGGTGATCTTAGCACCATTTGATCTT
Lg-03	p003_2399420	74.841	GGAGGGCAGATTGATTTACATTCCCACTCAGTAAAGTTTAATTATTCTGATGAGGACTGACTGGGAGGGGAGGTATTGTTTTTTGTTTGTAATTTGAACAATGCAGGAGGTATTGTTTTATATTGTTGCCCTTATTTCGTTACACCGTTGATGTGAAATTTGTGATCGACATGCGAGTTTCTGGCCAGCAAGTTGATTTT
Lg-03	p003_1891525	75.129	CCTTCGTAACGGCGTTCCTGAAGAAGCCGAAACGGGAATCGTCGTCGGAGAGCGGTTTGGGGGGAGGAACGGTTTTCGGAATCTGAGGCGGCGGAGGGGCGATCTTGGTGGTGGGAGCGGGTTCGGACTCGGAGGGTTTGGGTGTCGACGGGGGCGTCATGAAGACGGTGTACGGCCCGATTTTTCCGATCACCGGCGGC
Lg-03	p003_2399072	75.772	ATTGAAAATATTGTGGCAAGTGGTCAAGTTAGTGACGATCAATTACAGAAGACATCTAAGGAGCAAACCAATGGGGGCCTTGAAAACACAGGAGAGAAATCTTCTGTACATAGGTCTCAGAAGAAACAGCAGAAGGGATCAGTTGAGCAAAAACCAGTGAAAGCGGCATTTCAGCGAGTACAACTTGACAAGATACAATT
Lg-03	p003_3041002	76.103	CATCATCATTACTTCTAGAAACAGCATCTGCTCTTATTTCTAACACATAATCTGTATCCTTGTTAGCAGCAATGAGATCCTTAGAAGACTTTTCACTAGCAGAGATATCCCGGTTGCGGAAAGCATTTATATCTACATTCTTATCTTCTTTCTTGAGTTGTTTCTCCTGAAGTAAGCTTGTCATCAAAGGAATAACCTCC
Lg-03	p003_3304887	76.576	GAGAGTACGAAGACCTCAGACCTGTATCTAACCTGCTACTGTAATTACTAGCCACAGGTTCTTTGTGATTGCTTACAACTTCCTGAATCAACTGTTGTGCCGTTTGAACCTGAGATGAGGTTCCTTTTATTTCCACAATGATTTCATCAGGCACCCGGCTCTCCTGCACAATCAATATGGCTCCACTGGTTCGGCGAATG
Lg-03	p003_2276217	77.648	TGTTTATGGGAATTCAGTTCTTTAACATTTGCCAAGAATGAACCAAACTGCTCGTAAGACAAACGGTTCCTGACTTGGCGAAAGAACTCCTTCCCATCCATCCTTGTTCGTCCAGTTTGTGATCCTGTTCCTGGGTCAGGGGTTGATATTGAACCGTGACTTGAGGACATCGAGGAAAACATTGAAGATCTATCATCATA
Lg-03	p003_4411717	77.849	AGCACCGACGCCAAAAAGGCATTGTAGTGAGCGCTCACCCCGTATCCGATTAAGAAAACGTGAAAATCATCATCGCTGAAAAGCACGGTGAGCACAACACAACACAAGCCACTGAAGCCAGGTTCGCAAAAGGGTCAAATCGTCGCAACCGTGAAGGCGTGAACCATGGAAGACTTGAGATCCAAATCGTACGGCGACGG
Lg-03	p003_935849	78.145	AATGGCCTCCTTCACTGCCGTCTCCTCATTCAACCAAACACTGGTACCTCGTTGCAGGATCTCTAACCCGACTTCAATTAAGGGGACAACTTTTCCATCCCTAACATTGCAGCGTAGAGTGCCTGTACCTCGCTTTCAAATTACATGCGCGGCCAAACCAGAAACTGTAAACAAGGTGTGTCACATAGTCAAGAAACAAC
Lg-03	p003_936229	79.14	TTCTTGAAAGCAAGAGTGCTTAAACCAGGAAAGATTGGCGTTGCTATTTTGGTCAAAGGGGATTTTAAATTTTAATTTTATATTTGGTATTTCTGTTTCATTGCTCTTCAAGTAAATGCTAGATCTTTTCTAAATTCCTCTAGGACTGCACTATCGTTTTATTCATTTAGAACTTGCGACTCTTTCTTTTACTATTAAAT
Lg-03	p003_116479	80.669	CTTGAACCCTGCCTGAGGTGGAATCTGTGCCTAAACCGAAATGGCTGCTATCTTGAGGAGGTTTGCGAGGGCCACTACGATCCCATTCACCGCCCAATCCGACTCCTCTCACTCTAATCTCCGCCTTCCCTTTACCGCTATCGCCGCCATTTCCGGCGGAGTCTCCTTCCTTTACTACCATTCCTTTCCCAACCTCGTTC
Lg-03	p003_1903716	81.525	ATGCCACTGGCTATGCATATACAATTACAAATAGCACACTAGCCATTTCCATAACATCTGTTCATCAAGTAGCTGCTGCACCTGATAATCCTACATCAGTTTGATTCTCCCCTAAAAATCTAGCCACAATTGCATCCACATCCTCCAAGCCAACCCCAATGCAGAGAGGGTTAGCAGGAATCATCACAGAATCATCAAGT
Lg-03	p003_3266222	82.244	AGCAACTTCGGGCAAGACCCGTGTCCAAATGTTTTGAAGCGGTTATCAGTTGAAGCTGTTTGCGCTCCAACTGCTTCGAATTGAAGGGGTTGAGAGGGAAAGGAAGCACCTTTTACGTGTAGTGTGCAGTGACTTAAACTGCAAGAAAGAGGGTTGGATAGGTAAAGTTAAAGGTAGTTGTCTAGTTGAATAGGTTGATT
Lg-03	p003_714488	83.245	CCTTAGTTTTTTTTTTTCTTTTTCACTTTTGTGGTTTAGATTGGCTTGAAAATGATGATTGATTATATATTTCGATGTAGAGCTAGGACATGTACCATAATTATCCCGTCGGTATTTTCTTGAGCCTAGACCTTAGCTCTAAAATTGTTATGACAACCAAAAATATAATTTTGTCGTCCTGGTTGTTGTTGGGCTCCCAG
Lg-03	p003_479331	84.81	GTTGAGACTAATGAGGCAATAGAAGAGACTAAGGAAGTCACGCCTGAGGTAGCAGCAGCAGTAGAAGAAGAAGAAGCAGAGAAAACAGAAGAAGAAGTGAAAGAGGAACCAGAACCAACCGTTGAGGAGCCTAAGAAAGAAACTATTCCTGAAACTGAAACTGAAACCGAAACCGAATCAGCACCTGTGGAGGAAGAGAA
Lg-04	p004_51411	0	GGTCTGGATCATTTGCAAGCCCCAATGGGTCAAATGGACCACCTGGATGAAGTTTGTCTTCAAAACTCAGGCCATTGGTAATTCTGTAGTACTCTGCACCTCCCACAAGAATAATCTCAGCAATGACAGCCAGAATAAGATTGATGGGGATGGGTTTCCCGAAGTAGTTCAACGTACCCCCATCGAGAAGCAGAGCTCCT
Lg-04	p004_1635637	1.019	CCCTTTACTCTCTCTTTCTGCCTCTTTCCCAATCCCAAACTCAGCCTGAATTCCCTTCTTGCAACTAAAAGATTACAATAAGGAAGACCAGAAAAAACTAGTAAAACAATTAAATGGAACACATTGTTAGTGTCGCTTATTGGATGGTAGTAGTTGCCTCCGCTATCCAATTCCACACTCTTACTTGACCGGTACCGTCA
Lg-04	p004_997350	2.552	CTGTCCTTCTTCATCCTTTAACTTCAGTATAATTTCAATTAGCTCAGAACAAGTCACATCATTGATGGATGGTAAGTCATTAGCAGCCAATACAACCTGACTCCCACGCCGAAGCAGTTCTCTTGCAAATGGCATAATACCCAAAATGATATCTGCACCAGAGTTATCTACAAATATGATGACCTTCTTCCATGGACTCT
Lg-04	p004_1780992	5.233	AAATAAGATTCAGAATATCGGGTTATCTATTAACATGTTATTATAGTGTTGGAGCTGGAATAACCTCATTTGCGGTGTATACTGAAAGTGGATGGATGAAGATTGAGATTATGTCCGATAAAGGTTGTAAATGATTATTTATGTAATTCATCACTGATGCCCATTTTGCTTTGGGAAGTTAAATAAAACTGTTACAGAAT
Lg-04	p004_1424238	5.983	TGAATGCGCTTTGGGGAGAACACTGTCAGTTGTGTGGCGCTGTCGCCAACAAGCTAAAGAGTTGAATGATTGTCTTCATCAATTCACCAATGATTCTGTTTTGGAGGAAATGAAGAAAGAATACATGTTAAAACAAGGAGGAGTTGGCTCTGCTAAAATCCAGACTGCTTGATTTCAATGATAATGTGTACGCAAGGAAC
Lg-04	p004_754132	7.563	CGCCATGAATTATTATATAAGAATCCAATATCAACTTTCTCATATGGTAATTACAAAAGCTAAAATTTATAGTCATGAGTCAATAAAGTTCCAATTGCAGGTATCATTTCCTAGAAAATATAAGTAACCTATGAACATTGTAATTGAAAAAGTGCTTGTATGTTCAGTCCAACCTTCTTAATAAATAAGCAACTTGAAC
Lg-04	p004_754708	8.685	CTGAAGTATAAACTCCATACTTTATCATTTATGTTAATTGAATCAGCAATGGGGTGCAACACCTTAGGGTACTGCAGAGGTGGTAACATTGGTTCAGGTAGGCCATCTGGAAAAAATGGATGCTCATCAGGGCTCTTGTACCTACCAACCTTCGCATGAAGCTTCTCAGTTTCCCTGACCATGTACTCAACCAATGAGCC
Lg-04	p004_754323	9.393	AACTTGAACTTCCTTTGTCAATGGCATGATCCAGTCACCATACAGATCAGAAATCAAGCTTGGATTTATTTTGTAAACTGGCTCAGTTCGATGTTCCTTCGTATTTACAACCACTTCTTGCCCATAAGTCTTGGTCTTCATGTCAACTCTCCTCTTAACTGCCTCTTCAACTTCAGGATATGTTAATATTTCCATCAACC
Lg-04	p004_596446	11.092	TTGTCTCTGAAAGAAACATGGAGCAGGGAACCCTACTTGTTATTCGCTGTATTGTTTCTCTGCTTGAGGTTACTTCTCTTTGTATTCCCCAAGATCGTATCGCGTCTCCGAGCATTCTGGGTTTCCTGCATTCCTCATCTGAACATGCAAATATTTGGTGAGACGAGCCAAGTGATGGGACGCATGCTTCAGATGATCGA
Lg-04	p004_158647	11.841	ACCTCAACGCTGAACGCAGAAAGGGGGAAAAAAGGGATTAGGGTTTAGGAAGCAGCGATAATGGATTTCACAGCGGAGAAGAAGGACGCAGAGAACAACAACACCAGTAACCCCGAAAGTGTTCATAAAACGTTGGATTCTTCTTCTCAATCGGCACTTGATTCCAACAACAACAAAGAAATCGAAGAACGACAAGCTCG
Lg-04	p004_159356	12.204	ACGCCTCTCTGCGAGACAATTCATCTTACAGGAACACTTGGTTGAGAGGCTAGTGATACAACTGTGTTCTTGCGGAAGTCCTCGCGGTGGAAGCTATATCACTTACTGGCAATGTTCACCCAGCCAGTTATTCATTGGCTACAGTCTAATGATGGTGCTGGGTGTTTCAGGACTGGTTTCTGTCTTTTGAATTCAATGTA
Lg-04	p004_257104	12.94	AATATGCTTCTTTCTACAAGAGCCTGACCAATGACTGGGAAGAGCACTTGGCTGTGAAGCATTTCTCTGTGGAGGGCCAGCTTGAATTCAAGGCCATTCTCTTTGTGCCAAAGAGGGCACCCTTTGATTTGTTTGACACCAGGAAGAAGATGAACAACATCAAGCTTTATGTGAGGAGGGTGTTTATCATGGACAACTGT
Lg-04	p004_1006210	14.892	GAAGTGATGAACTACATTTTGCTCTAAAAAAGCATTAAAATTACTTCCACGCGCAACTACACTGGCTAACAATAAATTTCTATATGAAAGGAACAGTACACTATACAGCATAATCCCTATGCAAAAGGATTTCCCCCAACCGAAGCAACTGGTTCCGGTGTCTGGATGTTCTGTATTTGAGAACTTGGTGATTGCACAGC
Lg-04	p004_97902	17.367	TTAAGGACATTGCTGTGCAGATCCGGGATGGTCTTCTTCAGGCCAGCGCTGCAAATTAAGCTTTACTTTAATTGTTAATAACAAGTAGTATGCGTGTCAGGTTTTTTCAGCAAATGCTTCTTTTGTTTTGAACTTTGAATGTCTGCGTCTTTACTCTTCTTATATTGGATAGATTCATAGCAGTGTCAATTTTTATACCG
Lg-04	p004_821632	21.766	CAAACCACTAGTCGGCCCATAGACGACAATTGCTTCAGTACTTCAGTCTCAGCCTCATAGAAGCCTTTTTCATCACTCTCTCTGAAGGATTTTGCAGCCAGTGCACTCCCTACAGCTTCTTCCACCAAACTATCACTGTCGAAATAATAATACCGTAATGCATCAGCCAGCAGCTTCCCCAAACTAGTTTTAAGTGAGCT
Lg-04	p004_268637	27.513	TCCACGCCTTCCTCCCACCCCCTTCTTCCCTTTAGAGGTTTTTCTACTGAAGCACTGAACTACACAAAAGAAAACAGCATTATTCCTGATATTCCTGCAATTGTTACTGCTGTTAAGAATCCTACTTCTAAGATTGTCTATGATGAGCACAACCATGAACGGTTTCCCCCTGGTGACCCAAGCAAGAGGGCATTTGCCTA
Lg-04	p004_1543459	28.437	GACAATATGCACCTACATTTGCAGGAGGACAGCCAAGGCCGACAGGCATGGCTCCACAGCCTTTACCACTTGGAGGAGGTGACATGGTGGGCTTAGCGGGCGACGATGAGGAAACGAAGAGGTTACGAGCTGAGAGAGCAGCAAGGGCAGGAGGATGGAGTCTAGAAATAAGTAGGAAACGGGCGTTTGAAGAAGCCTTT
Lg-04	p004_74108	29.474	CTAGCCCTTGTCATGAACTATTATTGTATGATCTTCTTCTCCTACTTATCTCTTTCTCCAGCTCTTCTAGCCCTCCCACCTCTTCAATTTCCTTTGGTCCCAAAAACAGCCCATACGGCACTCCATCAAATTTTTCCGAATGGTGAAGTTGGTGAGCAGCAGCCACTCTTCTGAAGTAGGGCACGTTGGCAATGGGGCCC
Lg-04	p004_1015906	30.242	ATCCTTGTAAACTCATAACATCCAAACAGCAATGAACTGCAGTACAAAGAAACTCAAAACATAGAGCCTCCTACTTTCCCATAACTTGTACTCATTTATGGCAACTACTATGGGAAAGTGAAAAATGGCCAAGAAAAATTTGTGTAATAAATTGAACCCATCTGAATGCATTCCTCAATCCTTGACATCTCTTTTAGGCC
Lg-04	p004_74102	30.957	TATTAGCTAGCCCTTGTCATGAACTATTATTGTATGATCTTCTTCTCCTACTTATCTCTTTCTCCAGCTCTTCTAGCCCTCCCACCTCTTCAATTTCCTTTGGTCCCAAAAACAGCCCATACGGCACTCCATCAAATTTTTCCGAATGGTGAAGTTGGTGAGCAGCAGCCACTCTTCTGAAGTAGGGCACGTTGGCAATG
Lg-04	p004_533738	31.31	TTAGAGCTGCCTCGATGGCAAGAAAGATCTATTTGAGAGGCGGTCTTGGTGTTGGTGCTTTCCAGAGGATCTATGGTGGAAGCAAGAGAAATGGAAGCCGCCCCCCTCATTTCTGCAAGAGCAGCGGGGCCATTGCCAGACACATTCTGCAACAGTTGCATAACATGAACATTGTTGAGGTTGATACAAAAGGAGGAAGG
Lg-04	p004_1016752	33.025	CATTCAAAAACTTTGGTCCAATTCTTGTGTCTGTGCCAACAGCATAGGACACTTGTGTCACATTAGCCCCTGTGGCCTCACAAAGTGCTGACATTGCATTCACAGATGAAATCCTCTGTGCCAAGAAGGCATTAGCAGCAAGCTTGGACAATTCAGCAGACCAAAGGTTTGTGGTGAGGATTTTCTCCTCAGGAACCCAA
Lg-04	p004_1168895	36.101	AGAATTTGAAGATCTTTTCCCTAAGAGCTGGCCCGGAATTTGCCTCGCCGTTGGAAGTGGGTGGGCCGTTGGGCTCAGGTGGCGAGAGGTCCAGCTTCACGCGGGTGTTCCGGGCCTTGGTCCGGTCCAGGAAAGGTGGTGCTGACGTGGAGGGTGCGCCGCTGCAGATCTCGGCCCATGAGCTCATGAACTGCCACGTG
Lg-04	p004_2042536	37.2	CTCCCTAAGAAGAGCAGAGATTGCAACTCTTCATACAATTTCCTTTGATTCCTTCATTACCAACCATATAAAGTGGATTCTTGTCACATTCACCTATTTTAGCCCACCTAGGGCAATTCTCATTCTCATCAACACACTCTCCATTATCCACTCTCCTGATTGGTTTTTCAAAGTCACTCACATGAATCCACTTGGTTGCA
Lg-04	p004_997446	39.82	CTGACTCCCACGCCGAAGCAGTTCTCTTGCAAATGGCATAATACCCAAAATGATATCTGCACCAGAGTTATCTACAAATATGATGACCTTCTTCCATGGACTCTTGCTCCATTTTATTTTGAAAGTGTCAAGATCATCAATAACCCAAGGTCGAGGAACGAGATTTTGACAACTAGCCAAAAAGGACATTCCATCCTTAG
Lg-04	p004_997442	40.635	CAACCTGACTCCCACGCCGAAGCAGTTCTCTTGCAAATGGCATAATACCCAAAATGATATCTGCACCAGAGTTATCTACAAATATGATGACCTTCTTCCATGGACTCTTGCTCCATTTTATTTTGAAAGTGTCAAGATCATCAATAACCCAAGGTCGAGGAACGAGATTTTGACAACTAGCCAAAAAGGACATTCCATCC
Lg-04	p004_996897	40.813	AGTGTGAGAACAAGACATGCACGTAGAATAGCTTTATTACAAGTAAAATGTTACGTGTTTATCACCTTTTTAATACTAAAATGACATTCTAAAAAGTATAAAGCTACATGCATATAATGGTGTATCAAGTTGAAGGATTAACAGAAGCATTTGTAGAGAAAAGAATAGGGCTTGTTAACATGAAACTTCATTGTATTTGA
Lg-04	p004_1552962	41.201	AGGCATTGGCCCCTCTTAAGGATGAAGGTGTATTGATTATGGGTTCTGGAAGTGCTGTTCACAACTTGAGAGCACTTGATCATCACGCCACTGTTGCTGCTCCCTGGGCTCTCGAATTTGACAATTGGTTGAAAGATGCTCTTCTTGATGGAAGATATGAAGATGTTAATCACTATGAACAGAAAGCACCGCATGCAAAA
Lg-04	p004_1514474	41.462	ATGCAGTTTCCCTCTTCATGACTTTGAGGATGTCTAAATTTCCTTGTCCTAACAGCTTGTGAGTGCTTCTGTTCTACCACTTTGTAGAATCCAAAAGCAAGAGACTGTCTACAATTTACAACATACACATATCCCCATCCTTTTTTGAGTGCAGCTTTTGTCTTGTGACCAATTCATCCAAAGCTTCCTTCATCCAAGCA
Lg-04	p004_439265	42.032	TCTGTTGGTGCTTCTGGTGCCCTTTTTGGACTTCTTGGAGCAATGCTTTCAGAACTTATCACAAACTGGAGTATTTATACCAATAAGGCTGCTGCTTTGTTCACACTCCTGTTTATTATTGTCATCAATCTTGCCATTGGAATGTTGCCACATGTTGATAACTTTGCTCATATTGGGGGATTCCTCACAGGATTTCTCCT
Lg-04	p004_769873	42.498	AAATGTCTTCAACCTTTTCAGGTTGGACATTTGCAGCAGAATCTACCGCTTTTGCAACAATCTCGGTGCTTTGAAAAATATCAGCTGTGACCTCAAACAGCACCCATGCCCATTTGTCACTGTTGGCATCATCTGCTATATAGGGAACGCCACTTTTCTGAATTCTTGAGGCTTCCATCCATGTTTGGCCTCCATCAACA
Lg-04	p004_770572	42.8	GTTCAAGAACATCAGACAATTTGGCACCACCCCAAACAGCATTTCCAATAGCGGAAACATCCCAGCCAACTCCCTTCACTGTTCTAGTCTTGCTCATGGCAGTCCTTCGATTACCTGCACACTGCAACGTGGCAGTGACATTATACTTTGGAAGCATCCAGATGTCTTTCATGAAGAGCTGTTTGGGACGCTCCACCAAA
Lg-04	p004_1175662	43.141	CAGGGAAAGCCTGACGTCTTCTACCTTGTTGATGTTGTTTAGCCAAATCACTAGGTTCTCCCTGTCCTACCGTCGATCGTTGCTTCTTGTTACCCGGGTCCTCTATCTCCATATGACCATCACAACCCTGAGAAGATGCATGTTTTGTATCTTTTCCAAACTTAACATGTTTCCTTGCAACTTCATAATCAAATGGATGC
Lg-04	p004_1514561	43.287	AATCCAAAAGCAAGAGACTGTCTACAATTTACAACATACACATATCCCCATCCTTTTTTGAGTGCAGCTTTTGTCTTGTGACCAATTCATCCAAAGCTTCCTTCATCCAAGCATAAGGGCATATTTCTTTAGCTTCAGCCACAGTCATCCATCTTCGTTTTCTGGTGTTCATTTCTGGCCAGTTATCCAACTCCTTGTTA
Lg-04	p004_160150	43.328	CTCTTCTTCTGAATTATCCTCTGTGATATGCCCCTCGCTGGCGTACTCCAACACGCTCTTCTTCCGATCTCCGTACAACGTCCAGGTGGTGGTGGGCGAGAACGAGACCGAGGAGAAGCTTCTGAGCAGGTTCCGCAGAGAGGTGTTGAGGGCTGGTGTTATTCAAGAGTGTAGGAGGAGAAGGTACTTCGAGAATACAC
Lg-04	p004_1817280	43.573	CCGCGAGCCGCAGAAGAAGATTGGCAACCGCACTGCGGCGTGCCAACTGGCGTCAGTTGGGCCGGTCGGGACGCAGGTGGCTGCCCCAGCATCGACGACGCCAAGCGCTTCGGATTTCACGCAGAGGAAGATCTACGTCAGCAACGTGGGTGCGGAGTTGGATCCGCAGAGGCTTCTCGCGTTTTTTAAGAGGTTTGGGG
Lg-04	p004_61422	43.692	CCAACCATGGGTTGAAGATGCTGTTATTCGTTATCTGAATCGCAAACCAGCTGCGGGAAGTGATGCTCCGGGAAGCACATGACACCAGGAGTACTAAGGCGCTTCCTTATTTTAGTCATTCATCCCTTTTGGCGATGTATTTGAAAATATATACTATGAGAATTTCTGAAGTAGTTAGTTTTCCAACTTCCATGCTGTAT
Lg-04	p004_405553	43.838	CAACCGCGAGCTCAACAGCACCATCAACAGCAGTTAACATTGCCTTGCAATTGCTTTGGTAGGCCAGTAAAGGAGGTCCCAGGGGAACTAAAGCAAATCTACGAGCTAAACTGACTTTCTGTAAGTGCACCACACAAGATTGAATAGCAGCAAAGGCTTGTTTGAAAATCTCAAATGAAAAAGCCTCAGTAGGGATGTCA
Lg-04	p004_1006015	43.94	TAACTACAATTATATTATAATTATGAACAAAGTGGAATACCCTCAATAGTCTCTCAATTGGTGAAGTTCAATACCAGCCAGATCACTAATAAAACATCAAGAAATCTAACTAGGATGTCACTCAATTACAGTATTGCAAAGGCATGATAAGGCCCGAACATAGGGGACTAAGGATTGCAAGACGGTCCTCAACTGGAAGT
Lg-04	p004_406336	44.018	AGGCGGAACAGAAGCTCCTCCTCCTCCTGCTGTTCTTGACGGGGAAGAATGTGGATAACGCCGGCGAAGAGGAAAAGCGAATCGGAGGGTAGAAGAAGCATTTGTCGGAGACGAAGAGGCGCGAGAGTTCCATAGGGTTAGGGTTTTGGGAAATGTTTTGAGTGCGAAAGAGGGTTTCGATTTCGGAGCAACAAGAAGAA
Lg-04	p004_61352	44.147	AGGATCTGAAACTTGTAGCCGGGGAACCTAGTCGCAATGCAGAAAAGGAGCGTCGATCAGATTTCTTCAACCAACCATGGGTTGAAGATGCTGTTATTCGTTATCTGAATCGCAAACCAGCTGCGGGAAGTGATGCTCCGGGAAGCACATGACACCAGGAGTACTAAGGCGCTTCCTTATTTTAGTCATTCATCCCTTTT
Lg-04	p004_769676	44.19	ATCGCAATGCCTGTTCAGTGTTTTCAGTGTTCATAGCTCAGTAAGAGAAGCTTCAAAATCCACCAAACATTAAAGTTGATGGTGGGAGTGGATCATAACGGCTCGACTGGAATGTTGGTGCTACTTTTACAGGTGTGAGTGGCTCGCTTGAACTTTTACTCGATGCCATGAAGTGTTTAATATCCCTCTGAGGTTCCAAA
Lg-04	p004_353590	44.296	ATCCCTCTACTCTAACTGCCGCCGGTTTAAGTCCAAAACTCATCCTAACACACCCTCCTTTGCGTGACGCCGAAGACGGAGACAGTAAACCAGACGGCGATGAAATTTTCATCGCTGCCGGACAGTGCTTCTCGTCGCCAAATCGAGCATCATGGACCAAGGGATTGGCGGCTCGCACAGGAGGAGACCCGCAAAAAAAT
Lg-04	p004_979223	44.365	ATTCTCCAACATCAACAACAACAAAAATTCTCTAAGAATTGCTTTCTTCTACTACTGTGTAAAAATTATCACTCTATAAAAGCCAATTGATAGTAATGTTACCAAGCCACGTGAACAATGGGAACTGAACCAAAGCAATAAAGAGCAAGAGATAGTGATGTTTGCTTGAGTCATAACTCCTGACCTCTGCAAAAAGGACT
Lg-04	p004_1252492	44.521	ATTTCCCCATTTGTAGTCTGAATTGTGGCTTTGGTACTCTGTAGGTTTAGTCCTTCGTGTTTCTTCATTTCCTGAGACCTGACAAACTCCTCAATTCTTGCTCTTAGCTCATCATTGGGAATCAACATATCCGCAGTAAGATGGGAACGGTTGAATGGGTCAGTACTATCACTAAGAAGATGCCTCTGAATGACAGGACG
Lg-04	p004_60845	44.598	CTGAGAAGTTTAAGCTTTCGCCAGCTTTGACAGAAGTTCTTGGCATTGAGGTTGATACCCGCCCGAGAATTGTTGCTGCGATTTGGCACTATGTGAAAGCCAGGAAATTGCAAAACCCAAATGACCCTTCTTTCTTTCACTGTGATCAGCCTCTTCAGAAAGTATTTGGAGAAGAAAAGATGAAGTTTACAATGGTTTCA
Lg-04	p004_257755	44.713	TTGATGAATATGCTGTTGGACAACTCAAGGAGTATGATGGGAAGAAATTGGTTTCAGCTACGAAGGAAGGGTTGAAGTTGGATGATGAGACTGAGGAAGAGAAGAAGAAGAAAGAGGAGAAGAAGAAGTCGTTTGAGGAGCTTTGCAGGGTCATCAAGGACATTCTTGGAGACAAAGTGGAGAAGGTTGTTGTCTCTGAC
Lg-04	p004_1530174	44.746	TCCAAGTCTCTCTTCTAGGGAGGTTCTACCCCTTGGCTCTATGAAATTTCACAAAGGAAAAGAAGCAGAAGCTTCAAGAAATGTTGAGGATAGTCCTCAAGCATTTTCTGCCTCCTCTAGACTTGGAAGTGGTGCAAGGAGAGGTCCATTCACACCCACTAAGAGTGAGTGTGCATGGAGTTTGTTCAGTGGCTACTCTG
Lg-04	p004_913609	44.896	GTGTTATCAAAAGTTCCATGTCATTGTCAAGTCTAAAGTGTATACACTCGGTTGAGACAGGGAATGCAGAAATAGATGCACAAAAGGATTAGACTCAGTTTTGTTCCTCTCAATCAGCTGCAACACCCACCTCTTGCAGAAACAGTTCCATCTCTAGCACCTGGTTGACCTTGGGGACGTCCATAACCAACTTTAATACC
Lg-04	p004_257702	44.953	CTTGGAGAGACTCAAGAAGAAGGGCTATGAAGTTCTCTTCATGGTGGATGCGATTGATGAATATGCTGTTGGACAACTCAAGGAGTATGATGGGAAGAAATTGGTTTCAGCTACGAAGGAAGGGTTGAAGTTGGATGATGAGACTGAGGAAGAGAAGAAGAAGAAAGAGGAGAAGAAGAAGTCGTTTGAGGAGCTTTGCA
Lg-04	p004_596598	45.079	ATTTGGTGAGACGAGCCAAGTGATGGGACGCATGCTTCAGATGATCGATGTCAGGAGGATTTGGACCAAGCTAAGACTGTGCAAGACCAGGAATTTTCACGAAAGGGCAAGGAGTGCCCGAGTTTGGGCTTCATCTCTGGCTTCTGTTTCTCTGGGTGAGTCATCATCAGCTAGATCATCAACCCAAGGTTTGAACTAAC
Lg-04	p004_652332	45.189	AAAATCTTTCGATTCGGGAGAGAAAAAATTTGGATGGTTGAATTGGAGGGTTTTCCTTTTCCAGGATCCCGAGGCCAAATCTCGGTTCAATTTACGAAGACAGAGAAGAAGAGCAACAACACCTGTTGTTGATTCTTGAAGTTGGGGGAGGAGAGAGAGAGAGCGACCCAGATAGGTAGATAGCGTTTAGAGAGAGAAAG
Lg-04	p004_941730	45.254	TGTCGATCAATAATGGATAGAGTCTTTTGATTTGAAGCTGGTGTGTAATTATGTATTAGACCCCCCAAGTGCTACATTTGTTATTTTTGTAGCACCCACTGAACATATTAATTGTAGAGTTTGGTGTGATTGTACAGAATTGCAGGACCCATCCTTATATATAAATTTAGTCTGTTTCAGTGTTCAGAGGAATGTGGTGA
Lg-04	p004_1251496	45.408	CTGATTAATGATAGTATTTATCTTCTTGATGAAAGTCTGAACAAAATTCTTGAGCTAAAAGAATTGGAGGCTGAGATGTCAAATACGGCTGAGTGGGAGCGACGACCAGTTCAAGAGAGGCAGGAGAGGACCCGGTTGTTCCATTCTCAAGAAAATATTATTCGGATAGATATGAAGTTGGCAAACGAAGATGTCAGTAT
Lg-04	p004_490435	45.635	ATTATTACACAATTCTTAGTTTGTAGAACAAAAATGTTCGTCCAGGACCTGCATCATAAAGGTAGTAACAGTGACATTGTGGAAAAACTTCACAATTTGCTAGGGTGCTTTCCTTTGCACAGACCCTGATATCACTCAACATGTATGCACTCTATATTGATCAGAGTCTACTTAGGTAGAGTAGATACCAAGAACTTACC
Lg-04	p004_2043052	45.717	CATAGTGCAATACTTGCATCGACTCACCATTCTCTATAGGAAGGAATGTCCATGCGGCAATTCGGGCTTCAATACCAGAAACTATTTCATCCTGTGCCTTGTTGAGAAACATCCCAGAACTCGTTCTGACTTCACTCATTATACTTTTACCAGATTCATTATCTGCTACCATAGACTTCTCCAGCTTATCCTTGGCCAGA
Lg-04	p004_107439	45.958	TCTACAACTACTGCACTGACCGGAAACGCTACCCCCAAGTCCCTCCAGAGTGCACAAGAGACCGAGACATTTAAGATTTTAAGCTTCCATCTCATGATGCTTTTATTGCTCTCATTATTAATTATTAATACTACCTTAAAGTTCCCATCTACTTAATTTCATCACTACCCCTAAGTGCTGATACAAAATTTAATTTGGGG
Lg-04	p004_325625	46.32	GGAGTGCTGTTTTTCATAGTAGAGCCGTGGAATTAACAGAGAAGCTGGATTTTTCTTCTGCTGTGGCCTTACTTGGATTCTCCCTCATTCTAACAATACTTCGAGGTTTTAATGTGAGGGATGAGGCTACACGAGTCATGATTTCTGCTCCCCTGATTGCTTTTGTGACAACTCATATCATGTATCTGAATTTCTACGAA
Lg-04	p004_509513	46.903	CGCTGGTCTTATTCAACCTCTCAGTTGCCGTCATTAATCTTGTTCTCTGATCAGCAGATGCCGTCATAGCATCTGCCATTCCTGATTCCAACAATTCATCCCGTGCAGAAGGGTTTAAGTTACCAGATACAATTTTCTTAACTTCACTTTTAAGATTGTTCAGATCCGATTTATACTCCCGCAACTTAGCAAGAAGCACG
Lg-04	p004_509132	47.229	CTTTGTCCAAACACTCACAAATCATAATCAGAAGAGAAGGAGGGCACAATGGGAAATAATAGTAATCCTTGTTTCTTGGCGACCTTTATGACCATTACATGGAAAGGTCAGCCATTTTCTATTTAGAAAGTTTGAAGTACAGGATCACGATGATAGCAATAACCAGGACCAAAACAATGCCACCAATAATCCATTTGTTC
Lg-04	p004_730111	48.374	CCTTGTATAGACCAAGCTCCTCTAAAGTTGCGCCATAAACAGGTGCCTTTTCTCCCTTCACCGTAATTTCTAACGGTATTGTCCTGGTTTTCTCTGTACTCGGAGCAATAAAACCCTCAGCAGGGCCTTCAGGATCACCAGTTTGGACAACAAACCCATCCGCTCTCTGGATTTCCATGCCATCATAAAAGTGCCTTTCT
Lg-04	p004_1888680	49.058	TTCATTTAAAAATGTTTTTGACGTTTTTCTTCCATTTTTTCTCATGCTATAGAAGTACTCGCTATGGAGTCTTAAAGTCGGTTAAGAACTCAAACTCTTAATGAGCTTTACTATGCATGACTTGATGTGATCACGAGAAGTCACCAATCGACTCATGTTTCGTGTTGTGTTTGCTCCAGCAAGTACTATGAAATCTTTTA
Lg-04	p004_324256	49.111	CCATTTTGTCATCTTTGCTGAAAGTGTCATGGTCATACACAGTCAATTTAATTGGGTGATTCGGATTTAAAACAGAAAGCGTAAGGTCTTCATTCCACTCAGGATTCACATCCTTTTTAATCACACGAGTCTTTAGTTTCTGGTTGTACATCTTGATGACAACGTAAGGGTCGCTGCTTCGGACATCACGAACGGCGAGG
Lg-04	p004_599618	49.373	TCACTCTCTTCCTCACTTTTTCAGGAGACTTAACCTCCATCATCAACTCTGAAGGCCCTTCTTCCATTTGAGAATCATCTTCAGACATCCTTACTACACCCTCCAAGTTTGATGCTGAAGTTCCAACAACTGTCATTTTTGTATCCTCTTCAAAACTTCCAAGCCCTAAGCCATATTCTGAGGTGTCTGATCTGATGAAT
Lg-04	p004_1514487	49.619	CTTCATGACTTTGAGGATGTCTAAATTTCCTTGTCCTAACAGCTTGTGAGTGCTTCTGTTCTACCACTTTGTAGAATCCAAAAGCAAGAGACTGTCTACAATTTACAACATACACATATCCCCATCCTTTTTTGAGTGCAGCTTTTGTCTTGTGACCAATTCATCCAAAGCTTCCTTCATCCAAGCATAAGGGCATATTT
Lg-04	p004_808532	49.806	GGCCACTCTCATCTCTGACTTCCCACTTCTTCAACCCCTCCTCCTCTCTCCGCCACCTCACGATCGCGAGACCCACTTCCACCTTCCGAGTGGCACGCTTCGCCGTCGTCAGAGCCTACATGGAGAACCCCGACACCTTGGCCAGTTTCGCCAACAGGGTCATCGGAGCCCTCCCCGTGGTGGGCCTCATTGCAAGGATT
Lg-04	p004_709058	50.597	GGTAGAAACCATACAAGGTTCAGGCTTTAAATTACAGACATTAAATCTTAGTTTTGAGGATGAAGAAGTTGCAGCTCCCTAAACTAAATGTGCTGATGTAAAAACAATAATTTGAGGGAAGATTTTTTTTTCTTTTATTGTTGTTGTTGTTGTTGTTGCTGCCTATGTTGTTATTATTATTATTTCTTGGAAGGAGTATT
Lg-04	p004_666759	51.019	CAACAACTCTTCATCTGTGCATTAAGCTGACAAATTAATCCTCACAAAAGCACTACAACAACAGCAAAAGTCTTATCACACCATGTGAGGTCGGCTACATAGATCACAAAAAACACTACAAAGAGTCAAACTTAAACATTAGAGGGTGAATGTATTCCACATGAAACATCATTGAACATATTGGCTAATGATTAGGGCCC
Lg-04	p004_709153	51.39	ATGTAAAAACAATAATTTGAGGGAAGATTTTTTTTTCTTTTATTGTTGTTGTTGTTGTTGTTGCTGCCTATGTTGTTATTATTATTATTTCTTGGAAGGAGTATTTGATGATGTAAGCCTTCGATTGATACAAATGTGAGATTAGGACCATAGATAACTACATATAGAGACCTGTAAGATTCAGAAGTTAATTTTGCTAA
Lg-04	p004_741536	51.62	AAACCATGAAGTCACAGCCACTAAAAATTGTGTTCAATCCAAGGTGTTGTTTTGTTGGGAATTGCCAAGTGGTGTTTTACTCCATGTGCCCTATGTATGGTTGAGAATAATTTTATATATCTTTAATAACAAGAATTGCTATTTGACTTCACTCTCTAGATTTATGGTTCAATAGTGTCCAATTTTGTTTCCCATGCACT
Lg-04	p004_554253	52.032	TCTGAGCATAGTTCATTAGGTCATTCACTTCATGCGTTACTAGCTAGTAGCCTAGTAACTTATACTGAGATAAAGTACCATACATCATGGGGGTCTTCACTTTGTTATTTCAATAAACAAGCAATTTGTGGAAGACAAAATTGGGGTGGTGTGCACTTGAGTAAGAACATTTCATAATTTATGATGTGGGAAAAGCTAAT
Lg-04	p004_515198	52.371	ATAAGAAGGTATGGGAGGTGGTTGAATATATAAAAGGCGAAACCCCCTCAATAACTTTTAAGTATCACAGTCATGATGGAGAGGAAGGTTATCCTGGGGATATCACCGTTACCGCAACTTACACGCTCACCTCAAGCACAACTCTGAGGCTTGACATGGAAGGGGTGCCAAAGGACAAGTCAACCATAATTAACTTAGCT
Lg-04	p004_554334	52.425	ACATCATGGGGGTCTTCACTTTGTTATTTCAATAAACAAGCAATTTGTGGAAGACAAAATTGGGGTGGTGTGCACTTGAGTAAGAACATTTCATAATTTATGATGTGGGAAAAGCTAATGTAGCTTAATTTTGGAAATGTGAGGTCACACTGTAAAGGCTCAACTACCAGAAAATGTCTGTGTCTTTGTAAAGGATTGAA
Lg-04	p004_636867	52.699	AGAAGCCTTAAGAACATCTGTTTTCTAAGCTTCTAGTTACTTCAGAGAATCATGTTTTAGTTGATTTGGTTGAGTTAAAGTGCTTCTGTAATTGTAATCACGTGACTTGATTAATGCAAGTCGTAGAATAAAATGATCTTTTATGGACTTACTTTTTCTTATAGCATCAAATTGCTCAATGCTTTGCTTATTTATATTTT
Lg-04	p004_667300	53.026	ACTCCGTTCACTGAATATGTGGACAAAAGTCTTTTCATCAGTTCCCAGTTTCTTCTCCCCTGCTTTGTAGAGAACCTTTGCATCCTTCTCAGCAATTTCTCTATTAACCTCGGGGCCTTCATGGCGAGGTGTGCTTATATATGCAAGCAAGAGCTTTTGATGGTCACTACCAGGGCTGGTGTTTGTTTGAATTTCATGCT
Lg-04	p004_667440	53.217	ATGCAAGCAAGAGCTTTTGATGGTCACTACCAGGGCTGGTGTTTGTTTGAATTTCATGCTCAAGATAAACACCAAACATAGAATGGTAGATCTGTTTTAAGTATTGTAGCTGCGATGGAGTGCGTGAACATATAACTTCAGTAGCACCTTCAAGGTTTCTGTTCTCTCCTGTTAGAGACTGCCTAATGATTGTTGCATCA
Lg-04	p004_1515492	53.32	AGGGAGAAACAGAAACACACCCCACAACTTGGCGACAGCCTTTGTCATAGCGCTGCAAATGCCTGCCAGTACGAGGGGACACCAACGACATCATGTTCTCCAACTGCTTGGGAAACAAATCCTTGGAAACTCTCTTGGAGAGAAGAAAAGGGTATATGAGTTTGCAAGCCAAATTCCGAGAAAGGAAGAGACCCATTACG
Lg-04	p004_741309	53.629	AACACATTTCAGCATATGGAAAAGGCAATGAGAGACGTCTCACTGGAAGACATGAAACTGCAGACATCAACACCTTCTCTTGGGGAGTGGCAAACCGTGGAAGCTCCATTAGAGTTGGAAGAGACACAGAGCAAAATGGGAAAGGTTACTTTGAGGACAGAAGGCCTGCTTCTAATATGGATCCCTATGTGGTTACCTCC
Lg-04	p004_666865	53.829	CAAAAAACACTACAAAGAGTCAAACTTAAACATTAGAGGGTGAATGTATTCCACATGAAACATCATTGAACATATTGGCTAATGATTAGGGCCCAAAAGTGAGAGAAGAAAAGCCCTGTAATGACCAGATGTTTCTGAGTGAACTTCATCGTTCAGAGTCTTCTTGTGTTTCTTTAAATATGCAGCTTTGATATACTGCA
Lg-04	p004_841631	53.914	TACTCACTCTCCTCCTTCCTTCCACCATATTCAGATTCTTCCTTCCTTCCACCATATCCGGATCCATATTCAGATTCTTGCTTCCTTCCACCATACCCAGTTCCATATTCAGATTCCTCCTTTCTTCCACCATACCCCGCTCCATATTCAGATTCCTGCTTCCTACCACCATACCCGGATCCATATTCAGATTCCCCCTT
Lg-04	p004_298696	54.093	CTTCAAACATCACAACAACAAAAATATTCGAATTTGAAAATCTAGAATTGAATCACAAGATATATCACACTGTATAATTTGGTACATCATGTTGGCATGTCCATTCTAGACTCAACTAAAGTTGCCTCAAGGATCTTCTCCACTAACCATGATATAGTATGAGATTTTGAATTAAAAAAATCTACTTGGACTTGTAGTTC
Lg-04	p004_324193	54.436	GAAGGCCAGTTAAGTTCATCTTCAAGGCTTCTATGAAGGGCAAGATGCCGAATTCTGCATCTCCCATTTTGTCATCTTTGCTGAAAGTGTCATGGTCATACACAGTCAATTTAATTGGGTGATTCGGATTTAAAACAGAAAGCGTAAGGTCTTCATTCCACTCAGGATTCACATCCTTTTTAATCACACGAGTCTTTAGT
Lg-04	p004_1108331	55.442	TCATTCATAATAAACTTTTGGTCCATAAATACAACATCCTCAAAATATTTACGGAGACGTCCTTCAACAATTTTTTCTATGGCCATCTGAGACTTACCAGAGGCTTCTGCCTGAGATTTAAGAATTTCCCGCTCATTTTCCAACGCATCTGAAGACACAAGTTCCTTTGTTAAAAACAATGGTTTTGCTGCCACTACATG
Lg-04	p004_1108473	55.612	ACGCATCTGAAGACACAAGTTCCTTTGTTAAAAACAATGGTTTTGCTGCCACTACATGCATGGCCAATTCCGATCCAACGCGTTGAAGAGCTTCCACTTGCGTTTTACCATCATCTACTTCAAGAGACAAAATTCCAGCAATGCGACCCAAACCTGGCTGGGGGCTGGTATGAAGATATGTAGATATAAAACCGTGGGAT
Lg-04	p004_667488	55.614	GAATTTCATGCTCAAGATAAACACCAAACATAGAATGGTAGATCTGTTTTAAGTATTGTAGCTGCGATGGAGTGCGTGAACATATAACTTCAGTAGCACCTTCAAGGTTTCTGTTCTCTCCTGTTAGAGACTGCCTAATGATTGTTGCATCACGTCCTGCCGGGTCATGCATCCAGAGCAGAACTGCAGTCTCTAACTTT
Lg-04	p004_511323	55.939	ATTGAGATTGAGGTGGTGGGAAGTGTTAGGTTTCAGGGAAATGAGGGTTTTGTCGTTGAAAGGGGAGAAACATCGAATTCCGACGGAGGGGAATTTGAGCTTAGGTTGACATTTGAATTGGAATTGGAATTGAGGACCAACGCCAACAGCTAATGATAGGTTTTCATGAAGACCAAGGTGAAGAGGGCGGTTCACCACCA
Lg-04	p004_511419	56.263	GAGCTTAGGTTGACATTTGAATTGGAATTGGAATTGAGGACCAACGCCAACAGCTAATGATAGGTTTTCATGAAGACCAAGGTGAAGAGGGCGGTTCACCACCAAAGAAGAAACAGCCATTCGGAAGCCACACCGCAGCACACACTCTCTCTCTTACCTATGCGAATGCGGATAGAGAGAGATGGATAAGATAAAGAGGA
Lg-04	p004_762604	56.636	GAAAAATCTTTTCAACTGGGATCTCCATTCCAAGATCACCTCGTGCCACCATGTATGCATCAGTCTCGCGCAGGATCTCATCAAAGTTCATGACTCCCTCCTGATTCTCAACCTTTGACATCAACTGAATATGCTTTGCATGTGGCCCGAGAACCTTCCGGACATTAACAAGATCTGATCCTTTACGAACAAATGAAAGA
Lg-04	p004_321215	57.114	GGGAAGAGGGCATGACAAACCCTGAGTATGGTTACAAATACTTCAAGATATAAACTGGGACTGGTTGCAGTTGATTTCATTTCATGCATTGTACTTTCGATTTGGTTCAAAAAGGGTGTAACACTTATGCATACGAAAAGGTAAACTTTTTGGGTGAGTTGAACTTTAGGGTCATTCTTTTTATTTGTATTCTTGTCATT
Lg-04	p004_987619	57.785	TGTCATGCATTGTCATTGCTTATCATTACATAGCCTTACACGCGCGCACGCACACATACACATAATACACATGCACATAGATAAGAAACCACCACCTTAACTCACAACAAGGTTGCCAAAAGGCAAAGATTTGGTGAGCCTAGCATGCTCCATGTTTCTTGCCATCCACAACTCCCTTCCAATGCAAAGCAATCTCTTTC
Lg-04	p004_1073007	57.896	GGGACTCTTGCACTATTCCCTTGCCCAAATGGGTTGTGGAGGAGATTAATAATGATCCCGATCTTGCATATACTGATCAGTGGGGAAGAAGAAACTACGAATATGTATCACTCGGATGTGATACTTTGCCAGTGCTCAAAGGCCGAAACCCCGTTCAATGTTATGCTGATTTCATGCGTGCTTTCAGAGACAATTTCAAG
Lg-04	p004_1158840	58.754	CATCATGCGCATACTTGACAAAATCGTTCTTGAGCACCCTCATCAAAATGGTGGCGAGGAACCCAGTCAAGAGCAGCACCGTGACGCACGAGTTGATAATCGAGAACCAGTGGATTTCCAGGTGATGTGGCAGTGACGAGGACTGCGAGTACTTATCCATCCGCTTCTCAAACGGCGTGTTCGTCTCCTTCCACTTGGCA
Lg-04	p004_1159236	58.991	GAAGGTCGTCGTAGTACATCTGGAAGTAGTAGTCCTTCCGCACCGCGGATCTGAACCGCGCCACGTCCTCTTTGGAGAGCTTCCTCTTGCAAACGGAAATTGACTCCTTGTCGCGCTGGAACTCCAGCTTGTAAGGCGCGCTAACCAAACGGTCCCCATTCAGCACCTCGCCGAGCGCCTCCTTCTTCTCTTTCAAATCC
Lg-04	p004_510770	58.997	CAAATCACTGTATAAAATCAAAATGAACTACATAATGTCGAAATGCAGAAATTTTCATGAAATGTAATGGGTGAAGGGAATTGATAATAAGGCATACATTTTGTCCGAAATAGGATTAAGCAGGCTTTGCTTCCACATCGACGGCAGAGTCACTAGGTAAGCCTTTTACCCAGATAGTTATATGACAAGTGCGCTTTAAA
Lg-04	p004_510673	59.181	TTCTAAACCATTTCATTTTGAGCACTAATTAATTGAATATTTAAACAGTTCTTACATGGATAGACGTGCACATATAACATGTTCATTACCCCAACTACAAATCACTGTATAAAATCAAAATGAACTACATAATGTCGAAATGCAGAAATTTTCATGAAATGTAATGGGTGAAGGGAATTGATAATAAGGCATACATTTTG
Lg-04	p004_510860	59.899	GGCATACATTTTGTCCGAAATAGGATTAAGCAGGCTTTGCTTCCACATCGACGGCAGAGTCACTAGGTAAGCCTTTTACCCAGATAGTTATATGACAAGTGCGCTTTAAAATTGGATGAGACCGCCCTTGAGATACAGGTCTTGCCCTTTTCATTGTTCTGCCTTCGTTAACCTCTGCTTTACTAATAATTAAACTTCCT
Lg-04	p004_557649	59.907	GCTACTTGAGACAATAAAACAATTTAATTGGAGACTTTTAGTACATTTCCATGAAGGGCCACAAGAAACATTACTATAAAAAAAATTAACATGCAATATGTTTAAATGAACGGATTCTCCCATCAGATTCACTGCTGATAAGTAAATGTATTGCTACGAACTCTCATTTCATATTTCTCTCAAGCAGTAGAGAGCTTCCT
Lg-04	p004_392520	60.36	GAGGTTCAGGTTCTCAGGTTGTTCAACAGTTTGGAATACCTCATCTAATTGATCTCCCTATTAGACCAACTCTCTCTGCTTCTGGAGACAGTGGAATGCCGGAAGTGGTGGCTGATCCTCAAGGTGAAGTTTCCAAGATATTCCAAAATCTAGGAGTATGTGTTGTTCAGCAGTGTGCCAAAATACGCCAACAAGTTTCA
Lg-04	p004_814878	60.675	CAACACTGCCCTTCACCACACCAGTTCCGAGCAGCTGACTCATTTTGTTTCCAACTCAGTGACACGGCTCCTCTGCACTTCTTCGACTCAGCCACAACACGAAAACCCTGTCAGGGAACAAGCACAGGCACCTCAAGAATCTCTCCATGATGAGAACAAACAAAGCCATGAGCCTAAAGAAAACAACGATGGTGGTGATG
Lg-04	p004_761646	60.875	TAAAACATGGTTATACGCAAAACCAATCACATTTTAAAATGCAAGAATACTGATTATTTCCATAATAATTATCTCATTTAGAAGTACTCCGCAAAATTAACAGAATACCCAAATCCACTCAATCTAAGGCTAGTAACTAAATCCTCCATTTTATGATATGGATAAACAGCACAAAGTTTCATAAACAAAAGCCAAAAAAC
Lg-04	p004_655150	61.519	CCCTGCTGAGGCAATCAAAACCTTCAATCCTCACTGCAGCTGGGGTATGAACAAACTTCATCCTAACACAGCCTCCTCTAGCTGAGGAAGATGGTGAAGGGGGTGCCAAGGAAAATGGACCAAAACTCTCACTACCATTACCAAATTGCTCATCTTGGATCACAGGGTTTGAAGCCCTGCTAGGTGGAGATCCACAGAAA
Lg-04	p004_320975	62.31	CAAATTCATCAATGGAGTATGATCCCCTATATGACTCAGATAAGGGTTTCAAAGTGATGCCGTCATCTTTCCATGATATCGGTGATATTGAGTTCCAGGAAAACTGGGGACGTGTTTGGGTGGACATGGGTACAGCTGATTATTTTGCAATTGATGTGCTTCTCAACTGCCTAACTGTCTTGAGCTCGGAATATCTTGGA
Lg-04	p004_212917	63.909	AGCATGTTCTGGCATCAAAAGAGTCACACAACACACATTAGAGACAGTAAAAGAGCCAAGGGCCTTAAAGAGCCTTGATGATCTCTTCAGCACTGGAGATTGTGAACTCTCCTCCACTTTCAACATTTGCAACCTTCACCTTGAGGTCTTCCACCAGAAGAGCAAACCTCTTAGAGCGAACACCGAGACCTTTGTCAGTG
Lg-04	p004_942335	66.2	TAAGTTTTATGAAGATATCACAAAAACAGAACTTCAGGAAGGCATAAGTTAATTACATGGAAGGGAATAAGCAAAAATATATATCCAACTTGGTAATTGGTAAATGACTCCATTCTCTGCTTCTCTTTCCATTGCTTATGAAACCAGTGTCTGTTTCCGGCCAGTTTCTACACTTTGTTTAGGCGCCTTCACGGGTGGCA
Lg-04	p004_655012	66.476	AGATTCAAATTAAGATTAGCTCCTCCAAAAATCTCCTCTGCTCTTAGAACTTTGGTGATTCTTAAATCCTCCTCTGACTTCTTTTTTTGTGTTTAAAATTGAATTAAGCAACAGCAGAAATGCTGCAGTTGCGCCTATCCCTGCTGAGGCAATCAAAACCTTCAATCCTCACTGCAGCTGGGGTATGAACAAACTTCATC
Lg-04	p004_435959	68.514	CTGAAGAAACATGCAAACAAAGTTTCTAATCATGTACGACAGTGGTGGAGGGGAATGAAGAGAAGCACTTCAAAGAAGGGAGGGAAGACAGAACTTTAGTGGTGATGCTGATGATGTAACTCAGTGATTGTTGAACAATTATATGACATCTCCACCAAAGATGGACAAGAATTTGAAAGGGAATAAAATGAATTGAGAAC
Lg-04	p004_977050	71.275	TTGAACCTCAAACACCTAAACAACACGCCTAAGCCAACTTAACCCAAAATACCGCTCTGTATTTTTGCTTTTTCTACCCTTCGCGAATCCAAAGTCCTAATCTTTCTGCTCCCTTCTCTCTCACTCTCACTCCAAACTCTTAATTCTTCATCTG
Lg-04	p004_1812682	73.759	CAGTTATTGTGTTCATGTTCTTTTTCTTTACCCGAACTTCATGCGAACTACAACTGTATTTTGACTTGGCCTCGGCTATTTTTGCTTGGATTATTAGGCTTCTGTTTCTTGTTACCATTTAAATGTAAACAAGTATGGAAAGGCTATGGGCAAAAGTACATCAGAATCAGATTATGCAATAAGTTTATTTCAACCCTGTT
Lg-04	p004_143400	78.232	TACGGTGTTACCCTAGTTTTTGTTATCGAAGACACTTCTCTACATCGTGGAACTTCCATAGCTGGCGCTGAAGATAGATAGTAAACTCGACTTGGCTGCCACTGAGCAGGAGGAATAAGATGCCTCCTTACGATTGTATGTTTCTGTTTAAGCCCCATATAAGGAAGGAAGCAATCATGGATTTAGTTGTAAGGGTGGGA
Lg-04	p004_836924	79.697	AGCCGGGGACTGAGGTTATGTATGATGAGAGGCTGTTCAACCAGGATAAGGGAATTGCGTCTGGGTTTGCCACTGATGATCAGTACAATGTGTATGAGCACGGGTTGTTTACTGTGCAGCCGACGCTCTCGACACTGTACAGGCCGAAGAAGGATCTTGATAACGAGACTTATGGCGGTGCGGATGAGCAGATGGAGAAG
Lg-04	p004_219551	82.876	GATTGATTCCATGGCCACACCAACAATGCTAAACTGCCTCATGTACAAACTTTCATATTACAGATTTGTGGAGACAGATGGTAAAGCTTTCGACAGAGTGAGGCGGACAGAAATTGGGAAGAAATATTTCAAACTTACGCATTTCGAGGAGGTGTTCACAACTCACCATTGGATGGTTCGGATATACAAGTTGAAACCAC
Lg-04	p004_1174131	88.559	TAGCATTGAAATCCCTTAAAGCTGTTCGTTTCACATGATCCCTTGTTGAAGTCTTATGCAAGGAATAAACAGCTTGAGAAGCAACCTTCAAGGCAACAGAGAGAAAATCCAAATCTGCACCCTTTTTCCGAGTACCAAATGGAGGATTCATTATAACTGTATCAACAACTGGACCTGTCCATCCCAAGTCCAAGACATTA
Lg-05	p008_126058	0	AACAAAAGTGGGGGCATAAAGTCATAAACCATAGCAGAGTTATAAAACATCATGCGACAGAGTTATAAAATGGCATCTAGAGATACGTAAAACTACGTTTGGTTTTGTCCCTATTTCCCCTTCACTCTTGTAATCTTATCTAAGCCATTTGGTGTCAACTTGCATCCTGGACCAAAACATGATGACTGAAACCTAAGCTA
Lg-05	p008_126060	0.388	CAAAAGTGGGGGCATAAAGTCATAAACCATAGCAGAGTTATAAAACATCATGCGACAGAGTTATAAAATGGCATCTAGAGATACGTAAAACTACGTTTGGTTTTGTCCCTATTTCCCCTTCACTCTTGTAATCTTATCTAAGCCATTTGGTGTCAACTTGCATCCTGGACCAAAACATGATGACTGAAACCTAAGCTACA
Lg-05	p008_958043	3.784	TCAAATCGTTTGTGCTCGCTGCAATGGTTTGGGAAAACTTAACCAAATTGACAAATAGACCTGTGCTCCCTACTTTTCCCTTTTCTTTGTTTCATTAATATGTAATTAATCATAAAAGGATTTGATCCCTCCTCGTGTTTCTTCCTATGACATGAACATTATAATATATCATGATAGGAGAGAAAGGCACAAATTTCACA
Lg-05	p005_2200440	5.816	ATCACATAGATGATTGCATTTTATACGGAATCTCTTAATTTCTTTGTCTCCCAGAATGATGAAGATGAACTAAGGTCGATGGGATAGAGATCAGTTGCAGTTGAAGATGAAGCAGTCCAAGGCCCTTCAATTGATAAGGCTTGACTTTGTGTCACAGTTTTCTTGCTTTCTTCTGTTGGATTATAATATTGTCGCATTGC
Lg-05	p008_52025	7.032	AATCATATATACGTGTGTTCTATCATAGAGATGCTTTTGATCGTGTAATTCAGTAGATGCCAAATAAATGGAAATTGTTCTTGTTTGAGTTTGATTTAGCGAGTTAGTTTGAAGAATTTCTTGTATTTGTTGTGTCGTGGAGAGTTAAGGGTAATGAAAATTCTATTAATGTTTTTTTGTTTCAAAAAAAAAA
Lg-05	p008_2079012	7.836	GATATTTTGTCTTAAGCAAACTGCAAAAAAATCAACCTTGATTGAAGAATCAAGGTCCAAAAATATGGTGTTGTATATGCTTTATAGCTTAATGTTTACACAGCAATATCTGAGCTAATCAACCCGCTCCCAATCTTGAGTTACATTTCTAGAAGATGACATTGAGGTTGGGGCATTCAAGCTTCCCATTCCAGAATCAT
Lg-05	p008_647939	8.348	CCTTAGTCGCACGCACTTGAAGGCGATTGTTGCAGGACAAAGATCCGGGTCGACCCGTCGCAGATCCAATCCAACGAAAGATGAATATTTTCAGGTTAGCTGGGGACATGACACATTTGGCCAGCGTCCTCGTCCTCCTCCTCAAGATCCACACCATCAAGTCCTGCGCCGGTGTCTCATTGAAGACTCAAGAACTCTAT
Lg-05	p008_1355677	8.836	ATGAACTCCGCGACCCTAACACCCGTCTCCCTAATGGGCGTCCTATGCCACCCCTCTTTAATTTCAAACCTCAAGAGCTGAAGGGAGTGACTTTGGAGCTTCTATGCAAACTTGTTCCAGAACATGCTCGGAAGCAGTGTCCATCCCTTAATTTCTAGACAGCTAACATAACCCTTGATGACTATTATGTGGACCTTCTG
Lg-05	p008_3069222	9.227	AATCACCAACAAATGAGCACGAGTCCCTTGAGCAACTTCTCTTCTTCATGTTCAGATAATTTCTGGCCTCTTCAAACACCTCCCAGCTCAACACCGCACCACGGCATAAAGGGCATTGCAAGTTCAGTTTTGACTCAGATGAATTATCTGCATCTAAATCCTCAAGCACAGCCCTGTCCTGCAAGGTCTCAGAATCAGCA
Lg-05	p008_3196184	9.594	GAAGGTACTTAGCGGTGGCGTGATACTGTAAGAGCGAGACCACGTCAGCGTTGGTGAGCTTGCTCAAATCAGGCACGCCTTTCGCCTTAAACGCTTCATCGTTCGGTGCGAAAATAGTCAAACCTTTCCCCGCCGTTGACTGAAACGTTTTGATGAGTCCGTTGGAGACGATGAGAGATGCGAACGTTTTGCATCCGGCT
Lg-05	p008_568988	9.688	AGATGAGGAAGACACCGACCATGGCAATGGCGGTGTTGCGCTTCCAGTGCTTCGGACGACAGTAAGGGCCACCGCTCATACTCCACACCTTGTTCCTGAAGTCACCGCCGTGTCCATGGCCGTGATCGCCGCCTCCGCCTCCCATTTTTTCCGATTCCGATTTCTTCCGAGTTCCGATTGAAACCCTACTCAGTACTCAC
Lg-05	p008_958149	9.911	TAATCATAAAAGGATTTGATCCCTCCTCGTGTTTCTTCCTATGACATGAACATTATAATATATCATGATAGGAGAGAAAGGCACAAATTTCACATGTTCAAAATCAGAAACCTACCATTTTGCATTACGGTATCATGATACCCTGAAAGAAAATTCCTAATCTGTTTGTGGTCTAATTGTGCATATGTTGTTGTATGTAC
Lg-05	p008_567561	10.127	TACAAGGGAAAATTCTATGTCTTTGGGATCTACTCTTGCTTCCTCTCCTCCTTTGACGTGAAGCATAAACTCTGGAGTGAGGTCCACATTCTTAGGCCTCGCGGGGTTCTGTTCTCCTTCCTCGTTGCTTGCAGAACCCGCCTTGTGCTTGCTGGGCTCTGCAGTTTCCCACACGGGTCTTCCTCCTTCGTGGTGTGGGA
Lg-05	p005_1887054	10.21	ATTCTTTTGGTCCTAATATAGGGATGAGAACCTTGAACTTTTTGTCATTTCAAGAATTTCCAGCAAATCTACTCCTGTGCTACTTTTGGGGTAGTAATATTGACATTGAAGGACAAAGCAAGTGCACATTCTCATCATTTAATATATTTGCAACTTACCGCAAAGTACAAGAACATAATATATTCCATTATTGTATCAAT
Lg-05	p008_3196379	10.497	CGGCTTTCTCGATGAGCGCCGTTATGTTAACGTCGGCGGACGGCGGGGGAGCCGCGAGGATCCCCGGCGCGATTATCGGCGCGCTGATTTCGATGACGGAAATGTTGTAGGGGATTTGTTTTACCGATTTGGTGTATGAGGAGTCGAGTTTGGAGCCGGGAGCTGCGGAGCCGAAGGCGACCTTGCCGCCTTTGAGGTCG
Lg-05	p008_584256	10.647	TCTTATGATGCGTGTTCATGTTCTTCTTCCCAAACCCCTGGAGATCCAGCGGCTTCATAAACCCAAACATGTCACCCAAATTAAACGCCCCAAGCAGTTCTCCAACCTCCCTGACCACCTTCCTCAAACGCGCAACCTCGTCATCGCCACCATCACTCTTCTTCCCCATGATCATCCTCGTGATGATGTTGTTCGTGTGC
Lg-05	p008_1093175	10.74	AACATGGGTAATCTCATCTAAATTGAAGGAAGGGTTCAAAGACATCATCAAGCTGAGCAGAGTCACACAAGACATCCGAAATGTCCACCACACCCTTGTATTCCGAGTCAAGTGTTGATGAAAGAGTGACATGATGCCTTGGTGAATTGTCAAAAGTGAGCTCAGAAGAGATGAGGTAATCATTGGAGGAAGTTGAGGGA
Lg-05	p008_2484539	10.84	GAAATTTATCTCATTTGCTTCCCTTTTATAAGTACCTATGAATCAATAAATTACCAAGACACGGGTTGCTTCTACAACACTAACTAGGCACTATATGGGGTGATAACACAAACAACAGAGCAGGTCCAAATCATTGGACCTATTAACTTATACTCTCCGAAGGCATACAATCAGATTGGAGAATCCATGATGATCGTGCT
Lg-05	p005_1675849	10.899	AATAACGATGTGAAAACAAAAATAGACAACAATCAAAACGTTTTCTTCTCCACCTCACAAAAATGGTTCCCAACAATTGTCTCCCTTCCCACATATCTAATTTCATCTCAGGTTCTTATAGCTGCTGTTGTGGTCTGTTCTCTTGTCTGTATTAACTAAGATGGGGGGCAGGAGGGACATCAAGAGTGATTCCTGCTTGG
Lg-05	p005_172710	10.969	TCTCATTAAGGGATACAGCTTTTGCTATTGCTTTCATCTTTCGGACATTTTTTGATCTTTTCATAGACCTTCCTTTCTGCTTCATCTTCATATTAGTAGCCCCAGAAACCGTGTTTTGAAGTCCTGACTCTGATGTATCCATTGCTTGAGGTTGTTCCGAAACGGATGTGTCAGTGGTATCCATTGAAACGGCACCGTTT
Lg-05	p005_1886007	11.035	TGAAGGGTTATGCAGAAGCCCCCGTTTCCCCTGCTAGGTTGTTTGAAGTGGTTTCTGATGATTTGCTAACTCTCAATAAAAATCTTCAGTCGATTGTAGGCGCAGAAAATCCGGTTTTAATGTCTGCAGCTGAGCAGATTTTTAGTGCTGGTGGGAAGAGGATGAGACCAGCTCTGGTGTTCTTGGTGTCAAGGGCAACT
Lg-05	p005_1676104	11.096	TCTTCTCACCCTTGCTAGTGCACACAGGGGAAGTAAGTTGCAACTTCGCCAAGTCATTCTTCACAGCAACTACTCTAGCCCCCGTTGACATCGATCCTATATTCAACATCAGCATCTCTCCTTTGGCCAGCTTAGATACCTTCCCCTGTCTCTCGGAGCCTTTTATCCGGACACCGAGAAGCCGTCGAAGCAAGAAAAAG
Lg-05	p005_638629	11.159	CTATTGGATTGACTTACCTTTCTGTGACTGGACAACTTGGTTGGATTTTGGATGCTATTGTGTCTATTTGGATCTTTGCAGTGTTAATACCAATAGTAGGTCTTGGTGCTTTTCTCTGGTGGGCAGGACGAGATATAATGCAAGGCACCTGTCCGAATTGTGGAAATGATTTTCAGGTTTTCAAATCCTCTCTAAATGAT
Lg-05	p005_1601922	11.225	TCCAGATCTGGGGTTCCTAAACTTTTTGCAGGGTTTTCGAGGAGCTCAATCATCTTAACTTAGTGACCATCTTGATGAGTGCTTATCTAGAACACCGATAATCAGCATTAGAACAGTGTGGATAAAACAATTATTTGTTTTTTTGTCATTTAAAACTGACTTTCAGATTTTATACTCCTGGATGTTCGAGTGCCGGCTTA
Lg-05	p005_1601891	11.282	AGTTTCATAGCAGTCTTAATGCAGCAAGCCCTCCAGATCTGGGGTTCCTAAACTTTTTGCAGGGTTTTCGAGGAGCTCAATCATCTTAACTTAGTGACCATCTTGATGAGTGCTTATCTAGAACACCGATAATCAGCATTAGAACAGTGTGGATAAAACAATTATTTGTTTTTTTGTCATTTAAAACTGACTTTCAGATT
Lg-05	p005_1103175	11.349	GATGTTTGCCTTGTGAGATATCCTTGTATGTTTCTGATGTAGTTTTGGTGTTAGTGGATTGCACCCTATGGAAACAGTGTGGAGAGACGGATTGGGGAAGTGTGTTTCGGTAGAAGATCCTTTGGTCATAAGCATCTTTTATGTTTCTCCCATTGTCATAGTGCAGAACTGGCCCTACAATTCGACCTGGTTTGGCTGGT
Lg-05	p008_161442	11.399	GCGCTTGGAAGCCATGGGTGGGACGATACACGTTCAGATATGTGTTAGTGTGAGGCTGAGGTGGTTGGAGGATTCGGAATGAGGGATGGATCGAAAGAGAGGAGGAAGAGACGCAGCGTCAATCCCTCACCTTCCCAATCCCAATCCCTCTCTCTCTCTCTCTTCTTTTCTGTCTGAAACTACTCTCTCTCTCTCACACA
Lg-05	p005_1246242	11.464	TTCCTTCACTCGGCTGCCATTTTTGTATATCTTGAAGGTTGGTACAATCCTAACGTTCTCTGCTGTTGCAACTGTTGGGCTTTCTTGAATGTCCACCTTGTGGAAGTTAATAGATGGATATCGACCACATAGTGTATTGACAAATGGCGATATTTGCTTGCATTGCGAGTTAGATGCAACTTCAAAATGGACAACAGATA
Lg-05	p005_1601742	11.505	AGGTTGGTTCACATGAAGCAATTATATGTGTACTAGCTTCTCAGATTGCTAATCTTGGTGAGAGCATAATTGGTGCTGTATTTCAAGAGAAGGAAGGTTTTAAATGGCTTAACAATGATGCAGTCAATATTATCAACATATCCATGGGGAGTTTCATAGCAGTCTTAATGCAGCAAGCCCTCCAGATCTGGGGTTCCTAA
Lg-05	p008_3068637	11.536	CAAATTCGAAACAATTCAAGCAATACAAGTTCCTGCCAAAAAACTGAACTATGAATATTAATGATGGCAATCATCATGGTTGATCTTCATTGGACCTTGTTCGGTTCAACCGCCGGCGCCTCCTGGGAACAGGAGATGCATCTTCACCAGCATCACTAAATATACGTAGATCATCCTCAACATCATTGTCATGAAGGCCC
Lg-05	p008_3068293	11.618	AACATAGACTCACAGTAAAAGTTTACATAACATAATACCAATACTAACTATGCAACAACCTTCCAAATCACCCAACTATTTAGTGTTCTCAAGGCTAAATGCCTTTACTTTAAAGGGGGGCTTTGAAAAGATCCTTCTACAAATTCTCCTTGTTTCAATGAAACTTGTGCTTAAGGTTTTGTCCACTATTTATTCTGAAC
Lg-05	p008_1181582	11.683	CGTAATTTCCACGCCCTCTGGCACCTTCACCCCTGTAGCCTGGTCTGCCAGATGAGAACCGTCCTCTGCTATAACCTCGATTAGATGATCTCTTTTCCTCGACAACAATGTGGCGGCCATTAATCAAAATTGGAGAAGCCTCAAGTGCGCTTTGCACAGCACTTGCAGCTTCAAACTCCACAAAGCCAAAAGAAAATCCC
Lg-05	p008_1699446	11.794	TAGTCCATTGGAAGCTCCCAATTAACTTCATTATCCCAATCTCTTTGATTGGGTTTCTTTCTTCCAAAACTTTTTCTTCTCCTTGAATTATGATCATATGCCTCAGATTGTTCAGAGTCATAATCTTCAACATCATCCACTGAAATTCTCACATTCTGGTTGCCCAAAAAACCCTTAGAAAGCCTTTGAATACGTAAAGC
Lg-05	p005_1887105	11.821	AAGAATTTCCAGCAAATCTACTCCTGTGCTACTTTTGGGGTAGTAATATTGACATTGAAGGACAAAGCAAGTGCACATTCTCATCATTTAATATATTTGCAACTTACCGCAAAGTACAAGAACATAATATATTCCATTATTGTATCAATACATGTCTCCCGTATATTCTTTCCCCCATTCTTCTTTGTGGAATCTTGAAA
Lg-05	p005_1601957	11.951	TTCGAGGAGCTCAATCATCTTAACTTAGTGACCATCTTGATGAGTGCTTATCTAGAACACCGATAATCAGCATTAGAACAGTGTGGATAAAACAATTATTTGTTTTTTTGTCATTTAAAACTGACTTTCAGATTTTATACTCCTGGATGTTCGAGTGCCGGCTTATACGAAGCAGCCTTTCCTGACACGATATTCATCTG
Lg-05	p008_1354892	12.039	AGAAACTGTAGCAATTAAGAAAGTTTTGCAAGATAAAAGATACAAGAATCGGGAATTGCAAACAATGCGCCTTCTTGATCATCCCAATGTTGTGTCACTCGAACATTGTTTCTTTTCCACCACAGACAAAGAAGAACTCTATCTCAATTTGGTACTTGAGTATGTACCTGAGACTGTATATCGTGTGGTGAAGCACTATA
Lg-05	p005_1601514	12.114	GTGAGGCATTTTCCCGGCTTTGGAGACTTGGGTTTGTTGCCAGTTTCTGTACCAAGTTGAGTGACACCGTCTCAAGTGAGATCGGGAAGGCATGTGGAAAAACAACGTACCTAGTTACAACATTCAAGGTAGTTCCAAGAGGTACAGAAGGGGCTGTTAGTGTTGAAGGAACCTTTGCTGGAATTTTAGCATCCATAGTT
Lg-05	p008_958034	12.253	GGATCAAACTCAAATCGTTTGTGCTCGCTGCAATGGTTTGGGAAAACTTAACCAAATTGACAAATAGACCTGTGCTCCCTACTTTTCCCTTTTCTTTGTTTCATTAATATGTAATTAATCATAAAAGGATTTGATCCCTCCTCGTGTTTCTTCCTATGACATGAACATTATAATATATCATGATAGGAGAGAAAGGCACA
Lg-05	p008_1504413	12.399	GCAAAATTATGCCTCTTATTATTCTTTCTCCCAGTCTTTGGCAAAAGATGCTCGCTTTGAACAAATATGGAAAAGCAGGAAGGGAAACAAAGGGACAGCACGTGATAAAGTGATACAAGAAATATGCCACTTCTATGACATTGTTCGCGTTGATAATGAAGAAAAACATAAGGAAGCACAACAGGAAGAAATCTCATTGG
Lg-05	p005_648960	12.553	TTCCCAACTTACTTTGTCCCAGAAGATGAAGATACTGATAATTTGAAACCTTTGGTTGCTGAGCTTGGGGATGTGGATCCATTTATGGTTACCGAGTAAAGAGCATAATTCAGAAGCTGGTTTATTCATGCTAGGTTCACTTCCTGCAATCATGTTTTCTTTGAATATAGATGCTAAAATGAGATTTTTGAGGACCATCC
Lg-05	p005_1103293	12.648	CCTTTGGTCATAAGCATCTTTTATGTTTCTCCCATTGTCATAGTGCAGAACTGGCCCTACAATTCGACCTGGTTTGGCTGGTGGCACTCTTGGTGGAGGTCGCGAACTCCTTAATTGACTTCCGGAATTTGATTCTACTGATCTTGAAATATTTGATGCCTCTTCTGCCATTAGCTTGTTCTCGTATGAAGCAAAAGATG
Lg-05	p008_1001263	12.862	CAACCCTTGGTCAAAGTAAAAGACAAACCTCTCTGGAACAAGCCAAATTGAGTGATGCCTCATGCCATCATCACTTTGATGGTGTTGTCGACCGATTACTTTGCAACCCTTCTTCCCTCTCTGACTCCCCCTTCTCCTTCTCAGCAATCAAAGCAACCTCAAGCTCATTCTCCTTCTGCTTCTCCCCAACACTCTGTGCA
Lg-05	p008_567788	13.076	GGAGATTGCGGTCATGCCGCATGATTTCATGTGTGCCATGTTTGATGGGGACGAGGAGGATAAACTCGCGAGCTTGAAGTGTGTTGGGATGGGGGATCTGATCTATGTTTTCAATGAGGATTATCACAGGATGTACCCGGCGTGTGTGTGTGAGATTGATGGGGAGAGTGGGAGGTGTAGTTGGAGGAGAGTGCCTCAGT
Lg-05	p008_568052	13.244	TATTCTGGGTCAACGACAACGCCCTGGTCTTCAGTACTAGAAAAAAAAGGAATACACAATTGCTAAAAGAAGAAAAGTTCAGTTAGAAGAATCATTTGCTGCAGAAGGTAGTATCTTGATGCTGCTATACCAAAGGTTATTCACATTAGGCAAGAGCAGGAACTGTCATGAAGTATGTAATATATAATAATCCTTTGTGT
Lg-05	p005_1163476	13.547	AGTTGGTCAAATGGTGACACAGGGAATGTGGGAACGTGACTCCATGCTACTACAACTTCCTCATTTCACAAAGGATCTGGCTAAGAAATGCCAGGAGAACCCAGAGAAGAGTATAGAAACTGTGTTTGATTTATTAGAGATGGAGGATGACGAGAGGCGTGAATTGTTGGGCATGACAGATTCACAGTTGTTGGATATTG
Lg-05	p005_1110531	13.864	CCTGACGAGAGAGATAAGACCATGAGGAAAAGGAGAAGAGACACATTAGCCATGGTTGCTGTGCGTACAAGTACACTGTCTGAACTACTGCTACTGACTATTGTGACTAGAGCACAATGATGAAGAGAGATAGAGAGAGATGTAAAAGGTTTGAGTAGAGTGTGTTGTGTTTGGAGTGAAAGGATAGGATCTTTTAAAAG
Lg-05	p005_1110544	14.065	ATAAGACCATGAGGAAAAGGAGAAGAGACACATTAGCCATGGTTGCTGTGCGTACAAGTACACTGTCTGAACTACTGCTACTGACTATTGTGACTAGAGCACAATGATGAAGAGAGATAGAGAGAGATGTAAAAGGTTTGAGTAGAGTGTGTTGTGTTTGGAGTGAAAGGATAGGATCTTTTAAAAGGAAAAGATGGTGG
Lg-05	p005_1110180	14.712	CTCCAAATTATGCCTACATGGAAACAGATATACTTCAGTTTATATACTCCACAAGTCGCCTTCTATGCGTAAATGCAGTTACCATAACTTGGATCAGTGACAACAATGAGGCCAGAGGCTCTGAAATCACAATTCCAGTGATTTTTCCCCCTAGATTGGTAATAGAGATTCATGGCTATGGAGGCATGGTTCATGAGATT
Lg-05	p005_1110117	15.451	GATTTACAGTAGTTAAACATAACATTATAATCTCAAATTAGCGATTCACTCCATGAAATTCACCTCCAAATTATGCCTACATGGAAACAGATATACTTCAGTTTATATACTCCACAAGTCGCCTTCTATGCGTAAATGCAGTTACCATAACTTGGATCAGTGACAACAATGAGGCCAGAGGCTCTGAAATCACAATTCCA
Lg-05	p008_1317822	16.031	ATGTCGGTGATCAAATATTGGTTGATTCAAGAACTGGGCAGTACATGAGCCGTGCTTAAGATTTCACATCAAATTTTGTGGTTGAAGTCCTGAGAGTTCTTATTTCTTTTGTTTTATATTTTAGGAAATAATTTACCAATGGAGATGGATTAAGTTCATTAACCTTAGCAAATTGGCTGTGCTTTATAACTTTGAGTAAA
Lg-05	pXXX_3562183	17.053	GAGACCCCGACACAAGTAGCATCTAATTCTTCACCCCATCAATTTATCAACTTCACCGCCAACGCCAACCCCAACACCAACTTAGCCATCAAAAAACAAAATGTCCCTCCTTTCCTCCGGCTCCGGCGGCTTCTTCGGGCGAAGAAGAAACGAAGCACCCTTTCAACCCTCATGG
Lg-05	p005_1110134	18.027	CATAACATTATAATCTCAAATTAGCGATTCACTCCATGAAATTCACCTCCAAATTATGCCTACATGGAAACAGATATACTTCAGTTTATATACTCCACAAGTCGCCTTCTATGCGTAAATGCAGTTACCATAACTTGGATCAGTGACAACAATGAGGCCAGAGGCTCTGAAATCACAATTCCAGTGATTTTTCCCCCTAG
Lg-05	p008_3196781	19.091	GGACGGTGATGGTTTGCCGGGTGTTGATCTCGTCGGCGAGTCTGGTTTGGGAGAGGAAGTTGTTGAACTGGCTGTAGTCGGGGTTGGCGTCGAGGATGTCAGTGATGTTGTGGGCGGAGACGGCGGCGGAGAGGGTGAGGAGGAGGAGGAGGGGGAGGAGGTGAGCCATGTTGGGAAGAGAGAGTGTGAGAGTGGAAGTG
Lg-05	p008_123459	22.107	TTTCAATTTTGGTACAATGTTCACCAAATTGTATTTGCTTGGATATGAATTTTAGTATAGTGTTCAGACATCGATGCTAATAGCAATTTTCATATGCACACTCAAGTCTCAAATATTAACTTATAGAAACAAAAAAAAGTGGTTTTGTTTAGAAATGTGTTTTATTCTTGGCTTTTAAAAGCGTAAATCTGTTTCCAGAG
Lg-05	p008_1584393	22.192	TTACTAATACACTATTCTCGCATCACCACGTTAACCTCGCTAGCACAACCAAAACCACCAACATTATCTATACGTCTATACAAATTATTAGTCACAAAAAATCCGAAAGATCCAAGTCTAAGCAGCAACTGAAGAACTTGAACCATTTCAGCTCATTCTAGTTTCTCATTCAACTTTCCAACATATTATCAGCTCTAATC
Lg-05	p005_780454	22.291	CGCCGTAGCGCGGCAAAGCGGCGGAGTTCCGGCGGCCGGAGAGGGCGATCGGAGGGGAGAAGTTGACGGAAGGGAGTGCGGAGGAGCGAATTAGGGTTAGGGATTGGAGTTGCACGGTGGCCATTGATGCAGAGGATCGCGGCTCCAGAGGAAGAGGAACAGTGGAAGTGGAAGAAACTGTTGCCTTGGATTAACAATTG
Lg-05	p008_3196442	22.345	CCGGCGCGATTATCGGCGCGCTGATTTCGATGACGGAAATGTTGTAGGGGATTTGTTTTACCGATTTGGTGTATGAGGAGTCGAGTTTGGAGCCGGGAGCTGCGGAGCCGAAGGCGACCTTGCCGCCTTTGAGGTCGGTGATGTTGACGGATCCGACGTTGCCGTGGGCGGTGCCGGTGGTTTGGTAGAGCGTGGTGGAG
Lg-05	p008_1584579	22.769	TATCAGCTCTAATCAAGTTGTAAAATGACTGCACCAACGAGAAAGAGACCAAGTCCCAGAACTTTTGAAGCGCCCATAAATTAGTTGTCAGTGCGTGCATATTCATGTGCATCGGGCGGTTCCTGCACTAGCATAGTGGTTCAGGATGAAGGGAGAGATGGAGATGCCCACAACTTCACTTTCTTGTCAGCACTGGCTGT
Lg-05	p008_971924	22.783	AGCTAAATAACAATAAAGGGAAAAAAAATCCACTATGAGAGAGAGTGAAAAAGAGTATGGGGAGAGGATGATAATATAAACTGAACACGCTATTGCTGATTGATATCACTTATCTCCATTTAGCTGTGCTGAAGAGAATAGAGAGATCTAGATATTGTGATGAGCTTGATTAGAGACCTCAGGTTGATTATCCAAAGGCA
Lg-05	p005_485068	24.284	TAAAAAGTAACACAACAATTGGCCGCTGAGAAAACCAAAGGAACATCATAACTAACAAAGTAAACTCTCTTTGGAAACGAACATTGTTCAAAAACAATTACTTCAAAGCTACATGCACCACCATGGATGCCACAAAACCTTCTTTTATTCAGAAACCTACCGTATATTAAGCCTCTACAGGAGCAACAACAGCTCTCATG
Lg-05	p008_852503	24.332	TCCGTGCAAAGTGGACTGATGAATTAACATGGCTACTATTAATTACTCAAACACTACAATAACTACTATAACAAAACGCAACCCCAAAAACAAAAGCAAAATTCAAGCATTCAAATCAAGATACATTACAAACTTGATAACAAAATGACAGTTAAAAAAAATAGGAAGAATTCCACAAGGATGCTTATTCAGCATCCAAA
Lg-05	p005_700397	24.538	TTCTTATTATTCATTGTTTGCGTTCGCTGGTGCAAAAACCTCAACACACTCTTCAATTTCCTAGGGTTTGGTTTTACTCCCTTCGCCTTCTCCAATGGCCACTTCCTCTATCCTCAGATCTGCGCTTTTCGTTCCCTCTCGCTCCGACCTCTCATCTTCCTCCCCCCATCGATTCAAGGTATTTAGCAATGCCTCGAGTT
Lg-05	p008_3777140	24.79	CTCGCATAAGTGGAGCCCTATAGTCACACTCGCTTTTTCTTATTCTGATAATAAGTGTTACACTGCTGCCTCAGTATCCCGAGGCAGAAATTAGCAAAGGCACCCACTTCTTCAGAACTTGACAGATGCGCAGTTGGTGGAGCGGCTGATCTTGTAAGGGACGTTGACCTTGCACAAGCCTGGGAGTGCCTGAGCGTAGT
Lg-05	p008_3041547	24.974	TCTTGGTCAGACCACTATTGGTTCCTTCTTCCTGGTTTAGTTCAAATTCTACATGTTTACTTATAGTGTTAAGAAATTTTTACAGGACAGATCTCTGGAGCATGGAAAATCGGTTCTAGATATGCTAATTTATCATGTCATACACTCCTCTGACTAATCAGATGATCTCTAGTCCATACTGTGTCTTATGCTAAATATAT
Lg-05	p005_1219883	25.137	TCATGATGCTATATCAAAGGGAGCAAAAGTAATTATTGGGGGTAAAAGACATAGCCTTGGATTAACATTTTATGAACCGACAGTCATCAGTGATGTCAGCGGTGAGATGCGCATATCAAGAGAGGAAACATTTGGACCTGTTGCACCCCTTTTGAGATTCAAAACTGAAGAGGATGCTATCAGAATTGCTAACAACACTA
Lg-05	p005_419682	25.631	ATCATTGGTGCCAGTTCTTGCAGGCTCGGCATAACAAAGCAATATCTAGAGACACATGGTCTCAGCTTTTGGAGTTTGCAAAGACTGTTGGCTCAAATTTATCTGATTATGATGCTGAAGGTGCTTGGCCATATCTCATTGATGAATTTGTGGAATATCTGAACGAGAATGGCATCATCCAAAAGGGTCTGATTGACCAA
Lg-05	p005_2414092	25.815	GGGCGAGGCCGTGCCTCTTGCCGCGGTATGTGCACATGGAAATTCTTGACATGCTCAAGAGACATGGCATGGTGAGTGCTAGGTTGTTGCAGAGGATTAGGGACCGAGTGCAGAAATGGTACCATGATGAAGGATATGCCTGTGCCCAGGTGGTTAATTTTGGGAATCTTAACACCAAGGAGGTTGTTTGTGAGGTTGTG
Lg-05	p008_373051	27.306	ACCGTTCATGCATATTTTTCTATCATTTATATTTTAAATTTATCAAATACATACTGATTTTCTTTAGAACTGCATGTAAACATTCAAATACATATTGTCAAATAATTATACAAACTTGAGCATCACAACCACTACATAGGAAGTCTCAACTTTTTTAATGATGTACCGACACATGGTTAAATAGTATTAAAAACTTTACA
Lg-05	p008_44865	28.117	ATGAGCACAATATAACCTTTTAGTGACATAGTTGATGGCATATCCAAAGCCTCTTACAAAAAAGAATCAATAATATTACATCAGAATGAAACAAGGTTATACAACAAAGACTCTTCTGGTCCCAACCTTACTTCCATTATCCTATGATTTTGCATCAAAACTATGTTACTTCCTTCCTCCTCTTCCCTTTGATTTTCCAT
Lg-05	p005_1961359	30.655	ACCAGAAAAATACAATGCAAACAATTATTGCTGGCCCTTAAATAACAGTAATATATAGCTTTCTTGGAGCATAAATGAACCATATGTGGCAATCAGATCAAATCTGTTGATTTTCACTTAGATGCCTTGTGGCCGTGTCCTTTGATCTGACTAGCGGTCGCAGACATCACGCGCAAGCGGCGAGCAATTTCTGTGAAGGA
Lg-05	p005_1103301	30.892	CATAAGCATCTTTTATGTTTCTCCCATTGTCATAGTGCAGAACTGGCCCTACAATTCGACCTGGTTTGGCTGGTGGCACTCTTGGTGGAGGTCGCGAACTCCTTAATTGACTTCCGGAATTTGATTCTACTGATCTTGAAATATTTGATGCCTCTTCTGCCATTAGCTTGTTCTCGTATGAAGCAAAAGATGGCTGTGTA
Lg-05	p008_967866	32.632	TCCGCCGCCCTCATTTCGGCGCCGCCGCCGGATCCGGCGCTGCCTTCCACGGCGTCTCCTCCCTCATCCTGCGCTTCCCTCCCAACTTCCAGCGCCAGCTTAGCACCAAGGCTCGCCGCAACTGCAGCAACATCGGCGTCGCGCAAATCGTCGCCGCTTCGTGGTCCAACATCAGCCCCAACGCTCCCGCCGCCAAGGCT
Lg-05	p005_107946	33.988	CTGCTGCAGAGTTCATAAATTACCTTACCTGAATGAATGAAAATGGATGTCTTACTGGTTTTCTTGCATGTTTTGGAAAAGAATTGCACACTTAAGTCTCATTTGTCATCATCTGTACCGGTTCCGTCTTGATATTGGTGCAGTTACTTTTAAGATATGTTATTTATTTAGCTTTCTTTTAATCCTATGTTTTGATCAAT
Lg-05	p008_3558684	34.832	TCGGAATTTTTTTTAAGCAAACTTCTTCCAGCCAAAAAATGTTGGAAGTTGTACAAAATAGACATAGTAGTTAAAGCAGACTCTGGTCCAGCTCTTTCTACTATTTTCGAAAACTAACAGGGTTATAGGAAGGAATTTGCAAGAGGAAAATGATGCGTGAAACAGGTGATGGAGCGAAGACCTAAGAACAAACGCTGGGG
Lg-05	p008_2151074	35.554	TTTTGAACAAGCTGAAGCAAGAAATAATTTGAGAAAAAGGAAAAGAGGAGAGGGAAAGAAGGACTTTGAGAATGGGGAGAAAAATAGACTTCATGCCCTATTGGCTGAAGGAAGAATCTTTTGTGACATGCCAGCTTTAGCTGACCGAGACAGCATTCTTCTAAAGGATACTAGCCTTGAGAACTCTTTAATTTGCCAGC
Lg-05	p008_2151349	35.849	CAGCATATGCCTTTGCTGGATTAGTTCCTTGCTTTCTAGAAGTTGATCATGTTGATTTCCTCAGACCTGTTGATGTAGGGGACTTTTTGCGTCTCAAATCTTGTGTTTTGTACACGGAGCTTCATGATCCGGATCAGCCACTTATCAATGTGGAAGTTGTTGCTCATGTTGCACGACCCGAGCTGCGTTCTAGTGAGGTA
Lg-05	p008_3562624	36.386	GGTCCAGTATAAAATTCTATTATTCGCAACACGGGGCGGAAAAACTTCTCAACTGTTTCCATATAGGATGTGATGGCCAAAGAAGAAACTATTATCTATTACACAAAAAATGCCATAAGCATGTAAACTTGAAAACAAAGAAGGCTCATGCAGGTGCAGCACTCAGGTTTTGACCACTAGATTTGCTTTTGCGGCCCCAA
Lg-05	p008_1845177	37.515	TGATTCCATGACTTCCACAGCAACTTCAAAAGGTCTAATGGACTTGAGACAGAGTCTTATTGAGGATCTGAACTGAACAACAACTAGAAAAACATGGACACCAGCTTTCACTCAAGATGGTCATGTGGCCTTATTGACATGAACATTGCAGCATATTGCAAGAGCCTGCGCTCAGTGCCTCCATTGTCCCTCACAGGGGT
Lg-05	p008_2151713	38.21	AAAACATCAATTAGCTGGTAAAGTATTTAAAATATCCACCACTAAATATGTGAGCAGAAGTTCAAAGATTAGCTCTTAGATAATAAGTTTTTCTGCTCAATGTTTCAGGGCACTAGTGTGCCTTATATGTCTAGCATCATTGGACTTGATAGAAGGCAACTGGTGCTTAGACAAGTATATGAACCTGAATTCAGTAGGCA
Lg-05	p008_878454	38.445	AATTTAACATAAAGTAGAAAAAGAATAATTGTATAATTAGAAAATAAACGAGTTGACAGTCACCAGATTGTATTTGTTTTTACAAAAATCATTTCTTCCCAACAGATGTCAGTTGAGTATGGTATAACCAACATCACTATTGTGGCTTTGATGGAGTTGGAGATGACGGTGGCTTCAAATCCGGGTAATTGGGATAAGGA
Lg-05	p008_90259	38.623	GCCCCTTTACTCCAATTTAAATGGAAAAAGAAAACGATAACAACAGAGACCAGATTCCAGAAACATCTGGTAAAAGCAAAGGGAAGGTTCAAGGTTGCACTGATGCTTAAGTTCAACATGAAGTCAAATTGGAAAAAAGAAACATTAGTTAACTAGCCATTGGATGGTGAGAAATATACTCAATAGCAAGATGACAAGAG
Lg-05	p008_293270	38.958	CTAACGATCTAAGCCTTAAGGGTGCTTGTATATCGAATTTTTCCCTGTCCATGAAATTGAGAGATCCAAGAGTAGAATGTCCAAGCCCGTTCTCCTTCACGCCATTTGAAGTGGCTGAACTCTTTGAGAAGCCTTGGCTTTCAATTCTGTAGAGATGTTCTTGCAATGCTTGAATAGCTTCTGTTGCATGAAGACCATGC
Lg-05	p008_1409898	39.29	GCCTATTTTACAAGAGACTAGACCCACAAGAAAGAGAAACAAGTGTACCTTCCACCTGAATTTAACTTTTTCTTGACTAGGCTAGAGGTTGAGAAACCAAGAATTGAAGCAAAACTGAGATGTCTATCTATGAAGAAATGGAACTCAACATTTATGTCTTCCCCGCCACATATACCCCGAAATGTCAAACGCAGTAAAAG
Lg-05	p008_420091	39.51	AGTAATCGGTGATGCTTAGATCGTAAACAAGCCCGGGGTCTATGGCAAGGTCGGGTTGAACGTGTCCCGAACCATAAGCGAAGGGAGTTGCCAGTGTTTTGTCAAACGCGTCCTGTATTGGCCTGTTTGTGTTGTCACGTGTGGTTGCTGTGGTCATGATTGCTGATTTAATAGCGGCAGGACTCCAATTAGGATGAAGT
Lg-05	p008_1409709	39.643	CTTTATTACTTTCTTTACTACTTTAAAGACTATATAGAAGATGGCGTAATACTAGAAGGACTAAATTGAGGGTTTATCATATTACTTTCTAGCACACAACGTTACAAAAGTACTATTTTGGTTCCAGCCCTGAACACCAAATAGGACAAATAGGTAGAACCATGGCTCCACAAACAATGGCTAGGTCCAGCCTATTTTAC
Lg-05	p008_2512548	40.64	CGGCCGGCCAGTTTGTTATGGGAGTTGAAGATAATGTCACCTCAAGGTCACTGCCTGAGTTCAGTGTGGATTCATCAGCTGGAGAGAATGATTTAGCTAATGGTGGTGGCTCAAGGAAACCAAAGAAATTCAGTAGCAGAAGTATCGGGTTCTTCAACAATTCCGGGAGCCATAGCTTTGGTTCCAGGAGCATGTATAGG
Lg-05	pXXX_1715735	41.542	TGTAGAAATGAGACCAAGGAGGAGATTGTTGATGATCATGATTACCCTTGTAGAAGTAATGACAGTAATGATGGGGGCACAAAAAGGGAGTTGGATTATCGTACACTTCTTTCATCAGAAGAGAGAGTGGAGGATGAGGCGGGAGATATGAACGCTGATCTTAACTTTGCAGAGCCCAAACCTAGAGATAGGAGCTACAA
Lg-05	p008_2777935	41.567	TCATTATGATGCCTACCATTTGGAGCTGAACATTGCTAAGTAATTTTCTGGTTTTGGAGTTTGTCACAAATCAAGGGTTATGTCAATTCAAGTCTTCTCTCGATTGACGTAATGAGTTCTTGAATTTGTGCTGTAAGTACTGAAGTTGATTAGAAATGGAAAGAGAGGTGCTGACTGCTGAGCATGTGATGTATAATTAA
Lg-05	p005_1559610	41.773	TTTGGACAGCATTCTAGATTCACGTCTTGTCAATGAAGAAGCCCACGTTTTTCTGTCTAGCAAGGTTCATGAAAATAATGCAATGGAGTGGAAATCTCTTGGATGCAAAAAGGAAAAAATGAAGGCCATCTTGGTTGAATGGGTGTGATTTTCCCACATTTTTGTTTTGCTCTTTTTTTGTCCATTGTTTTCTTTTTGTG
Lg-05	p005_2078726	43.212	AGTGGAGGGGAAACATCATGATGAATTATAGTTTATATCACAGATCGTTGAAAGAAAGCCCTTGTTGGGTTGTTTATTGGTGCAGTCACGAGGTAGTGGGGCATTGGTTTGACACATGCTTAGTTGTAAATGCATTGCATTCAAATTAAAATAATTCCATAGTGCTTCCGCATTACAATCATTAACCCTGTCCCCTGCTG
Lg-05	p008_1679101	43.822	TGTATAAGACATAAATATTGTCTTACATATCGATACAAGTTTCACATTTCATAGAGTATTACAAAGCAGTGAAGGGCCATCTTCTTATTATAGAGGACAACAGAAACTGTGAGAGGCTGAAAGTCAAGTTGTAGCAATTTGGAAAGCTCTCAAGAAGACTTCAGGGGGTTGTCCACCGCTCAACTTGTGACTCCCATTAA
Lg-05	p005_2250704	44.23	AAGTTCGTACCTTGGGCAAGAAAGTGGAGTTGGTAATGATGCAATAAGCAGGAAGAGTAGCATAGCATATTTCAGGAACAGATCGTAAGGCCCAACAATTTATCCAAAGATACCCCAAGCACTGTCTGAGTTGGAGCTTACCAAATAGGGTTCCAAAAATTGGACAGTGCTTGCTAAGGAGGATATCAAGCACCCCTGAG
Lg-05	p008_1462682	44.787	CAAAATTTCCCGTGGATCTTAAACTGCCATCAGAACGGAACACAGATTCCGGTTTGTTGGACTCTGGATTCAAGTACTGCAAATGATCAGGGTTCTGGAAACCCAAATTATCAGCAGGCTGGGACTGGAATTCGTCCGACTTTGTCTTCTTATCCTTGGAATCAACCTCAGTCTCTACTTCTGATTCGGCATTAACACCA
Lg-05	p008_1918019	45.052	AATGGCAAATTACAAAGGAGGCTGAACGCTTGTTGCAGGCCTCAACACTTCCGAAGCACATTTTTACACGGGGTAGCTTCTCTGTTTATTCAAATCAACTAATCAGACCCTCTCAGAAACCCAGATTTTCCAATTGACCAATAGCCCTGCCAATTCAGTTCCTCTCATCCAAAATCATGGCCATCATTCGCGTGATGTTT
Lg-05	p005_1260714	45.298	GAAGCGAGTAGGAAGTGGAGTACGTACATGGACGAAGTGATGACGATGGCGGATGTGACGGCAAACACGCAAGCATCAACCACCGCACCCCCCTCTTCTGCGCTCCCTTCCAATCTCCCTCTCTTCTCCGCTTTCCTCTCCTTCGCTCTCGCCCAGTTCCTCAAGATCTTCACCACCTGGTGCGTGCGTCTTACACTTTC
Lg-05	p005_1559254	45.487	ACTATCATATCGTGCCGGAGTATCAGACCGAAGAGAGCATGTACAATGCGGTTCGAAGGTTCGGGAAGGTTCGTTATGATACCCTTAGATTGCCGCATAAAGTGGTGGCGCAGGAGGCTGATGGGTCTGTTAAATTCGGCCACGGAGACGCCTCGGCTTATTTGTTCGACCCGGATATTTATACCGACGGTCGGATCTCG
Lg-05	p008_1917818	45.789	ATAGAAAAAGAAAAAATATAGGGGGAATAAATGAAATCTGCTACAGTTTTTCTCTCGTCCAATTCCTGAACTATATATACCATTCTTTCACCCAATACAATACATACAAATGCCAACAAAGGTTTCTATTATTACATTTGAGGAAGAACAAATCAGGGAAAGGGTGTACTATTCAACAAAAACTTCAACTACCAACAGCA
Lg-05	p005_199292	46.035	CGGAACCGTTCCCGCGTTCCAGCACGGGAAGAAGAACACCACGCTCCTCAGAGCTTCGATACTCAGCACCGGCCACGCGCTGCAGAGCGACGAGGCGTCACGCTTGAAGACCAGCATGAAGAGCAAGAACGGGTTGGCGCTGAAGGTGAATTTGGAAACGAAGGTGAAGGCCAAAATGGGGAAATTGAAGACCCCCAAGG
Lg-05	pXXX_1537824	46.268	ACCAGCAGGACCAGGCTTAAGAAGCTCTCTTAGAGCGTTAGGAATAGCAGTGTTTGGCCAAACAGCTTGCCAATAGTCTTCATCTAATAATGATGCGTGGGCATGGGTTTCTCCTACAATTGCAAGTGAGAAGATAACACAAGTAGAAATGAGTAGGTGATGAAATTCCATTATAGTCAAGAAAGGAGAGAAAAGGTGAA
Lg-05	p005_1684710	46.832	GTACATATGAAGCTATTACCAAAGGTAACGCTATGTGGAACCAACTACAAGTTCCTGCTGAGACCCTGTACTCATGGGACCCCAAGTCAACATATATTCACGAACCTCCATACTTCAAGGACATGACCATGGATCCTCCTGGAGCTCATGGCGTGAAAGAGGCCTATTGTCTACTGAATTTTGGTGACAGTATAACGACT
Lg-05	p005_2249163	48.343	AGTACACAAAGAGGAAAGCCAACACTGTTGACATGCATATCGTGGATAAAGGAATTCCATACTTTCCTTTTTCAAACAACCCTTTCAAAAATGGCCAATAGAATATAACCAAATATGAACTACAGAACACTTCTCCTACACCAGATCCATGCCCACTTTCAACATGTGGCTGCCATCCCAAACACTTGAAAACCAGTGCT
Lg-05	p008_1627141	48.351	ATGACAAAACCAGACGTTCATGAGCTAGACAGAAGTTCCAACCATTCAGATTTGAATGACACTTTGATTTGAGTACCATTAATGGCTTCTAAAGACTAAGATCATCATCTCCTACCAGGGTTTACACCTCGAGCAGCTTCATAACCACCTTCACTACGAGCAGGTGGTGTTGTGGATCCATGACCATAAGGCATATTGTT
Lg-05	p005_1311083	48.96	CGTATTCAGAAGAGACAATTAAGAGATGCTGGTGGTGTTCTGCAGATCACACTTTCTTTTGATATCTAAGATGTAAATTGACCCTTCAAAAGTTTGTAAATATAGATGCACACTCATTGTGGCTTAAATACCGCAAAAGATGTACTAGTGTTGGTTTTATCTGACGTCAATTATCTAATTTGATCACCACATTTTAAAGG
Lg-05	pXXX_6392579	49.927	ATGAATAACACAATCTGAAGTTGGATAGGCCACACAGGTCAGCACAAAACCTTCCTTCATTTGATTGTCATCAAGGTATGAGCCATCAGACTGATCCACTAAACCAGAAACAATCTTCCCAGCACAGGTAGAGCATGCTCCAGCCCGGCATGAATAAGGAAGTTCAACTCCAGCATTCTCTGCTGAATCTAAGATGTAAC
Lg-05	p005_1680180	50.569	TCCTCCACCCGCTAACAATTTCGATTCTCGTACATGCCATCGGTGGTGACCGGAAGAAGATGTATAGCAATTTCAAGGAGCAAGCGATAGAGTACGTGAAACAAGCCGTGCAGGAAGACAATGCCGGAAACTACGCGAAAGCGTTCCCTCTGTACATGAACGCGTTGGAGTACTTCAAGACCCATCTCAAGTACGAGAAG
Lg-05	p005_720840	50.98	TTTCTGTAAGGATGATGGCGGCGTGTAAAGGGTTATTAATTTCCTCAGTAATGAACTCGCGAATTGTCTCTTCATTTGATGCATAAGCATATACAAATTTACATGCATTTATTTGCACAAGGCTCACAAGAGTAAAGTACGGATGGGATTGTATGTAACAAGTATTTTCCAAGTGCATATTTTGCTTCTCTTGCAAACCA
Lg-05	p005_1185110	51.323	TTCCACTAGCCGTTAAAACGCATTGTAAAGGAAATGCATGCTCAACGATAATGTTTTAAATGTTCAAAAGCCCTCAACAATTTTACAAGCGCACAACAATAATGTTCGATGGTCGGTCTCCAATAGACATCTAAAGCTTACACACTAACAAAGCATCCTAATGCGCAAGGTAAAAGAAAAAAGAAAAATAAAGCCATCTT
Lg-05	p005_1249741	52.84	TCAGAACCATCTTCGCGGAGGAAGATTGTTGCTCCTTAAGCTGCAAATCGCGGTAACACTTTGAGCACAAATTCTGCGTGGCAGGGCTGCCAAAGAAACCACAATTGTTGGCGCAGAAGCGCGGTGCCTGGCATCTGTGTTCTTCCGCCATTTTTTTCTCGCAACCGTTAGGGAGAAACTAGAAAGATGATCGAATCTGC
Lg-05	p008_2246170	54.038	CCAACAACCTTTGGAAATTCTCAAGAAACTGGTTCCACTTGTCTTCATCCATATCTGTTAGCTTCACAAAACTTGGGCTTGTAAGCAACTCATTCACGCTTGTGTTTCCAGATGACTTCCCAGCCAAAAAGCCACTCTTTGGCTTTACACCCAAGTGCTGCCAACTTTTTTCACCAGTGCTCGTGTTTTTCACAGACACA
Lg-05	p005_1669884	54.69	CATCCATAACAGAAAGGGCTTCAATTGCACGAAGAATTAAATCAAGAATTGAGTACCTTTCAGGTATTCTTTCGGTCAATACTTTCCTGATCTCAAAAGTCGAGAGACTGATCAATATATTTGCCAAACCAAGCTTCATCATAGGTGGAAGGAGAGCATCCACAACTTTTTGCTGACTTTCTAATATAGCTAAAATAAGC
Lg-05	p005_229963	55.618	AGGGAAGGACTGCTTAGTGGACATTCTTCAATTGTTTTTCCATTCGAATTGTTTTTACTACGTCATAATTTTTAGTAGTGTTATGCATGTCAAGATTTTGAAGTAATGAAAATTCAGCACTTAATGCCCGTAGTTCTTTTAGCTTCCTCCAGAGACTGTTACTTTAAATGGTTCGTATTTTTTACAAGTATTCTGAAGCC
Lg-05	p008_2407494	56.275	GATATATACTCAAACACATATATGGAATCATCTGCCATAGAGTTCAAACAAACCACTTAAAAAGACCCATCAATTGCTAGAAACTAGAATGGCTTATATAACCAAATTCCTTTCACATGTGAAGGCTCGAGTGCTTGACACTCATACTGATATGTTTCATAAAGTAGCAGCAACAGTAAATACTCGAGGATCACTAGTAT
Lg-05	p005_1415353	56.293	AACTTGAGATCCATCAGTAACAGAGGAATCCCACTTCCCAGAAGAGGCATCTATAGCATCAGAGAAGCCCCTCTTAGCCCCAGCCTTCAAAGGGCTCGCACCTGAACAAACATTGTGCTTGTTCTGCAACTCTTTGCCAAAAAGACAGAGTCCAGCACCTGATTTTCTCTCTGGAGACTCGCAACCAGGGAGGCCAAGCC
Lg-05	p008_2407480	56.737	TCTTTGTTCATTTTGATATATACTCAAACACATATATGGAATCATCTGCCATAGAGTTCAAACAAACCACTTAAAAAGACCCATCAATTGCTAGAAACTAGAATGGCTTATATAACCAAATTCCTTTCACATGTGAAGGCTCGAGTGCTTGACACTCATACTGATATGTTTCATAAAGTAGCAGCAACAGTAAATACTCG
Lg-05	p005_2354707	56.916	CTTCCCTTGTCATGTCTGGAAAGTCTCTCTATGATTTACAGTTTACAAAAGAGGTTATCCCTAAATACGTGTCAGTCAAGGAAGCAGTTCTTCCCTTTTCAAAGTTCCCAGGCTGTGATGTGTTTTTAAGTCCTGAGATGCGAAGTACTGGTGAGGTCATGGGTATTGACCCTTCGTATAATATTGCATTTGCTAAGGCT
Lg-05	p005_1415103	57.107	TCTTTCGGAAAGATCGAATTGGAGGCCATCCCACAACTTGTGCCTTTGCAGCAGGAGCACTGGCATGGCCATTTGTTGCATCAACCTGATTATTCTTTTCCGGTAGCGGTTTGGCAGATTGAGGAACCACACCAACCTCCTTGACGGCGGTGTTAACCTGTTGGGAGCTATTTTGAGTGTCTGAACAAATAAGAGGTTTC
Lg-05	p008_21229	57.999	CAAAGTACCATTCTTTGCCTATCAACTCCACCAGACCGGATCTAGACAAGGTAAGCAGAACTTCTGGGCTCGGATTGGATATTGCAATCTGAATGTCCCGTAATTTGTATTCCTGATACAAGTCTTTCAAAGCCTGAACAGCACTAGAATCTATGTAGGTCACAGGTGCCATCTCTAGAATCACAAAATAAATTCTTTCA
Lg-05	p008_982737	58.397	GTTCACAATCACATTTACAACTGAAGGGCAAATGAAATAAACAAGAAGCCATTGCTGTTCCTTATTGCTGCTAAGAGTGTGCTTGAGCATGCTCAGGTTTGTGACTGTACTCGTAATCAAGATGAACAAAAGCACGTTCGATCTCGGGCAAAAGCTCAAGCTTCTCTTGCAATGATTCACCAATATCATGAGCCTCTTGC
Lg-05	p008_2015371	59.484	TCAAAAGTTTGCTGTCAACTGGTATTTTTGATGGTGTTCAGGTGAAATATGTTTCATGGTCACGGGAGAAAAGTCTTAAAGGAATCATAAAAGGAACTGGGTATTTGTGTTCATGTGACGACTGCAAGCAATCAAAGGCTCTTAATGCATATGAGTTTGAGCGTCATGCTGGTGCCAAGACAAAACACCCCAACAATCAC
Lg-05	p008_3812298	60.16	ACATCTTCTTCACAGCATCTTTAATCTTCTTTTTGTCAGCTCGGATGTCAACAATGAAAACCAGTGTGTTGTTATCCTCAATTTTCTTCATTGCAGACTCGGTAGTTAGAGGAAATTTAAGAATCTGATAATGGTCCAACTTGTTTCTTGGTGGTGCACTAATGCGAGGATACTTAGGGTTCCTTTCTTTCTTGAATGTC
Lg-05	p008_2407537	60.759	TCAAACAAACCACTTAAAAAGACCCATCAATTGCTAGAAACTAGAATGGCTTATATAACCAAATTCCTTTCACATGTGAAGGCTCGAGTGCTTGACACTCATACTGATATGTTTCATAAAGTAGCAGCAACAGTAAATACTCGAGGATCACTAGTATAAGCATTAAGCAAGAAGCAATAAGCAATGCACTTCATCATGCA
Lg-05	p008_2407563	61.566	TCAATTGCTAGAAACTAGAATGGCTTATATAACCAAATTCCTTTCACATGTGAAGGCTCGAGTGCTTGACACTCATACTGATATGTTTCATAAAGTAGCAGCAACAGTAAATACTCGAGGATCACTAGTATAAGCATTAAGCAAGAAGCAATAAGCAATGCACTTCATCATGCAGCTTTCCAAGAAGAAAGTGGTGGAGT
Lg-05	p008_2503287	62.803	CCGGTGGAAGACAGAAGTAGGGTAATACATGAAATCATGTAAAGCAATAAAGAATCAAATTTCCAAGTAGAGTAATAAAGCACTTGGATCATTCATTTTTTGTTTGTTGCTGTTTGGACGGAGAAAGGGTTTCATTTAGTTGCCAATGAATCATTCTAGTTAGGTAATGTATTTTGTTTTTGAATTAATGTACTTATTGT
Lg-05	p005_967126	71.744	AGCTACCTAGTTTGGATGCTTGGTAATCTAAGCTGCATTTGAAACCCCACCCAAACTAGGATGCAGTTCCCAGCAAGGGTTGTACCGAGTTTTGGTGCCGGTTATATCAAATTCTGAACACAAGTCACGGATGTATTTTCTTTGCACGAGTTCTCCCTCTCTAAGCTGACATGTATTCCTTTTGCCAATGTGTATAATTT
Lg-06	p009_2588419	0	TGATTGTAATACAGGGGTCCAGCAGCAGGTGGGAAATTTCTATTTGTGACGTTGGAAATGATGTTGTCAACTATTTTAACAAGTTGGTGTGTCACATCCCCGGTTCGTAACAAGGTTTCCTGAGCAGTTGCATTATCCACACACGGAAGAATTTCATCCAAGGCTGTATGTGCAGTAGGGTTCTGCACCCACTCATCCAT
Lg-06	p009_1568262	2.909	GACTGTTCTCAGATTGACGCTTTTCTCAGAAGTGACCAGAATCGTTGTGCTAGCAAGCTACTTGCTGCCTACACAGATGGAGATGTTGAAGAAATCAAACTCATTGCTCAGTCGAGTGGTATATCACATCTTGACCATGTCATCATTAAGCTTGCGAGGAAGCTTCCAACAGGCGATGTGAGTGCATTCAAGACTGGCAA
Lg-06	p009_1100094	6.79	CAATCGCCGGTTGCTTTCTAGTTTCGGATAATCTTGACGGATCAAGGCAGTTGAGAAGCGGTTTTGTCGGATCCACGGAGGGTGGCGGTTGGGCGTCCGCTGTGAAGGAAAATCAGGTTTTGAAAGTGGGAATGGACAACATGAGGATGAGGGTGTGTGAGCTCGAGAAGGAGTGCTCAAACATGAGGCAGGAGATTGAG
Lg-06	p009_2667273	7.779	CCAAATAATGTTGTTGATAATATCTGAATGCCACAAATAGCACGAACACTGCCCAAATGCGAGCAACAACTGACGATAAATTCCACACAAGCCCAAAGATACCAAGAGCCACAGCTTTCTTGTGAGTGCATGAATCCCATGCATCTCGGAATCGACGAATCCAAAAATTTCCATATGCAGTTAACTGTGCAGAATATGAA
Lg-06	p009_1715418	8.273	TTTCATCTGATCTCAGGGATTTACTTTGCCCTTTAACCTTGGATGATTCCACCAAAAATGGTACCAAAAGTGTAGGTATCAAGGATGATTTATCTTCGGTTATTTTATTAAGGACCTCATTAAGAGCACAAGCTAGTACTGGTGGCTCATAATGCTCCATAGCCACAATTGACACCTTGTAAGCGCCGTGACCATCAACA
Lg-06	p009_1723757	8.907	CGGTATAGCTTCCCTCTGAACTTGGCACAAACTCTGCACCATAGCTTACGTCCCACCCTATTACTCTGAGCTCCCAAGAGAGTAGGGAGTTCTCAGTAACTGGAAACTCCACGGTATGTTTTGCTGATGGCCTCACTGTAATTTCTGTAACAGCATCGGAAATTCCGAACTCCCCATCTTTGCTTAGTCCACCATACTTC
Lg-06	p009_1004674	11.125	GACAAGTTTTAAGAGATGACATCTAATAAAGTTTTATTCTAGTATCAATGGTACTCCTGCAAATGGGGCATAACTCAAGATCTTGTCCGCACTCGCAGCATGTCTGATGCCCGCAACCAAATGCCATATCCTTAGGATTGGTGAGGCAAATGGGACAAACCTGAGTATCAGAAGTAGAACTTGCAGGAGGATTCGCGCTA
Lg-06	p009_1005416	11.941	CATCGGCTATAATCAATAAGACATGGTATTGGCCTCCACTTTGCTCAACTATGGTGATTGCCATCTCAACAACTGGGGCAAATGATGTTGGTCCTGCAAGCTTTAATTGAGGGACCAATTCCCTGTACCGTTCCAACACCTCTTCAAATCCATGACAAAATCTGTCATCAGGATAGAAACTAAAAACTTCCTGGTCATGT
Lg-06	p009_328969	13.159	CAGGTGGAGGACTATGGTCCATCGAAGGAGGAAACTGGCAAATGGCTGCTGGACTGATTAATCAGTCAGAAGTTGCATTACACCTGCATGAAGAAATCAATTCTGTTGCTGACCTTGGAGATTATTATGAACTCAACTCAACAAAAGGAAGCAGTTATAAATGTGAAGTTGCTGTGGTTGCTACACCATTGGATGAGTTA
Lg-06	p009_2853308	13.384	CTTCTAACAAAACGAAATCCCAACAAGCATCGTAGAATCCTCTTCAGCGCAATATAATAGCAGCATTCCATGACCATGCTTTAAGAACCACCAAGTTTTGGTTCAATAACAGTACCTTGTCGTGAAGATGCCTTCAGGCCCACGTGTTTACAAATGCGTTGCGGATAAATTATGCATATCATCAACATAAATCTTATCAA
Lg-06	p009_3093959	13.845	CAAAGTGAGGGGTGTGGTTGTGAAAGAAGGGTTGAGTTGTAAGGAAGAGAGTGAGGCATAATTATAAGTAGCACTCAGAGAAATGTAGTTGGCAGAGGAACCGGTGAGAGTGTTTATGGGAAGGGAATGGGATAGTGCTTCCATTAGAGCACAGGCAAAGCTCAGAACCACGAAACAGGTACCGATTTCTTCTGATTCCC
Lg-06	p009_3093960	14.075	AAAGTGAGGGGTGTGGTTGTGAAAGAAGGGTTGAGTTGTAAGGAAGAGAGTGAGGCATAATTATAAGTAGCACTCAGAGAAATGTAGTTGGCAGAGGAACCGGTGAGAGTGTTTATGGGAAGGGAATGGGATAGTGCTTCCATTAGAGCACAGGCAAAGCTCAGAACCACGAAACAGGTACCGATTTCTTCTGATTCCCT
Lg-06	p009_168267	14.594	TCTGCACCTGGAAACTCCCTTCCTGCTTTAGGCTACATCTTTTCATTTGGTGAAGACAACAAGAAAGACGTTTACGTCCTTGCAAGCAGTGGCGTTTACCGAGTTGTTCGTCCAAGTCGCTGCAGTTATGCTTGCTCTCAAGAAAAGGCAACAACCACTACAACCTCACCTCCTTCTCCTTCTCATGCTACCCGTTGGAG
Lg-06	p009_3092882	14.79	GTAACATTAATGGAACTGTAATATAACACAATTGCTTTTTTCGTTATGGAAATTTCTAAGAAAAATACAAGCATTTGGCAAAAAAAGTATCAGTACATAGGCACATGGAAGAAACCTACATTAAAATGGCTGCCCAACTATTTGCATTTATAATCCGGTGGTGAATTTAAGATGTGAAATTATGACAATCTCGGAAAGCA
Lg-06	p009_1263397	15.093	TGTGAGTGAACCCATACATCTGCAAAATCTGGTTATCCCCAAAATTATAAGCCCTGTCCATCTGCTTCAAGCACCTCTCAACCGGGTAATCCCCAAACTTGCCACAAGGCTTGCACCCCACAAAGTGAGTGACCAAAGGCCACCTATGATCCCCAAACCCAGGATGATAATTCTCAATCATCTCCTCATAACGGTCAACC
Lg-06	p009_2691322	15.88	AATCTCATTTCCTATCATTATTTTTATAAATTTTTTATTTTGTAGGTTGAGGATGCTGTCGTGCTCGCGTTAGCCCAACACAGACGACCAAATTTGGTTCGGCAGTCCGTTTCAGATTCCAAATCACATGGTGATGCCAAATATTCGGAAGCATTTGAATTAAGTGAAGAGGAAGCAGAAGATGTTCTTTTCAAAGAGGC
Lg-06	p009_329157	16.077	TTGGATGAGTTAGATATTCAATTTATTCCCCCAATTTCAATTCCTGAGAGAAAATTACAGCATACGCATGCAACTTTTGTCAGGGGCCTTCTAAACCCTGAATATTTTGGTCTCAAGGACGTGACAAAAATTCCAGATCTCGTGGGCACATTAGAGGATCCTAACCTTCCATTTTCAAGCATTTCAGTTCTCAAGAAGCA
Lg-06	p009_329558	16.952	CAGCACCATGGAGACAAGTGCCGTGGCAGCTGAGAATATTGCCCGACTCATACTGTCAAGATATTTTGGCAAAGTTATTCTGCATTCGTCTAATTTGTCTACAAGTTCTCAAGGAGAGGGTACTCATTTAGATTTGTGATAGGGTGATTGTGAGATATTATTAGTTTGGGTGATGTCAGAAAGATTTTATATAAATTGCA
Lg-06	p009_2238585	17.691	GCAGACAGACTCAGAGAAATGCTATTAATGTATGGCCGGCTTTGAATATGGAATTCCTTTTCGAGTGTAAAGTAAAAGAGTTTGTTTTGCCACGGTAGCATAAGTGTGGAAAATGCTATAGTATGCTTGATATTAATAAATCAAAGCTGGATGCTTCAATGGGAATTTGTAAAAATGATAATGCCTAGCTCTTACATCGT
Lg-06	p009_1365767	22.751	ATTTCAACGTGGCCAGTTCGTAGGTTACGAACAGGATGATTTCCTCCATGGTGACCAAATTTCATCTTGAAGGTTTTACCTCCTAAAGCCTGGCCTAGCAATTGATGGCCCATGCAAATTCCAAAAACAGGCACCTTTCCGATAATATTCTTTACTGTTTCCACGGCATAAGGAACAGAAGATGGATCTCCAGGGCCATT
Lg-06	p009_329209	24.336	AATTACAGCATACGCATGCAACTTTTGTCAGGGGCCTTCTAAACCCTGAATATTTTGGTCTCAAGGACGTGACAAAAATTCCAGATCTCGTGGGCACATTAGAGGATCCTAACCTTCCATTTTCAAGCATTTCAGTTCTCAAGAAGCACAATGAAAAAGAATCCACTTACAAAATATTCTCTCGTCAACCAATGGCAGAC
Lg-06	p009_735093	24.729	AACAAGCTGGAGCTAGTTGTGTTGTGTGGCACCTCTGAATCTGATAGAAATATTTTGATCTTTTATTGCCACACTTACCTTCTTCCCTGTTTCGTGAATGCATCTCTATACATTTGACTATATTCTGTCATTGAATTACTGGTGGATTTAATCTTGCTGGCATAGTTTATAGATAAAAAGCTATGTTTCGGAAGAAGATA
Lg-06	p009_2595264	25.05	GACTGTTTTATGATGTTGGAAATGACCCTGAAGGTGGCTACTATGCAAGAGGTGCAAGAGCAGCAGTGTGGGAGAACTTTAAGGACAATCCACTGTTTGACATTTCCACAGAGCATCCAACGACATACTACGAGGACATGCAACGAGCCGTGTTCTGCTTGTGTCCACTTGGGTGGGCCCCTTGGAGCCCAAGACTGGTT
Lg-06	pXXX_1007787	25.355	TGCGAGCCAAACCGGAGGCCTCTGTTCCACCAACCACCTCCTCCGGCGGCAGCGACGGCTCCTCCGGCGCGTCGCTGGATCTGGCTTTCCACCTCCTCCGCGTCCTCCCCTTCAGCTTCCTCCGCCCCCCTCGTCTCCGCCTGAAGCTCCCGTCCCTCACCCTCCCCTCTCCCAACGTGGTCTTCGCCCTCCTCCTCCTC
Lg-06	p009_3169421	25.626	CTGGCAATGGCACTAACTTCAACCAGTCATTCAAGTCCCTGAAGAGATCAGATGTAATCACAGTAAAGAAAACAACAGCAGCACCGAGTGCATACCGGAACGGCTTGTTTTCAGAAATACTCTGGTTGAAGGGATGGCCCATATAGTTCACAGCGAATGTGGCCACCTGAAGCATCATGCTCACCATATAGGAAACAGTA
Lg-06	p009_3169546	25.948	TTGAAGGGATGGCCCATATAGTTCACAGCGAATGTGGCCACCTGAAGCATCATGCTCACCATATAGGAAACAGTATTCACCAGGTTGGGATGAAAACTTGCATCGGGCTCAATGCATTCATCTGGCATGTATTTTTCAGCTTCTTTCACAGATGAAATCAGGAAAAACAAGTGAATAGAAAATTGTCCCAAGAGGGAAAG
Lg-06	p009_3169475	26.345	TAATCACAGTAAAGAAAACAACAGCAGCACCGAGTGCATACCGGAACGGCTTGTTTTCAGAAATACTCTGGTTGAAGGGATGGCCCATATAGTTCACAGCGAATGTGGCCACCTGAAGCATCATGCTCACCATATAGGAAACAGTATTCACCAGGTTGGGATGAAAACTTGCATCGGGCTCAATGCATTCATCTGGCATG
Lg-06	p009_1240146	26.484	TCACATGCACCTTGCTTATCCTCATGACTTAACATCACACTCACACCTCACTCTTAAAACTTAGGCCAACCAATTTCTAAGGTTGGTATAGTGGAGCAAGAGTCTTGCTCAGGTCCCAAGTTCAAACTTTCATTAGTCTTTTTAAAGTAAATATAAATATTTCTGTAAGTAATCTTTGAATTTGGGAGCATTCTCTATCT
Lg-06	p009_1289164	26.731	GATACCGGCTGGCAGAGGAAATGGAAGCAACAATGTGACTCCAAATCCTATAATTCGGCCTCCCTTGGAGCATGGCTGGAACTGGCAATCTAGAACTGGTGCAATGCAGTCCAATGTAAACGATGAAATTGCACCAGAGGACCTTGAAAAGAATAATGATGATGATAATGATGATGGGGAGGAGGAGGACTCTGATTCTA
Lg-06	p009_3502492	26.85	TGGACCTTTAGTGTCTAAAATAGATAGATAATAAAAGTCCGTATTTCCATGGGAGCAAGTTCTACAATAAGCTTTTCTGGATCTACTGGTCCTCCCCTCCACACCTTGGGTTCTTGGGGTGACCCTTTAACTTGCCAAACCAATCTCTTCCTCTCCATTTCTACTCTTTCTTGGTTAGCTGATAAGCTCACTTCACTTAT
Lg-06	p009_427857	26.96	CTGCCCTGACAAGTCGAAAAGCAGACATGGTCATCAGAGATGACCCAAGTACAAGAAAAGCATCACATCTTCTAGATGCTTCCATTGCCATATCAGCTCTATCCTTGGGAACATTATCACCAAAGAAGACAACATCAGGTTTGAGAACTCCATTGCACTTATGACAAGTTGGGATGACAAAATCCTCCTCCCAAAATCTT
Lg-06	p009_1543547	27.101	GGTGCCGAGCCAGACGCGGACACCCTTGTGTGGGTCCCTTATCTCCGCGGCCCACTTTCCCCATGGCCTTTGCCTGATTCCTCTGTACACATTTTTACGAGCTCGCTGACTCTTCTTCCCTGCTCCTGCAGTACCCTTTTCTGTTGCACCCTCGCTTTTCTTCTTCTTCTCACATGCTACCACTTTTTTGTCTGGAATTT
Lg-06	p009_1876889	27.241	TGCTTCAGCTCCCTCATCCCAGGCAGACCCAGTCCATTCCCATACCGAGACAGCATCTGCTACTTCTTGTCCTTCTTTGCTCAAACAAACTTTGAGAGGTTGCATCCCAGGTGCTTTCACCACCATATAGGAGTCTTGTGTAGGTTCCCAGTCTTCAAGAAATGCCTCAGATGGCAATTCAACCTCAACCAAAGCAAGCT
Lg-06	p009_735044	27.771	CTGCTTGGGATCAATTGGTTATGTACAACCTTGCTGATAGGTGGGGCTTAACAAGCTGGAGCTAGTTGTGTTGTGTGGCACCTCTGAATCTGATAGAAATATTTTGATCTTTTATTGCCACACTTACCTTCTTCCCTGTTTCGTGAATGCATCTCTATACATTTGACTATATTCTGTCATTGAATTACTGGTGGATTTAA
Lg-06	p009_734932	27.895	CCTCGCATTCGCCCATATGTTTTTGGATCCGCAGTTGGGTTTGCAGTATTTGCGACACTTCTCTGTTCTTGGGCTCTAACATTTGCCATTGGAGGGGAACACCTCTTTGGCCCTGCTTGGGATCAATTGGTTATGTACAACCTTGCTGATAGGTGGGGCTTAACAAGCTGGAGCTAGTTGTGTTGTGTGGCACCTCTGAA
Lg-06	p009_734883	28.189	CGTCAATTGCTTCTATTTCTGGCCCGTTCTTCGCCACTCCCACTCCTTCCCTCGCATTCGCCCATATGTTTTTGGATCCGCAGTTGGGTTTGCAGTATTTGCGACACTTCTCTGTTCTTGGGCTCTAACATTTGCCATTGGAGGGGAACACCTCTTTGGCCCTGCTTGGGATCAATTGGTTATGTACAACCTTGCTGATA
Lg-06	p009_80881	28.536	CCTTTGGTGCCCCTCGCCCTACGGAGACACAAATTGTTAGTGATGAAACTTGGAAACTAGTAGATGATATCTGGGATAAAAAGGTTCAAAACATTAGAGATGAAGCTTCGAGGGTGATCGAAGAAGAGAAGGAAAAGCCACAACTTTTGATGGCGAGCCATTTTCTTTGAGAGGAACTTAAATTTGACCTACAGGTGCAT
Lg-06	p009_1365491	29.193	AACTACTATGCATCCAAAGCATGCGCCGCTGACAGTTGATGTAGACTTTCCTTTGTTCTGTTTTTTCCTTGCTTCATTAGCTCTATAAACTCCCTAAAAGCGTAGTCAGAATCATGAGGTCCAGGGGATGCTTCAGGGTGGTATTGAAGAGACATAAGGTTTTGAGCAGGGAAAGCGAGACCGGCACAACTTCCGTCATT
Lg-06	p009_1366191	29.383	ATACTCCACTTATTAGATCAACACCAACAATGTCCCATGACCTAGACATCTGAAGCAGTTCCTCATCTGTCTTAGAATTGTCAGTGCTCAAGACACCAATAAGACTGCCATCTTGCCGCAACCTTCGCGTGATTGCACGAGTATCAACATCATAAATTCCCATGATATTCCTTTCAGCCAAGTAATCACCCAAATCCTTC
Lg-06	p009_3167705	29.968	TTACTGACTACGGTCTGCACCGGCTGATGACACCGGCTGGAATTGCCGAGCAGATACTAAACCTCGGAGCACTTGGATACCGTGCTCCAGAACTTGCGACCGCATCCAAACCAGTTCCATCCTTTAAGGCTGATGTGTATGCACTTGGTGTGATCCTGATGGAATTGTTAACAAGAAAAAGTGCAGGTGACATAATATCC
Lg-06	p009_3652395	30.333	CGGAAAATCCCACAAGACACTTCATTTCCAAAACTTACGTGACCAACGGCGTTCCCTGAAATAACGAAGTGTTTAACAACGCATCAAACTTTAATACTCCTATGTTCTACCTCACCTCACCCCCCGACATAAAAAAGACAAGTAATTGGAGCGTAATCTAACGATCCTGGAGAATTCTCACAAAGGGATCTTCGATTCTG
Lg-06	p006_2003298	30.701	GCCCTTGAACATAGGTGATTCTAATGATTTTTCACATGCTAATCGAAAGATGAGAAAATAACTGAATGGTGAAGATACCAACAAACATGAATACAGAATGCTCTTACAGATGCAGGAGTGGCATATATTGTTAGACAAGGTAGTACTCAGACAAGAGAGCAGCTCCTATGACAACTGTCAAGCACAGCAAGCATATAACA
Lg-06	p009_3994797	31.188	CAATATCTTCATCAGCCTCTCCGGAGACCTTGGATAAAGCCTCATGGAGAAGTTCCCTTATTTTGTCCCGTGCTGCATCATTAGATTTAATCATAGTCTTTAGCTTTGGGGGAGCGGCAGAGCTGGATGACATTTTCTTTGCTCCAGAAACTGGCTTTTCCTCCTTGGATATCTTTTCCACCTTGACACTTGCAGCACGA
Lg-06	p009_1593551	32.308	GTCCAATATGTTGTAAACTATTTGAAAGTAGTGTTGAGGAGAACCCCACAAGCACGAGGGACTCTAAGACCAAGGATAGGATGGAGGAGTACAATATAGCTATGAAGAGGATGATGAGGAGCCCTTACGATTATCACCATGATCTGGGTATGAATTATACTCTTATAACGGACCACTTGATTGTGGGCTCCCAACCACAG
Lg-06	p006_26296	32.464	TCCCAACAAAATGACAATTTACCAGCGGCTGAATATCAGAGTGCAAACATGGTAAAACCATATATATGCATAATAGAGACCATTAATAAAATAAGTATTCAGCAAGCAATTTTTGTGGATACAAAAGACGGATCCGATAAAATTTAATGTTATTTAAGCAATCAAAGGGGAAAAAGGAAAAAAGGGGCAGAGTCAGTTTT
Lg-06	p009_581389	33.256	TAAAAGAGATAAACCTAGACGTGTTGATGTGTACTACTCTAGTTGGTGCATTAGAGCAGTGGAATCAAAGAGAGGTAACGGCCAGTTAACTGCCTGTGAAGTTTTGCTCTTCCATCATGAAGAAATGGGCATTCCATGGGAAATTGCAAAGCTTGGAGTAAGGAAAGGAATGTGGGGGACTGTTCAGAAGATAGAGCCCG
Lg-06	p009_257504	33.427	GCGCCTGAACAAAAGGACCTCCAGCAAGAGCCTGAGCTTGTTTAAGAGAGGCCATGGCTTGAGGGTTGAGAGAGGCGTTAGGCGGAGGGGTGGGGAAGGTGGAGGAGGCGTCGGCGGTGAGGGTGCCCATGAAGGCGCCGATGGCGGCGCCCTGGGCGGCGCTGGTGGTGGTGACGACGGCGGCCTCGACGGGTAGAGAC
Lg-06	p009_2549014	33.969	TAAAGCAGAGATACAATGAAACCGAACAACAAGACCAATAACTGTTAAGTACCAACTACCAACCTCGTCAATTGATTCTTCCTCCTCCTGTGGGGATAATATTTCATCCTCTTCAAAGGGTACTTGCTCTACCGGCTCCCTAACCTTCAACCTATTGAACCCCTTCATGTGGCGACCATGATCTGAATCCTTTTCCTTTA
Lg-06	p006_2055177	34.491	AAAGGTTATATGATTCAGTTAATTTTATATTGTCACTTCAGAGTAAAAATGGAGGTATGTCTGCTTGGGAGCCGGCAGGAGCTCAAAAATGGTTGGAACTACTCAATCCCACTGAATTCTTTGCTGACATTGTAATTGAGCATGAATATCTTGAATGCACTGTATCAGCAATTGAGGCTTTAGTGTTGTTTAGAAAGCTA
Lg-06	p006_2055855	35.069	TCTATAGAAATGTTTTTCCAATGTGGGCTCTGGCTGAATATCGTACGAATGTTGTATTGCCTTCCGCTACTGTTTAACTTAAAAATTTGATAGCTCAAAAAGACAAATATCATACTAGTGAAAAATCCAACAAATAAAATCGAAGTTGGTAATAAAGTTTGATAAGTTTATTCCTATTCTCATATTGTTGTAATTCTAAA
Lg-06	p009_2549064	35.192	ACCAACTACCAACCTCGTCAATTGATTCTTCCTCCTCCTGTGGGGATAATATTTCATCCTCTTCAAAGGGTACTTGCTCTACCGGCTCCCTAACCTTCAACCTATTGAACCCCTTCATGTGGCGACCATGATCTGAATCCTTTTCCTTTATTTTCCTCAACTTTCTCTGAATGATTGTTGACACCAAATCTATACTTCCA
Lg-06	p006_67183	36.044	ATGTCGATGATGAAGCAGCTGTTAAGAGTGCAAAAGAGGCGCATCATGACATGTTGAATTGGTTTATCAAGCATGTCAAATGAAAGATTCTTAGCTAAAAAAAATGTCAAGTGAAGATGCCTGTTATTTAAATCGATATTGTGAAAGAAATCTGAATTTTATTGACTTGTGGTTAATGAAAAAGAGTACAATGTGAAAGA
Lg-06	p006_27604	37.28	CCTCGTCGGCGCTGGCAGGCTGCTGCGGCACCTGTGTCTGGCCGGAGGGGGCCCACATGGGCGGCGGCGCCTGCGGCTGCATCATGACGTAGGGCTGCTGCTGCTGCGGCTGCTGCTGGTACTGCTGCGGTGGCTGCTGCCCCATGCTGGGAGGAGCCATGCCGGGTCCTGGCTGCATCATCTCGCCCAGCAAATCTGAA
Lg-06	p009_2456249	37.467	GGATCATGAGTATCCAATTAATTTCAGGGATGTAGACCTGACCATGTATCTTGTCTGATGTATGAACAACCTTAACTCTTGGGAAGCAACCTAGAGATTGACTCTGGTTTATGATAGAAAATGTTCCACTGATGATTGCTTGGCTTCCCACAACAGAAGCTAAAATAGCTAAGATAAGCACAGGCCACCTCACACTTTCT
Lg-06	p006_27538	37.8	CGAAGCACGTGTAGAGATAGTTCTCGTCCATCCAGTACTGCAAATCGCCGATCCAGAGGGTCCGCACCTCGTCGGCGCTGGCAGGCTGCTGCGGCACCTGTGTCTGGCCGGAGGGGGCCCACATGGGCGGCGGCGCCTGCGGCTGCATCATGACGTAGGGCTGCTGCTGCTGCGGCTGCTGCTGGTACTGCTGCGGTGGC
Lg-06	p006_2720587	39.053	ACGCACGAGAGTCCTCGTCCGTGGTATACATTGGATTCGGGAGCGAGTTGAAGCTGAGTCAGCAGGACCTCACTGAGTTGGCTCATGGCATTGAGCTTTCCGAGTTGCCTTTCTTTTGGGCCTTGAAGAACCTCCAACAGGGGTTGCTTGAGTTGCCGGAGGGGTTTGAGGAGAGAACCAAAGATCGTGGGGTTGTTTGG
Lg-06	p009_2493293	39.246	AAATTATCAATTATACCAACAACTTCAATTTGTATGTCAAAATCATAGGGAATAGTACAAATTATACAACATCATACAGGAAAAGCAAAGAATTCAATATGAATTTACTTTTGGACGTAGCATTCATCTACCGGCTACCCTCATCAAAATATATGTCATGTCATGGCACAACAGCATAATAGCAATGGAAGAGGATGAAG
Lg-06	p006_2055471	39.779	GGAATTGGGCAGTTTGCTTCACTTATAGCTCATGGTTCGCAGTTAGAGGTCTAGTTGCTGTTGGCAAGACTTACAACAATTGTGTTAACATTCGCAAAGCCGTGGACTTTTTACTCAAAATACAGAATGAGGATGGTGGGTGGGGAGAAAGCTATCTTTCATGCCCAATGAAGATGTACGTACCTCTTGAAGGAAATCAA
Lg-06	p006_2708359	40.614	ACTTCAACATGTTTTCAAAAATATCATATGTGCACGTGGCTTGAAAACAAAGCTCATTGGCAGCGGACAACCTTATTACTACTAACCTTTGCCTTTCTTTGTCTCAACCTCTTTGCTGTCATTCGCAGTTGCAGCCATAGAGTGACAAGTAATTGTGAAGTTTGCTCTGTCGGCGCATAATGGAAGGTTTTATAAAACCA
Lg-06	p009_786635	41.346	AAGCTTCTTCTTCTTCCTCCTCATATTTGTCATCAGCTGCCAACCTATCCCTCACAGCACTCTCAATCTGAACCCCATACTGTGAACCCTTGATCTCTTTGATCACCACAAGTCTAATAAACTTCTCCACCGGAGCAGAAATGAGAGCATCAAAGAACTCATCATTCTCTTCCAGCTCCTTTGCAGGTTTTCCTTTAAAC
Lg-06	p006_2720128	41.864	ACGACTTCGCTGCAGGGTGGGTCCCACCAATAGCCAAGAGCCTCAACATCCCGTGCGCGCATTACAACATAACCCCGGCGTGGAACAAAGTCTTCTTCGACCCACCCAAGGATAAAATCAAAGATTACTCGATTGCAAGCATATGTGGCCCTCCCACGTGGCTTCCTTTTCAAACAAGCGTTCGTCTCAGGCCTTACGAG
Lg-06	p009_2760338	42.082	TCAGCAGTCAAATTTCTTACATCACAGCCAACCAACAGAGGAGCCTTTGCTAAAGCCCAGATGCTGAAGTGAGCACGGTATTCCTGGTAAGTCATGCCGCCGTTGCCAACTTCCAACATATCTGGGTCATTCCATCCTCCAGGGCCAGCATATGCAGCCCACTTATCATTAAGATCGGCAATGGTTGTCATGCTTGCCCA
Lg-06	p008_208589	42.422	TGCTGATTAATGGTTATGCTTTTTTTAATTTAATAATAGTTTTTACTCTTGAGATGCTATATATATTTGAGCAGGCTAGCTGTCATTAACGAAAGAAAGCATGGTTGAGAATGAGTCGCGGATACTATGAAATGCTCATGGCATGGTGTTTAACAAAATGGATGTTGAAAAGAAAAACAAGTATCGGCAACTCTGTAGAT
Lg-06	p006_1288651	42.566	TATGGAAGGCCCGTTTATGATAGTTACGGTGGAGGCAGACCCTGTTACGTGAACCGTTGCGATCAATATTTCAGCGATGAGAACCCGTCAGGATGCACAATTATGTGATTATTATTACGTCCACGGCATTGCGTTGTTGGGTCTGTAAATGATGGTGGCCAATCACTATGTCTCAACTCTGCGTCCTGTCAAGTGTGAAC
Lg-06	p006_772909	42.913	TTCAATAAAAAATAATCCTTTTTCGTGTCTCATTAGGGAACCAAAAAAAACCTCTTTTGTAGCCGTGTTTGATCTTGAATAATCACATTTCGCCTCTGCTATTTATTATCGGCTGAATTTTTATGCTTTTATTTGTAACGATTTTACTTCATTCTTCTTATAGAGAGGAATTGACAAACCTTGCTTGTTTGGGATTTCTA
Lg-06	p008_208641	43.498	GATGCTATATATATTTGAGCAGGCTAGCTGTCATTAACGAAAGAAAGCATGGTTGAGAATGAGTCGCGGATACTATGAAATGCTCATGGCATGGTGTTTAACAAAATGGATGTTGAAAAGAAAAACAAGTATCGGCAACTCTGTAGATTTTGTTTGTTCTAAGAAGTAGAATAACCTGTTTTTCATTTATGTACTTGTTG
Lg-06	p009_2795172	46.074	ATCCACGTGGATGGCTGGAGTGGAACACTTCGTCGTTTGCTTTAGACACATTGTACTATGGTGAATACATGAATTCTGGGCCGGGTGCAGCCTTGGGCCAGAGGGTTAATTGGACCGGGTATCGGGTCATCACTTCCACGGTGGAAGCTTCCAGATTCACGGTGGGCCAATTCATATCGGGGTCGTCGTGGTTACCGTCC
Lg-06	p006_1582613	46.378	TTTTTATAAATGCTTCTGATTCTAGAGAGATTGTATTCACAAAAAATGCTTCTGAAGCTATCAATCTAGTTGCTTATTCTTGGGGCTTGTCAAATTTAAAACCAGAAGATGAGATCATACTTACAGTTGCTGAACATCACAGTGCGATTGTTCCTTGGCAACTAGTAGCTCAAAAAGTGGGGGCTGTTTTGAAATTTGTG
Lg-06	p006_571770	47.359	GGGAAGCTGGCCTATAGTATCTAAGATTATAATATTACAGTATATGTGCTTGTTGCATATGTAAAGCGTGTATTTCTTCTCCTTTGGATTGAAAGTGACTAGGGAGAAAGGGGTTAATATATATAGCTTGATGGGCTTGGTTTTGGATTCACATACAGTTAATACTTTTTTACCTACTCACCCTTTTTCTGTTTGATATC
Lg-06	p009_2795223	48.675	TGTACTATGGTGAATACATGAATTCTGGGCCGGGTGCAGCCTTGGGCCAGAGGGTTAATTGGACCGGGTATCGGGTCATCACTTCCACGGTGGAAGCTTCCAGATTCACGGTGGGCCAATTCATATCGGGGTCGTCGTGGTTACCGTCCACTGGAGTGGCATTCATTGCTGGTTTATCAACCTGAATGGTTTAATTCAAC
Lg-06	p006_30668	49.302	GGCCTTTGAATGGCGAAGCAGATGATTTTATTCGGTTAGGATCATCATCAGAACCATCATTACCCTCTTTGTTATGGTTCGGGCTACTATCACCTGTGTTACAACAGGGCAAGGAATCTTCATCAAGCAAAATTTCAGATGAAGGTAATGGCTGGGGATGCTGTTGCTGTTGCTTTTTACGAGTAGTCTCTGCTTCTTTT
Lg-06	p006_260703	49.891	ACAGTGATACGTTTCGTTTGGAAGAAGATGAAGGCCATAGTGATAACGAGTCCGGGAGGTCCTGAAGTGCTGCAGCTCCAAGAAGTGGAAGATCCCCAACTCGGAGACGACGAGGTTCTCATCGGAGTCCACGCCACTGCCCTTAACAGAGCCGATACCCTTCAGAGGAAAGGCTCCTACCCTCCCCCTAAGGGTGCCAG
Lg-06	p006_1417608	50.805	TACTTGTAATGCTGAGACACCTCCCAAACCAGCTTATCCATGAAATGGCATTTCTTGTCAAACCCCCAACCTGGGTTGCTCTGAAGAGAGATAACAGCACGATTAGTAAATTGTTTGACTGAAGATGGTGCACTTTCAGGAAGAGTTTTAGCAACTCTTTCTAATTCTTCTTGTTGCTTCTTTGCAGTTACCCTATCTGG
Lg-06	p006_2719758	50.821	GTTTCATGTGATGGCAATGGCAATGGCAAAATTGATAAGCCTCTGCACGTTGCCATGCTCCCATGGCTGGCCATGGGTCACATATACCCCTACTTCGAGGTGGCGAAGATTCTCGCTGAAAAGGGTCACTTGGTCACCTTCATAAACAGCCCCAAAAACATAGACCGCATGCCCAAAACCCCCAAAACCTTAGAACCCTA
Lg-06	p006_484728	51.858	GCGTCAGCAACTATGTGGTGAATAATGCCTCCTGTCCTGTCACTGTGGTGAAGACTTCAGACCACCACCATTAATTATTAGTTTTCTAATTTGATGTAGGAATAAATTAAACTTGTACCTGGTTTAAGTGTTGATGACTTTGCTGACTTGCATGGTCTGTATTCTGCCCATTTCTAAAATAACTTTTTTTTGTGTAAAGG
Lg-06	p006_1417933	52.198	CAAGTGCATCCCGAAGCGGAATTGGTTCCTTCTCATCAATATCTGGATTATCAAACTCCACCAAATATTCTGGCTCAAATTCAATTGCATAATTGATGTCTACTGCGTTCAAATACTCATCATCTAATGGCGATGGTAAAACTCTACTAGCCATCTCCTCAAATCCTTCAGTCAACTGATTCATTATCTCAGGCCCAAAC
Lg-06	p006_129106	52.373	GAGGATTCAGCAGAGAATGAGGCTGAAGAGAAGGAAGAGGAGAAAAGGGTTGAAGTGGAAGAGAATGATGTGTGTCTTTGGGGAGTACCCCTTTTGCCAAGCAAGGGAGCAGAAGGTGTTGATGTGGTTCTGTTGAAGTTTTTAAGGGCTAGGGAGTTCAAAGTCAATGATGCATTTGAGATGCTGAAGAAGACCCTTAA
Lg-06	pXXX_4985192	52.604	ATCAGAATCAGCCTAATAGCTTCGCCTTTATCTCAATGGCATTCATCCTATTGGCCACCTTCATTCCTCTCTACGGGAAGAAAGAAGAACTCCACCCGAAGTTCCTGCTGATGATGTACGGCATCCACGTGTACATTGCGCTGGAGTTCATCTTCGGGTTCATCGCCGCGTCCGCACGGAAACTCCTGGGGGTCCAGCTG
Lg-06	p006_134308	52.969	TGCTCTGCTCGTCATTTAGAAACAGGAAGGCAAACAACAACTCTGAAATTTCATTATTTTACAAAAAAATTGAGATTATTTCGATCAAAATGTCAACCACAGGGTACACCCATTATTGTAAATGGCTTGGCTGGAATAATCACAAATCTACTATGACTATCTATGTCCTGATTGAAGACGGGGTACAATGTTCACATTTA
Lg-06	p006_2689249	53.525	TTTCATAATCAAATATTACAAACAAGTAGTAGCTAGCTAGCTATAGAGAACACAAAGTACAATCGTTATTATGATCCACCATTGGCACATTACACATATATATGTGCCTATACAACTCTTTATTATTGACCTTCGATGTTTGCATTTTCTAAGACAGCCTTTGTTAACTTATTCAGATTGAGCTCACCATGCCATCCTCT
Lg-06	p006_1171838	54.023	TTGATCGCTATTGCAGATTCAGATTCGGGGAGTTCCTCAGGGAGTGATTCTGAAGCAGACAACGGGCATTCCTAGCAGCCTTTTGGAATTAATGGACAAATTGGATCATGTGGGAGGGGGGGCGGATGAAGAAAATGTATGCTTCACTGGCTTCCTTCGAGGGCACGGCTTGAATACAAGGACTAGGGATTGTGACCGTT
Lg-06	p006_1064979	54.788	TGTTTGGTGGTGAGTTAATTAAGGAGCAAGAGAGAAGAAAAAGCAGCATTTTACCAACGGTGGTGTTCAAGAATGCCTCACCCTCGCCCAGCAGAACTTCCTCTGCCACTACTTTGTCCTCTTTGTCTTCCAGCTCTTAAAAGAGTTAAGACCCGAAACAAACAAGGGAGATGTGGGGTTGAATTTTTATGTGAGTTTTT
Lg-06	p006_1064747	55.651	TCCGATGTGGTTGATCAAGCTGTATCGATGGCATTTGGTGAGTGTCGGATGAGCAATTATGTGCGGATTCAGTCAAACGGGATCATGGCGAATGGCGCGCAGGTGAAGTCATGCAAAACGGCGTCGGATTTGTTGGCTGTTTCGGAGGAGATGTTGGGGCAGAAGAATGTGGAGTCTGTGTTGTTCAAGGGAAAGAGGGT
Lg-06	pXXX_1592893	58.253	GCGGCACGAGCCTGGTTGTGCACCTCGAGAAAGTCTTCAGGGGTGTTCTGGGCTACGGAGAGTAGTGGTGTACACACCAACAAAAACATGGCTATGCTCACAACATGGCATGGGGACCTCATTTTCTCTTGGTTTCTTCTTTCTTGCAGACAGATTGAATGAGACTGAAGGGGATGTTGTTAAATGTATGTATTTATAGC
Lg-06	p006_1111932	60.788	CAACAATGAAGTTGAAGATACCGTCATCGAACAGCAAGGGAATATCATGCCAGGGAGAAACCTTTTTGCCAGATTTGTCGACAAAGAAAACCCTATAATCGAGGGTTTCGGGTTGTCCTTCTTCCTTGACCACAATCTGGGGATTGTAGATGGCTCTGCACGTGTAAGATCTTCTAGTTCTACAAAACTTGAGGCTGTTG
Lg-06	p006_1141620	60.87	AAAGGAAGAGAAAAACGACTAATATTAATTCATATAGCAATAAAAAGATACGTTACATACACGATCAGCACAAGAACGGAAACGAATATCTACAATACATCATTATTCGACTAGTTTCCAAATTCCAACACTACAGGCAACAACAAATGAACAAGCTCATGCAACCCAAGCACGGGTCCAAACCAAATACGCACACGAAA
Lg-06	p006_1142762	62.046	GGCGCCGAACGGTTGGATGAAACCGGCGCGAGGAAGTTGCTCTTCCGGACCAGTTGCGTAGCCAAGTGATTGTGAGTGGTCGGAGGATCTTGCTGGCTTGAACGATTGCGTGAAGACGGCGTGGAGTTTGGCGTTTTGGGTGGAGTGTGCGATGGAGGCGGTGTTGTGGTGGTTTAGCTTTGTCTTGGACGTGTGAATTT
Lg-06	p006_2124072	62.363	CTATTGTGGACTTGTGCATGAAATTGAACGAGGGGAAGTATGTTCTTGTCAAGGATCCGTCTAAGCCCCAGGTTAGGATTTACGAGGTTCCGGCTGATGCGTTTGAGAATGACTATGTTGAGGAGCCACTTCCGGAAGAGGAACAAGTTCAGCCTCCGGCAGAAGGTGCTGAGGCGGGAGAGGCAGCTGCTACCACCAAC
Lg-06	p006_1141680	63.446	ACGATCAGCACAAGAACGGAAACGAATATCTACAATACATCATTATTCGACTAGTTTCCAAATTCCAACACTACAGGCAACAACAAATGAACAAGCTCATGCAACCCAAGCACGGGTCCAAACCAAATACGCACACGAAATTAACTTGAACACTAAACAACTAATCAACGGAAACACAAAGCAGAAGCAGAAGCAGAAGA
Lg-06	p006_1141679	65.917	CACGATCAGCACAAGAACGGAAACGAATATCTACAATACATCATTATTCGACTAGTTTCCAAATTCCAACACTACAGGCAACAACAAATGAACAAGCTCATGCAACCCAAGCACGGGTCCAAACCAAATACGCACACGAAATTAACTTGAACACTAAACAACTAATCAACGGAAACACAAAGCAGAAGCAGAAGCAGAAG
Lg-06	p006_279709	65.971	AATGTGATCTGGTTGATAACAAGGTTGTAGACTCACAAACTGCCAAGGCATTTGCAGATGAGCTTGGTATCCCTTTCCTTGAGACAAGTGCTAAAGACTCGGTCAATGTGGAGCAGGCTTTCTTAACTATGGCAGCAGAGATTAAGAAGAAGATGGGAAGCCAAACAACTGTTGGTAAGTCGACAGAAACTGTTCAAATG
Lg-06	p006_1142608	67.972	CTGTACATGTGAAGGCCTGCTCGAGGAGTAGGGCACTGGAGTGAGTGAAGAGAGAACGAACGTCGGCGCCGAGAGGAGCATGAATGGCGAGCATGTCGCGGGCGTTTTCGGAGTGAGCGAGGATGCGGAAGGAGGAGTCCTCGACGACGATGGTGGCGCCGAACGGTTGGATGAAACCGGCGCGAGGAAGTTGCTCTTCC
Lg-06	p006_932043	73.595	TCCGCCTCTCCCTCTCTACCTCAACCTACGATTCATTTTGGTTTCAGCTTTATTTGGGAAGGGGTGTAGCGCAGACGTGTAAGTTCAGAAGACAAAGATGGAAGCGTGTACAATGATGGGTTCTCTGCAACAACCTGGTTGGACAAAGGGGGTGAATTTTGCCAGTAATAACGGATTTGTGCCTCAAGTGAGGTTCTGTA
Lg-07	p007_1468851	0	GAACTTCCTCCAAAAGCTTCTCATCATCGGACACTACTTCCACTCCCCTATCCCTGTGTTCACACACAAGTGCAGCAGCAGTACTCTTCAACATTGCCAGCGCCTTGTTTGAATTGCTGCACCAAACCTCAACCTTAGCACTCAAATCCTCATTCTCCTTTCGCGCCTCCACAAGCATACTCTGCAATGCATCAATCTCC
Lg-07	p007_501415	2.459	ATGGGATAGTGTTCTATTCTCTGCTGGTATTATTACGTCTGAAATTCAAAATTTCCTTATATCTTTAGACGGTGGAGGCAGTTTTCTTGTTATTTGTGTTATGATAATGATTTTCGGTTTGCTGTTTTTATTCTCCGTTGAAATGTTTTGTGAAGTTTTAAGTCAGTTTTGATGCTAGAAATGGATAATAGTTAATTATG
Lg-07	p007_1149443	6.07	TTTGCAAAACGAGTGGGCGGAAGTTATATTCCGGAAAGTTATATCTTTTTCAGTCGTGTAGTGTTTTTTGTTTTTGTTTTTCTAGATAAGCAGGGACCGTCGAAAACTGCAAGTAAAAGCTGGAACTTTTGCTTCAATCAAATTTGACTATTTCACTGATTAGAACAGACAAAAAAAAAGTCTTTTTGAGTTGATCTTTT
Lg-07	p007_1196256	8.662	AATTATTTTTGAAGAAGCAAACATACAATTGACATGAATGAAAGGTCATCATCAATCATCATATAGCCTTCATCATCCGGCTGATTGAAGAGAATATGCCCGCCGCTTTGTCAAGCAAACCTTGCTCTTGCTCTGACTTCTGTTCTTCATTGTCAAATAGAAGCTCAAGGTCTTCAGCATCAGGACGGCTCTCGAATTCC
Lg-07	p007_1196181	9.252	TCTGGCACAAATTCAAATACATCATAGTATGTATACGTGCATTGTAGTTTATGATAAAAGCTGTAAGGTTTCTACAATTATTTTTGAAGAAGCAAACATACAATTGACATGAATGAAAGGTCATCATCAATCATCATATAGCCTTCATCATCCGGCTGATTGAAGAGAATATGCCCGCCGCTTTGTCAAGCAAACCTTGC
Lg-07	p007_3462039	12.298	ATTTTCCCTCAAACTCAGCAGCCGAAGATGACACAATCAGTGAAGCATCTGTCTCTGATATTTCTCGATTTATTCCAAAGATGCCTGTATCGCCTTCTGCACCTCATGTTATCAGCATTGGACAACTTATGGAATCGGCACTAGAGGTAGCTGGTCAAGTGGCCGGAACGGCCATCTCCACTTCGCCCCTTCCATACAAC
Lg-07	p007_3771209	14.425	ACGTACACAACAGCATTACACATACACCATTTATTTTGGAAATTACACATGTGACATGACGCTTTCAAGGGTAAATACCTCATCTGACATTTGTGTATAACGGATTATATGTTCCAGAAAGCATTGGCGAGCAAATTTTGTTTCGAAGTTGATAAAAATACCCCCCAGCAATTTGAATTATCTACTGCCTCCACACTCGG
Lg-07	p007_2718065	15.622	ACCAGTACTTCATGCAGAGTGAATTCAGCCATCTCAAGATCCAAGTAACCATCTATGATGCTGTCAAGATCTGAATCATCAAGAATTTTGCTAAGCTGCTTCTGGCACTGAGCACTAGTGTGCAGAAGTTGTTTCTGTTCTGTTCCCAAGTCGGTACCCTCCAACATTTTCCGGGAAAACACAATTCCACATAAAGGATT
Lg-07	p007_1366101	17.653	AATCTTAATCCTTCGATGCAAAAAAGAATACAAGAAAATACTTGATTTACACCTAAAGGGAATTGTTTTACTATGTAATTCGATCATCAAAGTCTCACTCAAGCGATTTCATGTAAAAAGTACAATATATTGCACTTGATGTATCAGTAACTATGCAAGTCCAATAAATCCAATCCGATGCTGGCCGAAATACCCCTCAT
Lg-07	p007_1089557	18.147	ATCTTATTAAGTCACATTATATGTCATGGTACATTGAAAGTCATGATGCTATTTAAATAATGCTACAGACATTTGATTGCTTTGGAACACAATAAATTGCGGCAACCCAGCAATCCAGCATTATAACTGCAACAGAGATCTTATCTAAGGTTTAGATTCAATCTTTTATTAGATAACATGTATGCGTGCATCCGGTACTT
Lg-07	p007_2859037	18.839	GGATCTCCACCATCGTGTCTTCTCGCCGTCTCCGACCTTCCTCCGCATCCACCGCCACCTTGTACCGGTTCCGGCGGACCTCGGTCCTGGAGTTCCCGCTCGGGCGATACGACATCGTTTCAGAGGCAATCGACGAAACCGTACGAACTAAGAAGCAGTGCACCGGTCCACGGGTTGTTGAATTGGCGAACCTAAGCGTA
Lg-07	p007_1148267	19.044	TCTTCGAGGAGCGCTTCGAAGACGGATGGGAAAATCGGTGGGTTAAATCAGATTGGAAAAAGGATGAGAGCGTGGCGGGGGAGTGGAACCACACCTCTGGTCAATGGAATGGAGACGCCAATGACAAAGGTATTCAAACCAGTGAAGATTACAGATTCTATGCCATTTCCGCTGAGTACCCTGAATTCAGCAATAAGGAC
Lg-07	p007_3773983	19.673	TCCCTCCAAGTATCTTGAGGATGGTGGTCTTGCCAGCGCCGTTGCAACCGACGAGAAGGCAGCGGTGGCCGGAACAGAGAGTGAGGGAGAAATCTTGAATGAGAGGAGCGGAACCCGGCGGAGGATGGCCGTCGATGCCGGGGTATGTGAATCTGAGATCCTTTATCACGATCGTCGCTGCTTTTGAATCTGAATGGGTC
Lg-07	p007_1644063	20.423	TTCAAGCTTTACTTCTCAGCATGGCTGTTGCTGTATATTGGAGTGGATCAATTTCTCACCAGAGCCCTCTTCTTACTTTCTTATTTTTTATTATTTTGTCGCGGTTAGGACACATGTCATACGATGTTGTAGGGGCACAAATTATTCAGACAGGGATCCCATCATCGAAAGCAAATCTCATTGGGACAACAGAGGTTGCT
Lg-07	p007_3773817	20.743	TTTTGAGCAGAAACGTCCATTTGTATTGGAACATCAAAACCTGCAAAAGCAACATCTCGCCTCCACTCGCCACCAAGATAAGAGAGATCACCAGAAGATAGTAAAGTGGTGTCGTGAAAAGCTGATCTTCCAAGCACGCGAACCATGTCAGGTTCCACCATGTGCTTCCCTCCAAGTATCTTGAGGATGGTGGTCTTGCC
Lg-07	p007_3462419	21.799	GACCCCATGAAGCTGCCTCCTGCTAGCCCCTTTGACAATTTCCTCAAGGCTGCTGGGTGTTAGATTAGATGTTTCATGCTTTTGTGCTATGTATAGCTCTAATGTTAAAGGTTCTTCCAGACTTGCGTTTCTAGGGTCTGTATCAGTCCTTGTAAGGGACTAGTAAGTAGTAGGTAAATCGCAGTACTTACATATATATA
Lg-07	p007_2638735	22.194	TTTAGCACCCATGTTAGGTTTCTGTGCAGATAAAGGATTGGTTAGTATCTTTCCAAACAGTTTCACATCACCATTTCTGGATGTTTTCTCTGAATCTGACGAGTGGAATGTTTTGATATGATCATCAGCCGGTTCAACCTTATGGGACAGAAGAGGCAATTCCATTGCTGAGCTGCTACAATCCATATCGCCATTCATTT
Lg-07	p007_1295210	22.948	GCATTTCCCCAATCCATCAATGTTACTTCCTCACTTGCTGATATAGACACTGCATCAGCATGGTCAATCCATATCCTTTGAGTATATGTTGTAGCTTTATCTCCGGCAGCTTCATATTTCTTGTGCCGAGGTATGATGCGGACAAATGGTTTCTCAGGACCATCAGTGAGAGTCAACAACACACGTCTGTCGGCGATAAC
Lg-07	p007_2661146	24.221	TTTCTTTGCAGTGCAAAACTGTTGTCCTGACCATTCCTTCCCATGTTGCTAGTACATTGCTGCGTCCTCTGTCTGCTGCTGCCGCCGATGCACTTTCAAAGTTTTATTACCCTCCAGTTGCCGCAGTTTCTATATCCTATCCAAAAGAAGCTATTAGATCAGAATGCTTGATAGATGGTGAGTTGAAGGGGTTTGGTCAA
Lg-07	p007_1320415	24.734	AAATGGCCACTGCCACTGTTTCAACACTATGCGCTACATTTGGAACCCATTGCGCCATTTCCCACAACCCAAAACCTCAATTTTCTCAACCTTCGAATCTCAATCGCTTTCCTTCTCACTCTTACAACCTCACTTTCTCACCCCGCTCACCTCTCTCACCGCTTCCCAAGTCCACTGAATCTGCGGTGGTCCTAACCGAG
Lg-07	p007_2661707	24.994	TAGGACGATGCGTTGAGGGAGCCTATGAGGTAGCAGCGGAAGTAAACAATTTTCTCACAAATAGAGTTTACAAATAGTGGTGGCAATTATTGTTTTCCTCGAATGGGTGGGACTCGTGTTCCATTGAACTGTAATGACATCCCTCAAATAAGTTCGTTAGGTTTTTGATGGCTTCTATTGTAGATAATGTAAAATCCTCT
Lg-07	p007_2782234	26.122	CAGAGAAACCAGCAATAAGGTAGCAAGTAAGAACTTATGTTTTGGATCAAATCCTTCAAGTGAAAATGTAGTTCAAAACATGATGGATATGAAAGGTACTATTGATGATCCTATGAATTATTTAACATCGTTGAACTTCGAAGGCTGTAACTTTGGTGGGTTTAATGAATTCTCTCAACCTCCATTTGAAGATTCTGAAG
Lg-07	p007_2165559	26.328	GGTTGAGACAACTTTTTGGCAGATTTTTTTGTACCTCCTGTAATTGAACCACACCTCCAAACAGATTCCTCAGTGTGCGTCCCCCAGATACATCAATTGCGTCAAGAAAAAAACCTGCATCGCTGAAACATTTCACTTTGGAAGGTTTTGGAAACAAGCTCCGGAATTCATCACAATGTATTATGGATGCCAGACCACCC
Lg-07	p007_598830	26.572	TCAATTTTCTGACTATCAATTACAATTTTCGGTTGAGGAGATTGTTGGGGGAGGAGGGGTATGGATATTTGAAATGTTTTTGTGTTTGAATTATCGTTGATCTTGGTTGAAGGAAAAATTGGATGTCACTACTAGTGCATTTGTTGAATTATTGTTCTGAGAGATACAACACTAATATTTTGTATTACGACTATGCAAAA
Lg-07	pXXX_5377702	27.057	GATTTCCATGGAGGAACATGTCAGGCGACGCCATCATAGGGTGAGGGATCTGCCACGGCTGGAGGAGAGAATCCGGAATCTGAGGAATCTCAACGGAGAGACCGCCAACCTCCTCGGCGATCTCGAGAATGGAGTTCAGAAATTGCAACCGATCCGCGAGTTCCATGGTCTGAGCTTTGAGGATGTCGTTCGCGGCTTCC
Lg-07	pXXX_8484698	27.231	GTCAATGAGCTCAAGGGAGTGCCTCCAGAGATGCTGGTGAAACTGATTCCATCTCATGCAAGAAAGCAGTGTGCCTTGTTTGGGTCATAATGTAGCCTTGTGTAAATATTATCTACTCTGCCTGTAAAAGTGTATCTAGTCTGTTTCACGTTGTTAATAGTTCTTCCCCGCCCAAAGAACCCCCCCAATCTTCCAATTTG
Lg-07	p007_797722	27.42	CATACGAGGTTCCTCAACTTTTATCTCCTGTGGCATCGGCACTGCAACCATTTCTTGAAGGTTTACTTCAACGTGGTTTGGAAAAATTTGCTACATTCGCCAAAAGCTACTAAATCTGAGATTTTCTTATGATTGACCAGATTTTTATAGCAGGACTACGTTTCTAATAGTGAACATAGCTGATTTTTTTCTTGGCGATC
Lg-07	p007_3546726	27.74	TACAAATTTTTGGCTTCTACTACTAAATATTCTCCACATAGACAAATTTGTGACATCTTATTCCCATGGGAGAGAGTGAAGATCAACTGTCACAGAAGAAGGAATCTAATAATTGGTTTGCTGATGCTAATATGCCTTAAATTATGGATATGACACAGTTAAGTAATAAAATGGGCAAGAGATGAAGGCGTGAAGCAAAT
Lg-07	p007_3546738	28.048	GCTTCTACTACTAAATATTCTCCACATAGACAAATTTGTGACATCTTATTCCCATGGGAGAGAGTGAAGATCAACTGTCACAGAAGAAGGAATCTAATAATTGGTTTGCTGATGCTAATATGCCTTAAATTATGGATATGACACAGTTAAGTAATAAAATGGGCAAGAGATGAAGGCGTGAAGCAAATTAATGTTGAGGG
Lg-07	p007_2067112	28.05	GGTTGCCACAGATAGCTGTTAGACAACTTGAGATATACACAACAGCAGTGCTACTTGCAACCCTTCGGCCACCTATCCCGCCCCGCGAAGAAAAATGGCGTACTCTCATGGAAGAGATCTCAAATATCAGTTGCAAGTGTTACCGCAGTGTAGTGTATGAAAATCCAGAATTCCTGTCCTACTTCCATGAAGCCACACCA
Lg-07	pXXX_5238391	28.922	TCGATGGTTCGTACCAGCTGAGTTACCAGCCGACCATCACCGGCTACATCTCCGATGGCAGGCTCACGGAACTTCACGGGATAAGCGTCAAGGTCCTCTTCTTCTGGCTCAACATTCTCGACGTCGTTCGCGACGGCGATGACCTCGATTTCTCCGTCGGCGTCGCTTCCGCTTCTTTTCCCCTTGATAACTTCTTCGTC
Lg-07	p007_1476631	29.119	ATTGCAACGAGGATTGCTTCGCGGAAGAAGACACAGATGCGAGTGAGGCTCCCAAGCGCGTGGAGCGTTCGGAGTTCAAAGAAGGAATTGTGGAGGACGCTGAGATCGAGACCGCCATGGTACGAAACGTGATTCTGTTGGGGAAGGGAATGTAGATGTGATGAGGTCTGTTTAGTTTGGGATGGAGCCGAGCCACGGAC
Lg-07	p007_1420793	29.331	GAAGGAGGAACAAATGTGAAAATTGCTACAGCTCCTTCGAGTGTAGTGGTGCTAACACCTGAAAATTTTAATGAGGTTGTCTTGGATGAAACCAAAGATGCCTTGGTTGAGTTTTATGCACCATGGTGTGGTCATTGCAAAAGTCTTGCTCCTACTTACGAGAAAGTTGCCACAGCATTTAAATTGGAGGAAGGTGTAGT
Lg-07	p007_2003318	29.763	TACCAGGGGATGCTGTTGGAGGAAGAGATGAACAAATCGGAAGCCAACGATATTTATGGGCCTTAGTTTCATTCCTTAAGCCCTCACCATCACCCAAAGCCACTCGATCTTGCTTCAAACTTGAAAGGGCTTAGAATAAACACCACCACCTGCATTTTTATTTTTCTAGGACACAAAATAGTCCTTGGAAATCTGAATCA
Lg-07	p007_731528	29.783	ACACCTCTCCCTCTCTCACTCCACCACCTTCCCCACTCCCTCCAAACCCTCCTTCAAGTCCACCCTCTCCGCCAACCCCCTCCACGCCCCGCTCTCCCTCGGCCCACACCGCCCACGTGACCCCTCCAACGCCGCTGCGCTCCGCCGCGCCTCGATTGTCTGGTTCCGGAACGACCTCCGCCTCCTCGACAACGAATCCC
Lg-07	p007_2661485	30.63	CGGATAGTGAACTTGTTGAAGCAGTTGATCGAGATTTGAGGAAAATCCTTATAAAACCAAATGCTCAGGATCCATATGTATTGGGGGTGAGAGTGTGGCCTCAAGCTATTCCACAGTTCTTAATTGGCCATCTTGATCTTCTAGATGTTGCTAAAGCTTCTCTAAAAAGTACTGGGTTTGAAGGGCTGTTCCTTGGGGGT
Lg-07	p007_1308478	31.08	AAACATAATTTGATGTTTTGAAACGATTAATCTCCCAAATTATAGAGAAAACGGAAACACACTAAAGTTTAAAGGAGATGGTAACCAAATATTATTCTAAAAGTACGTTCCAGCATTTGCATCCAATTAACATAATTATGCTTTGAGGCGTCCAAAGAAC
Lg-07	p007_608772	31.404	ATGCTGTAATGCTTTGATAGTACATTTCACAAATTGCACAGACATTCTATACGTTTTTTTACTAGGCAATAAGACAAGTAACTGGAAGATAAAGAGAACAGTGGGATCCTCACTTATATAGCTCTTCACAAGGAGCTCAATTGTCTTTAACAGAATGGGAAGTAGAAACTATCAGAGATCAATTTTACCTGCCAAGTACC
Lg-07	p007_1408399	31.55	CTGTTATTTCATTAAAGCGGGACTATCTTGCCCGCCTGCTCTTTTGGTGCATGCTGTTGGGACACTATCTTAGAGGCCTCGAATGTCGAATGGAGTTGACGGAATTACTATCCTTGACAAGTGATACTGAGAATGATGCCTCTGGCAATCAACCAATTGCTTGAATGAAAAATGATGCTAAAATTCGGCGGTTCAATCTG
Lg-07	p007_1408513	31.944	TGACAAGTGATACTGAGAATGATGCCTCTGGCAATCAACCAATTGCTTGAATGAAAAATGATGCTAAAATTCGGCGGTTCAATCTGTATATAGACGTGTGGTATTAGCATGATTTTTGCTTTCAACACGAAGAGATTATGATACAGTCTAGTACTAATCACTTCTGCCGAGGAGTTATCTTTGCTTACCGAAGAATATTG
Lg-07	p007_3963888	32.69	GTATACAAACAGAACATTTGGTGGGGCAGTATATCAAGCGATGATGAGAAATCCCCAATTCATGTCATATATATGCTAGTGAGCCACGGTCAAGGTCAGGTTGAGGTCGACCTCGAGTAGGAGTTGGTGGCCTCTGAATATTAAGCTCCTGCATCCATGTCTCATCCATACCACGCTCAGGAGATGTCTCAGGAGACTGA
Lg-07	p007_1410723	32.914	GTCGCTGCTCGCGGAGCATGTAGTGAATCGGGCGAGTCACGGAGAGCCAGGGCTTGTGGGGTTTGGGAGAGTAGGCGTCGTCCACGGGCTGGGCCTCGTGGCCTCTGAAAATCAATTCTGAGCTCATTTCTCACTCAATTCTCAGACCTCCTTCTTCCAATCTGAGACACCAGAGAAGAAGGGGAGGGTGAAGAGGAGAA
Lg-07	p007_1308788	33.378	TCACAATACCGTAGTGTGGGAAACCACCCATTGGGGTAATGTCTTTCTCAGTCCTATCGAACTCGGTAACAGCAGTGTGAGACTCACCGCTGGCTTTGCCGAGCTTGTAAACTTTCTTGTTCAACTCAGTTCGGTGGTGGTATCCATTCTGACCAGCCCTGGCAACC
Lg-07	p007_1981979	33.609	CTTGCATAAGTATTGTACCGTGCCTAGATATTCGAGTTTGTTGATGGGATTGACCAAGAAGGTTCTTGAAATGAGGGCTGATGATATTAGAGCTTCTGGAGCCCTCAAGAGTCATGTTAGAAATCTCAAGCGGTCTGTTGAGGAGGAGATTCGGGTTCAACAGTCATTGCAAGAGATACAGGGTATTATTTCTCCTTTGT
Lg-07	pXXX_2063125	34.97	TGTTCGCGAATTGAATGACAATGACAGAAAAGGGTAATCAAATCGAAGAAACGTCACCGTTTAGGCGGAGATTGTTGCAATCGAAGCCGCATCCGCACTGAGGGCTCTCGATGAAGTTTTCGACTCCAAAGTCAGCGGAAGCGATGCCGACAGAGAAAAAGACGTCATCGCCCTTGCGAGAGACCTCGACGATGTTGAGC
Lg-07	p007_1565757	35.193	CACGACGGTGCACACTAGCTGACCCCAAAACCCTAAGCTACCCAAACGCTTGAAATACCTCGCCGTCTTCGCCAATCTCTTCGCCACCTGCTCGAGTTTCGCCTTTTCCGATTCGCCGTTGGAGGGAGTGAAAGCCGGAGACACTTGCGAAGAAGCGCTTGCGGTGAAGGGAAGCTTCTTCCATGTGATGGAGGAACCGA
Lg-07	p007_731430	35.776	CTCTCTCTCTCCACCGTCTTCCCCTTTGTCCAGCCCAAGATCCAATCGGCACCTCAGCCCAACAAGATCAAAGTCCCAACCCAGGCCTCATCCCTCACACACCTCTCCCTCTCTCACTCCACCACCTTCCCCACTCCCTCCAAACCCTCCTTCAAGTCCACCCTCTCCGCCAACCCCCTCCACGCCCCGCTCTCCCTCGG
Lg-07	p007_1476245	36.21	TTCTATGCGTTCAATGAGCTGATCTGCAGTCAACGCTCCCTCAAAGCGATCATAAGGTTCTCCATCCTTAAACATGATGAAAGTTGGCAACGCCTCAATTCTGTATTTGTCAGCAATGCTAGGATACTTCTCAGTATCGATCTTCACCACCTGTATCTTATCCTTAAGCCGAGTGCTTACTTCATTTAGTATGGGAACCA
Lg-07	p007_434130	36.68	ATGGTAGGTAGAAGATGATGATGAAGAAAGAGGATATAGGAAATGAAGCAAGTTACACGTCATAGGGTTGCTTGCCAGTGAACTTGACCTCAATTGGGCTGACATTCTTCCCAATCGACCTGAAGTTCTGTCCCACCCCTTGGCGACCAGGGTTGACCTTCTCGGGGTAAACGCCGTCCTTGGGGTGCAAATACTGGACC
Lg-07	p007_1182305	36.876	CCATCGCAACCCTGGACGAAGCAATCATGGAAGAAGATCCTGAGTAAGCCAGGAGCTTGACCAGTGTCCTGCCTGAACACCTTCTGGAGATGCGTTCTGACTATCCTTTCAAGCCTGGGACAGGTCAAGAAATAGTAATTCCATGACAGTCCATCCACAATTGGAGGCCTTGCAAGTGCCTCGGAGGAGGCATGGGTGCA
Lg-07	p007_1153774	38.156	GCAATTGTAAGACTCCAAAACTACTACTGACAACACCAGAATACGTACAACATAACTTGCAAGTTTAAAGCCATGCATGGCATTCTATAAAATTCCGGTCGCAAGAAGATCATCCATCACTTGTCAATACGAAAGCCAGAACAACAATGGTGAGTGCAAAGACAATGGTGGCACAATGAAACAACCGCGCATATTTAATT
Lg-07	p007_1560862	38.418	ACAACCCTCCTCCTTAAACTGGGCTTGAGACTGGCTATGAAAACAAAGGCAGAGTTGTGTACGTCATGAGTAGTTAAACTGATAAACCAAAAATGCCCTCATTCACGTCACAGATTGATATAGCAATAGCACGGAGACAAGTTAGGTTGAGGAGTTTGTAACATCATCCCAGCGCCATATTGTCCCATCCTCACAGCAAC
Lg-07	p007_790064	39.63	TGCCCAGAGTAGTCCCTCAGGGCCAATTTCAAAATTTGAAACTGGGGTATCACCTAATTCCTGGTCTGCTGGTTGGTCACCTTCTAGTGTATCCACATAAGGTTTCAAAAGATCAGAAGATCTTTCAGATGGGATTCCATAATCTCTCAGTATGGAGGATGAAGAAGCAGCAACAGCTTCTCTCTCCAAAACAGATACAT
Lg-07	p007_1154023	39.907	TATCCCTCACTTTATCCATGTCCGAGTCTTTTGAAGCTTGGATTAGTCTGCTTTGAATCTTCTCAAGCTTAGTCAGCCTCCTACCACCAGATGTAGCTTCTTGTGACCAGATAAAACCCGTCATCTTCCACAAGAGGATCCCCACATAGATGGCTACAACGCAGTCTACAGAGTAATGATGGCGTTCTCGGATTTCTCTT
Lg-07	p007_3020736	41.601	CTTCCTTAATAGAATGTACAGAATACAATTCTTGCTCTGGAGACCATTACTGATTTGTGCTGTTTTCTTTCACTTTCTTTTTTGGCGTTGAGTTCACATCGATATATACAACCTAGGAATTTGGGGGGAAAGGAGCACATGACATGACATGTAACATTTTTGCTTTGTAATTTGGGGTTCTTTTTTCAATATCAAAGTAA
Lg-07	p007_276532	42.128	ACTCCCATTCTGAAAGCCATGGGTACGCTACAGTGAGCAGCTAAGAGAAGAGAGAAGGGTTTGTAGAGAGAGAAAGCGAGGGGAGAGAGAAATTGCGTGGAGAGCAGAAGAGGAGAAAACACATCCAGGGAGAAAAATAGTTCAAAATCATTTATGTGCAAAGAAAATATGAAAAGGAAAAAAGGTATATATTCTCGTCA
Lg-07	p007_716758	43.154	TTATAAACTTTAACTATGCACAATCCGTTGATGATGCAAACCAACACAAGCCATAAGAAAACAGAAGATTCACGCTATGCAAAGGCTTCAAGATGAAGGGCTGAATCTCATTTATTCAAGAGATAATGACATGAGAAAGAATATAATCTTTATCCTACAAGATGTATGGATGAACACTATTGCTGCTTATAGTAGCCACT
Lg-07	p007_1695944	44.456	AGATTTTCGTGAAGACCCTTACGGGTAAGACTATTACCCTTGAGGTGGAGAGCTCCGACACCATTGACAATGTCAAGGCGAAAATTCAGGACAAGGAGGGTATTCCACCGGACCAGCAGAGGTTGATCTTTGCAGGGAAGCAGTTGGAGGATGGGAGGACCCTTGCTGACTACAACATTCAGAAGGAGTCCACCCTTCAC
Lg-07	p007_1213968	44.742	ACCAATACTGCACTCTACGATATGAATTTAAGCCAGCTTCAGTTGATAAGACTAAACCAGGATTGCTACGCAAGACCAAAGAGAACAGGGTTTCTGTGGAATTTCAGAACAACCAAATAGGCAAACCCAAGGTGACATTTGAGGGGAATAGTGAGGAATACAAGGAAAATGATGCTGTACTGTTCTTTGATGGTGAGACA
Lg-07	p007_2413658	45.694	AATTGCCTTCTCCAGGATTTATGGTTGAGGTTGTGCTTGTGGATTCTAATGGCAATGTTGTAACTTCCAAACCTGAAACTACTACAAAGAAATCAGATGAGAGCTCAAGTAACAGTTCTGCCAGTCCCGCCCCAGTGGAAAGGAGCACCCCTGCACAAAATGCAGACAAAGAATCAGAGAGTCATGATAAAGATGATGTG
Lg-07	p007_3932425	46.117	TAGTAACTTGATTGCTGACGGATTTCTTGTCGATGAGATGCACAATGAGTATGATGAAGAAATATTTGCTGACATGGATATATGAGTCACTTCTACCTCTATTAGTTAGCATATCAAGGACCCTGATCCTCCCTTGTGTAGTTCTGTAATATAAGATGGTTTCAGATGCGTAGTTCTCTGTAAATTGAAGACCCTGTAAA
Lg-07	p007_3409373	46.273	CACCTCAGAAGCCAGAAAGTGAGACGTTACCTCTGGATTCATAGGGATAGGGACTTAAAAAGTAACTTGTCCAATTATCACTTCAGTGCCCGGAATGTGGCACTACTATTGGCATAAGTGATGGGAAGGGTCACGCAATTTTGTTACCAGATAGTCTCATTAGAATTATGTAAAAAGTAAAGAAGAAAACCATTAACTCG
Lg-07	p007_2837755	46.696	TTCATGCAGAAAGAGATTCAACCAAGTTTGTTGTTTCTCCTATCACTGGTGAGCTAATTCCTATTAGTGAAATGTCAGAACATATGCGAATTTCTCTCATTGATCCCAAGTACAAAGAGCAAAAAGAAAGAATGTTTGCCAAAATTCGAGAGACAACATTGGCCGCTGATGATGAAATTTCAAGAAACATTGTTGGACTT
Lg-07	p007_1488004	46.944	CGGTGCCGAGGCCGAGGACCATGCCGGACTCGACGTACTCGACGGCCTTGTAGGCGGCGATTTTCTTCAAATCGTCCTGTGTGAGGATGACGGAGGGGGAGGAGAGGGGGAGGAGGCCGGCCTCCATGGCGGCTTTCTCGGTGGCGATAAAATGGGGGTAGGGAATGGCCATTTGGGTCCTCGAAAAGGGCGAAAAGGAA
Lg-07	p007_1372178	47.368	ACCCATGTACCTACTGCACCTTCTTTTCTTTGCTTGAGAATTTTGGAATCTTGCTTAAAACAATACTGTGAATTTTTTTATACCGTGTATGAATAATCCCGTGTATCGCACACAGCCGGTCATCAATTTGGTCCTGGTACTTGTCATACAACACAGGAAGAGACAAGCTAAGAAGAACACCAATATAGATCAAAGACAAG
Lg-07	p007_1372321	47.485	TCATACAACACAGGAAGAGACAAGCTAAGAAGAACACCAATATAGATCAAAGACAAGAAGTTTAACAGACTACCAACGTAAGATATTACCCACAATACACCGACGACCTGGAGGCAAAGCAGCAAATTCCTCTCAATTGCTATGTCATGTGCAACAGACAAAGCCCGATTCAACCAAATTTGCAGTGCATCAGCAACCCT
Lg-07	p007_19447	47.692	ATCAGAAACCCTTATGCATTATGGGAATTTACAGCCTTATAACTTAAGAGGAAACTACAAGCTTTTGGGTCGTATGCATTATGATGGGGAGCTTCTGGCTGATGATGCCAGGATCACCATACACAGCAGAATCAAAAGGGTGCCCTTTTGCAGACAAAGCTTGAAATGTAGATTCTCTCCAGCAACTTTCTCGAAGTATA
Lg-07	p007_1268736	48.087	GCCAACAAATTTAAATGTTTGTCCATAACCTTACAAGGCCAGTTTTCGCGGTAGAAGTGGCAGACGACGCGTTCGCTGGCCTTGACGACGGAGAAGAAGTCTTTCTCGGCGTGAATCTCGGAGTATTCGGAGTGGCCGAGGGAGATCCAACGGGAGCGACTCTCCGCCATCTTCTTCATCTGCTGAAGGCGACGCTCGCG
Lg-07	p007_1268245	48.185	ATCTCAAAAACATTACTGTAAAAGAGGGATGATCTCAAGAAGATCTACTAGATCTAGAATCATGATAAATTCTTACAGATAGAGACACACCAAGGCAATCACCGAGACTGGGTTTAGAGTGTAACCCAGTTGCTCAGCAGAGCAGGGTAAACAAAATTAACTCATCAGAAAATGCAGGTTACTCAGAATCTGAGGAATCT
Lg-07	p007_1695875	48.58	AGGTATGCAGATTTTCGTGAAGACCCTTACGGGTAAGACTATTACCCTTGAGGTGGAGAGCTCCGACACCATTGACAATGTCAAGGCGAAAATTCAGGACAAGGAGGGTATTCCACCGGACCAGCAGAGGTTGATCTTT
Lg-07	p007_1695694	48.682	CCAAGATCCAGGACAAGGAGGGAATCCCACCGGACCAGCAGAGGCTCATCTTCGCCGGAAAGCAACTCGAGGACGGTCGTACCCTTGCTGACTATAACATCCAGAAGGAGTCAACTCTTCACCTGGTATTGCGTCTTCGTGG
Lg-07	p007_1695709	48.838	AGGAGGGAATCCCACCGGACCAGCAGAGGCTCATCTTCGCCGGAAAGCAACTCGAGGACGGTCGTACCCTTGCTGACTATAACATCCAGAAGGAGTCAACTCTTCACCTGGTATTGCGTCTTCGTGG
Lg-07	p007_113841	49.015	GATGTGGAGACAAATGAGTGCTTGGAGAATAATGGTGGTTGTTGGCAGGATAAAGAAGCTAACGTCACCGCATGCAAGGATACGTTCCGTGGGAGAGTATGCGAATGCCCCTTGGTGGATGGTGTGCAGTTCAAAGGAGATGGTTATACAACCTGTGCAGCTA
Lg-07	p007_1532734	49.418	TATGCCTCAGTTTCTGATCCCACAGTCTCATTCTTCTCATTCTGAGTTCCAGATGAATTAATATATAAGTAAATAGGTTTGGTAGGGTTATCATAATCCAACCACATAAATTGAGCAACAAGAAGTTCTGTCACAGCTGGTACAATCGGCATACCCAGATAGCATATTCGAGCATCCAAGAGCAAAGAAGGCAGATCTGG
Lg-07	p007_1533194	49.848	CCATCAATCCATCTTTGAGATTTTCCTTTCTGAACTGTTTGGGGATATGGTCGAGGGAGCACTTTGCAGAGGAAGAGTTGAGGCAGCGTGGTGGCACTCTGTGCGAAAAAGGAAAGAGCTTTGTCCCATGGAGGAAGGAAGAATTGTTGATGGAGGGCGCAGAGAGTGATAAGGAGAGAGAAGAGGACATGGGTACACGA
Lg-07	p007_1532090	50.266	AAAGTAATTATAATAAGTATTGAACAAGTCACCCAACAGCCAAGATACAGATTCCATACACTATCCAGAGAAAATTTCCATTTGGCCTCGATAGCTGCTTCACCTTTTATACTAGTCGTCAACTTAAGTTTGAAGGCATTGGATTCCGAGCTGAATTAGTGGCCTTAAGTTTCTGTGATTACCTAAATCCTGAAGGAGCC
Lg-07	p007_4102977	50.973	ATACTACGGAGGACAAGCTCAAGGAGCATTTCGGCAACTACGGCGACGTTTTGAGCACTTCCGTTATGCGCGAGAAGAACACCGGAAAGCCCAGAGGCTTTGGTTTCGTCGTTTTCGCGGATCCTGCCATTCTAGATAGGGTTTTGGAAGACAAACATGTCATTGACGGGAGAACGGTCGATGCCAAAAAGGCCTTCTCA
Lg-07	p007_856276	51.066	AATCCAATTTGTGCACAGCAAATTCAACGTCTTCTTAGAAACACGCCTCCAACAGGCAGCAGCAGCAGAGAGCAGCCAAACATCCTTCCATGCAACCGGCGCCGGATGAATTCTGCTGTTGAGGCGGCGGAGGCTGAGCGTACTGAGGAGGCGCGTACTGTGGAGGGTAGCCCTGTGCCGGATACGCCTGCTGAGGGTAC
Lg-07	p007_301796	52.26	ACCATGTTTGGTATTTTCTTGCCTGTTTGCCAATATATCTTCCAAGTTTACCATCATAATATTCAGGCCACCCATCCTTCAGTAAACGACTCTCAGCAAGTTCAATTGCACGTCTTGCTATCTGTGGTCTCCCCGTTTTGATGCAAGCAGCTGTTACTAGCCACAGGAGCACTGGCCAAGATCCTCCATTATGGTAACTC
Lg-07	p007_19808	52.393	ATCCTCATATAACACCACCTCATCATAGAAAAGTATGGGCTCTTTCGATGCAAGTGCAACTACATCAATTTGATCCTTGCAGTCTTCCCAATGGATATCGCTGGTTTCCTTAGAAATTTCTCTCCCATTCAGATCTTTATCATTCTCAACCGTGCCACTTCCACAATAAGGTGTTGTAAATGTATAGTCATAATCTAGTA
Lg-07	p007_2317529	52.833	AATTCGACCGAAAAACTAACAACCTGTAATCAATAGCTGATGTTTTCGTTGTCCAATTGTGGTCCTGTTCTATAGGAAACGGCTTACTGTTTCATTATTTTCTGGTCATCCTTTGCAAAGGTATCTTTCTACTTAGCACCTGTATCAGATAAATCAATAAATAGATGAATATCTGATAAGAACAGCAGTAGGCCCAGCTG
Lg-07	p007_1174678	54.152	TTCCATGCTTAACATATCTTTTACTCTGTTCCTTCCACCAAAAGAAAAGGAGATAAATATCTATCATATTTCTTAACAACGACAAATTCAAACGCAAACAAGAAGACATACAAATTGATGTAAAAGCGATCGGATAACACAGTAGAGAAGGCCAAGAAGCGAACAAAATTCTTAGCTAACAATTAATCTCGTCTCTTCCA
Lg-07	p007_345663	54.56	TAATTTGCAAGCAGTTCCTACAACACAAAGAAAAGCACCAAACAAAACCACACCCATCACCTTAAGCACCAGCGTGGAACTGGGAAGAAGAGGCCTTGTCTTATCCACTATGATTGCCACCACCCAAGTACCTGACTCTAGGACTCAGCTTCTTAAAAAATATCAGAAGAAATCAGAGGAAAACAAGGAGAAAAACGACA
Lg-07	p007_1216353	54.93	ACCCTTATTCTTTGGAAGATGCTTCTTATCTGACACAAAGATCCCTTGGTATTGCTCACGATAGATGGAGTAATATAGATGATCCAGCAAAGGAAGATCTCGTGCTCAGACGCTTATGGGAGAAATCGAATATGGAGAGCTATGTAGCAGAGATGAGGAAGGAATCAAAGCGCAGAAGATAACTGCATTAGTCGACTCAT
Lg-07	p007_332324	55.025	AAGCCAAGGAAGCGAATGATAGCCGAACATTTGGTCCAGTTCCGATGACAGACATTGTAGGCAGAGTCATATATTGCCTACGAAATGCTGTAGACCATGGTCGTGTACAGAACAGTCATTTCGGCATGCGAAAGGATACACCGGTGCTGGAAGTGGAACTTGATGTTGATGAGATGGCAAAGAGTCACAAAGCCTGAACT
Lg-07	p007_1739794	56.271	CCCTGAGGTTTGATGGTGCCCTGAATGTGGATGTGACTGAATTCCAGACCAACTTGGTCCCCTATCCCAGAATCCATTTCATGCTTTCCTCCTATGCTCCAGTTATCTCTGCTGAGAAGGCTTACCATGAGCAGCTCTCAGTGGCTGAAATTACCAACAGTGCTTTTGAGCCATCATCCATGATGGCCAAGTGTGATCCT
Lg-07	p007_1739869	57.271	ATTTCATGCTTTCCTCCTATGCTCCAGTTATCTCTGCTGAGAAGGCTTACCATGAGCAGCTCTCAGTGGCTGAAATTACCAACAGTGCTTTTGAGCCATCATCCATGATGGCCAAGTGTGATCCTCGCCACGGAAAGTACATGGCCTGTTGCCTGATGTACCGTGGTGATGTTGTACCCAAAGATGTGAATGCTGCTGTT
Lg-07	p007_556318	58.345	CTCCAGTTCCATTTGCTTTGTCAAAGTCGCCTCCTTGAATCATGAAATCCTTGATGACACGATGGAAGGTAGAGCCCTTATAGCCAAAGCCCTTCTCTCCCGTACAAAGGGCACGGAAATTCTCAGCTGTTTGGGGGACATCGTCTCCGTACAGTCCAATCACAACCCGTCCTGCAAGCTTCCCAACTGGATTCCCAATA
Lg-07	p007_1022175	58.933	GCCCAAACCCTCCCATCTTTGCTTTCACCAACGATGACAGTACCCGCATGGCTCTGAATTTGCAATGGGGTGTTGTTCCCCTTCTGGTTGATTTGTCAGATGATGCTGAATCTAACATCTCAAAGTCTGTCCAACTTATGAAATCTAAAGGATTGATCAGCCAAGGAGATGTTGTTCTAGTGGTCTCAGATGTTGCTCCA
Lg-07	p007_1175267	59.525	CGCAAGCCGAGGGGAGACGGTTCAAACGACCTTTGATACCTTTCACGGAAATGATGTAGAGATTCTTCGCCCCCGTGTTGTCGGCGCAGTTCACCGTAGCCGCCACCGGGAGACCCAGCGACATGCGGAACTTGTTCCCCGCCGATCCACCGCGTCCTCGCTTCGACATATTTCTCTCCCTATCTCAGTCTTCTCACCCT
Lg-07	p007_1740394	59.84	AGGGCGGAGATGACGAAGAGGAATACTAGAATCTTCTATTTCAGATTCTTGTGGCCCGTTATCTGTTGTTGTGTTTTGTGGTGTTCAGATGCCTAGTGCCGTTGCGGGTTGTTAATGTCGATGCATTTGCTTTTATGCTTCGCTGATTATCTTACAGATCTCTAAACTTTAAATGGCAATATAATTTGGATGCA
Lg-07	p007_1831845	60.627	TATACCTGATAATGATACATATCAAGAGAAGTTATATGAAGGAGCAGGCAAAAAGGGAAAAGGTGCAACAGAGGCATACGCTACCGGGGGACGCACTTGAGTCTGATAGGGACGCTTGGCCTTGATATTCTGATTACCATTTTTATCATCCAACTCTAAAGTTTCCACAGAGGATGCAGATTTCACAAAACCCTCTGCGT
Lg-07	p007_2817485	61.086	ATGATTCAATTGGACTTGGAGAGGATGGACCAACTCATCAGCCAATAGAGCACTTGGCAAGCTTCAGGGCAATGCCAAATGTTTTGATGCTTCGTCCGGCGGATGGTAATGAAACTGCTGGATCATACAAAGTTGCTGTGGCTAACAGGAAGAGACCCTCAATTCTTGCACTTTCTAGGCAAAAGTTGGCCCAACTTCCT
Lg-07	p007_2150813	61.405	TCACATACACCTCTTCATCAAGTCCATAGTTGCGTTGTTTGTAATCATCAAGCAATGATGTAGGGGTCATACCTCTCCTCTTCAATTCCTTCATAAATAATGACTCTGGAGGCTCTTCACCATTGTTTTGGTTCTTGGGCTCTTGAGAACCACAGCAGACCCTGAAAGTGGAAGACCTGGAAGCAGTTGAAGTTTGCAAC
Lg-07	p007_734288	62.44	GCATAGACGACAGCGAGCATAGCACGTACGCCCTGAATTGGGCTCTGGATCACTTCTTCCCGAGCCCAATCTTCAAGCTCGTTCTCGTTCACTCCAGGCCCACCGCTACTTCTGCTGTGGGCCTCGCAGGCCCTGTCTATGCAGGAGCTGCTGAGATCTTGCCTATTGTAGACTCCGATTTGAGAAAGATTGCCGCCAGA
Lg-07	p007_1739971	62.658	CCATGATGGCCAAGTGTGATCCTCGCCACGGAAAGTACATGGCCTGTTGCCTGATGTACCGTGGTGATGTTGTACCCAAAGATGTGAATGCTGCTGTTGCAACCATCAAGACCAAGAGGACCATTCAGTTTGTGGATTGGTGCCCTACTGGTTTCAAGTGTGGTATTAACTACCAGCCACCTACTGTTGTTCCCGGAGGT
Lg-07	p007_802699	63.142	CACCAGCCAGTATGTGCTCTTTAGCCTGCAATACTGCCCTCTTATATTCCTCATTTGTCATGTTTGACATCTCCAGTTTGGAACCAAAGAGACGAGTGTATAACTTTATTGAACCTGCAGGCATCCTTGGGGTAATTATATCATGCACCCTAGATACTAGAGTGTCTAGCCTGTCCATTCCATCATTGAGGGCCTCCTCA
Lg-07	p007_3049559	63.931	TTCCAAGTGAATGCTTAATGTTAAAGAATATGTTTGATCCCAAAGATGAGACTGAACCAGATTTTGATTTGGATATTAAAGAAGACGTTGAAGCAGAATGCTCTAAGTTTGGGACGTTAAAACACATATATGTTGATAAGAATAGTGCTGGTTTCGTCTACTTACGATTTGAAGATACCCAATCTGCGATAAGTTCACAG
Lg-07	p007_2347666	65.13	TGGCTAAGAATTTTAGATAAAAATCTCAAAACAGAAGTCATACGTACGGAGTTCATAAAGAACTTTCTTTTTTTTCATCTTTCACACGCGAGTCACCTCTGAAAAAACAACAAAGACCATCAAAGAGCGTGAAAGTGGAGGAGAGAGAGCATAACTCACCAGCAGCTACGCCAAATTCACAACATAACCACCTTAGATGA
Lg-07	p007_3324674	66.189	TTGATGTATCCAACATAAGCCCACGGAATGTGAATCTAGGTTTATCTCGGATGGACCAAGGTGCCTTGTATATTTGTACTGTTTTAGTTGTATAATCAAAAGAACACAACTGGCTGAGTGTCTCTAATCCACGCAATGCACCAAAAACAGTATTTGCCTCAATTGTGACTAGCCCAGGTCCAGAATACCCCTGGGCTCTT
Lg-07	p007_614358	66.709	TATCATTATAATTACCTCAAGCAGAAACATAAGATAGTAAATAGGTTCAACTACAAATACCTTTGTCAAGAATCCGTGGCCAAATACCATTTTAGGAAGGCTTAGTCCAGCAGACATTAGCATAGCTGGCCAATAAACAGCATGGAAGCGTAGAATATCCTTACCAATCAAGTGCAGTGAAGCGGGCCAACCTGAAGAAA
Lg-07	p007_2672130	67.596	AATGTTACAGCGGCATCCATACCTTTGGCAAGTCTCCGAATTAAGGGATTGTGGCTGTATTTTAAATGTATTTGCTGTCTGTAGTTTTTTTGTTCCCACAAGTAGCCTTAGCGAAGAATGTAACTTAAGTCCGTTTTAAATTTTCAGACTACAGGGATTCTTTCCGTTTTCATTTTTTAGGGTGCCCTTTATTTCAAATT
Lg-07	p007_457151	69.976	ATGGATGTCATTTATGGATCCCTTCAAGATGTTCATGAATGTCACCGTAACAATCGTCCTTGATGTTTTCTTCTTGTTTGTTTGCATGCTTGGTGATCTGTATGAATCAAGTAAGTAATTTAAGGAGAATTTATAACTGTTTTCTTATGTCTATTTCTGATATGTGTAATTGAATTAATGTAAACTGCACGTGTTTTCAT
Lg-07	p007_456545	71.14	ACGGTGTAAATGTTGTAGTTGCTATCAACAAGTTTTCAACTGACACTGAAGCTGAGGTAAATGCGGTTCGAAATGCTGCTTTAGCTGCTGGGGCTTATGACGCTGTAATTTGTACCCATCATGCACATGGTGGCAAAGGAGCCGTTGACCTGGGCATTGCAGTTCAAAAAGCTTGTGAGAATGTGGCACAGCCATTGAAG
Lg-07	p007_2485236	75.547	CTAACTTCACGTTCTTTTTGGTCATGAAGTACAGGGAAGCTCCAAAGCTACCGGCCAAGAGGAGTCCAGGAACATCAGCCCCAGCATAAACTGCGGCGGGTGCAGAAGCCCCATTAAGATAGGTTAAACCCATCAATGCACCATACACTCCAGCTTGTAAACCAAAATCACTGATGGAAGGTGTCTCAACTGACACAGGT
Lg-07	p007_2874833	77.68	GCAAAGAAAAGCCTATTGATAAAAGAACTGCAACTGTAAAAAAAGCAAAACTGTTATAGGAGTTCAAATTCAAGAGAAAAAAAATCACACAACTTGGTAGTTTTCCGTTATCAACTGTGTTCTCTGAGCAAATTTGGGAGGATTACCACCCTTTAATGGTATGATGTTAGTAACCTTCAGGTCACTAAAAGTATCAGTTG
Lg-07	p007_1673424	78.486	AGCGACCAAGACACCTCGTTTTCGTGGCTAATAAGGTTGCCTCTGCCCCCGTGACTGCACCCAGTGTCGGCGTCCGGTTTCGCCTCGACAATTTGGGGCCGCAACCGGGTTCGAGGAAGAAGGCAAAGAGAAAGGGAAGAGGAATATCGGCGGGGCAAGGAGCAAGTTGCGGTTTTGGAATGAGGGGTCAGAAATCTCGA
Lg-07	p007_1529251	80.635	CAGAGACCTTCAGTTAGGTTCTGTGATCCACGCTATATAATACAGCTCTCTGCTTACAAGCAAAACAACCAGTCATTGCTGTTTTGCCATACCATTCAGATCCCTTTCTCTCTTTACTTTACAACCTAATTCTTTCTTCACTTTCCCGCGGCATTTGAAATTCCCAGATTCAGAGTAATGGCGCAAAATTGGGTGCACAT
Lg-07	p007_1529247	82.291	GAGACAGAGACCTTCAGTTAGGTTCTGTGATCCACGCTATATAATACAGCTCTCTGCTTACAAGCAAAACAACCAGTCATTGCTGTTTTGCCATACCATTCAGATCCCTTTCTCTCTTTACTTTACAACCTAATTCTTTCTTCACTTTCCCGCGGCATTTGAAATTCCCAGATTCAGAGTAATGGCGCAAAATTGGGTGC
Lg-07	p007_521381	84.966	ACAACCCCAAGTCATGTAACTTGACTATCACTCATTATTTTTTTGTCTCTCACAAACAAGACTGAACTTAGTTTAGCATTGTATCATTGCACAAGTCTTGCTTGACCCCGATATTTCAACTATAATAAGCTTAAAAACCTATTTAACCGCCCCACACCGAAATGAAAATTCTTGCTGTTCAATTGTTCATGAAGCTAGTG
Lg-08	pXXX_11741285	0	CTCATTACCTCTGAGGGTGAGGGCGAGGCCTCGTAGTAAAAAAAAGACATAAGGAAAGAAACATTCATAATTATTCTCCTAACTACATAAAATCAAAGCCTCAGAAGCCATACATAATACTTGGATTCATCGGCCTCACACAATGAACCCCTTCACGGCTTACGCAGGCTCACCAACTTGACATCATCCACCACGGGCCC
Lg-08	p001_1857592	0.697	GCAAAGAAGAGAGGGAAGCTCAATGGGCGGCGGCACAGAGGACACTTCATGGTCTTCAGCCGCCGGAAACTTCCAACCTTTTCAATGACAAGAATAGCTATAGGGAGCTTTCAGAGATTGCAGAACAAGCCAAGAGACGTGCTGAAGTTGCAAGGCTTAGGGAGCTTCATACTCTAAAGGGACACGTTGAGTCAGTGGTG
Lg-08	p001_998759	2.628	TAGAATCGCGTGTTCCCTAAACCCATTGAGAAAGGAGACCTGCATTCTGAGAGTGAAGGTGAGAGAGAAGGAAGGGGATTCGGAGAGCGAGAGAGAAGAGAGGTTCGAAGTGCGACATAGTTGGTGGATGCGAAGGCATGGTAAGATCTGCAACTAATTGATCGGAACAGTGATCTCGCTCGCATCACTTTCTCCATCTT
Lg-08	p008_693721	4.732	GTTGTGAATGTTACGTGCTTTATGGAAAGTTGAGGAGCTTTCATTATAGCCATGCACTCGCAGAACTCCCTTGTAGAAGCATCAAAAGGAAATCCTTTAGCGAAAATATAAATCAACAATGATAATATAAAATGAGATATAACTGTTTAGGTGCCTTTTATTTTGTTTGGATGTGAAGAAGTTTTAGATATATTATCTAT
Lg-08	p008_2728444	5.157	CTTACGTTTGATGTTACCGAGCCTCAATGGGAAGATGCTTCGGCACATTTTAACTTGCTGAAGTTTCCTTCTTACGAGATTGATTGGGATTCTCTCTGAATATTTGTGTTTGTGTAGTGGGTAGTTAATAATAATTTAGTGTAGGGGTAGGGGTTGGTGCTGCAATTGAGTTTTTGAAGATTGCAGTGCTACTGGTAGGA
Lg-08	p008_2728220	5.715	CCGCGGTGGACGCGAAGCTCGACGCTATTTGTGAAAGCCTGGCTGAAATGCAGAAGCAAGGGAAGCCGGAGAAGAGCGCCAGGTCAACCAAGAAGTCAAATCTGGCTCCAAAGGAGGCTCACAACCCAAACCTGTCTTGCAAGCCTGAACCTGAACCTGAACCTTCTTTGTCTCCTGTGATGACTGAGAGTGAGGGTTCT
Lg-08	p001_565609	6.667	CTTCAGCTTCCGCTGCGTCTCTCTTCCTTCCTTCTTCGTTCAAACTCAACCCTCCAACGCCCAAATCCGTTACGCTCCGTTTCCATCACCTCAATCGCCGTTGCAACAGCTTCGGAGTCGCCGCGTCGGTTTCCGTCTCTAAACCGCTCGTGCGAACCAGCCCTGACGATCTTGTTACTTCCATTCTCTCAAAGGTGGTG
Lg-08	p001_2051392	8.87	TTCTCTACGACCTCGTATGCGCCGGCAGCGTCAACCCCGACCACTTCGACTACCGTCGCTACACCGCCCTCGACGCCTACGTCGACGACCTCCTCAACATCCTCCACGCCCTCCGCGTCCCCCGCTGCGCCTACGTCGGCCACTCCATCTCCGCCATGATCGGCATGCTCGCCTCCATCCGCCGCCCTGAACTCTTCTCC
Lg-08	p001_1643868	9.1	CACCCTTAGTCCTAATTTGCCCGGAGCTAATGGCTTTACAATGATTAGTATTCATATCTTTTCCACTGAAACAAGTTACGTGTTTGGATTACTGTTCCAAGCCTTCCAAAATTACTTTCAACCCAAAAGTAAAAAGAGGATGCTTCTCTTAACGCACTTTCAATGTACGTTCAACAGATGCAAACAGTAATCCAAACATA
Lg-08	p008_764567	9.803	ATGTTAACCAACATTATGTACAAGGTGTATAATATCCCAATCTCCAGCTTTTGAAGCGTGTTGCCTGCTACTTGAAATTTCTTCATTTATTTCAATCAACCGGTCACTGCTTATTCTACTGTCAAAGACCCAATGTTAGCGATCTCCAACATGTCACTTCACAATTTAATTAACTTATCAAGTGGAAGGTGAGTTTTGGG
Lg-08	p001_3321092	10.539	GAACAAGAGATAGTAGAAAGAATTGGGATCTCCCCTGAAAGATATCATGAAGTAATGAAGGCATCAAAACCCATTCTATCCCTTCATTCAAGACATATAATCACACAAGAGGAGTTTATTAATGGGATTACTGATGTTGATGGTGTTAATGGTGATAATAGGAGGCAACTTGCTGTTCTAAGACTTGCTCTTGATGATGT
Lg-08	p001_2984445	10.919	ATATCAACAAGGGGTCCGGCCCTTGACATAGAACCCGTATCAACCATCATCCCTGTGATTGTCTTGTATTCACGAATCGGCCAATAGGGAAAACTCCGAACTGCCTGTAAACTCCTCCCAATCCCGTTGATTTTCACTCTGTTGGCGAAGATTCCAGCTTGAACAACCAAAGACCTTACACAACTGCCGTATACCATCTA
Lg-08	p001_2495746	11.212	AAAATTAGTACAGTAATGGACAGGAGGTGGAGAGAAAAATTACACCAACACAAGATCCCCTTCTGCTGCTTCTTGTTCCTGTTGTTCTGGCAGCCGTCCTACTCGATATGGGAGAAGTATTCGCCTGATTTCTTCTGCACCAAGTGTCTCATACTCTAATAATGCATTCGCCAGCACATGCAATGCCTTCTCATGCTTCT
Lg-08	p001_640129	11.276	AAATGTAACAGTGCGGTTTGGCAGGCGCTGAGGAATGTCAGGGCTTCTCCTAATGGACCATGGGAAGATTGCATTGATAAGTATCCTGTGGAAATATAGTGTTCAGTTCAGTTCAGATCACAATTGAATTCAGGGTACCCTTCATTAGTTTTCAGATATCCATTGTCCCACACACTCACCTTTTGTCTCTCTCTCTGTTG
Lg-08	p001_1600608	11.49	GGGCTCGTCAGGTGTGAAAAAGGACATCTTCAAGCAGAAAGCCCCACAGTCTGATGCATCAAGTAGTGGCTGCTGCTCATGGTGATTTTCATGTTTACGCAGGGCTTTCACCTTCTACTTCTCGGTATTATCTGGATTCCTGGTGCAGTTAAATTTCATTACATGTACCAAAAAATATTTTTATTATAGCCTGTATATCT
Lg-08	p001_1600450	11.695	GAAAGTGAAAGGGTTGTCACCAAAAAGGAAGGGATAGACTTTGCAAGGGAATATGGATGTCTGTTTACTGAATGCAGTGCAAAAACCAGAGTCAATGTTGTGCAGTGTTTTGATGAGCTTGTGATGAAGATTTTGGAGACACCAAGCCTCTTGGCTGAGGGCTCGTCAGGTGTGAAAAAGGACATCTTCAAGCAGAAAGC
Lg-08	p001_2496050	12.068	GGCCCAATTGCATCACTCATCCCACAATTTGATACCATGTATTGGGCAAGCTCGGTAGCAGTTTGGAGATCACTACTTGCTCCAGTTGTGACATAATCCCGACCAAATATAAGCTCTTCTGCAACTCTTCCTCCCATACAAACATCAAGGCGAGCTAACAACTGTTTCTTGCTTATTGATGTCTCATCACTTGAGGGAAG
Lg-08	p001_2912013	12.173	CTAAAAATGATTTAGATTTAAAAGAACCCTTCTTCTAGCAATTTGCTTAATCAAAGCTTGATGAACGGCTCCACCTGCCTCTCAAGTAGTCCTCCAATGAGACGTTTTGCTCCACACTGCACATGGAGAGCGAGTCATCCTCCACATCAAGCAGTGCAAGGTTGAGATGTGACTGCAGATTGGAAGGTGGACAAGCTTCA
Lg-08	p001_2495490	12.371	GTCCAATTCCTACATATTACAAAGTTCTCACCAAAAAATATTGCCCTCGGGCCTCAGCAAGGGCGATCGTATTCTAATAGCTGACCTTTGCCATTGTAAGCAGGAATAGTCGCTTCGCAGACATCCAACGCTGTGTATCTTTTTTCCTATATGCAGCTTACGACAAGAATGTCACGCACAAAGGAGGGGAACTGCAGAAA
Lg-08	p001_2983401	12.557	ATCAATTATCATCAGAACACGACTCAAAAATCCCAATACGACTTGCATAAGAAAACTAATGAATAAACAAATCGCCTGTTGACGCACATTGAGCCATCATTCATGTGGCCTCAGTTCATTCAACTTCGACGCGAATATAACTAACACATGCATTTGTGCTTTCACGTCGTCTACTCATGCTGAGCACTAGCTGATTCTGC
Lg-08	p001_2495561	12.655	TTCTAATAGCTGACCTTTGCCATTGTAAGCAGGAATAGTCGCTTCGCAGACATCCAACGCTGTGTATCTTTTTTCCTATATGCAGCTTACGACAAGAATGTCACGCACAAAGGAGGGGAACTGCAGAAACTAGATTAAGAAAAATACTTGTAGGGCTTCTAGGTATACTGTACAGAGCTTCCCCTAAAATTAGTACAGTA
Lg-08	p001_2983305	12.815	AAAAATGCACATTGCATTTATTATATCAAAACAAAAATACCAACTTGATGCCTCTACAAACAGGAAGACTTGAAATATATACGGAGACACGCTGAAATCAATTATCATCAGAACACGACTCAAAAATCCCAATACGACTTGCATAAGAAAACTAATGAATAAACAAATCGCCTGTTGACGCACATTGAGCCATCATTCAT
Lg-08	p001_2984149	13.036	TCTGTTGATATGTTTCACTTATAGCCAATTTGGCATCTGTCAAAAATTTTGGATGCTTCATGAGATTATCAAAGAGATGCTCCTTTAAATACTCGGCAGCACGAGAACCACCATGACCATCAAATATTCCAAATAAGCATATTGATTGGCCGCCAATCTTTGATGTCTTAATATCATAAAAATCCTCCATTGTCACTCTC
Lg-08	p001_1114958	13.522	CAAAATTAATCATTTTAAAAAAAAGTCCTCCACTTCCCTTTTTTTTATTCTTTTTTTATTCCACCCTCTACGTTGACTCGAACACCAAACCCATCACCCCGGCTGCGTTCTCCTGCATCGCGGCCTGAACCGCGTGCCTGTGCTCCCCTTCGTACGTCACTATCAGCATCGCCGGATCGTCTGGTGCCCGCTCCACGTGT
Lg-08	p001_1987133	13.678	CCAACAACATGTCACGCAGCGTTGTTGGTACTTTCCTCGGCGTTGGAACAACCCGATCCATCTCGGTTGAAGCGCTTCAACCGAGCGACACTTTCCCGCGGCGCCACAACTCTGCCACCCCAGAGGAGCAGAGCAAGATGGCACAGTCGTGTGGCTTTGATGGCCTTGACTCCCTCGTCGACGCGACCGTGCCGAAATCG
Lg-08	p001_1614277	14.018	GTTTCCTTTTCATTTTCTTCTTAGTCAACTCCACAGTTCGATCTTCTGGTCTCCCTTCCAAAACATCACTTTTCCGATTCTTGCTCTGCTCCAACTTTACCTCTTCAGCATGTAATTTCTTTTTTTTCTTGATTTGTAAGTCCAGGGAACCACCGAGTCCTCCATTTTCACCATCCACGTCATTGCATAACTTTTTTTCT
Lg-08	p001_2051206	14.519	CACTCGTGTTTGCCGTGTCTCTGATTAGATTAGATTCCCCGAGCATGGGCACTTCCATTCTCGACGCCCTGAACGTCCGCGTGGAGGGCACCGGCGACAGGTACCTGGTCCTGGCGCACGGCTTCGGCACGGATCAGTCCGCGTGGCAGCGCGTGCTCCCGTACTTCACCCGCCACTACAGCGTCATTCTCTACGACCTC
Lg-08	p001_3481141	15.442	AGCTCTCAAGCCTGATTATGAGGAAGCTCAACATGATAGGAAAACTGCATTGCATCTTGTAAAGAAGAGAAAGCAACTTCATTCATCAGGCATGAGTGCCGGTCAAAATCGTTATGTGGTGGGTGAAAAGGATGAAAGCTAGTGAATTTGGATAAATTTTTTTATAAGCACTTAAAAGACAAGAAAATAAGAAGGAAAAT
Lg-08	pXXX_9561519	16.555	TGCTCACGTGTTTAGTCCAGTTGGCGTCATACTGAACTGACATGTAGCTCCCTGCACTCTGCTGAGGATTTATCCCAACACCATCGTTAGTGATGATGGCGCTGGTCTGGGGAGGCACTTTGAATTCTTCGGCTGCAAATTTGAGAACGGCTGTGAAAGGTGCTGCCTCTGGAACGCTGAATACTTTGAAGGGAAGCTTT
Lg-08	p001_3661012	17.216	TTGGGAGATACTCTTTGTTATCCCCTCTCTCCAGCATAAGATTCTCTGCCTTCTTAACAACATTAAGCACATATGGCTGTAGTTCTTCCGTTCTGTATGCACCAACTCCAAGATTGAGCTTGGCATCACTTGTGTCCGCTTTAAATGCCTCGGAAACTCCAAGAATTGGATCAGGAGGAGCCATAGGTATGCCCTCGAAT
Lg-08	p001_3482644	17.514	CACCGAGAACTTCCACTCCAACTTTCTTGCAAAAGTTCACTTCTTTTCTCACATCAATAAGAGAGACTTGTTGAGGAGTAGTAACTATGATTGCACCATCTACTCCAGTGGCATCAAGGCATTGAACAATGGAAATGTGTTCATCCGAGGTTCCTGGTGGAGCATCAACAATTAGAAAATCAAGTTCACCCCAGTAGACA
Lg-08	p001_1988765	17.774	CATGGCCCAACTTTTCTGATATTCACCCTTTTGCACCAATTGACCAGGCTCAAGGTTATCAGGAAATGTTCAACAATTTGGGGGAACTTTTGTGTACCATCACTGGGTTTGACTCCTTCTCTTTGCAACCAAATGCTGGTGCTGCTGGAGAATATGCTGGACTGATGGTTATTCGTGCATATCACTTGGCAAGAGGAGAT
Lg-08	p001_196421	17.815	TTTTCCAGGTGGAGTACGCGATGGAGGCCGTGAAACAGGGCTCTGCGGCGATTGGGCTCCGATCCAAGACCCACGTGGTCCTGGCCTGCGTCAACAAGACCAACTCCGAGCTCTCATCGCACCAGAAGAAGATCTTCAAGGTCGACAACCACATCGGCGTCGCCATCGCCGGCCTCACCGCCGACGGCCGCGTCCTCTCC
Lg-08	p008_2001391	18.049	TCAAGTCATGGGGTTCTTGCTTGCCAAATGTTGGAAACACGACACCTGGTGAGCGACTTAGTGAGGTGACAGTGATGCTGAGAGCAAAGTTCAGGAACTACGTGCAAGCTATTGTGGAGAAACTTGCGGAGAATACAAAGCTACAGAATACCACAAAATTAAAAAAGATTCTTCAAGATTCAAAGGAATCTGTGGTGGAG
Lg-08	p001_626679	18.085	CATTTTATCATGGTGAATTTAAACATCAGCTCCAAGGCTCCGAATATAAATAATGTCTTCAGGATTAAACAGAAAAAACATCTTGCCATATAAAAAAATCGAAGAGACTCCACATTTGAGCAACTAACTGTTAGGATATACTTCATGGTGCAATCCTAAGCGGGTCACGAGGATAAAGTGAAGTTTTGCGAATGTTATTT
Lg-08	p008_2555466	18.192	TTCGAAATCCGAGGAATGTCTTCTGAGGATTTTGGGAGTTGCGAACAGCCTGGTCTGATCCAACGCGCCGCCAGCAGCAGCACCTGATCTCTGTTGGTCGGCGGCATCGGAGACAGCGGTGTTCAGATCCAAGGTTATTTCGGACATGCTGGTGGTTCTCTTCATCGGAGGACGAGGTCTTTTCCCGAGCAACATCTTGG
Lg-08	p008_2555576	18.277	AGACAGCGGTGTTCAGATCCAAGGTTATTTCGGACATGCTGGTGGTTCTCTTCATCGGAGGACGAGGTCTTTTCCCGAGCAACATCTTGGTGTTACTTGTGCTGATTTTGCTATTGGTGTGAGGAAGAGAGAGAAGAGTGTGTGTGAGGGAGGGAGGAGAGTGCAGGTGGGTGAAGGTGAAAACAGTGGTGCTTGGTGGA
Lg-08	p001_1570687	18.393	ATTGCCATTGAGCAATTAACATGGGAGAATAGTGCCTTACATCCTTTCGAGGAATTCCTTCTTTCATAGCATAACTTTGTAGAGGATAGAGCACTGAAAGATGAGAGTTCTTCTCATCTACCCTCTTTGACACTGGAAACTTGGAATCATCACCCTCCAACACATTGCCATAACTCATGACAACGGACAAGTGAAGACGT
Lg-08	p008_2046574	18.632	ATCAAACGGGTGACCAAACAACTCTGGTTTATAATTCAAGGTTTGGGGCAAGCCTTGCTTCCTGGGATTCAAAACTGCATGGTTCTAACAATATGAACAATGGGAATGAATTACGGAGAGATGTGAATCATGTGGTTGGACTTGGACCAACTTTGAATGATAAAGTTGATGAAAATCAAGGAACTGATGATGATGACATT
Lg-08	p001_2051719	19.018	GTTTCGCGCCGCTGGCGGTGGGAGCGGATGTTCCCACAGCGGTTCGAGAGTTTTCTCGGACGCTGTTCAACATGCGACCCGACATCTCGCTGTTCGTGGCGCGGACGGTCTTCAACAGCGACCTGCGGGGGATTCTGGGACTCGTCAACGTCCCCTGTTGTATTATGCAAACTGCGCGCGATATGTCCGTCCCCGCCACC
Lg-08	p001_1643844	19.119	CAGTAATTGATTAAACAGGGGATGCACCCTTAGTCCTAATTTGCCCGGAGCTAATGGCTTTACAATGATTAGTATTCATATCTTTTCCACTGAAACAAGTTACGTGTTTGGATTACTGTTCCAAGCCTTCCAAAATTACTTTCAACCCAAAAGTAAAAAGAGGATGCTTCTCTTAACGCACTTTCAATGTACGTTCAACA
Lg-08	p008_231309	19.481	GTATTTACCATGACTAAATGAGCTTTCAGACTCGACCACAGGGAGGCTGTCATTAACAAACTCTCCAACAACAGGTAAGGCGTTCGCCTGGTCCAGATTCAGCGTCATCTTCTCTAGCCCTGGTTTCTGGTGCTTCTTCCTCTTCCTTGCATTAACACCAGTATGGTACTCCCCAATGCTAACAACACTAAGTGTACAAT
Lg-08	p001_1644020	20.138	CGCACTTTCAATGTACGTTCAACAGATGCAAACAGTAATCCAAACATAGCTTTAACATGCCTCTGGGGTTTCATTGCTAACTGCAGCAGAATGCCCTTTAGCAATATGGTTTGAGAGCTTCTCATCAGATCCCCAAAATGCCGCACACTTCAAATCATCCTGAACCATTAGTCTGGAGAACTCCTCATGGTTATAATTCA
Lg-08	p008_997856	20.163	GTCACAGGGTGGAAGGGCAAAAATAATCTCAGTTCACTTTTGACTTTTGAGAGTAACTTAGAAACAAGCTGTTATAGGTACATCTTTTTGGCGGGTAAATGCCACCTCAAAACTTGTCACAACGAGCAATTTTGTGTAAAGGAAGACACTTTTTTCCAAGTGATTACAAGTAGCAGTTTTCACATCATTTGACATACCAA
Lg-08	p008_1608442	20.685	TTCTCTTTCATATCTTTCACCTTCTTGTGCACCATATTATCTCTTTCCAACAACTGTTTCAGCCCTTTCTCTATCTCCTCTGCCATTACAAGATCACTACCTGTCCTATAATCCAGTTTCAGCTCCACTGCTAATCCAAATTCCCTCACCATCCTAAAAGCATTAAGCTGTTGTTCTGCATAGATAGGCCATGTCAATAT
Lg-08	p008_769705	21.241	AGGTAATTTTAGCTGATGGACAGTTGACAAAGGCACGGGTGGAGCAGCTTAGTAACCTCCAAAAGCAAGTAGGCTTACCTCAAGAATATGCTCAGAAAATAATCAAGAGTATAACCACTACAAAAATGTCAGCTGCCATTGAAACTGCTGTAACTCAGGGGAGGCTCAACATGAAGCAGATAAGGGAACTTAAGGAAGCC
Lg-08	p008_3770730	21.492	AAGGCTTGCTAGCTCACACTCCCGTTTATAGCATTTTATCAAAATGTTGACAGGCAGAATCATCTATAATGGAACCGAAGAATGATGAATATTATAATTCGGTAATTTAGGTAACAGTGCCAATGTCTTTCTGCTGATTGAAATCTTGGAAAAAGGACTTTCCAGCTTCATATGTAGACCAGCAAATAGCAGCTGCAGGA
Lg-08	p008_3000515	21.761	TTTGTCTTCTTTGGAGTCAAGAGCTGAAAAACTTGAAGCGGCCACATCTAAAATTTTTGGGGGTGACAAATCGAGGGTTCGTAAGTTGGAGGAGCTACAAGAGACTATAAGAGTCACTGAAGATGCCAAGAATGTTGCAATTAGAGAATATGAGCGGATAAAGGAAAACAATAGGAGTGAACTTGAAAGGCTTGATAAAG
Lg-08	p008_1912828	22.239	ATGTGTGTGCAGTTCCAGTGGAAAGTCTTATAGCTTCACCAGAGAAAACGGCTAAGATGGCCAAGGCCAAGGAAGATTAGAGTTGGTTGGAAAAACTGTCATATGGAATTGTTTTTATTTATGCAGGTTCTATTTACGTAACATGTTCTTAATTCACAAACGATTCTGTCATTTGGATATTACATCACCTGCAAAAGTTG
Lg-08	p001_1644100	22.462	CTGCAGCAGAATGCCCTTTAGCAATATGGTTTGAGAGCTTCTCATCAGATCCCCAAAATGCCGCACACTTCAAATCATCCTGAACCATTAGTCTGGAGAACTCCTCATGGTTATAATTCATTATGCTTTTTCCACCTAGTTCTCTTGGAAGATTCTCCTCATCAAAATAGGACTTCATGAGCTCCACACTATCTTTATTT
Lg-08	p008_427109	22.718	GGCGTAACAGATTCGAACCGTGAAGAGGCAACTGGCTGTAACAGGGGGGTCACCATGCGGAATCGTTGCAGAACAGCATTTTTTATGACACTCCCATGTGACAAAAATGATCGCAATCCTCCTTGCATTTTAGCTGTCAGAGAGTAAAGTGAGGGCTGTGAAAGAGAGAGTGAGTGAGAATAGTGTGAGAGAGCGGCGTG
Lg-08	p008_1912889	23.074	CAAGGCCAAGGAAGATTAGAGTTGGTTGGAAAAACTGTCATATGGAATTGTTTTTATTTATGCAGGTTCTATTTACGTAACATGTTCTTAATTCACAAACGATTCTGTCATTTGGATATTACATCACCTGCAAAAGTTGTGTTGCTACCTTGTGATATATATAACATTGGATTGGTCATATAGCTTGACATCTGTTATCA
Lg-08	p008_2855116	23.613	GAATCGCGTGCTAGTCCACCGAGAGATGAAAGTAAGAGAACTTCTGCATCCAGTAATCTAGCTAAACTTAAAGATATGTATGGTGATTTAGGAGATAATAAAGGAGATGCCAACATGGAAAGAAATCCTAGAAAGGATAGTAGTGGAGGCGAAGAGGTTATTAGACTTGGCGGGTCTACTTGGAAGTATTGAAAGTTATC
Lg-08	p008_2049917	24.558	TCAACAGCTCCTCCAACATAAGTATGAGGTGTTAACTTCAACAGATTCATCTTTGCTTCTTCTGGAATATCTAAGCCTTGAATGAAGTCTCTTATGCTCTCTTTGTTAACTGCTCTCCCTCTGGTTAGTTCTTTTAACTTCTCATAAGGCTCAGGAACACCATATCTTCGCATAACAGTCTGTATTGGTTCAGCAAGTAC
Lg-08	p001_3676310	26.332	TGCCACTGTTTCTGTATAAAAAAAGAACATAAACACCTAAAACGGGGGAAAATCCATTTACAAAGTACGACCAAAATGTATTTACATCTACCATAACCTCGTGCATTAATCTTCTACAGTCTGGATCTCACCCATCATGATCCGGTTACTCACAACGTTAAATCCCAAAACTGAAGGGCTGACCTTTTTCCCCTTTTTAC
Lg-08	p008_769381	27.324	TAGAATGGGATTCAATTCAGACACTCAAGAAAATAAGACCGAACAGAGAACTTACAGAAAAGTTGGGAAAGCCTGGTCAGACAGAAATTACTCTTAAAGACGATCTTCCTGAAAGGGATAGGACTGATCTTTACAAGACATACTTGCTTTTCTGTCTAACTGGTGAAGTGACAAGGGTTCCATTTGGTGCCCAGATCACT
Lg-08	p008_770459	27.816	TATTTGCCATTTTGTTTAATGGTAGCAGAAAAAGAATATCACGATGTATAATCCCTGGATTAGAGATGAGTGCAGTGTTAAAATCTTAGGTAATATTTGTATGAGACAGTGGAATTTGATCAAATGCTATTTTGTATGAATGAAAATAAGTTCTTAGAATCATGGACGAGTTTTTTCACGGAACATTTGAAGATATCTAG
Lg-08	p001_2959409	27.875	TTGAGAGAATGGGGGAACTGGAAAAACTAGAGTGAAACATTACTTTTCGGCAGTCATATATCAGTTTGGTGATTTCGATGATTTGCTCATGCACTTGGCATAATTCATGTATTTCAATTGCGTACAGAAATTTGAAAATGTTTTCCCTTGGGCCATGTATTCAGTACCCTTAACCAGGCTTCTTATTCGGCTTATGTTTA
Lg-08	p001_3203580	28.665	TTTTAACTGCTTGCCAAGAAGAAATATGGTTTCCTGACACTCAGCTAGCTTTTCAGCCGCAGCTGCCAAGTCCCTCTCCTGCTTAGGCTTAATGTCATTATTAGCAGCCGAGCTCTCATGCCTTTGTAGTTGTTCTTCTAGCTCCCTGTACTTAGCCAAAGCTGCTTCATGAGCCCTCTTTTCATCTTCAAGTTCATTCT
Lg-08	p001_874849	29.02	AACCTCGTTACCTTGATCGCAGAGAATTCAAAGATGATGACTGAGACAAGCTAAGAATAAATGGCGCTGATTTTGGATCTAATTATGAGGTTATTGTACTCATTTAATTTCGTTGATCTGTGTACACACCTAATGCAACTGTCAAAATCATGTTGGTGCTTTCATTTGGTTTACATTTTAATCGGTGATATTAGGCCACT
Lg-08	p008_1907097	29.19	TGAACCACCGGTCCAATATATCCATGGGCACAATCAACTTGGACCCATCCACACCGCAGAACGATTGCATGAAATTGAAGAGGTTCTCGCCAACCTTCATAGCCAGCCTCTCGATCCGCTTCTCCGCCGCCACGTCGAGCGACGGCAGCGACGCCAGATCCTCTACCGACACGCCGATCTTCGCCGACAGCGGCTGCGCG
Lg-08	p008_1907521	29.969	GTCGAGGACCCAGTGGAAGGTGTCGATTTGGGCGAAGGTTGAGATGTCCATGGGGAAGCTCCGGTTCGGGAAAACTACTCCGAACATGTTGAGAATCTCTTGCTTCTTCTCTTCCTTCCGCGGCTCATGAAATTCGATGATGCAGATTCGCTCAAGCAGAGTTGTGGGGGTTAAAGCGTTTTGTTCTGGATATACTTGGC
Lg-08	p001_2158969	30.143	TCTCGACGGTGCACTCCATGGCGGTGCTCAAGGACTCTGAACCTCCCTCCGCCGGAAGGTTCCACCCCGAATTCACCACCGTTTTGCAGGGACTGTTGTCGTTTAACAATGGCACGGGTTCGCCCTTTGCCATCAACCCTTATCCGTACTTTGCCTACAGAAGCGACCCTGGCAGAGCCGATAACCTTGCCTTCTGCCTT
Lg-08	p001_196559	30.265	AGGTCGACAACCACATCGGCGTCGCCATCGCCGGCCTCACCGCCGACGGCCGCGTCCTCTCCCGCTACATGCGATCCGAGTGCATCAACTACAACTACACCTACGAGTCGCCGCTCCCCGTCGGCAGACTCGTCGTTCAGCTCGCCGACAAGGCTCAGGTTTGCACCCAGAGATCATGGAAACGTCCTTACGGGGTTGGT
Lg-08	p001_2158961	30.565	GATCAAGGTCTCGACGGTGCACTCCATGGCGGTGCTCAAGGACTCTGAACCTCCCTCCGCCGGAAGGTTCCACCCCGAATTCACCACCGTTTTGCAGGGACTGTTGTCGTTTAACAATGGCACGGGTTCGCCCTTTGCCATCAACCCTTATCCGTACTTTGCCTACAGAAGCGACCCTGGCAGAGCCGATAACCTTGCCT
Lg-08	p001_2158678	30.85	TATACGGAACTGACCCGGGCATCATAAAAGCTTTGGCGAACACGGGAATCGGAATCGTGATCGGGGCAACGAACGGGGACATTCCGGCACTCGCCTCGGACCCGAACTTCGCGAAAACCTGGGTGAACACGAACATCATTCCGTACTACCCGGCGAGCAACATCATCCTCGTAACCGTGGGCAACGAGGTGATAACCTCG
Lg-08	p001_1705522	31.526	CTCTGTAGATTGTGCTACTGTTCCACCTTATAGGACTGCTAAGTGCTAAGTAATGGCTTAATCTGTGAATCTTGACCTTTGCTCTCAACATTTTTCTAAACTCAGTACTGTCTTTTCTGGTCATAGTCATGCGTAGGCTGGGATGTACTGTGTGGCAGTTATGTCTGAACTTTTATTGGGTATTCTGATCTAAGTTAATC
Lg-08	p008_1907160	31.754	ATTGCATGAAATTGAAGAGGTTCTCGCCAACCTTCATAGCCAGCCTCTCGATCCGCTTCTCCGCCGCCACGTCGAGCGACGGCAGCGACGCCAGATCCTCTACCGACACGCCGATCTTCGCCGACAGCGGCTGCGCGTCCACCGTCAGCTGCAGCGTCCCGCCGGCGCCTGGCTCCGGCCACGCGAGGGCGAGGACGGCG
Lg-08	p001_3283466	32.714	AAGTTAACATTTATAGGTCACATGATAGCTCCATTGAATTTAAAATTTCCATCGTCCATGTTATGCTTGGTTTGCTTGTCCAAACGAGTAGTTGCTACACTGAGAATAGTATGTCCAGTTAGATTTAAAGGGTAAAAGATATTTGTTTGAGGTTGAGGAGTGAAATATCGAGTCTATTGACTTTTAATGGATGGAACCTG
Lg-08	p008_769336	33.636	CAACTGAAGAACCTGTGAAAGAGGACATTACACAAAGTGAAGATGTAGAATGGGATTCAATTCAGACACTCAAGAAAATAAGACCGAACAGAGAACTTACAGAAAAGTTGGGAAAGCCTGGTCAGACAGAAATTACTCTTAAAGACGATCTTCCTGAAAGGGATAGGACTGATCTTTACAAGACATACTTGCTTTTCTGT
Lg-08	p001_3283406	33.868	TCATTTTGCTGTGCCCTTGTATATAGTCACTTTGTCTCGGTGGTGACATGTTGTGATTTTAAGTTAACATTTATAGGTCACATGATAGCTCCATTGAATTTAAAATTTCCATCGTCCATGTTATGCTTGGTTTGCTTGTCCAAACGAGTAGTTGCTACACTGAGAATAGTATGTCCAGTTAGATTTAAAGGGTAAAAGAT
Lg-08	p008_1330402	34.307	TCAACAAGCTCAAATTCCCAGGCAGAGCAATCTCTGGTTTTGCTTCAAGTTCACCTGTAGAGCTCAGCTTCCTTTTAACCAAAGATGCCTGCTTCAGTACCACATCATAGACCTTCTGCTCTGACGAAACAGCCACTTCTCCTGCTGCTGGGTTTGCAAGCACATTCGCTAGCAGAGGAAAGTTGCCAGCACTTTCTAAG
Lg-08	p008_1329362	35.341	ATTCATGAATACCAAAATCCAATATTGACTAAAATTAATGGATAATGAATACTAGCCTTATTTTATCATATACACAAAATTGTGCTTTTCCATTTTTTGTGGTCCTCCTTATCCATTTTTTCCACATAACATTATATGACGTTGGATCTATGTCTTCATTACAGGAGATAACATTCTTGATGGAGGAACCATAGATCTAG
Lg-08	p001_3597513	35.528	GTGTGTTGTCTACAAGAGTTCCAACGATTATTGCCACAGTTGGTGGAGAAGAAAATATGGTGTTCAGAATGTCATTAAACCATCCACCACCTGTTCTAACTGGACCATGACCATCTGGTGCAGTGTTTATGACAAAATATTGTGGTATTGAGATCCCAAGAAACAAGGTTAGGCCCAGAACATAGATATTTCTTATGGAA
Lg-08	p001_3597636	37.07	TGTTTATGACAAAATATTGTGGTATTGAGATCCCAAGAAACAAGGTTAGGCCCAGAACATAGATATTTCTTATGGAATTGTTATTTGCAAACTGTATAAAAGAAATCCCAACAGCAGCCACAATACCAAATAAGACACAATATATAGCAGCAAATATTGGTAGGGGAATCGATGCAAAAAAGGCTCCAAATTTCCCAAAA
Lg-08	p001_372629	39.257	CCTTTCATGGTGGAGCTGAGCCGCAGCTGCAACGACGTGGAATTCATCCTCGTAATGGGAGACGAGTCAGAGAAGACAAAAGAAGTCTTGAAGAGAGAGAAGGTGGAGAAAGTGCCTCACTTCAGCTTCTACAAGAGCAACGAGAAGATTCACGAAGAGGAAGGGATTGGTCCGGACATGCTGGTCGGGGATGTGCTCTA
Lg-08	p001_2887178	39.795	CGAGTTTTGGCCTGGTGTGCCCTAAATAATTAATTGATCATTAATTGATCTGGATCATTTTGACGGACTTCCAGATCATGTGTGAAAATTAGCATGCACCACATGCCTGACGATAGCATTGAGGCGTTTAATGACCTTCCACTGTCATATTTTATGTCCTTTTTTACTATACCCTCTTTTGGGCTTAGTTCTGACAGTGG
Lg-08	p008_1912700	39.889	AGCTGCTGCTAGTGTTATAGTTTCTTCCCCACTTCGTTTTATGACCACCAGCTTTAGTGGTTTGTCAGTTGTTGGTGTTGGCATATACTGTGTTAGCCGAGTCGTTTCTGATATTGGAGTACGCCGTGATGTGTGTGCAGTTCCAGTGGAAAGTCTTATAGCTTCACCAGAGAAAACGGCTAAGATGGCCAAGGCCAAGG
Lg-08	p008_1912848	41.295	GAAAGTCTTATAGCTTCACCAGAGAAAACGGCTAAGATGGCCAAGGCCAAGGAAGATTAGAGTTGGTTGGAAAAACTGTCATATGGAATTGTTTTTATTTATGCAGGTTCTATTTACGTAACATGTTCTTAATTCACAAACGATTCTGTCATTTGGATATTACATCACCTGCAAAAGTTGTGTTGCTACCTTGTGATATA
Lg-08	p001_1934512	44.791	CACTCACATTCCCTATAGTTGCTATTTCATCTCAAATGTACCATCTTTTTAGTGAATTTGAAATTGTTGAGCCCCGTGGCTGGAATTGTGTCACTGTCTTGAAAAACATGTCAACTCAAATTCAATAGTTTGAGGTGCCTTTGTCGATCAGAAAACAAATTATTCCATCCTTCGGGCTACGGCAAATCAGAGGTGGCCGA
Lg-08	p001_178360	45.814	ACTTCAACAAGCTAAACACTCTTTCTGCCTACATTTTCTTGTCCCGGGAGAGTATACACTACTTGCTGCAGCAGTGATTGAAGATGCAAATGACATTCTTAGGGCTCGCGCCAAGACCACTTCAGCTTCTGAGCCGATTTTCTGTCGTGGACCGCCATATCACGTTCGTGTCCTTGGGACTGCATGAAGTTTTTGTGTCC
Lg-08	p001_372816	46.958	GGGATGTGCTCTACTACGGGGACAGCCACTCTGCTGTCGTGCAGCTGCATAGCGGGGAGGACGTGGAGACGCTGATGGAGGAGCATAAGGTTGATCATAAGTTGATTGTTCTTGATGTTGGCCTCAAGCATTGTGGGCCCTGCGTTAAGGTCTATCCGACGGTCATTAAGCTTTCGAGGCAAATGGACTCGGTGGTGTTC
Lg-08	p001_372888	48.608	TGATGGAGGAGCATAAGGTTGATCATAAGTTGATTGTTCTTGATGTTGGCCTCAAGCATTGTGGGCCCTGCGTTAAGGTCTATCCGACGGTCATTAAGCTTTCGAGGCAAATGGACTCGGTGGTGTTCGCGCGGATGAATGGGGACGAGAATGAGAGCTGCATGAAGTTCTTGAGGGACATGGAAGTCGTTCAGGTTCCT
Lg-08	p008_1535296	50.03	TTTTTTCAGCCTGCTTCTCCTGCTTCTCTTGCCATATCTTTGCCGATTTTCTTTTGTTACTTAAAAAGTATTCTCCAGTTTCTAATTGTATATCAATCTTGCTGGGCTGTTGAGGTGGAGGGAACGGAGTGTATGGTTTCTTCTGTTTAGTGTTAACCTTCTTTTGCTTAACATTTTTCTTCTTGAATTTTGGAAGGAAC
Lg-08	p008_1892868	51.573	GAACTTGTTTCTGTTTCAAGCCTTAAAGTAGTGGATGTTTCCAACAATGACTTATGTGGTACAATTCCTACCTCTGGGCCATTTGAGCATATTCCATTGATTAACTTTGAGAATAACCCCCGTTTGGAAGGACCAGAGTTGTTGGGACTTGTAAGTTATGACACAAACTGCTCGTGAATAACGTGATGCCTTAGGATCTC
Lg-08	p008_1856587	56.904	AGATCAAGTTGACATTCAAGTTATGTGCTAGTATCAGAATTTTAGTGAATATATGCTGCAGTCTGTCTTGTGCTTTTTTTCTTGAAACTGTGTTCTTGTTGTACTCAATTGATGATCATGAAATCTAGTGCCGCCTTAATGTGAGATAAAGATCATTTTCCTTGGAACATTTTATGTTGGCGGTTTTATTTATGAGGTTT
Lg-08	pXXX_3263128	57.742	ATTTATGGAATAAATGTAGCTATTAACGCTACAAACGGTGTGCATCTTATTTCAGTATTAACTACTACAAATAAAATAATAAATGTTACAGTCCGAATTATCACAATTATTGATTATTAATTATGTATTTATGCGTGTTTTGGCCCAAGTGTGGATGGTGATACTCTGAATTCTATGACAAAGTGATCCTCATTGGCACG
Lg-08	p008_1247980	58.871	CCATCATAGTACTACTATTCAGCACAATAACTGTGATGACTTCGCTAGTAGCATTGTCATTTTATGGGGCCAGTCAGCTGAAGTTTCACTGGGTGGAGCGATATGACAAACTTCTTGTTGGTTCAGTGCTGTGTTTAGTAGGAATCTTGACCCTACTTTTTCATGATCATGAACATGGAGTAGTTTCAATTGGAGAGCAC
Lg-08	p008_2005487	59.383	AGGGTTTTTACAACAAATTAAAATGTGATTTTGCAATAACTCCTGCATCCAAAATCACGATCCATTTACTCAGCCCACAAACCTTCCGTAGCAATAAGATGTACAGTTCAACTGAAAACCTGCCCATCAACATCCATACGCTGGTTTCTCTGCAACCCTACGACTTTTTGGACCTGGGCTTAAAAATATTTGCCTTGTAG
Lg-08	p008_2316584	60.038	ACAAGAAAAACAAGTTTCCTACATAGTTATATAAACAGGACTGTTTCATCACTATCCCTAAAACCGCAACTCATGCTTTTCAACAAAAGAACATAGAACTGGAGACATTGTTCTGCAACTTCGGCAACTGAGGGACTGGAGGTGCTGGCAGACCACCGTGGCTTGAAGAAGTCTCAGATTTTTCATCAAATTTCATAAAC
Lg-08	p008_1081835	60.527	CATCGTCGGTCAGCTTCTCGCCAAGATTGGTCATCACATGGCGCAGCTCCGCCGCAGAGATGAAACCGTTCTGGTCCTTGTCAAACACGCGGAAAGCCTCCTTCAGCTCCTCCTCTGAGTCAGTGTCCTTCATCTTGCGCGCCATGAGGTTCAGGAATTCTGGGAAATCAATGGTACCGTTGCCATCAGCATCAACCTCA
Lg-08	p008_1348318	60.836	CAGATGATGTTCCCAGAATCTCGATTACATTTTCATTTGATGATTTGTAGGTTCAAAAATCGGCACGCTTCTAGCAACACCAAGTAGCTGAAAAAAGCATACATTGGCCTCACACGAATTAGACAGACAATGCAGCAGACACTCAACCCGTAATACTGTAATAAATAGAATGCCTTTCTCATCATCTACGCATTCCTCGT
Lg-08	p008_2133861	61.435	CATAATAAGCAATGTATGAGCCAAAGCTCCAGTAGTAAGCACAGTTGCGAAACACATTGGAAAGGGGTGAGGTTGCGTGGCTGAAGCGATGCACGAAAAATGTTTCCAGAATTCGTTTGGCATAATGGAAACACCAATAGTACAAGGCATATGTCTGCACAGGGTGGATGACGCGTTCACCTTTGTAACCGAAATATTTG
Lg-08	p008_2133524	61.96	CCTTCCTTTCCATCAAATAACTTCTTCAAACGCCTGTGCTTGGCAAAAGCCCAATTGGTCATGATAAAAGTAGCAACCACAAGGAAAACATAACCTGCGACAGTTTGTGTTGCAATGTTGAATCCCAGCCACTGATAGATCTCGGTTGTGTAATTTGCACAGGTAACAACATTGAAGAGAAAGCCCCTTGGGATTTGGTA
Lg-08	p008_3054435	62.33	TATATATTGTTTTGGAGTTTGTGACTGGAGGGGAGCTCTTTGACAAAATTGTAAATCATGGACGGATGAGTGAAAATGAAGCACGTAGATATTTCCAGCAGCTTATAAATGCTGTTGATTATTGCCATAGCAGGGGTGTCTACCACAGAGACCTGAAGCCAGAGAATTTGCTATTGGATACTTATGGGAACCTTAAAGTT
Lg-08	p008_2341332	63.865	ACTCTATGAATTGCTTTCGAGAAGGCTGTCTAGTACCATTACCAGATGCCAATACTTGTCCTTTGATATTTCTCCAATCAGTGCCCAACAAATTCTCCTCAGTCCTTTGTTTCCTCTCGTGATTAACAAAAGCCAGGGTTGAATCAAAATCTTGCTGAAGAAATCTCTGTTGAGGATGATTTTGGGCATGTTGGTATCGA
Lg-08	p008_2255159	64.94	CAACACTCACAATACTAGCCAGTGTAATAATGTTTAAGGATTGGGATGGCCAGAGTGGTGGAACTATTGTCTCAGAAATATGTGGCTTTATCGTTGTGCTCTCTGGAACAATAATGTTGCATGCGACCAAGGACTTTGAGAGAAGCGCTTCTTTTAGAGGTAGTGCACCTTCATCGCCTTCACTATCTGCGCGGCTTTAT
Lg-08	p008_195031	65.447	TTTTTCTCGACACAGCTGCTGCAATCCCACCAGCTATAAGTCCTACCGCAGTTGCAGCAATGCCTAGGCCAATAACACCATCTTTGGTGATCTTATCCTCGATCGCCTTCTTGAGTGTCACTGCCTGCCTCCAGTCAGGTGCAATCATAAGGCACCTGTCTACAAGATCCCTACTCCTTGAATAGTCAGCATTTCTAAAG
Lg-08	p008_3030830	65.863	CACTGGCTGTTTTCTTACAGAAGATTCCTGTTCTTGGTTGGTTGTTTCAACAACCATTTGTTCGATCGTTGTTTGACCGCTATAAAAGCAAGCGAGTGCCAGTGTAACACGGGAATCTATGAAAACATTATGTAACTGCTAGCAAGTGCATTTGTAAGTCAATGTAAAGAAAATACTCTCTTATGGATATCTAACTGTGA
Lg-08	p008_2255449	67.117	TATTAGATGGCTTTAACGCAAGTTTGTGTAGCCCATCAAATTGTTGTGGCGTTCATTCCGAAACATCTTTAACGCATGAGTAAGGATATAATCCTTTTGCAAACGTACATTGATGGCTCAGGAACGGTGACACAAACATAGGCTTATCTGATACAAAAAAGATCTTAATTCATTTAATGAAAGGGGGAAGGGGAATCTGA
Lg-08	p008_2255261	67.391	CTGGAACAATAATGTTGCATGCGACCAAGGACTTTGAGAGAAGCGCTTCTTTTAGAGGTAGTGCACCTTCATCGCCTTCACTATCTGCGCGGCTTTATACTGGAAATGGGGACTTGTTACTTAACAAGCAAGATGAGGAAAATGTATCTCCTTCTGAGAGTAATATGTGCTCAAGAAGGCAAGAATTATATTAGATGGCT
Lg-08	pXXX_6122867	68.738	TAACGGTGCGGTTGAGCATATGTACAATGAAATGGCATCTCGTCACAGGGTGAGGCATCCATGCATCCAGATAATTAAGACTGCAACAATTCCGGCTAAGCTGTGCAAAAGGGAGAGCACCAAGCAGTTCCACAATTCTAAAATCAAGTTCCCGTTGGTGTTCAAGAAGGTTAGGCCCCCAACTAGGAAGCTGAAGACAA
Lg-08	p008_1323708	69.934	GCTGTTTGTCTATTTGTATATATTAATAAAGATGGTACTGCTGAGGAACATTATCGTTAGACTTGAGTAGTTTTCCCCCCTCTATTTCTGAATTATCATCAAGTTTGAGGAATAAACGTGTGTATTTGTTTAGCCTGAGGATAATTTCTCAAGGCATGGCATATTATAATAAGATGTTCTTATGATGATCTGTTTGATGC
Lg-08	p008_1003564	71.284	TCTCCATTCCGCCGCCGCAGTATGGACAGAGACCCATGGGACCTCCCCCTCCTGGGCAGATGGTAAGAGGACCTCCGGCTCCCCCTCGCCCTGGAATGCCTGCTCCACCGCCACCTCGCCCCGGCATGCCTCCTCCTCCTGGCAGCGGTGTTCCTGTTTACGGCCCTCCTCGACCTGGCATGCCCCCTCCTCCAAACCCT
Lg-08	p008_464751	71.821	CCCTGGATCTGATTGAGCAGGCTGAAGTGGAAGTTGAGAGACTGGATCAGCTGAAAGCCAGCAGGATGAAGGAAATTGCTTTCAAGAAGCAAGCAGAACTTGAAGAGATATTTGCCAGTGCTCATGTAGAAATAGACCCAGATGCTGCCCGGGAGAAGATTATGGCATTGATTGATTCAGGAGACGTTGAACCAGCTGAA
Lg-08	p008_464481	72.231	CTGTAACTGAGGTTCATCCAAGCCTAAATGATTCTACTGGTGTTCAATCCAAGAGCATAAGTAACGACACCCTAGCTAGACTGGCCAAGACTGTCTTAACGCTGAAAGAAGATAAAAAACAGAGGCTGCACAAGCTCCAAGAATTAGCTTCTCAGTTAATTGATCTTTGGAATCTAATGGATACTCATCCAGAGGAAAGG
Lg-08	p008_463782	73.381	CTCGAACTCATTCACTCGCTCACATTCTGTTTCAGATCTGAAGCCACACAACCCTAAGCTTTAAACGGCTAGGTTGCGCTGGAACGTCAATGGCGGTGACGGAATCACAAAATCCTCTTCTTGGAGAAAACACCTGTGGTTCCTTGTTAAAAAAGCTGCAGGAAATATGGGACGAGGTTGGTGAGAGTGATGAGCAACGA
Lg-08	p008_2868286	77.684	GGAAAGAAAAAAGCGAGTTATGTACACAAAAATGAAATTACGCCTTCTGTTGGCCTCCTCCTGTCCTCCAATGAGTGATAATTAGCACGAATGAACACTGGTCCAACATCTTTCCCTCCCAAAACAGAAGCCATTGATAATTTCTTGAACTCGAAATCAGCATCAATCACTAAAAAAGACCACAGCTGAGATCCATGATG
Lg-08	p008_444371	79.431	AACCTTATTTCTTTCCTTCTGAGAGTAAGGAGAATACCATTTTGTCAGCCTAATCTTCCCTTGACGACTAATGAGTAGCACAAACTGTATCATTTCCCTGCTGACTGGATCACAGCCCCTTCTCCTTCTCCTTCTCCTGACCTTGGATTTTTGCTTTTTTGATTTCGCAAAAAAAACTAATTTCTAAACTTTCGGTTTAC
Lg-08	p008_1246855	80.307	AAACGTCCTCCTTGAACTGGGCCCCACCATCAGCGGCCTCAATGGCACTGCACACGCTGTCCTGGGCCTCCCTTATCATTTTCTCGAACCGGGCCCTGACTGAAGACGAAGAATGAGCCTCGTCCACACCTCTCAGAAACGTTTCCGGACGCTCCGCCTCTGGAGTCTCTTTCTCTATCGAAACGGTGGCTCTCACTACT
Lg-08	p008_1245767	80.535	AAGCTGCCTTTGTTTTGTTATATGAGGAGGTACTTACGGAATAATGTGGTTGGCAGTGGATACAGACGCTGCCTAGACATTTGTAGTTTTCTGCACTTCATGCTTTATACGGATGACTCTAGCAAAACACGTGATTTACAATCCACCTAGTAGAAGCTAACAGTTGTGACTCATCATAACAAGTACTTGATATACACCGA
Lg-08	p008_975280	81.28	CGTTGCATACAAAACCCGATGTTCGTTCTCACATCATGCTTGGAATTCCAAAGCACGAGGAAGCTCCATCAACCCCACAACGTCCTCTTTCGGCAATGGGTGAGGCTTGTTCAAGAATGGACCTAACTGCAATACATCAGATCTTGGTTGCCACACACTACAGAGACGATGAAGGAACCAATGAGTTGTCGTTCCAAGAG
Lg-08	p008_1298538	81.693	TGGCTCATGATTCTCTTCCTTACGCTGATGCCAGTGGTGCTGCCAATGATGTTTATGAATTTGTTAAATCTGTTGGGAGGTTTAAGGAAACAAAACGGACCGAAGGAATATCTACATCAGATGTTATAATGAGGATTGTCAAAGATTATAACCAATATGTGCTGCGGAACTTGGATCGTGGGTACTCAAGAAATGAGCTT
Lg-08	p008_2277190	82.248	AATGGAGACCATCAAAAATATATGCCAGTGCATTAAATGGTTGAGAAGCACTGACAAACAACACCCCGGTTCTGACCACCTGCAAGACCTCAGAGTCCTGAGTAAAAATGGTAGCGAAGGATCCAAATGATGCACCCAGAATTGCAGACAAGCAAATACCCATTACCAGTCCAATCTTTAATACAAAACTAGTAATTTCC
Lg-08	p008_354567	84.363	AGAGCAAATCATCCTCTCCATCTTCTTCTCCTGATGGCTCCTCTTCTTACAAGCTCATCAGCTCTGGAATCTGGGCCAACCTTGTCTTGGCAACTTTTGGCGTGCTGGTCCTCTTGTGATGGGACATTGCGACTCTTCTTCCTATTGAATATTTAATTTAGATTATGTTTATGTATCTACATTTGGTGCCACTTGCTTTG
Lg-08	p008_866776	85.641	AGAGGAGTAGACAACGAAGTGTTGTGACTTGTCTATGGTCTCATCGAACAGGTACCTTAATCCAACCATTTGCAAAAGCAATGGCCAAGATTACAAAAGGGGTTGACATACCAAATATGATAATGTAAGGAAGAGGGGTCTTCATGGGATTCTCTCCTTCCCTTTCTCCTGCTGTCTGCCAATACTGTTGTGGTTCTTCC
Lg-08	p008_1950986	87.425	TCGTCCGCAAGACCGGTGGCTCCGGCAAAGGTCGCACTAACATGCGCCGTACCGTCAAGAGTGCTCCTCAGAGCATTTGGTATGGCCCTGACCGTCCCAAATACTTGGGTCCATTCTCCGAGCAGATTCCGTCGTACCTGACCGGAGAATTCCCCGGCGACTACGGGTGGGACACGGCTGGACTATCAGCAGACCCAGAA
Lg-09	p009_3413940	0	CCTGATATAAAAAATGAAAACATACCTGCTCAGATGGCGGAAGAGAGTGGTCCTGGTTTCTCTTAGAAAGATCCCTCAACGTGCCCCTATTTGCCCAAAAAAGCCCACAAGCGTTGCATAGTGACCTAGGACCAGATGGCCCCCTTCGCATCATTGGAGTGGATTTTGAACTTATTCCACAATGTGTGCACGAGGTTTCT
Lg-09	p009_3413669	1.798	AGCTTATCTATATACTGTACATTCTATAGGTCAAACTCAATGGAATTACTATAAACCTGGGAATGTCACAGTCAAGGACTTGCAATTTCTGTGAGTGGAATACTCAACGTTCGGATACCAAAGCTTTGTTATCATTATCAAGATGGTTATGTTGTGCAGGGATAGCACTCCGACAGTCCAAGTCATTATTACCACCCTCA
Lg-09	p009_1111057	4.579	GAAGCTCCGCCTTCTTGCCGGTGCCGCTGCGGTAGCGCAGGCGGAGCTGGTTGATGCGGCTGTCGAAGTCGTCGTCGTCGTCGGAGGGTGAGGGTTTCGGTTCGGATTGGGATGGGTCTGAACCGGAGGGTGGGGTTTCGGGCTCGGTGGCTCGGAGGGTGAAGAGCTTGCGGTGATGGGGTTTGGAAGAAGAAAGAGGG
Lg-09	p009_1210715	5.532	AGAAAATGCGGTCAAGAAATTCGTCTCGTACGGCTCCACTGGGTCAGCATGTGTTGCCAGCCAACTCGATTATTGGATGAAAAAACTTGAGATGAAGTGATGATTACACCCTAAATGTCTTGAAATTCTCATTGTGCTAGGGAAGCCTGTTCCTAAGACTTGGAATAATAGCTCGCTGGGTTTGCAACACGTTATTCTGG
Lg-09	p009_3961821	16.002	CCGACGGAAAGCTTCTCGCCAAGCACCGCAAGATACATCTTTTTGATATTGACATCCCTGGGAAGATTACTTTTATTGAGTCGAAAACTCTTACTGCAGGGGAGACTCCAACGATTGTGGACACAGAGGTTGGGCGCATTGGCATAGGCATCTGTTATGACATTCGGTTTCCTGAACTAGCAATGATATATGCTGCTAGA
Lg-09	p009_2123546	16.458	TTAAAACATTAAATATTTCGAACCAAATGAAATCCGTTCTTAACATCATAAATCACATGTCATGGGAATCTACCGTGTAATTGATAAAGTAACAGGACTAGACAGAGTATGAGTACTGAGAAAATATAGGAAATCTTGTACATGAAATGAGAGAACGAATCTCCAAATGAGACATATTGTTGTTCCCGATCAAATTCATG
Lg-09	p009_1110703	16.506	AGCAACAACAACCGGAAAATCATTTGTTAGTGGAAGAATCAGTTTGAGGCCAAACGCTGATCTTCTCCTTCTCATACTTAACAAAGAGAGCTCCAACCGCTGCCACAAAATAGACCTGAATGAGAATAATAGGGGGCGTATGATAGTTAATAACGCCCTTCCCCGTCGCGAGCTCCACCAGCACCAGCGCCGCCAGACCA
Lg-09	p009_4081719	17.817	AGTTCCTTTGGAGCTCATCAAGAATGGTCTTGCTTGCAGCATGCACACAAAAGTGCTCAAAAGCAAGTTTGTAGTCAGGAATGTATGGCTTCTTCATTGACGGTGAGTTCCCATCAGTTTTGCTGCCAAATAAGTGCCTCCACACAAGAGTGCCAAAGAAGAGAAGTTGCTCAGAAAAGGGTAGAACCAAGGGTCCTAGT
Lg-09	p009_3239090	18.718	CTGTCAGCTTCCAATCTCAGTGCAATGGATTTCCCTGCACTTTCTTCACCAGATGGCCAGACTGCTTCAGTAAAATATGTGGTAGATAATGGCCAACAAAATGGCAATCCTTACCGATCATCTGACAGTGATGTGCTGTTTTTCAAATCTAGCTCTTCAGTTCCATCATCTAGAGGTGCTATTGACTTTGCTTCAGCTGT
Lg-09	p009_4007420	19.679	AACAGAGGGGTCTCGATCTCCGCCGGAAAGGGCTTCCCGGCGCCGATCAGCTTCAGGCGAATACGGCGGTTCTCGAGAATCTGGTAGAAAACCGAAACGAGGAGGCATGCCAGCAGAGTGAGGAGATAACCGATCCAATCGTTGGTCTTCCACGAATCGATGAGGAGAGTCACCTTCTTGCTCCAATAAAAGGTCATGTG
Lg-09	p009_3240123	20.458	AAGGAAAGAGAAGGGTTGTACCAGAATTGTATCATTAAGGTTTAGGGGCGGCATCAGATTTACATTAGTCAGCAGAACTTCTTCACATCAGCCCATGTTAGGGGATCATTTTCCTTTTGTTAATTTTGTACCTTAATTTTTATTTCCTTGTTAAATTCCATTTTTCCTCTTTTGATTCAGATGTAACTGATAGAACTCGA
Lg-09	p009_4118474	21.144	AAAATAAAGATAAAAAATAACTTGATCACTCCTCGTAATAATAATAATAACAATACTCTAACTCTACCTATTTCCTCAAGCATTGTTAGTCCGAAGGCAGTAAGGAATGTGAGGAAACACTTGTGCCCCAAGGGGGCAGCAAAATTGTCTTTCACATTATCATGAAGAGGAATTCCTTCCACTGTAAAAAAAGAAATAAT
Lg-09	p009_3961740	22.349	TCTTGAAAATCACCATCGTCGGTGGTTCCATTCCTGAACGTTCCGGAGGTCGCTTGTACAACACTTGCTGCGTCTTCGGCACCGACGGAAAGCTTCTCGCCAAGCACCGCAAGATACATCTTTTTGATATTGACATCCCTGGGAAGATTACTTTTATTGAGTCGAAAACTCTTACTGCAGGGGAGACTCCAACGATTGTG
Lg-09	p009_4082682	23.346	AATCAAGGAGGTAAATTGGACGTGGCCTTGACATGAAGTAGACAGAGAAGGTGAAAACGAAGACGCCAAAGGAAGCTAGAACGGTGGCAAGGTCGTAACGCGCGTCTTCCCAAAGCTTCTTCCACAGGTCCTCTTTGCTGAGGCTACCAACCTCAGCACTGAACACCACAAGAAGAACGGGTATCGTGAACAAGTATATG
Lg-09	p009_188255	28.654	AGCTCCAGTCATATATTCTTCTTTCCTCTTCCGATGAAAGTATGGTGTATGATTCATTGAGAAGTTCCAATTCCTTCTCGAGTTCGTCTTCCTCTAAATTTTGACTCTTCAATTCCCGAACCTTGATATTATACGCAACCCCCACCATGTCAAAGGGACATCCTCTTGGAATACCTAGCCTACCATAATGATCCGCATCT
Lg-09	p009_109729	30.494	TCTCGAATCTCTATTCCTCTGCCGTCAAAACGGGGTGCGTTCAGTCTCTATTACGATCCAAGTTGGGTATCCACAGCATCACAATGGAAGGGAGTAACAGCAACACCACTGTCCCAAGCATGGTTGTCTATGTCACTGTTCCCAACAAAGAAGCAGGTAAGAAGTTGGCTGAAAGCCTCGTCACAGAGAAGCTTGCAGCT
Lg-09	p009_1758119	37.982	ACCACTTAGGAAACAGTTTTGCTAGTGGAGATCTTTTTGTTCCTCCAAACCTCACTATCAGCATGGATTTCCCTTGCCCGGTTGGTCTACAAAGGAACAGGCCGCTGAAGTAGTTCGTTTCACCATTCTTATCAACAATTTCCCTGTTGTTTTGTAGAACACAAGGGGCCTCAAACCTTAAGAAGTTAGGCCTAGACCCA
Lg-09	p009_4126675	39.591	GCCAAGTCTTTCATATATAGCAAAGACTACAAAAGCCTCCAAATAAAGTGGAGATCATTAAATTTATCTCAGTTTATGATCATAATGGAAGAGCAAACCCTATTGCAATCAGAACTGAAGTGGCAAATACACATATCCCATTGAGTGGTGACCAGTCACTAGCACCACTGCACTCATCGTTAGCTCCACTAAAGCAACCA
Lg-09	p009_1198363	40.005	ACCGGAGTGCAGGTGACCTCCGGTTCCGACGAGGACGCCGCTGAAGAGGAAGTGAAGGGACCACCGGTGTTCCAACCGGAGCTGCCGGTTTGGGCGGAACGGGTGGCGCCGGCGGCACCTTTCCGGCCACAACGGCAGCTTCGAACTCCGAATCGCTGGCCCTGACGACGAATTGTCGCGGAGGCCATGACCTGGTCGCA
Lg-09	p009_1198449	40.662	GGTTTGGGCGGAACGGGTGGCGCCGGCGGCACCTTTCCGGCCACAACGGCAGCTTCGAACTCCGAATCGCTGGCCCTGACGACGAATTGTCGCGGAGGCCATGACCTGGTCGCAGCGCGTGGAAAAGTAAAGTTGAAGGTCCTCTGTGGCGCTCTGAGACCAACATAGCTCTGGGAATTCAATGCAGAGGGCGCATTAGG
Lg-09	p009_3048037	44.105	ATATGGAATATCCAGATTGTGTGAAGGCCTTTGATGCTTATGCCAGTGCGGCTAAGCAGATTGATGAGTTGGTTGCTTTTTACAATTGGTGTAAGGATACTGGTGTGGCTAGGTCCTCGGAGTACCCAGAGGTTCAGAGGATTACCAGCAAGTTGCTTGAGACGCTGGAGGAGTTTGTGAGGGATAGGGCCAAGAAGCCA
Lg-09	p009_1083063	44.619	ATCGGTTTTGCTAAACGCGCATCTTTCGAATCATATCATTTAATTGTACAATGAAAAGTCCGACAAACTTAAAACACTCTATTAGTTATTATACTAGGGTCATAAAACTAATGCACCTGGGAAAATTTTCTAAAGATGCCTTTATAGTAATAAGCATACACAGGCTTAAGCTCTTCCACTTTGCTTTTTAGTCCTTGAAT
Lg-09	p009_2443663	45.009	TGCAAGATCCTGTGATTCATGAGGAATCTGCTACTATTGACTCCCAGATGGAGTCTTTGTTATCAGCTGCTTGTGATGATGAATCAACCAGTGAAATCAAGGACCCAATGTTGAGTTCAGTTCCAACTGCGAGTGGAAGTAATTTGGGAGCGGTGAGTGATACTAGCTGGGAGGACTTGCTGAACCAAGACTTGGTTGCT
Lg-09	p009_2443603	45.325	AGTTACAGGGTGTTAAAAGAAAAAGGAGACTAATTGCTACCGCGAGTATGGAGAATTTGCTGCAAGATCCTGTGATTCATGAGGAATCTGCTACTATTGACTCCCAGATGGAGTCTTTGTTATCAGCTGCTTGTGATGATGAATCAACCAGTGAAATCAAGGACCCAATGTTGAGTTCAGTTCCAACTGCGAGTGGAAGT
Lg-09	p009_702628	46.449	AGAATGCGGTTTGTGTGTTCCTCCAATTCGTCGATCACTGCGACTCTTCCCTCTTTCTCTTCTCCCAGATTCCCTTCATTCAACGCAAATTCATCATCATTATCATCTTCGATCTGCTTTCTAAATCGTCGATCCCTCCTCTCTACTGCTTCGCGTAATTCCCTTCTCTCTCTCTAATCGCAAATATTCTCGTCTTTCTT
Lg-09	p009_1198568	47.185	TGGAAAAGTAAAGTTGAAGGTCCTCTGTGGCGCTCTGAGACCAACATAGCTCTGGGAATTCAATGCAGAGGGCGCATTAGGGATTGAAGAAGCCATTAGTTGCGCTGTAGAACCCCTAAAATAATCGATTGAAGATTTCTGAGTCCTTGAATTTGGTGAAGATGCAGAATGTGGCTGAAAATGAAAGAAGATTTATAGGA
Lg-09	p009_3099984	47.809	ATCCACCTCTCTTCCTAGAACTCTCAACTGATTAAGACTCTCATAAGTCCATGTACACTGCCACATTGGGGCCATGTAAATCTTTGCTGCTTTTGTAGGTAGGTATAGGAGACCAGTTCCATGCCTATCTGTCACCATATTGTATTCATTATTATGCCTCCGAGAACAAAGGCTCTGAGGCATTTACTTCATATTGTTTT
Lg-09	p009_3099970	47.938	ACCCTGTACAATACATCCACCTCTCTTCCTAGAACTCTCAACTGATTAAGACTCTCATAAGTCCATGTACACTGCCACATTGGGGCCATGTAAATCTTTGCTGCTTTTGTAGGTAGGTATAGGAGACCAGTTCCATGCCTATCTGTCACCATATTGTATTCATTATTATGCCTCCGAGAACAAAGGCTCTGAGGCATTTA
Lg-09	p009_144525	48.595	ATTTGTCTTGGGCGGTTGCCTATAATGTTGTTGCCATTCCCATTGCTGCTGGTGCGTTACTTCCCCAATTTGACTTTGCTATGACACCGTCACTTTCAGGGGGGCTGATGGCTCTGAGCTCCATCTTTGTGGTTGGCAACTCACTGCTTCTACAGCTTCATGGGTCTCAGATCTCTAGAAAGGGCTAACTCTAGTCACAT
Lg-09	p009_4069923	48.913	CAGCAGCGGCAAGAACTGGGTCTGGATCATCACGAAAGATGCTAACTCCCAAAGATCTAAACTTTGTTGGTTACACTTACAAGAACTTCGATGCTGTAAAGGAAGGGCTTCGTCAATCCTTTGGTGATTCCATGCAAGAGTATGCTTCTAAACGGGCAGCTGAAGAAGCAAGTTTACAAATGCTTGCGTCTTCTGGAGAT
Lg-09	p009_3495209	49.299	GGACTTCGAAGGTTGACGGAGGGTCCGTGGAATGACACCATGTGCAACTGGTCACCGGATGGTGAATGGATCGTTTTTGCGTCAAACCGGCATCGCCCGGGTATAGAGCCTGTGCTTTTCGAGCTGTTTCTGATCCACCCGAACGGAACCGGGTTGCGGAAGCTGTTTCAGAGCGGGTCGGCTGGGAGGGCGAACCACCC
Lg-09	p009_382026	49.56	TATTCCGTGGACTGATTCCCCCTCTGGGAGGAACGCTGGATCTCTCTCCCATCCTAGCATTCTTGGTCCTAAATGCATTCACTAGCACTGCTTCTGCACTTCCTGCTGAGCTTCCAGTCACAGAACAAGGCAAACAAGGTCTTGCAGCACCATTACAATCCACTAATGTTACTACTTCACAGAAGAAATGGATGAGACGG
Lg-09	p009_3493703	50.629	GTGGAGGAGGCTTCCACTTCCGGAACCATCATCTTCGGCACAGTTGGCAGAGCTTACTTTGCCTTCGACATCTACTCCCTTCCAATTCAACAAGCACCACTCACCCAAGACCAAGAACTTCGACTCACCGATGGCCACTCCATCAATTTCAACGGCCACTTTCTCTCCAACAGTTCCGCTCTGCAACTCCCCACACATTC
Lg-09	p009_2421698	50.82	TGAACTGCACCAAGATCATGGTCATGTTGTCACATCCCTCGCCGCCAGCAGTTGTCGGCGCCAAACACCGGTCAAGTACTCTTTCACACACTGCAGAAAGTTTTGTTTCCGAGTGCAATTGTTCATGAATAAAATCTACCAGTTGTTGACTCGACAGGCAATCCCATATGCCATCACAAGCTAGCACTATAAATTCATCT
Lg-09	p009_3493785	50.847	CAATTCAACAAGCACCACTCACCCAAGACCAAGAACTTCGACTCACCGATGGCCACTCCATCAATTTCAACGGCCACTTTCTCTCCAACAGTTCCGCTCTGCAACTCCCCACACATTCCCCTCCTCTCCAACTCGTTTACATAACCGAGAGAAACGGCTTCCCCACCGTATACTTGGACGCCGTTTATACTTCCACGACC
Lg-09	p009_1757838	51.083	GGCAGGTGAGGAAGCTGATAGTCCTGCGACAAGTCCAGCAGGTGCATGTTCAACCACAGCAGGCTCTTTGGGCAAAGAGATAGTGCTGTGACCAAAGTGATATGGCATTCCATGCCCCACTTTGTCCATCCACTTTCTGTATTCAGCAACCCATGTGTCCGATGATTTTAGATTCAAGTATAGTTCCTTTGTTGGAACCT
Lg-09	p009_1757801	51.281	CTAAATTTGGTGCATGCATTGTTCCAATTCCCCCTTTGGCAGGTGAGGAAGCTGATAGTCCTGCGACAAGTCCAGCAGGTGCATGTTCAACCACAGCAGGCTCTTTGGGCAAAGAGATAGTGCTGTGACCAAAGTGATATGGCATTCCATGCCCCACTTTGTCCATCCACTTTCTGTATTCAGCAACCCATGTGTCCGAT
Lg-09	p009_1198565	51.501	GCGTGGAAAAGTAAAGTTGAAGGTCCTCTGTGGCGCTCTGAGACCAACATAGCTCTGGGAATTCAATGCAGAGGGCGCATTAGGGATTGAAGAAGCCATTAGTTGCGCTGTAGAACCCCTAAAATAATCGATTGAAGATTTCTGAGTCCTTGAATTTGGTGAAGATGCAGAATGTGGCTGAAAATGAAAGAAGATTTATA
Lg-09	p009_1219381	52.555	ATCCAAACTCAGAAATTGTTCATGCTAGTAACAATCATTCCCTTGTCAACCTAGTAACACTAGGATCCATCCTGAACTTTGCAAATTATGATCATATTCCATCACCCTTAAGAGGTTGACCACGTGCAAGTGCAATCCACTTCCCCAGCTCTTTGTGTTATTGGCTGGATATGGGAGCACTATCTTCAGTAGCCATAGGC
Lg-09	p009_64909	52.745	TACGTTAAGAGAAAAAAGCTTGATCCTCTGGAAGTTTATGTACCAGCTGTCATACTTACAGAGTTTCAGATCAAGGACTTGGAAAAAACATTAGAGGGTGATGAACCCCAATTTTCCCTCTGCCGGTCTCTACTTCGTTCTGGGCCTGCAGCATCACTTCGTATAAATATTAGAGCAGTGGCACAGTATGCATCTGACAG
Lg-09	p009_1219303	53.124	CTAAAGTACACTTCTCATACATTTGATTCAAAATAGCAAATGGTATCATCTTGAGAACAAGAGGATTGTAGGAATCGAATCCAAACTCAGAAATTGTTCATGCTAGTAACAATCATTCCCTTGTCAACCTAGTAACACTAGGATCCATCCTGAACTTTGCAAATTATGATCATATTCCATCACCCTTAAGAGGTTGACCA
Lg-09	p009_1219912	53.213	CGTGCACACGGGATTTCTTAGCTTCGTGAGCAGCAAGTCGGAACAAATTAGTGAGATCGGGTGGACCGGTGGATGAAGAAGGTGAAATCCCCCGCATTGCTGCAATTGCTGACTCAATTTCGCTGCTAAACTCTTTCCTGATCTGCAATAAGGGAAACCCCAAAACGCAAAGACAGCACATAAAAAAACCCAAAACGAAA
Lg-09	p009_1252139	53.388	AAATGATGCCGAAGCGATCGAGATCGTAGCGGGCCGCGCCGGTGTGCATCATTTCGACGGCGCAGCAGGCCAGGCCGAAGGTCATGGGCCAGATGGACCCGCGGCGGGCCCAGTTCAGCAGATCGTCCACCTTGGAGATCACGAACTCCCCCGCCTTGGATACGCCGGCGGACGGGGGCGGCGGCGGAGCATATGGAGTG
Lg-09	p009_1219720	53.474	AACCCTCATATTCACTAACATGTTCAAGTGCCTCCACCAGTGTATCATAGACCTCCTGGGGGCAGTTGTCGGGTCCAGGTTTATCATGGAGATACATGACATCCAAAGTGAAGAGCTTCTGATTCACAGGCCACTGATGCTGTGGTCGCTCTGACGATCGGCAGTAGAACAGAACGACTCTTAAGATGCGACCGTGCACA
Lg-09	p009_1603427	53.597	TAAATACATTACCAATGAAGCAAAGACCAAATCAAATGAGATCAGCTACATTGGCTGGCAGCTCCTCAATCATCACATTATAAAACTTTTGGATGTCTTGCAGCCTCCTTTCATCATCCCCGGTCACAAAATTGATAGCAACACCCTTTCTCCCAAACCGACCACTACGACCAATTCTATGTAGATAATTCTCTGGCTGA
Lg-09	p009_1220190	54.026	GGTTGATGGTGAGTTTGGCATTGACGAAGAGAATGATGGCTTGCTTGATGGAGTCCAATCGGGTGAGGGGTCTGCCGTTGGGTCCGGTGGCGCCTTTCATCTCAAGGAGACACTGAGGATCGACATCCACGCAGATGAGAATGTCTTCGTTGGAAATTCGCGAGGGTTTCAGAGTGTATCTGCTGCTGCTGCTTCTTCCC
Lg-09	p009_1655038	54.912	TAAATGTCTTGTCAAAAATTGATTTAATTGAGAGCTATGGAAAGCTAGCCTTTAACCTTGATTTCTATACTGATGTGCTAGACTTGTCATATTTACAACACCTTCTTGATCAGGATCCTCGCTCTGCTAAGTACAGAAAGCTCACAAAGGAACTATGTGAAGTTATTGAAAGCTTCGGTATTGTGAGTTTTACAACCTTA
Lg-09	p009_702854	55.001	CAGCGAGTGTCTCGAGACAAGTTACAATAATGGCTTCCAACAGGGCTCAAGATCAAGACCTGCGTTTAGCGAGAATCGCTTCTGCAATCCGAGTCATCCCCGATTTTCCTAAGCCAGGAATTATGTTTCAGGATATAACCACGCTGCTTCTCGATACAAAGGCTTTCAAAGACACGATTGACTTGTTTGTTGAGAGGTAC
Lg-09	p009_2123695	55.1	AGAGAACGAATCTCCAAATGAGACATATTGTTGTTCCCGATCAAATTCATGCCTCCTCATCAACCATTCCGACAGCGTAGTGGCCAGCGTTTCTGCCCTCAGATAATAACCGCTGTTTATTAAGTGATTGCGTCCTAGCCTTGTTCAAAACCGAATTAGGAGACTTGAACATTCTCTTTTCACCACCAGACATTCTGTGT
Lg-09	p009_3672771	55.172	GTGGTGTAAACAGTAGCGAGGCAAGTGCATCTGAGGAAGACATTCTTGGAGTTGTTGAAGGATGGCAGGATGATGAAACACACAACCCAGATGTACCCGCCGTCTCACATAAGAGGGGCATGACTCCCTTTGTCTTTGTTCCATTTGAAGAGGTGGAGACATCTGTTTTGAATCTTCCGGTGGAGAAAATGGATTATTTT
Lg-09	p009_702665	55.505	CTGCGACTCTTCCCTCTTTCTCTTCTCCCAGATTCCCTTCATTCAACGCAAATTCATCATCATTATCATCTTCGATCTGCTTTCTAAATCGTCGATCCCTCCTCTCTACTGCTTCGCGTAATTCCCTTCTCTCTCTCTAATCGCAAATATTCTCGTCTTTCTTAAAAGGCTCCTTTGTGTTTGACTGCGCAGCGAGTGTC
Lg-09	p009_3538565	55.8	TTTAGCTGTTTAGGCACTGGCATAGACACTGGAGATAAGGGCCCCTTCATGTCTTCAGCATATTGTTTCGATGGATTTGGGGAGTCTCCAGAAGGTGGTGTAGCCAATGTGGTTCCAACAGCTTGCTCTCTCACTTTTAGCTCCTTCTCAACCTCCTTTCTCTTCATCTCACTTTGTCGTAAGAGACCGACAAGTTCTTT
Lg-09	p009_3537743	56.143	AAGCCCTAGAGAATTAAAAAAAACTACAGAAGAATTTCCTTTATGTTATGTGACAAATGCTACAACATATACCTATCAACAAAATCAATTTGCTTAAACACAATAGGACCGTAAGAGCTTGCAATAAGGAATAAAAGACACAATAAGCTTCCCAAGACTTGGCAAAAGAATCTTTCCTTTGTTTCTTGTAGTGTTAGTAT
Lg-09	p009_1335225	56.224	CATGGTTGACTATCTCAGTGGTGATACATACAAGTCAGAAGGATCTCCTGAAAACTCAGAACCCCCTTCATTTGCAGCTCCCATTCATTCTAGCCCTAATCCAACCTCATCAACTATTCCATCACTGTCTTCATCTCGTCCTCATGCCATTGGTACCTCATCACCAATTTTTAGCAGCCAGCCTGTGTATGATGAACCAC
Lg-09	p009_2606896	56.389	GAAGCAGTGCATGAAACGGAAGTTTGGGTCCGTTCCTGGAAGCCCAAACGGCGTGATGGACGTGTCGTTTAGCTCTGACAGCTCCAATGACTCGTGGGCCGTGGCTGTTTCTGTGTCTTCCTCACCGGAGCCATTGTCCAAGAAGAGAAGGATTCAAGTGGAGCTTCTACTAAACCGTTCCAACTCAGATTTTCTCGCTA
Lg-09	p009_971180	56.544	GCAGCGTATATCGACCCAGTGACTTGCGAGTTTGATCAAACCCAGATGGATAAGCTCACCCTTATTCTTGATCCTACTAATGAGTTTCTGTGGAATCCTCTGACTTGCAACATGGTTTATTCTTACTTCCAGGAGCTTGTCGATCACTACGAGGGTGCTCCATTGACAGAATACACACTTCGCCTGATTGGTTCGGACAT
Lg-09	p009_1071368	56.636	CAGAGAACGCAAACACTTGTATTTGAGGATCAATCACGGGCAATTTTTTTAGACAAGAAGGTTAAATAAACATCTTGTATTGTATTATTTATTTGGCCTTTGTAGCACACTGCAAAGAACAAAAGCCGTCATTCTAAGACTAGAACACAGAAAATAAAAAAATAACGAAAGAAAACAACCAGGTGCTTTATTTATTTATT
Lg-09	p009_255386	57.007	GACGGGTACAATCTTTGGTTATCGAAAAGGGAGGGTGAGTTTGGCCATACAAGAGGACACGCGTCAAATGCCGATTTTTATGATCGAGTTGCCGATGCTGGCGAGTGCTTTGAACAAGGAAATGGCCTCGGATATCGTGCGGATTGCGCTAGAGAGCGAGACGAGGACGAGCAAGAAGAAGGTTCTGGAAGAGTTCGTGT
Lg-09	p009_3086906	57.077	CCTCCCTCTCAGTTTTATATAGAGGATCTCGAGGTGCATCAATAGGTGGCTCAGTCACATTGTAGCTTCCAAAATCACTCTGGGCGCATCTAATGTACTTCAGAGGCATTGGAGCGAGCACCTTGGGAATTGAATAAACATCTGTGTCTGGAGGAGTAACATACATCTCTCTGAAATCATAGACATCGTTATCGGGGTCG
Lg-09	p009_1077962	57.363	ACCTTTTCTTCCTCCGGTTAATCAACTTCGCAGTCATGGCTATCCGGGTCACCTTCTCCTTCTCGGGCTACGTCGCCCAAAACCTCGTCTCCTCCGCCGGCGTCCGCGTCGCCAACACCCGATGCGTCCAAGAATGCTGGATCCGCACGCGCCTCTTCGGCGCCACCCACAAACCGGATCTCGATTCTCCCGCCGGCGGA
Lg-09	p009_3538490	57.586	GGTACCATCCTTCTACCCTGATCTACAAATGCTGCTGATTCCCTCACCAAACCATTAGCAACCCCTGGCGTGTATTTTAGCTGTTTAGGCACTGGCATAGACACTGGAGATAAGGGCCCCTTCATGTCTTCAGCATATTGTTTCGATGGATTTGGGGAGTCTCCAGAAGGTGGTGTAGCCAATGTGGTTCCAACAGCTTG
Lg-09	p009_3538482	57.753	GTCCGATGGGTACCATCCTTCTACCCTGATCTACAAATGCTGCTGATTCCCTCACCAAACCATTAGCAACCCCTGGCGTGTATTTTAGCTGTTTAGGCACTGGCATAGACACTGGAGATAAGGGCCCCTTCATGTCTTCAGCATATTGTTTCGATGGATTTGGGGAGTCTCCAGAAGGTGGTGTAGCCAATGTGGTTCCA
Lg-09	p009_4106609	58.045	TCAAGGTTCCCTTCATGACGAGCAAGAAGAAGCAGTTCATTAGGGCTTTTGATGGTTTCAAAGTCCTTGGTCTTCCCTACCAGCAAGGCGAAGATAAGCGTCAGTTCACCATGTACTTTTTCCTTCCAGATGCAAAAGATGGGCTGCCAGCTTTGGCTGAGAAGTTGGCTTCTGAATCTGGTTTCTTGGAGCGCAAGCTT
Lg-09	p009_1078085	58.394	GCGTCCAAGAATGCTGGATCCGCACGCGCCTCTTCGGCGCCACCCACAAACCGGATCTCGATTCTCCCGCCGGCGGAGTCCGCAACATCCGCTCCGATTTCACCAGGCCCAAGTCTAACCGCTGGGCCCAGTCCAACTACTCCACCCTCGCCGGGGACATTCTCGGAGACACCTGCAAGAGCCCAATCCTCTTGGGCCTG
Lg-09	p009_165118	58.64	AAAACGGCGTCGTTCCCGACACCGTTCTCGCCCTAACTCCCCAACAGCTTCGCCAGATTGGGGTTTCGGGGCGAAAGGCCAGTTACCTCCACGATTTGGCGAGGAAATACCAGAACGGGATACTATCCGATTCTGCCATTGTGAACATGGATGATAAGTCGCTCTTCACCATGCTCACCATGGTCAATGGGATTGGCTCT
Lg-09	p009_1642312	58.823	CATGCCGAATGTAGGGAATGAGGTTTGACGCGTTATTCGCATCCAAACGAGAAGGGCTCGGGAAAGAGGAGGAGGAAGGGCTCACTTGGTAGGAAGGAATTGGACTCGGAAATGATGACGAAAGAGGACTCGGATTTTGCGATGAGAATGGAGTGTTTCTGGTGGAGGTGCCTACACCATCACCTGGAAGTGGTGCCCTG
Lg-09	p009_539854	58.862	CAAGCATTGAAGCGAGGATGAGGAGGACGAGCAGGAGAAGAAGGAACGAGAAGAGGAGGAGATCGAGACGGAGGGAATGATGCGCGCGGAGGCGGCGGCGGCGCCGCCCAAAAGAGCCATTCTGGTTGGAGAGTGGTGAGATGGTAAGGGAAGTGAAGAAGGAGTGAGAAACACACGCTCAGCCATTTGGTTGGGTCGAG
Lg-09	p009_1300796	59.099	GAGAACATGGGTGGGAAGAAACAATATGTGGATTGGGCAAGGAGTCAGGGGCAGTCCATAAATTCTGAGGATGACTTTTTCACAAATCCTGTGGTCAAGGGATACTACAAAAGCCACATCAAGGCTGTACTTACTAGACGCAATAGCATCACTGGAGTTGCTTACAAAGACGACTCGACTATAATGGCTTGGGAACTTAT
Lg-09	p009_1932118	59.485	CCTGCTCCTTTTTTACTCATTTTATTGTTTTGTTTTTTCTTCTTTTTCTATTGTCTTTTATCATTCATCTCTTACTGTCAATTCAGATGACAGCTACAATACAATTTATGGCTGATTTTAGTAAATGCATGAAAAACTAGATATTTTTTGGGGAGATTCTGGTTTGAGTCTTTAATGTACTTGAACTTGGGGCACTATGA
Lg-09	p009_2606592	59.957	CAACCCCTCTCTCGTTTCTTGATTACATCACAAGAAGACTTGGGTTGAAGGACCATCTCTGCTGGGAGTTCCTCAAGAGGTGCGAAGACGTTCTTCTCTCTGTCCTTGGAGAGTCGAGGTTTATGAGTTATCTACCCTCTGTGTTAGCAAGTGCCACGATGATGCACGTGGTCAAAAGCGTTGAGCCTCGTCTAGGAGAT
Lg-09	p009_2257920	60.263	CAAGGGACATAGTGTTTGCGCCAGCACCAGCACCACAGTTCGATGGAGCTGGTCCAGCATCACCTAAATCCTCGCTGGTGCCTTCGACAGGGCTTACAGGGTTCTCTCCTGCAAATGGCCCTATTAGCGGGGCTGGGATTTCTTCTGGTGCTTCTGCTGCATGCTCCTTGGTGAAACCATTGCCCACTTTCACGTCTGCA
Lg-09	p009_1436017	60.681	AGCTCCCTCTATTCCCGCTCCCGCTGGTCCTCTTCCCCGGCGCCATCCTCCCGCTCCAGATCTTCGAGTTCCGGTACCGCATCATGATGCACACGCTTCTCCACACCGACCTCCGCTTCGGCGTCATCTACACCGACTCCATGTCGGGAACCGCCGACGTTGGCTGCGTCGGCGAGGTAATAAAACACGAGCGCCTCGTC
Lg-09	p009_618659	60.93	CGATTCTCTCTTCCATCAAGCTATTTACCCTAAACACGTTGACTCTTCTCAGCGAAGAGAAAGTGACTGAATTTCAATATTTTTGGAGGGCCTATGCTATGGAGTTAGAGTAATTAAATGTAAAGTATAACGCACTTATTCAGCGTTCGTGTCTTCAACTGATTTCTTGTACTCAGGCTTCAGCTCATAAGTTCCTTGAT
Lg-09	p009_1435966	61.814	CATTCTCGGAGAAGCATCACACGAACTCCTCGAACTCCGACGACGTGGTGGAGCTCCCTCTATTCCCGCTCCCGCTGGTCCTCTTCCCCGGCGCCATCCTCCCGCTCCAGATCTTCGAGTTCCGGTACCGCATCATGATGCACACGCTTCTCCACACCGACCTCCGCTTCGGCGTCATCTACACCGACTCCATGTCGGGA
Lg-09	p009_2118313	62.361	CCAGAACTTCGTGGCCTTTTCGCCTCAGCCTCACCATTAATTTGATCCTCACTATTGTCACTTTCTTCAGCATCCTCTTCCTCATCTGACTCAGATGAATCTTTCGCTTTTTTCCTCTTCTTTGAATTGTCAGCAGCTCCTTTTGCACCCTTTTTCGCAGCCTGCTTAGGCATTGGAGTTGTGTTTACGGCCTCATTACC
Lg-09	p009_2497198	63.198	ACAAATCGCGTGCGCCTCACAGTCACAGGGTATGACACAATAATAACAACAACCATGACGGGAGCATCAAACAATGTACATAATATATAAGCCTCACTCACTTTTACATATGTATGTATGTTCCCAGCAGTCACAACCAACCAAACTGAGCACCTTCAAATTCGGGGAAGCAGAAAAGGGAGGCAAAGAATACAAAGAGT
Lg-09	p009_2122756	64.531	ACATGTTTGTTTTACTGTATTTATTTGGAAAGCTCAAATTGTGTGAACTTTTTAATCTTTCAGGTTAATGTAATAATAAAATCATGATTCCTGTTGTAGACTAGCATAACCCCCTTCACAGCAGGTGCGTTTGGGCAGTATGTCATGCAGGATATGTCTGCTCCAACAGTGCCTGAATGAGAAATGAAGTTCCAGAAATC
Lg-09	p009_1441471	65.029	TCGTTGGAACGAAGTTAGATCTTCGGGAAGATAAGCAATTTTTTATGGACCACCCTGGTGCAGTACCGATTACTACAGCACAGGGAGAAGAATTAAGAAAGCTGATTGGTGCTCCTGCCTACATCGAGTGTAGTTCAAAAACGCAGCAGAATGTGAAAGCTGTCTTTGACGCCGCTATCAAAGTGGTTCTTCAACCACCA
Lg-09	p009_2636887	65.482	CTGAGGAATCGGAGGCGAAGGAATTCGTTCTCACATTGGATCACTCCAATTTCCATGACACTGTCAGCAAGCACAATTTCATCGTCGTCGAGTTCTACGCACCATGGTGTGGTCACTGTAAAAGCCTTGCACCCGAGTATGAAAAGGCTGCTTCCATCTTGAGTAGTCATGATCCTCCGGTTGTTTTGGCAAAAATTGAT
Lg-09	p009_1441612	65.7	CGCAGCAGAATGTGAAAGCTGTCTTTGACGCCGCTATCAAAGTGGTTCTTCAACCACCAAAGCAAAAGAAAAAGAAGAGAAAGGCACAGAAGGCTTGCTCAATATTGTGATTACGAATCATAAGGCTTGCTCAACATTGTGATTAAGAATCAGAAGATAATAGGAGGTAGTGACTGTTCGGCCAACCTTAATGCTGCCTC
Lg-09	p009_2636758	66.004	CGTGAGTATCTTCGAATCCCCAATATTTTCAAAGCTTCTTCAGAGGAACTATGGCGAGTAGGGTTTCGATTTGCTTCTTCTTCGTGTTCGCACTCTCTCTGCTCGCGTCGCTTCCTTCTCAGATCTCTGCTGAGGAATCGGAGGCGAAGGAATTCGTTCTCACATTGGATCACTCCAATTTCCATGACACTGTCAGCAAG
Lg-09	p009_1741013	66.209	CACTCGTTATTCTGGTGATTGGAAGCCTAGTAAATTTTGGCAATGTTGTCCACGCAGCAATCTCAACAATATGCGTTGTGGTTTATTTCTGCTGCTTTGTGATGGGTTACGGACCAATTCCAAACATCCTTTGCTCAGAGATCTTCCCCACTAGGGTGCGTGGCCTCTGCATTGCTATCTGTGCGTTAGCGTTCTGGATT
Lg-09	p009_632210	66.609	CTGATGAGGCAAACATTATAAGCAACGCTTCCTGCACCACAAACTGTCTTGCTCCCTTTGTGAAGATCCTGGATGAAGAGTTCGGAATTGAGAAGGGAACCATGACAACCACTCACTCCTACACAGGAGACCAGAGGCTTTTGGATGCTTCACATCGTGACTTGAGACGAGCGAGGGCTGCAGCACTGAACATTGTCCCA
Lg-09	p009_187319	66.766	TGGTTTCGATCTCCTTGGGGCGGCGGAAGAAGGACCAGTAATCCTTGTAGTTGTCGCGGACTTTCTCTGCGGCGATGGAGCCGCCGGACAGATCGGTGAAGCGTTTGCCTTTCTGTTCGGCGGGGCCGAGGAGGCAGACGAACCAGTAGAGGCCGCCGGCGAGTAGGGCTCCGGTGCAGAAGAGAGAGAGGGTGTCCATC
Lg-09	p009_3454667	67.03	TTAATTTCTTTCAGACAATAGCCGTGAACCATTTTATTTCTGTTCTTCACTTCTACCATTAAAATACCTTGAACATGAGTTTGTCAGAGAAATGGTCAGTGGTGGTTAGTTTTTTAGTTACTAATGCTAACTCCCCAATGGATTTGTCACTCGTTATTGGACTAAAGTCCCTTAAAATATTTCTTTCCTAAATGTTGTAG
Lg-09	p009_1048001	67.664	AAATTAAATCATATGCGAACTTCATTTTCAATCAATCACTTTAGTTCTTCATGCAAAGTAATTCGCATGACTAAAAATAAATTTATGCATGGTCCCTTTTTAAGGGCAGTGCTTAAGGTTAGGGTGAGAAACAGAACACGTCTACAGAAAAATGACAAGCAGAACACAGAACATGTCTACGGAAAAAGCACTCTCCACTT
Lg-09	p009_2587566	68.628	ACATGATGGCTTTCTTGGATTGCTTAATAATGTTTTTGGATGTACGTGGATTTGCGGAATGCTTTAAGAGCACTTCGATGCTCAGCTACCTGTTGTTTGCGACTGTTTTGTCAAACTCATTACTAATATATGAAACTGAAAATCAGATTCAGAATATCAACCCAACCTATGTATGTGTAAATTGGGATGTCGCTCATTCA
Lg-09	p009_2876091	69.009	CGAGTTGGGGAAGCGTATCAAGTTGCGCTTAACTCCCGAGATACGCTTTTTAGAGGATGATTCTTTTGAGAAAGGAAGCAGGGTGATTGCAATATTAGATAAAATAAAAAACGACAAGAGCACAGAGAGTCAAAACAAGGAGCAGTTGGATTCATCAGCAGCACCTGACGATGATTGGAATGGTGAAGATCCTGACGAAG
Lg-09	p009_2875802	69.129	GTTCGAGAATAAAGTGCATGGCGAATCCGAGGAGAGTCCAAATGGTGGCGAAGCAAATTAGAAGAGAGCTTTCTGATATGCTTCTCACCGACAAAGTCTTGCAGTACGCTGTTCTTCCCGAAGCTTCCTTAGGAGCCGACCTTTACCTCTCTTCCCTCACAACCATCACCGACGTCCAAGTCTCCGCTGATTTGCAGGTG
Lg-09	p009_1403066	69.282	GTTAAAAAGTCAATCTTTCATTTCATACTTCAAAGATGTAGATATTTAATGTAGGTCTTGCTTTCGCTACTGGTGTCGCATACCACCTTCTGTGTATGTTACTAATAAGCCAACTAACAACTATGGATCAGCTAGTTGCTTTGAATAAGTTGGTTTCGGATGAGAAAGGTGGTTAAGCAGCTGCTAGCGCTCCTTGCCAT
Lg-09	p009_1547067	69.578	CGGTTTTGATTCGATTGAGAGAATGGGATTCGGGTGTGGAGCGATCTGGAGAAGAGGAAACGGATAGAAAATTATTGGGGTGCGTGGAAGAAGCGAGAAAGGGAGTGGAAGACGAAAAAGGAGATGGGTTTTCATGCTTGCAACAAATTGAGGTGACCCGCTTCAAGTCGGAACGTGTTGATGGAGAAAAATTGAATCGA
Lg-09	p009_227607	69.956	ATCGCACCGCCACTTGCCTCCATTGAAATCAGATCTGGTTGTGTTTTGGATAAGGTATTAAGGTGGAAAGAAGAAACCCTAAGATGCGAGGAAGAAATGATGAAAGTGGAAATTCAATTTGGTTTTGTTTTGTTTCCGTCAACCCTCTCTCTGCCTCATGTCAAAACTCAAAACTCAAAACTCAAAACTCAAAACTCAAA
Lg-09	p009_1221603	70.519	TTCAGCGTTTCCTTCCTTATATTATTATTATTATTATCAATCTGTTTTCTTGTTTGATTTATTCGGATTTATCTATGAGTACTAATCCAGGTCCTTCTAGTACTAGTTATCTAGGAAATCTACCATGTTTGTCTTTCGTATTTTTTTTTCTTAAGAGATAGACTATAGAGTACCGCATAGTAGTTAGTAGGATCTTTTAT
Lg-09	p009_2660487	70.924	CCCTTCCTACCAACAACAACCACCTTATTTCCCACCCTATGACCACCATCAAACGCCTCCCAGTTACGCCCCTCCCATCACCAATTCCACCGCCTCCTACTCCTCCTTATATAATAACTCCGCTCCCTACACCCACACCGGAGCCTCCTCCGTTCCGCAGATTCCGACATATGATACCTCGTACCAGCCTCCGTCTCCGG
Lg-09	p009_3181210	71.562	CATTGTTTGGCTGAAGAACACGAACAGGAGAACTGTCGATGTTATAGCATCCAGGCTGTATTTTTACTATTCATATAGCTATGAGCTTACGGGAGATCTTGCTGAAATTCGGGGCAACCTCCTTGCGTTGCACCGAATTGCCACCCTGCGCCATGATGAGTTGGGCCAGGAAACACTTCTTAATCTGTTACTTCGTAACT
Lg-09	p009_674819	71.885	ACGTAGATATAAAAGAATAATTTTTTTTTATAACACCACAAAATAGACTACACATCCTCAAGTCCAAGAGACAGATCTTGATGTAATAATATAATTTAGCAGGGTCCATGAACATAAACATATAGCATAATATGAAAATGTCGAGATAACACTCCACAGTCGACATCAAGATTGAATTAAATAGACATTAGGAAAACCAA
Lg-09	p009_3130527	72.797	CTGGGAATTCTGGGGTTATTGTTTTGGCTGCCACCAACAGACCGGACGTTCTTGATTCTGCGTTATTGAGGCCTGGCAGGTTCGATAGGCAAGTTACTGTAGACAGACCTGATGTTGCAGGCAGGGTTAAAATCCTTCAGGTGCATTCTAGAGGAAAAGCTCTCGCAAAGGATGTTGACTTTGAAAAAATTGCAAGGAGA
Lg-09	p009_1076995	73.281	GGAGGTTGTTGATGAGGAAAAGAAGGGTTTCCTCGACAAGATTAAGGAGAAGCTGCCAGGGCACAAGAAGACAGAGGAGGCCACACCACCACCTCCACCAGCAGCAGCCTCATATGAGCATGGTGAGGGTGCTCATCATGATGGAGAGGCCAAGGAGAAGAAAGGAATCTTAGAGAAGATAAAAGAGAAGCTTCCTGGTT
Lg-09	p009_3130491	73.955	CTATTAACCAGCTTCTCACGGAGATGGATGGCTTTTCTGGGAATTCTGGGGTTATTGTTTTGGCTGCCACCAACAGACCGGACGTTCTTGATTCTGCGTTATTGAGGCCTGGCAGGTTCGATAGGCAAGTTACTGTAGACAGACCTGATGTTGCAGGCAGGGTTAAAATCCTTCAGGTGCATTCTAGAGGAAAAGCTCTC
Lg-09	pXXX_3299801	78.322	ACTTAATTCATATCCTTCTTGTTATGGGATATTGAATATTGTATGGAATGAATGAACGGATATAATGCCCGAGTGTAATTTCTTTCCTTCGTTTGGTTTCCGATGTTAATTCTCCCTTTAATCATGGAAACAGGAAAAATAAATAAAACTTAATGGATATATAAGTGTAAAAGTTAATAACCTTTTGTAACTGAGTAATA
Lg-09	p009_2811360	79.045	AGGAATGCAAAAATAGTTTCTCTAATCGAAGTGGGGTAAAAAATGGTCCAAACTTATGAACAAAATGGTACATTAGCACTTATCCCCATCAAACACTTAAGGTTGGGAGGGAAGGGGAAGGGAGAGAAATTCTGCAAAACTTCTGATCCCACTGATTAGAACAAGAGAGCTAAAGAGTACAAAAGAGACAAAGAATAATG
Lg-09	p009_1048168	80.253	AGAACATGTCTACGGAAAAAGCACTCTCCACTTCTCACAAGTCATATCTCACGTTCCATCTACCTTTGTAATCTGCATTTAATGTCCAATTATTCTCCCTGATCTGCAGGTAAGGAACCTGTTCAAAAATTTCGTAGCCAATCCTAAGTCTAACATCTTGGTCCTTCTGAAAACTGAACATGTTCCATGAAAACTCGGCA
Lg-09	p009_2811835	81.672	TGGCCCTTAATGGCCAGAGTAGACCTTTGGGAAATGGAGCAATTTTCACGGACTTTGCTCTTGATCAGGGAAAAAGTCAAACCCCATTTTGGCTTCCACAAGACACGGGGCCAAACTTCAACCTCTTGCCCATTGAAGACCTGCAATACTGGATCTGCTACTTGGACACCAGCCTTTTTGAGAATAAAGCTATTTGCACG
Lg-09	p009_2811851	83.047	GAGTAGACCTTTGGGAAATGGAGCAATTTTCACGGACTTTGCTCTTGATCAGGGAAAAAGTCAAACCCCATTTTGGCTTCCACAAGACACGGGGCCAAACTTCAACCTCTTGCCCATTGAAGACCTGCAATACTGGATCTGCTACTTGGACACCAGCCTTTTTGAGAATAAAGCTATTTGCACGATAGATGGCCATTTCT
Lg-10	p010_1097987	0	TACAAGAAATCATCAGAACCGAAGGCGCTCGCCTCTCAGGTACCAATCAAACTCCGCCTGCAAACGAAGATGTCAAGTGTAGAAGGCTCGGCCTGCAAGTAGTATCCAGTCTGAGTTCAGACCTAGGGAACGTGAAGAAGTCCGCCGCCATGGACTCCGAAGTCCTCAGCAGCGAGGTCTCCAAACTCTCCAAGGGAATT
Lg-10	p010_288144	1.249	TCTTTTGCACATTGCACAATTAGGTTCTAACAAAACAATGACAGTAAATACAACAAACAAGTTTGAGTTTTTGCTGCCAAACTATGGACTAAAATAACTAGAATGAAATTAAAATGGTCTAACAACAATTTCACAGACAGTTCTATTCAAGCCTTCCCTCAGGATGATCGTGACCTTTCTCGGGGTGGGGGAGACCGGCT
Lg-10	p010_1429036	1.783	ATCGAGCAGAGTTAAAGAGCAAAGTCATAGACAATTCCAACTTCCGCAATTTCTTAGAGTTAATGCCTGAAGTCAGGGAACTGATAAATGATTTTTACTCTAGTCACTATGCTTCATGTCTGGAGTACCTCGGGAACCTTAAAGCAAACCTATTACTTGATATACATTTGCACGACCATGTTGAGACACTTTATGATCAA
Lg-10	p010_64065	2.162	GCTGAGTACATCACTGGAAGAGAAAGATGTGGTGGTTTTTATATCAACCCTGCATGGTGGTTAGGGCACAAGTTATCAACTGCTTGATGAAGTAATTAGTGTCACTTATTAAACACAGTTGTTGAAGCCATTAGTGAATCATCATAATTTAAAATTTTGGCGATCAAATAGGTGAATCAACTTACATTGCCTAGTATGCA
Lg-10	p010_380223	2.549	ACCCTACTTCCTGAGGTAAAGGACATCAAAGAAGTTAGTGGTGGGGTATTGTCTAAATGGCCTGAGAGACTAACTTCAATTCCCCCAAGGATTAGAAGTGAAACTTTGGAGGGAATAACGGCTGAGATGTTCACAGAAAACACCAAGTTATGGAAAAAGAGAGTGGCATACTACAAGAGACTGGACCATCAACTAGCAGA
Lg-10	p010_982386	2.87	AGGTGCTAGGAACCGAGATCGAGGTGAATCCGAAGACGAAGAAGGCTACAGGTTTCGTCAAGAAGCCTGGCGTGCTCGTCGGAAAGTTGAAGCGTCTCGCAATTTTGAAAGAGTTCGATGAGGAGTCGCCGGATATTGGAATCGGAGATCGTTCGTCGGATCATGATTTCATGTCTATTTGCAAGGAGGGTTACATGGTG
Lg-10	p010_380314	3.84	TTAGAAGTGAAACTTTGGAGGGAATAACGGCTGAGATGTTCACAGAAAACACCAAGTTATGGAAAAAGAGAGTGGCATACTACAAGAGACTGGACCATCAACTAGCAGAGCGTGGGAGATACAGAAACCTGCTTGACATGAATTCTTACTTGGGAGGCTTTGCAGCTGCACTGGTTGATGATCCTGTGTGGGTCATGAAC
Lg-10	pXXX_13064330	4.052	GAAACAACTACGGGACACGCCAACAACAAGAGGAGACTCGCATAAGTGGAGCCCTCATCGCGCGCCCTGCCTTTATTTTCATTAGTTAATTCTAAAGCACCATCATATATAGTATCCTGCGACTGAAAATTTGCTTGCCCTTTCTTCCTTACCAGATCCAACTCTTCAGAACTTGATGGTGGCGCAGTTGGTGGTGGTGC
Lg-10	p010_288532	4.21	ATCCATTCCTTCTGTCTCTGTCATCATCATCTCTTATGGCATACTCCACTGTGATAACACGGTCCATAAACTTGCTCAGGTTGGTCGCTTCCAAAGCTCTCGTGGCATCCTCCTGGGTTTCAAACTGAATAAAAGCAAAATTCCTTCTGATCCGGATGTTTAATATTTTCCCATAGGAATCAAAATGTCTCTCCAGATCC
Lg-10	p010_380898	4.349	AGCTAGCACTAGTTTGATATGCTTCAGGATTCTGTTTTCTTTTGATGTCAATTTTCTCAGGAATCAATTCTCTCAATTTCAAACCCCCATTTTTGTTAGTTGTGCAAGGTGAAAAATTGTTTATAAAATTATGGCCCCTGTAAGTTTGAGGCAGTCTTGGTTCACATTTTAATATAAAGGGAAAGCTTGTAAATTGATAG
Lg-10	p010_974100	6.144	CAAAGTCCCCAGAAGCAGGTTGCCCTTGCCCCAGTGCTTCCTCGTACGTCAAAGCTGAGGCAACTCCACCACTTACAACAGAAGCCGCAAGAAGTACCCCGCCATGCAAACTCTTGAGCAACGTTTGTTTCTTGCTGTGGCTGAAGGTGGACAAGTTTGAGAACTTGCATGCAGAAAGTGTGGACTGGTTTCTTGTTGTT
Lg-10	p010_1098141	6.665	CTCCGAAGTCCTCAGCAGCGAGGTCTCCAAACTCTCCAAGGGAATTGCACACATCACCGAGGTTGTGCAGTTGACTGAAACATCAGGGTCGGACGAAAGCTGCCAGAAGTTCAGAGGGTCGATGAACAAGTTCATGAGAATGGCCGAGGAGGAGATTCTAAAAGTTCAAGCACAAGAAAGTGTTGCTTTGTCCCTTGTGA
Lg-10	p010_1239709	7.585	TGCTCGGCGCACACCACCTCCCAGAACTTGGCGCCGATCTGGTTGCCGCACTGGCCACCCTGGATGTGAAGGATCTCACGCATGATGAATGTTTGAAGAAAGAGGGGAAGAGTAAATTTGGGGTTTGAAAGGGAGAGTGAGAAAGAGAGAGTGAATTAGGGTTTGAGTGGGGACGAGAGGTGAGGGGGTTCTTTTTTATA
Lg-10	p010_274630	8.062	GGGTTTCACCAACTGAAGCACCATGTTGCACAAGTTCATCACACTTGGAGAGGGTTCTGTTCCAAACACTGACTTTGAAGCCATGACGTAGCAAATTGATTGCCATAGCCTTACCCATTATCCCCAAACCCAAAAATCCAACCTCCATCTCTCTGTTCTGTTCTCTCACTCTCACTACTCTCTTCTTCTTCTCAATTCCA
Lg-10	p010_765430	8.484	GCTGAAACCTTGAGTAGAGCTGTTCCATCTTCTGATCCTTTCCTCAGTACATCTCAACAAAATGATTATCCAAGAATATGAAATGAGACTGAAATGAAAGCAACATACAACAAGCTCAGTGAATCTCAGTATCTCCAATATGTTGTATATCTTGTGGTGCACTGCAACTTGCCAAGTAGTGTCATAACAAGTATATTAGT
Lg-10	p010_983492	8.708	CTGTATCTTTTACTTACTGTATCTTTTACTTTCAACGCACTTTTGAAAGGGTCTAAATAGTAATTCAAACATGGACTAAGAACATGTGCGGGAGGGATTCTATTGCCACGAAGGGGTTGCTGTTGTTAATTTGATTGTTTTGAGAGTTTGATTGATATAGAAAAGGCAGTTATCTGGCAAAGAGCAATTGGTATTATTTT
Lg-10	p010_1519197	9.147	CAGATCATGTTGGTTGGTAGTTTTACAAGCTGTAAAACCCCTTTGTCTGTTCTTGTGGACCATTTTTCATCTCCTTTTGCATGATTGGTTATTGTAAGTAGTGCTCAAATATGTTACTTCAAATATTGCCCTAGGATTCGAATGTTGCAATTTGGTGAAAGTGAAACGACCCTTTGGTCCTTGTTGATGATCTAGACCAT
Lg-10	p010_1354200	9.614	AGCACGAGTCAAGGCAAACCACAGGGAGCACCAAAAGCAGCTTAGTCTTCCCAGAGAAGTCATTGATGTTCCCCAAATGCTCCACAAGCTCAAGCGCCTCGGAGGCACCAAAATACAGCAGCCCAAGCAGCAGCACCCTATAGGCAACTAAGTGACCCCCGAGCGTGGGCCGGACAACCCCATACCCCATAGACACAACC
Lg-10	p010_544008	9.749	CAGTGCAGAACTTGAACACGTTCCAAGCCATCGTAGCTCCAGATCTGTGCATACTCGACACACCCACCACGATTCAACCCCAAAGCTCGTTACTTTTCCCTCTTCACGGTGACCCCACAAACGAAACGCGACCCAATGTTCTGAAAAATCATCAATTTCCTCGAGGGAAGCACATGTCCGACACGACAACCTCGGAGCGG
Lg-10	p010_536849	9.902	CACATTTAAATGGACTATACACTGTGTTTGGCAAAGTAATTCATGGATTTGAAGTTCTTGATCTCATGGAAAAGACTCAAACAGGGGCAGGGGACCGGCCACTTGCGGAGATAAGGCTCAATCGTGTTACTATGCATGCTAATCCTCTTGCTGGTTAGACTTTTTTGGTCCCAACAGTTAATGTAAAATTTAAGTTTTTG
Lg-10	p010_602030	10.09	CCTGTGATATTATTTTTGACAACAGCACTGCATAATTTCATTCCAAAGAACACTTTTGCTCGAAATCTTGCTGCTCTTTGCGACACAAGTCAAATTCATTTGTATGGTAGTACATGCAGCCAACATAATCATCCATCTCCTTTGTACACTTTTGGTGTAGATCCTTCAGAAGGCCAAGGACACAACGAGTAACATCACGA
Lg-10	p010_1750378	10.206	TCCTAAGAGATCAAATTCCTCTGAAATTGTACTTTTCAATTAACTTTTAACCCATGGGCATTATAAATGGCGCAAATATGGCAATTGAGTATGCTAACTTGGAATGCCTGATAGAAGGATCTTCAGTGTTTCATAAGTCATAAAGACAATGCCCACACTAGGAACAACCTTGTAGTACTCAGGCACAATTCCTCTGTACA
Lg-10	p010_684947	10.437	ATCATGTCCCCCTCATCATCAGTGAAGACAATTTCCCACTGATTCCTGTGATGAAGCTGCCCCTTTAAGTCAAACATCTCCTCCAATTCATTTAAAAGTTTATCATATCCATCCAACATGGTCAAATCCACAGCGCGACCCACTGCAACACCCTGCATTTGAACCTTGGTGCGACTTCTACAAATTTGCTTGCTCCGAGT
Lg-10	p010_644170	10.453	GGAGTACCAATGCCGGACGTCGGAAGTGGTGGTGGAGAGGATGGCGGAGTACATTGAGACAGACCAATGTGTGGAGGCATGTGGGGTTGATAGGAACTCTATTGGGATTTCATCCGATGCCTTCTTTGAGCCACAATTCACTGGCAAGCTTTGCTCTCCAGCATGTTACCAGGAGTGCTCCAACATTGTTGACCTTTTCT
Lg-10	p010_684858	10.516	AACTCATCTTCTTCACATCCTGGCTGGAACAAATGAAGATTCTTCTCACCATATTACAGAATTCAGGCCATGGATCATCTCCCACAAGCATCATGTCCCCCTCATCATCAGTGAAGACAATTTCCCACTGATTCCTGTGATGAAGCTGCCCCTTTAAGTCAAACATCTCCTCCAATTCATTTAAAAGTTTATCATATCCA
Lg-10	p010_77097	10.566	AAGTGGTCAAGCAAGTGAAGCCTGATGTCCTCCTAGGATTATCTGCTGTTGGAGGATTATTCTCAAAAGAGGTATTAGAGGCCCTAAAGGGTTCAACATCAACGAGACCAGCCATATTTGCAATGTCGAATCCAACAAAGAATGCTGAATGCACCCCTGAAGAAGCATTCTCCATTTTGGGCGACAACATTATTTTTGCA
Lg-10	p010_983357	10.624	TTTGAGTGTACTGGGTTGACTAGGAAGGATAAGTATATGTTGCTGGGAGGGAATGATGGGAAGGTGGAGTCCCTGTACGGTGCCAATGCCAAGAAGTGATCGATTAAAGCTGTTTTGATTAAAAACTCTTTCATACTGTATCTTTTACTTACTGTATCTTTTACTTTCAACGCACTTTTGAAAGGGTCTAAATAGTAATT
Lg-10	p010_524339	10.768	AACTCGATATGTACGGGTTCAGGAAAACCCGGATTGCAAGTGGAAAATGGAGGATCCGACCCAGATCAAACTCGTGGAAGTTTATAAGAAACCCGACCCGCATTTGTGGGACAAGGCTCCGAGAAGAAGTTGCTGTAGGGTTCAACGTACAAAAAAGAAAGGAACTCTAGTGATTGATGTGGGGGAATGCAGGGAAGACG
Lg-10	p010_443785	11.378	AATGTTTACAAGCCAAAGCCGAAAGACTTTTACAAGGCACAATATAAGTAAGGTACAAGAACAAGAACAAGAAAGACTCTTAAGAGGATGAGAAGGTGTCGATGATGGTTGTGTGAAGTGGGTCACTCAAATGGGTGGCCCAGTTGTTAAGTGGGCCCTTGCCAGTGGCAGCAGCTTGGACTGCGAAGCCCAAGAAGCCC
Lg-10	p010_1035994	12.75	CCGGTGTTCAAAACTTAGCTCAATTACACAAACAACACTTACCATACTTTTCGCCTAAACTCAATTGAATTCTATTTTTTTGTGTGTAAACTTACAAACATGATACCCAAAAGAGGCAACCAGAGAAGTAAAGCAAAGAAATATGTGTCTATCAATTGTTTGTATGGTATTTAGACACTGCCAGCATGTGTCTCCATGAT
Lg-10	p010_1035935	13.308	TATAGTAATGCAATAATGAATTACTGAGACATAAACTCTACGAATATTATAAGTAAACCCCGGTGTTCAAAACTTAGCTCAATTACACAAACAACACTTACCATACTTTTCGCCTAAACTCAATTGAATTCTATTTTTTTGTGTGTAAACTTACAAACATGATACCCAAAAGAGGCAACCAGAGAAGTAAAGCAAAGAAA
Lg-10	p010_1036258	13.976	CTTCAACACCAGTCTCTGTCACCAAAAGAGTGTGCTCAAATTGAGCACTTCGTTTACCATCTGCTGTAATAGAAGTCCATCCATCAGGCCACATTCGATCGCGCCACACACCTGCATTGATCATTGGTTCAATTGTAAAGGTCTGCCCAGCCTTCATCACACCAACTGCTTTATTTCTTGCATAATGAGGAATATTTGGT
Lg-10	p010_1036117	15.151	AGAAGTAAAGCAAAGAAATATGTGTCTATCAATTGTTTGTATGGTATTTAGACACTGCCAGCATGTGTCTCCATGATTCACCCAATTATGAACTTAGCCACGGAAAAACATTGGGTGATGTCTCCAACCGCCCTGTTAAAACTTCAACACCAGTCTCTGTCACCAAAAGAGTGTGCTCAAATTGAGCACTTCGTTTACCA
Lg-10	p010_1037000	15.394	ACTATTGGGCTCAATTTTGGGAATTCCATCATCAGCCCAATCAGGTTTATCAAAATGATCTGGGACAGTTCGTTTACTAGAAATGGGATATGGACGCAGCAGTCCAGTCCAATCAAAGTGAGGAAGCTTTGGAGTTCGAGCCTGCCCTCTCCTCAAACAATATAACCAACCTTCACCAAGTGAGTCTGAATTTTGTGTGC
Lg-10	p010_1143991	19.951	GCTAAACTCTATTCAAGTTACACATACAATTTTTATCACCACATTGAAGGCACATAAACTTGTTCTTTGAGATTCTGAGTAGCACTTTCAGTAGGGAAACCTCTAACTGCACCAATAGTCCATTGGGATATAATTCCTGCTGCAACCGCAAAACGTAGCTGTCTCTCCAAAACATCTTGATTTTCAAACATTTCTGGGCA
Lg-10	p010_1143823	20.409	TCTCATGCAAAAGTGGTATTGGATGACATGAGTTGGAGCCAAAGTTTACAACCAAACAATTTTTGCAATCTGACGGCGTTCGCCTGCTCCAATTTGATATTAAACACTTTCAGAGAAGATCCAAATAAATAATCAAACAATAACCACCAACTAATGCCTCAGGACTCTGCTAAACTCTATTCAAGTTACACATACAATTT
Lg-10	p010_375886	26.162	AAACAATCCACAAACAAAACTACCACTGGAAAAGAGTTTTAACAAGAATCCAAAACTTGACAATCACATCAAAGAAATAAATTTGATATCAAAAAGTACACCGACGCAAGAAACTTATCATCGAACATTTCATTCTAAGCCACAAGAGTGCTGGCAGTTGTTGATTCGTATTTCCACACAGGTGGAAGCTTCTTTGTCTT
Lg-10	p010_1239740	29.79	CGCCGATCTGGTTGCCGCACTGGCCACCCTGGATGTGAAGGATCTCACGCATGATGAATGTTTGAAGAAAGAGGGGAAGAGTAAATTTGGGGTTTGAAAGGGAGAGTGAGAAAGAGAGAGTGAATTAGGGTTTGAGTGGGGACGAGAGGTGAGGGGGTTCTTTTTTATAGAAAAGTTGTTGGCTTTTTGTTGGGATGAGG
Lg-10	p010_752178	39.911	GGTCAGACGATTAACAAAGGTTGCATGAATCTAAACAAAAATGTTGAAATTGATTCTAAAAAAACAGTGCTTACAGCTCTGGTCGATTCATAATAATACATACACTAGGCTTTCTTCAACTTAACAGAGAAGAACAAGGACAGAAGGTGAAAATTGCTTGGTTCTCAAAAACCAGAATGTCAAATCTTGTTTATTGCAAG
Lg-10	p010_1963957	51.305	CTCAAATAGCACCAACGACGTCGTTTATGTTGCCGCTCTTCTTTTTCTTCTAGGGAGAAGAGGAACCCTCGAAGAGAAAGAAAGAGAGAGATAGAGAGAAAGGAATTTAGCTTAGTTTTATTTATTTATCCTGATTCTGAGTTGGGTTCAGGAAAGAGGAGGAACCAAAAGGTAATAGGAAAAGGTTTTGTATGTAGCGG
Lg-10	p010_341308	53.757	TTTTGGGGTTGGCTGCTGCTGCAGCTTATCTCAACAACTGGGTGGTCTGGCCTCTCTATTGGGCTGCTCAGGGAACCATGTTCTGGGCCCTATTTGTTCTTGGTCATGATTGTGGTCATGGAAGCTTTTCAAACAATCCCAACCTGAACAGTGTTGTTGGGCACTTGCTGCATTCATCAATTCTCGTACCATATCATGGA
Lg-10	p010_381392	54.1	AACTTCCAAATCCTTCACCTTCCTCTCATATAAAAGAACACTTCTTTCGAATCCTTCCCGCTCTCTCCACTCCCCTCACTCTTTTCCCTCTCCGATTCCCTCCGCGCGCATATCCGAAACCCTAATTCCTCTCTCCGAGGGTTTGATGGCGGACCAAGTATTGGAAGGGATCCAACCGGTGGATCTACAGAAGCATCCTT
Lg-10	p010_903970	57.175	TTTTCAATCTTCAGGTACCCCTGCATCAAAAACTCTTTCATGGCATTTAGCATCAGAGACGAAGTCTACCTTAAAAGGGTCTTCACATCCTTCCCCAAACATTGAGAACCCAAAGTTTTCTGCCAAGGCCTCTGGAGTTTTCCATCTTTTAGATAATGAAGAGAGCACCTGGATGAAATCCTCACCAGCACAAATTCACT
Lg-10	p010_312887	59.682	GCCGAACAGAACAGAAGAATATCAAGCCTTCAAAACAACAGTCATCTATCAATTTCAACACATTGCGTGAAACTACACATGTCAGACCTCATTTATCAAGCTCCATCGCCTGGGCAGCCTTAGCTTTAGCAACGGCAGTCAACTTAGTCTTCACTTTTCTCTTCCCCACCTGAAATCCACTCCCACCTTTCTTTTTCTTG
Lg-10	p010_413621	61.883	ATTAGACAACCTTTTCTCTTTCTCTATTTCTGCAAGAGCAATATCTCTATCAAGGGATCCACCTGTGGCCTTTTTTACGGGATCTGGGGTCTTCTCATTCTCCACAACAGCAAGAGCCTTGGTTTCCTCTGCCGGTGCAGCTGCCGGTGCAGCTGCCGGAGCAGGTGGTGGCGCCGCCACCGCTTTCTTGTCAACGGCGT
Lg-10	p010_1744421	62.484	TATAACTGCTACCACCACCCACACCCCTGCCAGAATACACTGATGAATATGAGCTGCCACCAACATCACTTCCACGAGAAATGTAATCACCGCCATAACTTGATGGGTACATGCCACCAACATCACCACCACCAAAAGAACCTCCCCCATAACTCATGCCCTGTCGACTGCTATACATTCCATGTGAATCTTGATTAGAA
Lg-10	p010_121652	62.883	GATTAACTCCTGGTCGCCACGTGCAATTAACTGTCCCTCTTGAGAACCTCATTGACACGTTGGTGAAAGAGAACAAGGTAGTTGCATTCATTAAGGGCTCCAGAAGTGCACCACAATGTGGATTCTCACAGAGGGTGATAGGCATTCTTGAAAATGAAGGTGTAGATTATGAGAGTGTGAATGTGCTGGATGAAGACTAT
Lg-10	p010_339832	63.095	AAAAAGGGTTCATAATTCCTGGGCTTGGAGATGCTGGGGACCGCAGCTATGGTACTGATACATGAAATACCCCAACCCCCAAAACTTGTCATTGTATTTTCGGATGGATGCTGAACTTCCAATATCGTTTGATCAGTGGCACCCTTCAGGGTTACATAGGTGTTGGTCATTATTTGAATTACCTAGGTGTTGAAACTGGC
Lg-10	p010_2017269	63.505	GCTTTGTTTTAAGTGCTGCATCAACCTCAGAAAGAATGCGGGGCGATTGGGTTATTTCTTGAAGCAAATCAATCTTCAAATTAGGAGTAGATGGGTCCGGCAGCCTCATACTACGCGGAAATGCACTTAGAATGATATTTCTCATCTGTATGCAACTTGGAGGAATAACGTCACAAAAGGTAAAGTGATAGTCACATAGA
Lg-10	p010_1574713	63.601	ACGCGGATAAGCTCGTGCTCACGCAGGGTGCGGTGGATTATTTAAATCGGAGGTATGGGGTTGATTACCAAGGAAGTGATGATGAAGAAGAAGAAGAAGAAGATGATGATGATGAAGGTGTAGTGGACGGTGAAGAAGGACCTGAGACAGAGGAAAGTGATGTGGTGAATTGAGGGTTTAAAGTCTTCTTTGTGCCATTT
Lg-10	p010_450560	64.869	AGATCCCAAGGTAAAGGAACGTGCAATTGAACTTGCTAAGGCCATGGAAAATGAGGATGGAGTGACAGGAGCTGTGAAAGCATTTTTTAAGCAGCTTCCTCAAAAAAAATCAGAGCCTGATTCAGAGCCGCAACCATCTAGTTTTTTCTCTGTAAGTAGATGTTTTGGCTGTTCCTGATTCAAACGCAGTGGGTCAAACC
Lg-10	p010_460414	65.169	GCTTGCAAATATGCAATAAAAAATAATTCATGAAGATTCTGATAATCCGGGATGAATCTTCGCTGCCTTTGTAAAGAAAAAAATTGGGAGAAAAAAAAACCAACAAAGAATTTTGGCTCCTTTTGTTTCTGATTTTGGTAATATTGATTTGACCCTTTTTTTTATTTTTACTCTTTTCTCTACATGCTTTGAGTTTTCGA
Lg-10	p010_162642	65.518	TGGCAACCACTGAAGCTATGCCTCTAAATGATCCACACTCCAAACCAGTGGAACCCATTGAAGCTACTCTACCTCTCAATGCTCAAAGCAACAAACATGCAGCAGCTATTGAGGCTGGTTCTCTTCTGAATGATCAAAACAGCAAAGAAGTGGGGTCTACTATAGGTGGTAATGCTCAAGATGAAAACCAAAATGAAGAG
Lg-10	p010_983360	66.181	GAGTGTACTGGGTTGACTAGGAAGGATAAGTATATGTTGCTGGGAGGGAATGATGGGAAGGTGGAGTCCCTGTACGGTGCCAATGCCAAGAAGTGATCGATTAAAGCTGTTTTGATTAAAAACTCTTTCATACTGTATCTTTTACTTACTGTATCTTTTACTTTCAACGCACTTTTGAAAGGGTCTAAATAGTAATTCAA
Lg-10	p010_413332	66.755	TTCCAGTTGCACGGTATTTTGCAGCCGTTTCCTCTGCCTTGAGAATTTCTTCACCACGCTTGGCCTCAACCATTGCTCTCTTCTCCTCTGCTTGCTTGTGAACTAAGGCTATCTTGTTTTTCATTTTTTCACCATATTCTGCTTTCTTTTTCTCTAGTTCTTCCTCAATTTTTCTCAGCTGAGCTTCAAGAGCTGCTTTC
Lg-10	p010_721014	69.342	ACAACCTACATTTAGATGCTCACAGTGTTGAATCATCAACAAGTGATGGTGTTCTCACATTGACACTTAAATCTAAGTTTCGAGGAGCAGCAACAGCACCAATGAGGATGATCAAAGAAGCACTCTGCAAAGTATCCGGAAATATTTGACATGCCTATTTGGATTTCACATGGTAATGGTAGTAATAGTAAATACTTATG
Lg-10	p010_813727	73.582	ACTCAGCCTCAACTGATTTGGAGAAAGCTGAAGCTCAGATTGGGGTTGATGTCCATAGCGCTCTCAACTTTGCCCTTTCAGGCTAAGTATTGTAGTGTTTCCTTTTGTATTTGTTTATTTCCCCCCACTGCGTGGCATTGATTTGTCTCGGTGTAATCAAAGTTGCTAAAGAACATTTTCATCATGAATTTCTGTGTTGA
Lg-10	p010_1241362	77.481	TGTATAAACTATGCTCTTCCCTGATACTTTACCCCCTAAATTTTCAGTTATATAGTTGTTTTGATCTTCAAACGAAATCACAATTCTGCCACCAGCTTAGTAACAAGATTATGGATTTCATATAACCAGAATGCCAAGGTTGATGCATAACAATTAGCAGGCCATCAATTTCACTGCTTTGTGGAATTCCAGGGTAGTTA
Lg-10	p010_1298856	85.477	AAGGTGCCATCTTTGTCAGAATACCAAGAATCCAAACGGGATATTTCCATTGTAACTCCAGCTTGAAACCGAGGAAGCTCACCTTTAAAACCAGTAGCCATGATGGTGCCCAGAATACCACCATCATTGAGATCATGTGGTTCAAGTCCATCACCAGCTATTGCTAAGCAACGAAGAACAACATCAATGCAATAACTGTC
Lg-10	p010_917235	87.328	GAATTCCCAGTCTCATCTCTGTGGAAAACAAATTAAGTGCTCTTGGGGAAGCAAGCCCACTCCTCCCGGAACTGCTTCGAATCCCCTTCCCCCACCTGCTGTTCCATCTCTGCCTGGCCTGTCTGCAACTGATTTTTTGGCGTATGAGCGGCAGCTAGCAATGAGCAAGATGAGTGGCGTCCATGCCTTGATGCATCCTC
Lg-10	p010_917384	87.631	GGCAGCTAGCAATGAGCAAGATGAGTGGCGTCCATGCCTTGATGCATCCTCAAGGGCAACATCCTCTTAAACAGGCAGCCATTGGAGCTAGCCAGGCAATATATGATGGTGGATTCCAGAATGTTGCAGCTGCACAGCAAATGATGTACTACCAGTAACATACCACGGTTCTCTTGATGTCAGTTTAATGCTATCTCTAT
Lg-10	p010_1475735	102.714	AAGGTTGTTGTCTCTCCCCCAAATACTCCTCATCGGGCGAGTGAGTTGAAAGCGTGTCAACCACAGCCATAAATTTCGTGGCTTGCAACAAGCTAGGCAACGCATTGAGAAAATACTTTTGCGGGTCAGCGAGGAAACTTGCATATTCTGGATCACTCTCTTCGGGTATCAACCTTCGCATTAGTGGTGGACGATTTGGC
Lg-10	p010_1535358	104.748	TGGGGATAACAAAGTTTCAGATTGGAAAGAATGTTTGGTCACATTGATGGAGAAAACAAGTCAGAAACTTCAGTGACTATTGACAGTGATTCTTTGTGTGAAAGATGGTCTCAAATGGGTTTGTATTTCATGAGAGGAAGGCGTGTCTTGTGTTTTTCTTTACCTTCCAGTGATCAAAATTGTTGCTTTCAGGCTAGAAC
Lg-10	p010_917046	106.204	TCCTCAGTATACTACTGTTTATGTGGGTAACCTTGCTACAGAGGTAACACAACTTGATCTCCATCGCCATTTCCATGCTCTTGGGGCTGGAGTGCTAGAGGAGGTTCGTGTCCAGCGTGATAAAGGGTTTGGTTTTGTGAGGTACAGTACTCATGCTGAGGCAGCTCTGGCTATTCAGATGGGGAATTCCCAGT
Lg-10	p010_762649	114.444	ACGGAAAAGAGAGAAAATAAACGAATAAAAATAGATAATAGAGACGCCGCAGAGTATCATGTCCCATACACTTGCACATTTGCAATTACACTCATTACCAATTACCACGAGTCTCTAACACCACAACATTTGTTATAAAAAGAAGAAAATTCTTGCCATCAAGTATGATAACATTAACCTTACACAAAACCCATTATTCC
Lg-10	p010_762780	114.821	GTTATAAAAAGAAGAAAATTCTTGCCATCAAGTATGATAACATTAACCTTACACAAAACCCATTATTCCTAAAATCTTATTAGAGGGAATCAGAAAAGCTGTTGTGTAGAGGCACTGCTCAGATGGAATAAAGATGATGTGGAAGTCTAGGCTCAGCAACTGTTTGGAGAGGTATTTTCTTAGGTGTAGAGAGGCCAAAA
Lg-10	p010_917533	124.665	TACCAGTAACATACCACGGTTCTCTTGATGTCAGTTTAATGCTATCTCTATATCCTGCCCTGTGCACATTGGTTCTTGTTAAAATCTAGGGAGCTTTTTCATTTTTACTTTTTTACTTCACGGTGCTGGTAGTTACATCTACGATATTAGATAATTATGAGCAAACATTTGTGTATGGGTTTGTATCATGTATGCGGTTT
Lg-10	p010_987028	125.114	GGTGATTGCTAGGGTTAGCACCTTTTCTCCCAAGCTTGAGTTGCGAAATCTCCAACTGAGTCTTCATGAAAAACTGCATTCTCTGCAACTCCAAATCCTTTGCGAACTTCATCCTCTGCTTCTCCATCTCCACCACCTGCTGTAGCTTCGAGCTCTCCGCTTGTTCATAAGCCTCGCCAAATTTCATAATCGCCTGCGTC
Lg-10	p010_917139	125.549	TGGAGTGCTAGAGGAGGTTCGTGTCCAGCGTGATAAAGGGTTTGGTTTTGTGAGGTACAGTACTCATGCTGAGGCAGCTCTGGCTATTCAGATGGGGAATTCCCAGTCTCATCTCTGTGGAAAACAAATTAAGTGCTCTTGGGGAAGCAAGCCCACTCCTCCCGGAACTGCTTCGAATCCCCTTCCCCCACCTGCTGTTC
Lg-10	p010_1441483	125.963	TCTATGCTGGAAAATTGTTGATATTTGATTCCTTTTCACCGGAGAAGGCGACGGAGGTCATGGAGTTGGCCACCAAGTTAGCCTCGGACAAATCCGGCGCTGAAGAAAGTCCCCCTAGTGCTCCGGTCACCTCTGAAAAATTGACTGTGCCCAAAGTGCCTCAAACAAGCAATTCCTCAGAAACCCCTAGAGCAGGAAAC
Lg-10	p010_1441732	126.403	AATTTCTTGAGAAAAGAAAAGAAAGGGTTAATGCTAGAGGACCTTACCAAATTAACAACCACAAGCCTGAGGGAAGCAGTTCAGGGGGTGAACCTGAAGAACAGGGTTCCAAACACTTTGACCTTAACTTGTAGTGGTTTAGCATCATGAATTTAGGATATACAGGCTCTGGCTAGACAAAAGCTTCCTAACTATATCAT
Lg-10	p010_488983	126.945	ATGGATCCTTGACAATTATCTTTTCCCATGTGCCGTATCCAACATTCTTTAAGTTGGCTTCTGTGATAGCCAATTGATCCACTCTTCTTCCTGTTAAGAAGACAATCTTTATGCCACGACTCACCAGTTTGTTGTACAGTTTAAGAGTCTCCGGCAGTGCGAATGCCTCGCCATAGGAAACCCACTTATCAAACGACGTG
Lg-10	p010_763509	129.195	TCTCAGTCCCACCTGCTATTAGGTCCTGTGTAAAAGCCTTGACCCCACGCCTCTCAAGCTTGACCTCAAGAGTGGGGTCCTCCGCAAGCTGCAAAAGCACATCCACCATGTCCTTGGCGACAAAATCCTTCACCGCTTTCTTCCTCTGAATATGTTCATCCAACACGTGTTCCATAAACCTATCAAACTTGATGCTCAAA
Lg-10	p010_265881	131.935	AATGTTCAATGAATAGATGATTAACAGTACATTTATAAGCTACAGTGACTATGTATTTCTACAAATACATCTGCTCCGAGTCTCAAAAGGGAGTCATTCAGATTTGCCAATCTTCCTTACAATTTAACAAAAACATATTTTGTTAAATAGTGTCAAAGCACTCAATTTAATGAGATCCTTCGCATTCCGCCTCTTATTTG
Lg-10	p010_528831	133.318	AAATAAAGGTTGTTGCGCAGGATGATGAAGAAGATGGGTCAATAACTAATCCAGCTCAACTGGGTTTGATCTTTTCACACACAGAAAGATATCCTGATGAACCTCCACTTTTAAATTTGAAAAGTCTGCAAGGAATAGCTACTGAAGATCTAAGGATTTTGAAAGAAAAACTTCAACAAGAGGCAGCTGAAAATCTTGGT
Lg-10	p010_1094581	137.223	ATGGTGATGTCGAGAATGGATTTCCCAAATCGCAATACGCTGCTGTTGAGTACAGAGAGATGAATAGTTTGAAGGTAGGAGAGTATTTTGAGCATGATGCTCTTCTGTTTCTGACAGTGGATTATGATAAGCACGTCCTTCTGTAACACTCTCACTTTGATCTCCGGAACAAATTCCTCAATTTTAGAATTCACTTCGCA
Lg-10	pXXX_4850288	137.738	TGACGAAGAAGGATCCCCTTGAGGTAAGAAGAAGCGGAGAGAGGGGAGGCCACATGGGTAGAGAAACCCTTGTTTGTCGGGGAATTCGGGAGGAATCGCAGTGAGAGAAGGGAATAATAAGTGAGATTGAGATTGAGATTTGGCGTTGTGGGAATGAAGAATGAGCGATTTCGATAGGCGATTCAACAACGAAGCTCCAC
Lg-10	p010_457075	138.756	AACTCAAACCAAAACATACAGATACAGTTTCATTTTATTGATATATGATGACAGACGAAAACAATAATATTCCTTGGCCACGCAAATAGCACATCTAGCTTTGAATCTAGTTTGGCATTAGCTGCTTATCACCATCTCCCGACATGGGTGTTATTACTTGTCACTGTTATGTAGTGCTTCGCAGAAAAGAAAAGATCAAT
Lg-10	p010_491526	139.066	CTTTGATGTCAACTGTTGATGTCGTGATTTTCTTTTCAACAGCAAGCCCATTGTTCTTCAAGATTTCAGCAACAGTAACCACCGTAGCAATAGCCATTCCTAGCGCTGAAAGCTCAACCTCGTTATGCTGTTGCATATACCTCTTGGCGAGATTAACGTAGAAAAAGAGGGGTTTTTTGGTGTTGGAGACCTGAATGCGA
Lg-10	pXXX_4850103	139.598	TCTTCAGCTCCAATGTCAATGAAATGATACTAAGCTGTAACCCTTGACCGACCCTTGGCTATTCTTCGTGCAATTACTTTTCTGCCACCTGTGGTTGCCTTCCGAGCAAAAAATCCATGCTTCCTCTTTCGTCGAATAACGCTGGGTTGAAATGTCCTTTTGGGGAATAAAAGCATCGGATCATCTGACGAAGAAGGATC
Lg-10	pXXX_4850010	139.698	CCCCAAAAATAAGGAGATCTTATGGTAACAATGTTCAAGTTCACCCTGTATCACTGGGCCTTACCGTGAAGTGCACTAAGTTTCTGGATTGAATCTTCAGCTCCAATGTCAATGAAATGATACTAAGCTGTAACCCTTGACCGACCCTTGGCTATTCTTCGTGCAATTACTTTTCTGCCACCTGTGGTTGCCTTCCGAGC
Lg-10	p010_600623	140.322	AATTCAAAAGAGAATAAACGGTTTTTAAGCAACTTGCATTAGGGGATCAGTTCGAAAATACTTGCTAGTTGCTGCCAAAGAGGGTGGCACAGTTGCAACAAATCCATGAATGGTTCCAGCTTCCCCAAATATCTACTGCAAATCTATCTCAACGAGAGGGAATCATGCCGGTTTTCCTCGCATAGGCAAAGATGCCACCG
Lg-10	p010_457755	143.767	CTATCTTCTTCAAACCAGGTATAGTAGCTGAGAGTGCTATGAATTTCTGCGCTATATCCTGTCTCCTTTTTCTCTCTGAAATTATGTGATATTGTGTCTCTGAAGAGCTTCTTACCCTTTTTGTTCCTCTAGAACGACTCTTCTCCTTTGCCTCCAACTCACTTCTTTTAAGCGAATAACAACTTCTTAATTCCTGTTTT
Lg-10	p010_457662	144.473	TACTTTTCTTATTAGTCCCTTCTTCCAGCACTGCTATGCGTTGTTGAAGTTGTCGCATGTAGTTGATGGCTTCCCCAAGTATAGAGGCCTTGTCTATCTTCTTCAAACCAGGTATAGTAGCTGAGAGTGCTATGAATTTCTGCGCTATATCCTGTCTCCTTTTTCTCTCTGAAATTATGTGATATTGTGTCTCTGAAGAG
Lg-10	p010_457833	145.562	AAATTATGTGATATTGTGTCTCTGAAGAGCTTCTTACCCTTTTTGTTCCTCTAGAACGACTCTTCTCCTTTGCCTCCAACTCACTTCTTTTAAGCGAATAACAACTTCTTAATTCCTGTTTTGCCCCTACATCATTCTTGGAGCTATCATTGTACATGTTGAACCTTACCATCTCTTCCAAGGATACACTACTGCAGCCA
Lg-10	p010_1094735	149.025	CTTTGATCTCCGGAACAAATTCCTCAATTTTAGAATTCACTTCGCAAGACCTGCTGCCACTGGATTCAACTTCTTGCTCCAATTCTCTCACACGTTGCTCAAGTTCTTTCACATACTTGCTCGCTTTCTCCAGGATCCAAGTCTTGTCCATCTTTTTGTAGCCAGGTATGGTGGCTGAAAGTGCAAGGAACCTCTCTGTG
Lg-10	p010_1455356	156.558	CTCGCACGGTGACGACGGTGTTGGGAATGGCCGTATTGCTGGTGAAGGCAGTTCCACTGGGGAATTGGCTGAACAGCAACAGCAACAGCAACAACGTGTCAAAGATCGGTGCGCTGTTCTTCGCGTCTCTGCGGGACCGTCCGAGCGGTGCTCTGAACACGCCGCTGACGGTTGTGGCGGCGGGGCTGGGGAAGTGGCTG
Lg-11	p011_702974	0	GAGACACTGAAAAGAATTTTGCCGAGCTACTGACCGAAGAACTCAAGCTACGCGAAACTGAAGCCGTGGAAAGCCAGCAGCGTGCTGACATGGCACTGCTCGAGGCAAAGAAGATTGCATCTCAGTATCAGAAGGAAGCAGACAAGTGTAATTCAGGGATGGAAACGTGCGAGGAGGCCAGGGAGAAGGCCGAGTTGACA
Lg-11	pXXX_8596694	3.052	AGACCGTGGAGGGAAGACAATTGAATTGTAAGCTCGCGATAACGGATGGAAAGCAAGGGAAGCGGACTGGGCCGGATGGGCCCCAGGGCCATGGGAATGTTCAGCATGGACATGTGGATGGAATGGGGATGGGGATGCCTCCTGCTGCGGGTTCTGGGCCGGGTCAGTATGGGGCCCCGGTTGGGCTGGGTTCTTATGGT
Lg-11	p011_909160	3.491	GCTCCTCCTGCGCCTTATACAGCTGCCACGCCGCGGAGAACCTTCCAGCGTCCTTGCCGGAGTCCGAATACCCTATCATCACTTCCTGCTTCCCGTTAATTCGGCTCCTGTACCACTCCAACGAGAATAACCGCGCCAACGCCGCCGGCGCAGCCTCTAGATCGGCAAGCTTTTCGAACAACGGCACGATCCGCAGTGGA
Lg-11	p011_909775	3.804	AGAGTTCAAGTGGTTCCAAGAACTCCTCAACATTGGTGAAAGTTTCTTCCTCTGGAATGTCAGAGTGGCCATGAGCTAGCAAATGGCGCGAGCGCTCACGAGTCTGGTAAAGCTTATCCCTTACTTCCCCCAGTAACACACGATATGGTTCATTTGGAGGAATGGTTTTCCAAAATTCTATGTAGTGTTTTGCAACTGAA
Lg-11	p011_951506	4.197	CAATTGATGCAATCAATGTAGCACAAGAGCAAAAACGTAGCTTATGGAGAGTCTCTTCGACGTTGTTTGCGCACATAGCATCAGATGCAGTTCTGAAGCCATTGGGACATTTTGCAGAATCGCCAATTGCAAGCAAATATCCATCTATCTGTGCAGGAGAGTATGTTGAGCAAGAGCTTGCAGTAATCAATCTCAAGGGA
Lg-11	pXXX_4762025	6.08	AGATTTAAACGATGCATCTGATACCCAAAAACACACCTACCAAAGTACATATGACCTGAATAGAAATTTGAAGTAATGGGAAAACTGCAATGGCCACCTACAAGTTCCAAAATAAGTGCAACTTACACCAACCGTTTTTTGTGCAATAGAAGTTCAACATTCTCATAAACCCCTGACTTTTTTAATCATAATGGCCTTAA
Lg-11	p011_522377	8.116	CGCAGCAAACCAGAGCTGAGTGAACTCCGTCGATGGCTCCCGTCGCTCCTCGATCCGGCGATGCGATATTCGCTAACGTTGAACGCGTTAATGCGGAGCTTTTTACTTTGACGTATGGCGCAATCGTGCGTCAATTGCTCACGGATCTGGAAGAGGTTGAGGAGGTTAACAAGCAGCTTGATCAAATGGGTTATAATATT
Lg-11	p011_1576475	9.447	AACTTGACATCAGAGCGCTCCATGCGCAAGAGTCGCAGCGAGGGAAATTTTGGAGTTCTGTGAGAGGCTATTCCATGCTGAATTGATTTGTTCACTGCCTATGTTTCAGTATGCATCTATGTACTTTGGTATTTCTGTTCGTGTTATGTTTTCTGTTGGCACCTTTTCATTAAATTTACTACGCTAGATATTGATACATT
Lg-11	p011_1576216	10.107	GAGCACTTTGAAAGATGGAGCAGAACGTTCGGTTCGGTTAGGAACGAATTCCCATCAGTTTGATCGCAGCCTTAGAGCGGATCGCAAGACCACAAGGAAGAGCAGCCAAGGTGTTGTCGCAGCACGGAGGCCTTCAACCGCTTCCACTCATGCACGCAGAAGTGTGGACTCACGCAAGCAAACTCTCCTGCCACCATCAA
Lg-11	p011_1761585	11.253	AACACCTTCATAACCCTTACCCTTAGTCACGCCAATCATATCTATCATCTCATCTTTTTGGAAAACAGCATCCACTGGGATTTGCTTCTCAAAGAAGTTGTATGCATAGTCCACCTTCTGGGCCACTGTCCCACCATTAACTTGGATCTCCATCAAATGAGCTTTCTTCTGTTTCAGACCCTTCAACTTCCT
Lg-11	p011_34591	12.65	TAAGAACATAGTGCCTGATGAGATCAAGGGAAGAGAGATTCACCATTCATTTCCAATGACTCTTTTTCAGCCTCACACTACTCATCTGGACCATCACACACTAAAGCTTCTCAAAAACTGGACTTGGCAATTTGTTGTGATACGTCCGGTGTGCTCAATCTTGATGATAACTCTACAGTATCTTGAATTTTATCCCAGTT
Lg-11	p011_22187	12.964	TTTTCTTTTCTTCCCTCTTACCAATCACCATGTTAGATGGGAAGGGGATAATAATTACTTGGCTTGAGGTTTGACTGTTTGAGCCTGAGTTCTGTCACCACTTGAGGTATACTGAGGTCTGTTTATTTCTGTTTTTTATTTTTTGTTTTCTCTTTTTAATTATAAAACTATCACCTTGTTTTCAATTTGTTTCCTGTTTT
Lg-11	p011_819397	13.145	CTATTTTCTCCCCCGAGGGACGTCTTTTCCAAGTCGAGTATGCTTTCAAGGCTGTTAAGGCTGCTGGAATAACCTCAATTGGTGTCCGAGGAAAGGATTCGATTTGTGTCGTTACGCAGAAGAAGGTCCCGGATAAGCTTTTGGATCAGACAAGTGTTTCACACCTTTTTCCCATCACAAAGTACCTTGGTTTATTGGCA
Lg-11	p011_22036	13.315	CAAATCGGATGATGGCTTTAAGGAAATTAATCTTGTTCCGAACAATGGAAGGAGAGTATTCATCCGATCTCGTCTATAGAATGGAATTTGCATAACTTACACTAGAGATTCCACATATCTATAAGATAGTGCAACATAATATGTGCTTTGTTTTTCTTTTCTTCCCTCTTACCAATCACCATGTTAGATGGGAAGGGGAT
Lg-11	p011_34992	13.449	GATCCCGTTATTCCTGGCTAGCCGTGGAACGTATTGAGGAAGGCTACCAAAACATTTTGGTTTGTGTTGAAATGGTTTTCTTCTCAGTATATCAGCAATATGCATACAGTGCTGCACCGTACAAGGTTAATAACAAAAATAGTGCTCCTTCAGATAAAAAGTCAAAGTGATTCCTGCTCTGGACATGGATTACTGAGTGT
Lg-11	pXXX_4784678	13.59	TAACACTGTTGTGTATTCACTGCCCCAAGAGGACTTGTATAGAACAGAAAATAACTTACTCTTGCAAACCAACAGAAAATTGGTTTACAGCTCCTTCTAGACCTAAGCTTTTCAAGAAAGAAGGTTGTATGCAAACACCAACGTGGCCGCAATTAGCAAAGCACAAGATGGAATCCATATCCAGTAGTTGGTAGACCTTT
Lg-11	p011_1161942	13.722	CAATCTTACATGTGCTTCAACAGTTTCATCAAACTTTGCCTTGGCATTGGCCTTAACTTGGCGAATGGCTTCGGCCAAATCAAGCGGAGGTGGCTTCTCGTTCTTCTTGGGCTTAATCAGCAACGGAAAAGGCACCTTCATCCTTTCCTCTTCCGCGGCTTTCGCCATTCTCATCCTCAGCTCATTCTCCGCCTCGATCT
Lg-11	p011_35136	13.79	CTCCTTCAGATAAAAAGTCAAAGTGATTCCTGCTCTGGACATGGATTACTGAGTGTTAAGAATATCAATGTATGTACTTTCTATATCACTGTTGCTTCTCACCTCTTCACGAGACAATTAGTATTCAAATGCACGAGAAATGCCAAAGTCTATTGAATAAGATCCAGATACATTGATGCTACTTCTAATGATGTAGAAAG
Lg-11	p011_320674	14.236	ATGTTTCTCCCTTACTCTTGGCTGCTTCTTTCGCTGGAGCATTACAGAGCTTGCTTTCATTTCGCAAGTTCTCAGCATGGATCAATCCTATAAGCGGAGCAATGCTGTTAGGTGGTGGTGTATATACTTTCTTAGATAGGCTGTTCCCAGTCACAATGGTGATGTAGAAAATCTGTCTCTTAACACGCCACGATATTTTT
Lg-11	pXXX_6738848	14.39	CCACCTTTTCGTTCACGGGCATGATTACTAGGCAAATGGGCACCGCGAGGTCACCACATGGCGTTTCTAGAGTGGACGAAGATGATGATGACGATGATGATGATGATGATGATTTCGACGACGAGGATGTGGATATGGACGATGTCGATCTTAACGACGAGTTCGACGACTCTGATGATGAGAAAGACGAAGAAGAAGAG
Lg-11	pXXX_4784600	15.557	GTAACATGAAATCTGAACAAAATTTATAGTCAGACTAAAATGTATATATAACTTTCTCACCTCAGAAAGAGCTAAGCATAACACTGTTGTGTATTCACTGCCCCAAGAGGACTTGTATAGAACAGAAAATAACTTACTCTTGCAAACCAACAGAAAATTGGTTTACAGCTCCTTCTAGACCTAAGCTTTTCAAGAAAGAA
Lg-11	p011_1576168	18.325	AGGCCTTCTTCCCCATCTTGTCTACTACAATCGGCAGCCTATCAAAGTGAGCACTTTGAAAGATGGAGCAGAACGTTCGGTTCGGTTAGGAACGAATTCCCATCAGTTTGATCGCAGCCTTAGAGCGGATCGCAAGACCACAAGGAAGAGCAGCCAAGGTGTTGTCGCAGCACGGAGGCCTTCAACCGCTTCCACTCATG
Lg-11	p011_799988	19.012	GGTGTTACACGCTGAGTCCTTGTTTGATTCCTCTTAAAAAGAACTATAGATTGTGATTTGTGAGTGCTATTGCTAATGTATGTTATTCACCATAAGTCGTTGTGCTTAAATAATGATTTCTCTGTTGACTTTGTTTTTGGTTAAATAGTATTCTCATATTTATCTTGTTTTGTACTTTGTTTTGTTGTCTTTTTTTATAC
Lg-11	p011_260165	19.676	ATATGGTTATGTATTGAGTTGTATTCTTATGACCTTCTGGCCCTCAGTGGATTTTGAACTTTGTTTCTTAAGGTGCTTCAGTGCGGTTAATAGGCATGGTATGTAATTTCAGTTGGAGTAACCTACCCTAATTATATACACTTGTACTTAATTATTATCATCTAGTGATAACTGATTTTGTTTCATTTTTTTACGATGTG
Lg-11	p011_2137824	20.115	CCACACCACAATATCCCAACTTTACCAGCCATGGTGAAAACCCCACCTTTACTCACTCCTCTAGCACTCTTCCTCCTCTTCTCCCTAGCCAAAGGTCTGAACCCCAAATGTGACACCACCCATCATGACCATGGCTCAACCCTCCAAGTTTTCCATGTGTTCAGCCCATGTTCCCCATTCAGGCCCCCAAAGCCAATGTC
Lg-11	p011_154065	20.575	ACGACAAGGTTGGAGCTTCCATTAATCCTCCCAAAGAAATGGGTTATCTTTATTTTTTCGAGAGGCTTAATTGAATATACGGTGTTAGGCGTTGAACAGGATGAACATTTCAACCGTGAAGAGATGCAGGACGTTTTAGAATGGCGTTAACATGCACCTACTTCTGCTGATGTGATAATATTTGCTCCCTTGTCTTGGCT
Lg-11	p011_1275200	20.651	TTAACTAGTTAAAATGTACTTACTAATTAATAATTACCCCCTTTGGGTGTACTAGTGCTTGTACCAGTTGCAAAGGCTTGTGACTACGGGTAGAAATTTAGGCGAGAGGTGTAAGTGGCCTTTGGAACCCAATTGCTTGGAATAACATCTCTTGCAGAGAGGCTCCTCCCAGTTGAAGAGCTCAATTTCACTGAGTATGG
Lg-11	p011_153952	20.742	TGGAGGAGGGAGATATCGACTTATTGGGATTGTAAGCCACAGTGGAACCTCTACGCAGTGTGGTCACTATGTTGCTCACGTTTTGAAAGATGGTAGATGGGTTATTTTCAACGACGACAAGGTTGGAGCTTCCATTAATCCTCCCAAAGAAATGGGTTATCTTTATTTTTTCGAGAGGCTTAATTGAATATACGGTGTTA
Lg-11	p011_799454	20.843	TTGGATCCCTATTGTGCCAGTGGGCAAATGCTCTTGGCGCAACTGTTATAGGAACTGTATCCAATATAGAGAAGGCAGCACAAGCCAAGGAGGATGGATGCCATCATGTTATAATCAATAAAGAAGAGGATTTTGTTGCCCGTGTCAATGAAATTACATCAGGCAATGGAGTTGAAGTAGTCTACGATTCTGTAGGAAAG
Lg-11	p011_154154	20.968	CGTTGAACAGGATGAACATTTCAACCGTGAAGAGATGCAGGACGTTTTAGAATGGCGTTAACATGCACCTACTTCTGCTGATGTGATAATATTTGCTCCCTTGTCTTGGCTGAATCTTTCTTTTATTGGTTTTCAGCAGTAATGAAGCGCTTGGAACGTTACATTTCATTCATCTAGAAATTACATGTTTACCGTTTAGG
Lg-11	p011_1847534	21.048	GCATTCATCTCATTGTCATAACTATATACCTTGTACCTCTGGCCATATAGTTCAATCTCCTCTATAGCCCCGTCATAAACATCTGACTCAAGCCTGATTTGCAATCTTTCTTTGCAACGTGGAGATTCTACAAACAACATTCCTTGACTGAGGTCAATAGAGGTGCTTATAAAGCCCATTTCAGGAACCTTTTTCTGTGT
Lg-11	p011_154020	21.141	ATGTTGCTCACGTTTTGAAAGATGGTAGATGGGTTATTTTCAACGACGACAAGGTTGGAGCTTCCATTAATCCTCCCAAAGAAATGGGTTATCTTTATTTTTTCGAGAGGCTTAATTGAATATACGGTGTTAGGCGTTGAACAGGATGAACATTTCAACCGTGAAGAGATGCAGGACGTTTTAGAATGGCGTTAACATGC
Lg-11	p011_153714	21.387	TTCCTATTGCCAAAGGCCATGGCTCTGAAACCTTGACAATTGTTGACCAATCAAAAGTTGATACTCTAATTTCGTTTGGATTTCAAGAAGAAATTGCTACGAAGGCACTAAAGGCATCGGGTGGTGACATTGAGAAAGCAACAGATTGGATATTTAGCAATCCTGATGCATCAGTCCCCAGTATGGATGCTGCCACATCA
Lg-11	p011_1558487	21.746	CCAGATAGGAACAAAGAAAAAAAGGGGGAAAACCTGTTAATTTCTTCAAGGCAGTAGTTAGGAAATTGATAGTGTTTCTTGAACCATTTTTAATCGTAAACTGAATTGGCAAGAACAAGACAAATCTGAGATGGTGGGGCGGCTATTTATTATTTTTGGGTTGCTGAATGATATACTGTTTTATTTTTTGTATTATGCTT
Lg-11	p011_2138348	22.136	TTGCGGTGGAAGCGCGTGTGCATTCAACTTCACTTATGGCAGCTCCTCCGTGGCAGCGAACCTGGTCCAAGACACAGTGACCCTAGCCACTGACCCAGTTCCAGCCTACACCTTTGGGTGCATTCAAAAGGCAACAGGGAGCTCAGTCCCATCACAGGGTCTGTTGGGCCTGGGCCGAGGCCCGTTGTCACTCTTGGCCC
Lg-11	p011_746855	23.056	CGAAATGGTCAGAAGCCCAACTTGGTTGGAAAAGTTGATCAAACTTGGAAGAGGCAGAAACAGCCACCCCCACCAGAAACACAAGACCCACCAACAATCCCAAGGACCCAGACATGATTTGCAGCAGAAAGCAACAGAGGGAAACAGGAGAATATGGAGAGGGCAGAGTGAAGGTTCTACTCTGAAGCACTGAAATGCTG
Lg-11	p011_2498589	23.922	TAAACAAATCCTAAATTAAAAACACAGCTAAACAACAACAATAATAATTCTAATAACAATCTCATTATTTCCATGACACATTAACATCAGGTCCATTGAACCTATCTAAATAAATACATAGTTTAAATATGAATAATCTAAATGCAGATGATCTTATAGCTGAATTTGGACATAACATGAGGAAATGCAGGACGGGAGCA
Lg-11	p011_1723472	24.439	TCTCCCGCCCCACCCATGACCAGATCGGAACCCTCTCTCCCCTCCCCGATCTCTTCCACCGCAACTCCGCCACCATGCCTCTCGCGAAGGAAAATGCTTCCGGTGGAAACTTGACCGGTCTTCCCAGAGACCCGGCGAATAAGCTTGGCAGTGATTCTAATGCGATCGATTCTTCGAGGTACAAAGCTTCTGGACTGAAC
Lg-11	p011_1723254	24.597	AGCATCGTGATGTGGCACGTAGCCCTACTTCACGTTCGGTCTCCACACGCCCCAAATTGGCCACAATCACTCCACTCGATCGTACTAGTCGCTTTCTCTTCTCTCCTCGTTACAATTTCTCCAATCTCCGTTGATCAGCACCATGTCGTGCCTCCTCCGATCTAGCAAGGCTAAGCTCCTCTCTTCCTCCTCTTCTCTTT
Lg-11	p011_2500005	24.834	AAATTGCCCTTAAATCTGTGTGATTTCTCTTGTACCAGTCTCCTGCCAATACTGTGAAATCTCCTGCCGGAGGAGGAAAAGGTACAGGAATCCCAGGGCGGCTCGCAATTTTGAATCCACCATAACCTCCTGCAGCCTTGTGGAATGCAAGGGAAGGGTAGTAGAAGTAGCTACCTATCTGATCCTTCACTTGAAGAACA
Lg-11	p011_65362	25.376	CATAATTGCATTATGCAAATCATACTTCTAAGTTCACAGAAATAAAGATTTCCAGTCACGGACCTTATACAACATCATAAGTCTCATGTTATTGACACGACTCTGACATTAGAGGAACATTGGCCTTACTCGATATGACTTGAATGGTGATATACAGTACACATCACAATAAAACACTTGACAACAAAGAAAAGAAGTTC
Lg-11	p011_1560488	25.618	GGATGATTCCGTCGGGTCGGGTTACCGAACCCGGGTGGGTGACCCGGGAGGATTCGACGTTCCAGTGAGTGGAATTTAGGGTTTGGAGAGTGATGTGGTGGTGTGGGGCGAGGGTTTTGAACCGGTTTGGGTGGGTCGGGTTAACCGAACCGGTTTGTTTGGGGTGGGGGATTCTTTTGGGGACGATGTGGGACATGAGG
Lg-11	p011_47144	26.636	AGGAACATTTCAAGATATAAAGTAACATTACACATAGGGGCTTTTAGAATGGCATGCCCCTTTTGGTTACCGCAAAATGCAAATACAACTTCCATTTCATTTCCCATAAAGTCACTATAATGACTTGAAGGTACCCAAAATTTTCTTGCTTTGTTTTCTACCACTTCATTGGCTAGTGGAATATCTTGTAGTCCAATACT
Lg-11	p011_2503020	27.052	TTGATTAGAATAAAATTCGATCGCGGATGTGAATTAAACATCCAACCCAGAAAATGCGAGATGCTGAAGTATGAATAATTTCAATTTCAATTACCATAACATATGCCTTCGGGCATGTATTTGAGAACTACAAAATACATCAGCGACCTTGTGGATGTGGAGAAAAAAAATACATGTAAAAAAAGATTACATAAGACCTT
Lg-11	p011_275054	27.652	CCTCACTCAATGTAACACCTCTGTCCACCTGAATTTGCTGGATACCAGTCAGATCCTTGCAGAAATCACTCAGATGATGATTGCAGGTGGGCCTCACATACGTTTGAAAACACGCTTCCAGCTGGCCAGTCATGCTACTCACTATAACAGATGGAAACTCAATTATTTCTTGAGGATGGGGATTTCTATCCTTGTCACAG
Lg-11	p011_2413034	28.326	CAATATGACGTTCCGGTGACGTTTCTGGCGAAGAAATTGCAGGTGGTAATGGATGAATCAATTTAGGAACCACAACAAGATCTCTACCCAAAACTAATATCGCCCCAGCATTATTTGCAGTACCACAGTAGTTTGTAGCAGAGAAAAGTGTGATCAAATGTCCCTGGGCAAAACGCTCAAACCCATCCATCACACATTCA
Lg-11	p011_1726168	29.791	TTTCTTCTGAGCTCACTGAAGTTAAAGAATCACTAAAGATAAACCTTGATGATGCAAAACATGAGGCAGAAATGCTAGCAAGTGAGCTTACAACTGCGAAGGAACACTTGAAGAAAGCACAAGCAGAGCTGCAAGGTATGTCCCATGAACTGACAGATGCTCTCGAAAAGCATGATAGCCTACAAAAAGAATTAATTGAC
Lg-11	p011_1271552	29.938	CTGGACTAAAATCTTAGCTCATGATAGCAGGTTTGGGGGCCGAGTATTTTAGAACATTACTTCAGAGCAATTGTGGTGTTAGTGTGCTGGATTTCATCCCGAGATCTGAGGACGGGTCTCCACATATTTGCCTTAACCGCTTAAATCAGACCCCTGGTTCACCTATTGCTGGTGGGAAATCTGGAGGTAGAAAGACAAGT
Lg-11	pXXX_5911429	30.334	CCAAAGATATCTGCGGGATGTCATTCCTAAAAAGGGTTCCCAAAACAATCTTCTGGTCACCAACTTTCAAGTACAGAACCACAGGCTCACTTGCCTTGTCCTTTTTCGCCTCTCCAAGCGCAACCTGAGAAATGTGTATGTATGAATTCACTGGATCCAATGGATCGACCTTAACAGTTTGTCCCACCTTAACCTCAACA
Lg-11	p011_291532	30.465	GGCCCCTTTTGTTGACCAAGTCAGTGAAGACTCCTTCGGCAGCGGGGCTTCTGCAGATGTTGCCGAGGCACACGAAGAGAACGGAAAATGGCTTTGTTGCGGTGTCTGTGACGGAGGGTGAGGCCATGGACGCGCGAATTGAAGAAATGAAACGGGTTTTGCAGGAAATGGAATAAGGGGTTGTTGTTGTTGTTGTTGGG
Lg-11	p011_2219691	31.008	CAACACATATAGGCCCCTACAAATCCCCAATGTATGTATACAAATGAACCTATTGCTCTCCGTCATTGAGTCCACCCAAGGCACATTTGAATCTACACTCAGTGCCTCTTCAGCAGTTGAGAGAATTTAATAAAGTGAATATGTCAACCAAACCAACGAAACCCAAGTCTTTTACAAGCCAACCCACTTCACCCATCTGA
Lg-11	p011_1723349	31.752	CTCTTCTCTCCTCGTTACAATTTCTCCAATCTCCGTTGATCAGCACCATGTCGTGCCTCCTCCGATCTAGCAAGGCTAAGCTCCTCTCTTCCTCCTCTTCTCTTTCTAGAACCTTCCCCTCCCTCTCCCGCCCCACCCATGACCAGATCGGAACCCTCTCTCCCCTCCCCGATCTCTTCCACCGCAACTCCGCCACCATG
Lg-11	p011_290909	32.961	GTGATAAACAGAAGAAACAAAGAATCGAACTTATGATTCAAATTGTTAGATAAGTATGGCAAGAAGTTTCCAAATTCCAATACTTGTAGAAATCGTGGGTGTAGTGAACCACTGAAACAAGAAGGTACTTTGACATCTATAAAAACCAATGACTTTACTACTTCACCCCAGGATTCGATCTTCTGGATGTTAAAAAGGAT
Lg-11	pXXX_5911573	35.017	AATTCACTGGATCCAATGGATCGACCTTAACAGTTTGTCCCACCTTAACCTCAACACCCCAAAATTCCATTGGAGCTTCCATTTTGGAGGAACAGCGCAAAGAGAGAAACTGTGAGTAAGGAGGCTCGAGGTGAGAGGAAGAGAACGATGAAAAACGGGTTTAAGGGTTTAAGAAGTATATGTATATGTATATATATTGC
Lg-11	pXXX_12591037	37.016	AGGCACCATCACCCTCGCGGCGTGCTTCATTCCCAGGAACACGCCGACCAAGTTGACGCTAATCACTTCCTCGAAATTAGACTTGTCGTTGTGCACGATGTTGGGGTTCCACGCACCCACTATACCTGCGTTGTTGTGCATGATGTCCAGCTTACCGTACCTGGAAACGGTTGTATTCACGGCACGCTCAATGTGTTCCT
Lg-11	p011_922448	38.676	ACCTCAAGCAATATTATGCAACCTGTTTTTCTCTTATTGCCGGGATAATCCTTTTTGGTGGTCTCCTTGCACCCAGTTTGGAGCTTAAGCTTGGACTAGGGGGCACATCTTATGCAGATTTTATTGAAAGTGTACATCTGCCTATGCAGCTGAGTCAGGTTGATCCTATAGTGGCATCATTTTCTGGAGGAGCAGTTGGA
Lg-11	p011_818238	39.154	AAAAGCTAGACATGGAAATGGCTGCTCTCCAGTTTATGATGAAAGAATACCCTGGAAATGAGGAAGAGAAGATGAGGGCTGCAATTGGGAAGTTTGGGCTGTCAGGTAAAGCCCAGGTGATGCCAATGAAGAACTTGTCTGATGGGCAGAGGAGCCGAGTGATATTTGCTTGGTTAGCTTGGAGGCAGCCTCAAATGCTT
Lg-11	p011_717768	39.761	ATGGAAATGTCTCAAAGGAGGAAGTATTTGCTCAAATTGATAGTGTACTGACAAGTCTTGTAGAGCAAAGGAAGGCTTCTTCAGGATCTGTGGCAGCATAAAAGACCATCTTTTGACATTTTGATCTAGCATGGTGCGTTGCTGGTGATAATGGATTTTAAGTCATTTATTTATAGAGTTAAAAGAGCCTTCATTCAAAG
Lg-11	p011_818845	39.986	CGGTTTGGACTGGTCGTAATAATTTTTTTTTAATTTCTATTTCTGCTTATCATTTAATTGCTTGGTTGTTAACCAGCATGGATAATTTTTTGTCCCTATTTGAATCTACGAACGAGGCTTATTCTATAAATGAAATATTGTACTGAGAATATTATATTCGTGGTATTATAATTAGTGTTAGTTCCATCTTTTACGACTTC
Lg-11	p011_828780	41.107	CCAGACTCCCAAAGACCCACAAAACCACAAGCCCAAAGCCCAAAGCCCAAAGCCAAGAAAAAGAAAAAAAGAAAAAGTAGAAAAAGCAAAAAAAGAAAAGAAATATCTTGTGATTCTAGCAGTAGAAGTAGCAGTAGCAGGAGTGACGAGAGGATCAATGATCAAGAGCATTTGGGCCAGTACAGTAATTGAGAACGTGG
Lg-11	p011_155772	41.339	TTTGAACTTAATTCTGCTTCTCTTTGAGAAGCAGCAGATTGAACACTTTGAACCTCTTCATTTAGTCTAGATTCAGCTTTTGTCAGTTTTCCTTCAGTTTCCTCCAGCCGACTTTGCAATGCAGATTTCTCAACAATCTCAGTTTTGAGAGTTTCGACCTCAGATCTCAGGGAGTCTTCAATTTTCTGTTGTTCCTTCAA
Lg-11	p011_724619	41.609	GACACATTGGCATAACTGTTGATGACACATACAAGGCATGTGAAAGATTTCAGAATCTGGGAGTCGAGTTTGTTAAGAAACCAGAAGATGGGAAAATGAATGGTATAGCATTTATTAAGGATCCTGATGGATACTGGATTGAAATCTTTGATCGAAAAACAATAGGAAATGTAACACAAACTGCTGCTTAGGCTTAAAAT
Lg-11	p011_1190369	41.726	TTGATCATAAGGCATTACTTGAGGAGTGGATCTCCGCTCGCACATTTAATGACAAATGTCTAGACCTGGATAATGAGAAGCTTATAGCCAACTTGAAAACCATACAGGATTATCTGTGCTCGTTCACATCACAGGGTTTGACTGTGGTCAATGTATCGGCAACAACATTTCCTCAAACATTGGATTGGCTGCATGGTTAC
Lg-11	p011_675375	42.089	AAGATCCAATTTCTGACTCCAATTCCAAGGTGGCCATGCTCAAAGAACATTGTGATAGAGTTATTATTAAGGAGTTAGATGCTGGTCATTGTCCGCACGATGAGGTGCCAGAACGAGTGAATACTATCATTTGTGAGTGGATACTTGGTGTGGAAAGTAACATTTTGGCAGAGTGTCCAGTGTAAAATTTATTGGTATCT
Lg-11	p011_817284	42.265	CCTCTGAGATGTCTGCATTGGAAGCTGTTGTAAGCTGCGATGAAGAAAGGTTGAGATTGGAGAAAGAAGCTGAAGTTTTGGCTGCACAGGATGATGGAGGCGGTGAATCCCTTGAACTTGTTTATGAGCGATTGGATGCCCTAGATGCAGCAACTGCAGAAAAGCGAGCTGCTGAAATCCTACATGGTCTTGGCTTTGAC
Lg-11	p011_922328	42.618	GGCTTAGGATACAGCAAAGAATTAAAAGTGCTGAACTTGGAATTTTCAAAGAAGAGCAAGAGAATGAACTTCCTAACTTCCCATCATTCATTCCCTTCTTACCTCCTTTGACTTCAGCAAACCTCAAGCAATATTATGCAACCTGTTTTTCTCTTATTGCCGGGATAATCCTTTTTGGTGGTCTCCTTGCACCCAGTTTG
Lg-11	p011_569548	42.733	CCTCAGCTATAGCCTCTTCCTCTGTGGTTCCAACACTTTGAGCAGGTTGTTTCACCCTTTCTTTCCTCACAGCTTCAGGAAGTTGTGCGGCTGTCTCACCGGCTATTGCGGTCAAGACTTTATCGACTTCTTCTTCTATCTCATCTTCTATGTCCTCGGAATCTAGCGCTGAGTCAACAGCATCGTTTACTATCTCCTCA
Lg-11	p011_608432	42.803	CCAAGGTTTCTCTGCTCAAGGCAACTCAAGGTGAAGCTATAAGAAACTATTACCATGAAATGCATGTCATCCAGGACATGCTTGTTCCTCTGTACAAGGTGGGAAATGCTTTAGAATGGGTTGACCGTGAGATGGAGATATACCCCATTTGGCTCTGTCCACACAAATTGTACAAGCTGCCCGTCAAAACTATGGTTTAC
Lg-11	p011_395232	42.994	CGCAGATCTTACCATCAGATCAGCTCCCTCAATGGCATCAACAGTGAGGAGCAAGACAATGACTTTCTCAGAAAACCGCTGGCGCTCCTCCGCATCACGGGCTACATGACGTCGGTAAGCAAAATTATTGAACTGAGCTCTGATTTCCTTTAACTTGGATTTTGCAACAGCTAACTCTCTAAGGGCACGAAGAGCCTTTG
Lg-11	p011_787567	43.097	CCGGCACGCTCTATATCACTACCAAGCAAGTAATATGGCTCAGCGATGTAGACAAAACTAAAGGATACGCCGTTGATTTTTTATCCATATCACTCCACGCTGTCTCTAGAGACCCTGACGCCTACCCTCTTCCTTGCTTATATACGCAGATTGACACAGGAGAAGAACAAGCAGATGACGACCACTCTGATTCCGAATCC
Lg-11	p011_569572	43.213	TGGTTCCAACACTTTGAGCAGGTTGTTTCACCCTTTCTTTCCTCACAGCTTCAGGAAGTTGTGCGGCTGTCTCACCGGCTATTGCGGTCAAGACTTTATCGACTTCTTCTTCTATCTCATCTTCTATGTCCTCGGAATCTAGCGCTGAGTCAACAGCATCGTTTACTATCTCCTCAATAACTCCTGCCTTTGTCATTTCT
Lg-11	p011_2088722	43.284	TCGACGGTAGGAGAGCTAACTGCAACCTTGCTTCTTTGGGTGTCCAGAGATCTAAGCCTTCAACCCCAAAGCATGGAGGAGCAGGGAGGAACTTTAGAGTAATGAGTTCTTTCCAGACAGGATTTGGAGGGGGAGTGGGATCGGCTTTTCCTTCAGCAGCAACCTTCCCTCATTATGCCATCCAGCAAGGGATACCTTAT
Lg-11	p011_1362641	43.52	TGGCTTTGGTTTCTGATGCGGTTGGAAACCAAGACAAAGATAAAGGTTCCAATTAGAGCTGGAGGGAGGGTATGGATCTGAATATTTATCAAGCAGCTGAGAGTGAATTCTACATTGACAACGACAACAATTTTAATTTAGCTTTTAAACTTTTGTCTTCAATTTTAGTGTCTTAAGTTGTACTTTGAATTCAATGAGAT
Lg-11	p011_226001	43.593	CCAACCTCTTTGGTCTCAGCCACACCCAGTTGAGCGCATTCCAAAACCACCATATCAGCACCGTAGCAATCGTAGTACTGATAGCAAGTGTAGTTGGGGTCAAATTCAGTGATGATATTATTCCTAATCCTCCCATGCTCACCTGCTCTATGACTAAGTGTGTCTAGTGTCTAGTGTCTGTGCCAGACATAAATAATAAC
Lg-11	pXXX_5581646	43.864	GTTGACGAAAATGTCAAGGTCTTCTAAGAACCATTTCTGTTGGATCCCTAGTAACAACACAAACAGTGCATCATGTGATATGGCCAAGAAACACAGATTCTTTAAATGGCTTCAAGGCTTGTAATTAAATCTCTTTTTAGCTATCAAACTTGGTGATATTTGGATTTTGAACATTCCCCATGTAGGTTTCCTCGGCAAAC
Lg-11	p011_2094915	44.26	GAATACAGGTGATATATGTTAGACCGGGATACGAAGTTGATCTTGATTCTCTTGTACAAGATGCCATCCGGCTAAACTCTGCAGTAAAAGACACATGCTCGGAGTTGTGCGAGAAATCTGAGGGTACAATACAATATATAACTGGACAAAGCCAGGCTTCTGTTGATAAAAGGTGGTCTAGACTGTTGGAACTAAAGAAA
Lg-11	p011_1190486	44.358	GCTCGTTCACATCACAGGGTTTGACTGTGGTCAATGTATCGGCAACAACATTTCCTCAAACATTGGATTGGCTGCATGGTTACCTTCTTCAGTGCATCGAGCAAGGTATTAAAGAAAATGTTACACCAGTAGCTGCAGCATAGTCCATGTACTGAACGCTTCCAATTTTGACAGATTCAACTTCACGTTGTAAATGGATG
Lg-11	p011_1412829	45.115	ATTGAAGGATCTCATGCTAATGGCTTTTGTGACTTGAATTGGCTTTCCTCTGGCAATGATATGAATGAAGAGGATGTTTTCCAAAGGTACCTTACAATGACGTCAGCAAACGAGGCCAACGGTTGGTATGGAGGTAGTCTCCTCGGTGATCAAGATGAAAGCAGTGAGATATATAAACATTATGCTGAGTTATGCCAGGG
Lg-11	p011_717942	45.408	AGAGTTAAAAGAGCCTTCATTCAAAGTAAGCTGCATTTGCTCGTGAAGATTGTCTCACGGCTTTATATCCCATTTGGAAAGCAATGTGATGATTGGCTTGTACCATGCATTAGGACCTGTGTAGTGCGCAGTATATTTTACAAGTTCATTTTTATGAGAAAATGATTACCTTAAAATCGTTTTTATGTAATGGCTAGCTT
Lg-11	pXXX_1498325	46.156	AGTTCGCCATAGAGACTGATGACGACGGACGCGCCAAGGCCGTCGATGTCACCGGCCCCGACGGCGCAGCCATCCAGGGGAGCCGTTCCGGCGGTCAAGGCGGCAGGAGCTATGGTGGGGGTCGCGGAGGCGGTGGCGGATACGGTGGAGGCGGTGGAGGATACGGTGGTGGTGGTGGTGGTGGCCGTGGCGGTGGCGGA
Lg-11	p011_717831	46.165	AGCAAAGGAAGGCTTCTTCAGGATCTGTGGCAGCATAAAAGACCATCTTTTGACATTTTGATCTAGCATGGTGCGTTGCTGGTGATAATGGATTTTAAGTCATTTATTTATAGAGTTAAAAGAGCCTTCATTCAAAGTAAGCTGCATTTGCTCGTGAAGATTGTCTCACGGCTTTATATCCCATTTGGAAAGCAATGTGA
Lg-11	p011_817191	46.907	GTGGAAAATCTACACTGCTTACAGCAATAGGTTGCCGTGAACTTCCAATCCCGGACCACATGGATATCTATCACCTTACCAGGGAGATTGATGCCTCTGAGATGTCTGCATTGGAAGCTGTTGTAAGCTGCGATGAAGAAAGGTTGAGATTGGAGAAAGAAGCTGAAGTTTTGGCTGCACAGGATGATGGAGGCGGTGAA
Lg-11	p011_1042204	47.324	TTGCAGCATTGCAATACAAGACTAGATTTGCGATAAAATCTAAAACTGAATCAAATACTGATGTGTATATCCACAATGATGTTCAATGCCAGTATTAGTAAGTCTTCTGGTATCATAAAAGGAGTGGTCACAAATAAGATTTCTGTAACTGCATATTGGCATCCATCATATTCTGACTACAAATTCCTTCCAAATAAAAG
Lg-11	p011_817407	47.463	ATGAGCGATTGGATGCCCTAGATGCAGCAACTGCAGAAAAGCGAGCTGCTGAAATCCTACATGGTCTTGGCTTTGACAAGCAAATGCAGGCAAAGAAGACGCGTGATTTTTCTGGTGGCTGGAGAATGAGAATTGCTTTGGCGCGAGCTCTATTTATGAATCCAACAATTCTTCTACTTGATGAGCCAACCAATCACCTT
Lg-11	p011_501701	47.579	CTGCAAGGATTTTAAGTTAGTACTGCTTTGTGTATGACAAGATGCTTTATTAGGCAACTTATTCTCGTGTCCTACTTAGTCCATGTTTGGATAACAGTTGTGATTGTACCTTTGAGTGCTAGGCGTATTGTTGGAAAAAGATATCCTTTGTATCTTTTATTCTGAAAGTATTTTTGTATCTTCTATTGTGAACGTATTTC
Lg-11	p011_1817703	48.27	AACAAAGGCAAGCTACACCTAGTAAATTTCCAACGCATAGTTCATTGCCAATAGATATTGATCACAATCTTTCTGATGAGAACAAAAATAAAGCAGCAGATGCAGTTTCAGCCGAGTATATGGAGAGTTTGATCCTCTTGACTTTAAAATCTGATGGATCTTGTGTATCAGAAGAGGAAATAGTAGACCTAACTGAGCCT
Lg-11	p011_742224	49.068	TTGCAAGGAAGGCTATAAGAGAATTGATGGCTAGAGGTTCCATAAGGATGGTCTCTGCCCATGCTAGTCAGCAAATTTACACTAGGGCAACAAACACCTAGGCGTCGAACTGATCTTATCTTATGGATTATTGGTAGGAATAGTGAATCTCATCCTAGCTTCTCAGTTCTAGATTGTTGCTGAATCCAAGGTTGAGATTG
Lg-11	p011_818759	50.817	AAACTTCGACGTTATTCAATGGCATAATCGGTGTGTAGTATACAAGGTTATGATTTTTGTCCGAACCGAGATGCCCCCCACCCCCCCGGTTTGGACTGGTCGTAATAATTTTTTTTTAATTTCTATTTCTGCTTATCATTTAATTGCTTGGTTGTTAACCAGCATGGATAATTTTTTGTCCCTATTTGAATCTACGAACG
Lg-11	p011_2417658	51.333	CTTCAGCAAAGACATCCTGACTAAACCACTTATTCATGATCTCCTCTTGGGTGAGCTCTTCCCCATCATTAAGTGGCACCATCAATGGATTCGCTTCTTGGTCAACCTGATCTTCGTCAGAATCATACTTGGACTGAACAATATCATCATCCTCACCACCCTCCAAAAGTTGGGCCTCTGCATCATGGGATTTTTTAATT
Lg-11	p011_2145016	52.257	TGGGTTCACTAGTATTATGGATCTTGAGTACTAGATACGGTTTGCTAGGCTGCTGGTTTTCCCTTGCAATATTTCAATGGGCTCGGTTTTCAATGGCCCTCCAGCGCCTTCTTTCTCCCAAGGGCATTTTATTCTCGGAAGATACAGACCAGTATAAGCTGCTAAAGCTAAGGACTGCCTAGGTGACCTTGGTTTTATAT
Lg-11	p011_1191375	52.496	GGTCAAAGCCCGGCGCGTGGGCCCTCGACTCCGAGGAACACGAAGCCGAACTCCTCAAACAGAACCCCGTCGACGACACCAAGCCCCTCGCCGACTTCCCCTCCCTCGCCGTCGCGGCCGCCACCAAGCCAAAGAAGAAGAAGGCCCAGACCTACTCCCTCGCCGAGTTCACCGCCAAACCCGACACCTCCTTCGCCAAC
Lg-11	p011_2165215	54.53	CTAATATTTCTGCGCCATCAAGGCAATGTTTGTATCAAAAGAATATCCAGGCACTAAATTAGAACTTTGTTCAACTCATCCAGATCTAATTATTAAAGTGCACTTCCCTTCTGCGTGATTATACCAAACGAAAGATAACCACTGAATCATGCTTACACCGCAAGAAGGATATACTGCAATGCACCATTAACTCAATTTCA
Lg-11	p011_1244227	55.725	TATATTTTTTCTTTCAATTTTTCGCTACAGGAGAGGAGATATTACTTAACTTGTTGCGTAAAGCTACCTGAATGTGAGTATTGCTACCAGCTTGAAGATATGATCATCTATGTTTCTCCAACTCAATGTATTAGCTTGATCTGCGACACAATTAATAAACCACTTATAGCATCATGCAGAACATTGTTTTGGCTTATGAC
Lg-11	p011_923553	56.149	TTGATGATCTAAATTTCTGACTAGACTATCATTTCATTAGATCGACCATACAAACAACAAACTTTTTTAGGTCAAAAAGACGAACCACGGAAAGACGACCAAGATAGATAACCAAACTCAAACAACAAGTCCACAACACCTTAAATTACGGAACACAATAAACCCTAATCTACAATATCAAGTCCTAGTTTCTCCAGCTT
Lg-11	p011_2416793	58.776	GAAGATCTTCGCGTATCAACCTATTTTCATTTACTCCTCTGTTTTCCCTTCTGCGCAGAGGCCTTTGTAGATCCTTTGCCCTTTGGAGCCTTGCCCTTCGCCTTGGAACCTCCTTTTCCTGCCTTACCCTTACCCATTCCACGTTTCCTAGCATCCTTCTTCATTCTGCGATCAACAAGGACTTTTCCCTTGCCAGCCTT
Lg-11	p011_2416706	60.746	AATTGCACAATAACAAGCAAGACAAAAAATGAACAAACAAAACTGCGGCCCAGAAAACAAGACAACCCAGGCAGGACATTGAACTTTGAAGATCTTCGCGTATCAACCTATTTTCATTTACTCCTCTGTTTTCCCTTCTGCGCAGAGGCCTTTGTAGATCCTTTGCCCTTTGGAGCCTTGCCCTTCGCCTTGGAACCTCC
Lg-11	p011_116831	61.032	CAGTGATACGCTCAGCGTTGACATGGAAGGGTCTCACTTCACTCTTGAGCAGCGGACTAAAAACCATAAAAGGAGCTTTGGCTATGCCATTAATGATAGAAGGATATAAGAAGGATCTAATTAAGTTTGCCATCATTACATGTAGAAAACCTGAATAATTGGAGGCAGGAGTTCAGAAACGAGAGAAAAAAAAGAAATGA
Lg-11	p011_1771379	63.815	TCGGACAGAGTAACCCAGCCAAAATGATTTCCTTCAATGCTTCTCTGGTGGATCAAACAGAGGTGGTAGGATTTGTCAAAGTCAGGAGTTGGTTGTGGATGAAGGCCAAACTTGGAAAAGCACGATGTCTTATTATGAGTCGTGATCAATAATGTGTGTATCTTGTTATTGTAAAACTAGAACTGCATCTTTATGTAATG
Lg-11	p011_1771460	65.146	TCAGGAGTTGGTTGTGGATGAAGGCCAAACTTGGAAAAGCACGATGTCTTATTATGAGTCGTGATCAATAATGTGTGTATCTTGTTATTGTAAAACTAGAACTGCATCTTTATGTAATGGGCAGGGATACCCTTGTACTCCCATCTTTTAATAAATTTTGGTTTATCTAAAAAGAAACGCCAAAACGATTAATTTCAAGA
Lg-11	p011_1162889	67.07	CCTGGATTGGATCGACCATTTATGACAACTTAGCAATCTGAGCCCTGGGCGATGGATGAACTTGAGCAGCTAATAAATAATCACCCATATTTTCTCCAAGCAAGACATTAATCAACTGGCAATCCTTTCTTATAGGGGAGTAGTGTTTTTCTGCCAAGTGCAGAAGGGAGTAGATATTGACAGAACAATATGTATACGTT
Lg-11	p011_997957	70.685	CTAAACTAATGTTTGGGTTATTAATTTTTATCTGAAACGCCTTTCAGCTAGAATCTTTTTTTTTTTCATCATTTTGATCGAGTTTCTGAACCCAAAATAAGCCTTTGTAACATTTCTGAGTCAAATTTTGGGTGTTCGACAGCTTGGTTTTTCTTCACAATAATCTTGTCATGTAAGATGTAAGATCTTTTTTTCGATTT
Lg-11	p011_289693	74.444	ACACCGCAATCCCCAAGACGACACGAGAAATAACAAAAACGACACCGAAAAACACAACACAGATTCAGAGCCACCACCGCCACATACATAGACAGAAATTCGTCTAAGAGAGTTGACCGCAGTCGACGATGACGACCGGCTTGGAGGTCTTGCCGGAGCTGGATCCGTACTTCTCGATCTCCTTCACCACGTTCATTCCC
