# Supplementary material for: A transcriptome-SNP-derived linkage map of Apios americana (potato bean) provides insights about genome re-organization and synteny conservation in the phaseoloid legumes
Source: Theor Appl Genet. 2017 Oct 25;131(2):333–51. doi: 10.1007/s00122-017-3004-3 (PMC5787225; doi:10.1007/s00122-017-3004-3)
Supplement: Supplementary file 6 — Supplementary material 6 (XLSX 384 kb) Supplementary File 5. Supporting homology information for genome synteny comparisons [file 122_2017_3004_MOESM6_ESM.xlsx]

## Sheet: Aa_Pv
Supporting file. Comparative analysis of mapped marker loci sequences in apios with the P. vulgaris genome sequence with the "blast" program. The collinear blocks represent the collinearity between the genetic distance in apios to the physical distance in the P. vulgaris genome.
S No.	Aa Chromsome	Pv Chromosome	Marker ID	Percent Identity	Match length	Pv physical up	Pv physical low	Pv physical Mean	Apios up	Apios low	e-value	bit score	cM distance	Collinear blocks	Collinear blocks	No. of collinear markers	Bases	cM
1	Aa01	Pv02	p002_2199887	94.5	200	36558400	36558599	3.65585e+07	1	200	6e-81	309	0	0	0
2	Aa01	Pv02	p002_1578901	92.97	128	35724930	35725057	3.5725e+07	137	10	3e-44	187	1.905	-833506	-833506
3	Aa01	Pv02	p002_192555	93.75	80	45683706	45683785	4.56837e+07	80	1	3e-24	121	2.288	9958752	9958752
4	Aa01	Pv02	p002_2199917	93.5	200	36558430	36558629	3.65585e+07	1	200	1e-77	298	4.407	-9125216	-9125216
5	Aa01	Pv02	p002_52156	93.69	111	41805180	41805290	41805235	47	157	4e-38	167	8.726	5.24671e+06	5.24671e+06
6	Aa01	Pv02	p002_51892	98.39	124	41803487	41803610	4.18035e+07	1	124	1e-53	219	9.258	-1686.5	-1686.5
7	Aa01	Pv02	p002_1064644	88.5	200	19080554	19080752	19080653	200	1	2e-60	241	11.127	-2.27229e+07	-2.27229e+07
8	Aa01	Pv02	p002_2831333	94.5	109	36604857	36604965	36604911	92	200	1e-38	169	13.852	17524258	17524258
9	Aa01	Pv02	p002_26139	94	200	18783145	18783344	1.87832e+07	1	200	3e-79	303	14.172	-1.78217e+07	-1.78217e+07
10	Aa01	Pv02	p002_2722066	94.95	198	46583439	46583636	4.65835e+07	3	200	2e-81	311	14.284	27800293	27800293
11	Aa01	Pv01	p001_1377404	83.01	206	39371673	39371878	3.93718e+07	200	3	5e-42	180	15.048	-7211762	-7211762
12	Aa01	Pv02	p002_2829974	80.1	191	36601354	36601531	3.66014e+07	200	12	2e-26	128	15.649	-2770333	-2770333
13	Aa01	Pv01	p001_3406734	83.17	101	38467721	38467821	38467771	111	200	2e-12	82.4	16.611	1.86633e+06	1.86633e+06
14	Aa01	Pv01	p001_2858900	95.15	165	43883437	43883601	43883519	36	200	2e-66	261	17.685	5415748	5415748
15	Aa01	Pv01	p001_1352295	90.95	199	43545854	43546052	43545953	199	1	1e-68	268	20.803	-337566	-337566
16	Aa01	Pv01	p001_1352379	90.5	200	43545769	43545968	4.35459e+07	200	1	1e-67	265	21.624	-84.5	-84.5
17	Aa01	Pv02	p002_3287124	89.94	169	42383545	42383713	42383629	35	200	1e-52	215	23.574	-1.16224e+06	-1.16224e+06	4	8.31687e+06	5.932
18	Aa01	Pv02	p002_1766307	93.1	87	37683787	37683872	3.76838e+07	30	116	7e-26	126	26.554	-4.6998e+06	-4.6998e+06
19	Aa01	Pv02	p002_2236892	93.3	179	37166279	37166457	37166368	1	179	1e-67	265	28.83	-517462	-517462
20	Aa01	Pv02	p002_2158487	88.61	202	34066654	34066855	3.40668e+07	196	1	2e-60	241	29.506	-3.09961e+06	-3.09961e+06
21	Aa01	Pv02	p002_2158239	91.5	200	34066904	34067103	3.4067e+07	200	1	6e-71	276	29.713	249	249
22	Aa01	Pv01	p001_1560349	91	200	32857233	32857429	32857331	200	1	4e-68	267	31.836	-1.20967e+06	-1.20967e+06
23	Aa01	Pv02	p002_317623	89.89	89	35509385	35509473	35509429	139	51	1e-22	115	32.272	2652098	2652098
24	Aa01	Pv02	p002_4954061	85	200	34667309	34667490	3.46674e+07	1	200	3e-44	187	36.326	-842030	-842030
25	Aa01	Pv02	p002_2157855	85.2	196	34057749	34057944	3.40578e+07	196	1	1e-48	202	36.6	-609553	-609553
26	Aa01	Pv02	p002_593006	91.37	197	34680886	34681080	34680983	197	1	1e-68	268	36.845	623136	623136
27	Aa01	Pv02	p002_802287	91.84	98	17197654	17197750	17197702	98	1	1e-28	135	36.977	-17483281	-17483281
28	Aa01	Pv01	p001_649451	90.15	203	36106254	36106456	36106355	200	1	2e-66	261	37.121	18908653	18908653
29	Aa01	Pv02	p002_500293	90.99	111	39671205	39671315	39671260	176	66	4e-33	150	42.403	3564905	3564905
30	Aa01	Pv02	p002_950898	88.17	186	39762299	39762479	39762389	197	12	4e-53	217	42.653	91129	91129
31	Aa01	Pv02	p002_3689712	87.9	157	39732911	39733067	39732989	199	46	1e-42	182	42.925	-29400	-29400
32	Aa01	Pv02	p002_3689663	83.49	109	39732959	39733067	39733013	200	95	1e-17	99	43.551	24	24
33	Aa01	Pv02	p002_500308	90.99	111	39671205	39671315	39671260	161	51	4e-33	150	43.877	-61753	-61753
34	Aa01	Pv02	p002_950889	88.33	180	39762305	39762479	39762392	200	21	2e-51	211	44.03	91132	91132
35	Aa01	Pv02	p002_3689989	84.02	194	39716204	39716396	39716300	195	2	1e-43	185	44.861	-46092	-46092
36	Aa01	Pv02	p002_802600	98.98	98	17195898	17195995	1.71959e+07	98	1	7e-41	176	49.443	-2.25204e+07	-2.25204e+07
37	Aa01	Pv02	p002_802466	92.98	114	17196178	17196288	17196233	114	1	5e-37	163	51.623	286.5	286.5	4	22611962	1.462
38	Aa01	Pv02	p002_970151	88.79	107	39803392	39803498	39803445	81	184	2e-26	128	52.725	22607212	22607212
39	Aa01	Pv02	p002_970776	98.55	69	39805349	39805417	39805383	131	199	9e-25	122	52.866	1938	1938
40	Aa01	Pv02	p002_971634	81.6	163	39808118	39808272	39808195	1	149	1e-22	115	53.085	2812	2812
41	Aa01	Pv02	p002_970130	88.24	102	39803392	39803493	3.98034e+07	102	200	1e-23	119	53.755	-4752.5	-4752.5
42	Aa01	Pv01	p001_2642913	89.85	197	40168833	40169029	40168931	4	200	3e-64	254	55.217	365488	365488
1	Aa02	Pv02	p002_4039121	91.36	81	14188578	14188658	14188618	117	197	2e-21	111	0.494	0	0
2	Aa02	Pv02	p002_2430469	90.53	190	29048474	29048663	2.90486e+07	9	197	4e-63	250	2.25	1.486e+07	1.486e+07
3	Aa02	Pv02	p002_2222253	95.96	198	7451035	7451232	7.45113e+06	3	200	8e-85	322	5.004	-21597435	-21597435
4	Aa02	Pv02	p002_2222460	91.37	139	7435830	7435968	7435899	1	139	2e-45	191	7.258	-15234.5	-15234.5
5	Aa02	Pv02	p002_2008206	92.31	143	28203377	28203519	28203448	3	145	3e-49	204	9.787	20767549	20767549	3	274766	2.975
6	Aa02	Pv02	p002_1099866	95.5	200	28426990	28427189	2.84271e+07	200	1	3e-84	320	11.865	223642	223642
7	Aa02	Pv02	p002_969007	95.7	186	28478121	28478306	2.84782e+07	187	2	4e-78	300	12.762	51124	51124
8	Aa02	Pv02	p002_999412	98	200	8155781	8155980	8.15588e+06	200	1	1e-92	348	14.095	-20322333	-20322333
9	Aa02	Pv02	p002_2373605	94.12	85	11020958	11021042	11021000	86	170	5e-27	130	16.804	2.86512e+06	2.86512e+06
10	Aa02	Pv02	p002_3789464	95.7	93	3263309	3263401	3263355	93	1	4e-33	150	26.436	-7757645	-7757645
11	Aa02	Pv02	p002_2890750	97.22	72	11449998	11450069	1.145e+07	200	129	9e-25	122	32.503	8.18668e+06	8.18668e+06
12	Aa02	Pv02	p002_1344150	93.85	65	11064020	11064084	11064052	200	138	5e-17	97.1	36.775	-385982	-385982
13	Aa02	Pv02	p002_2472812	88.07	176	14549381	14549554	1.45495e+07	4	179	2e-50	207	37.693	3.48542e+06	3.48542e+06
14	Aa02	Pv02	p002_2373430	92.11	76	11020060	11020135	1.10201e+07	3	78	2e-20	108	38.543	-3529370	-3529370	3	3.62872e+06	0.549
15	Aa02	Pv02	p002_692325	97.83	46	10372697	10372742	1.03727e+07	1	46	5e-12	80.5	38.775	-647378	-647378
16	Aa02	Pv02	p002_1807194	98.46	65	7391342	7391406	7391374	136	200	1e-22	115	39.092	-2.98135e+06	-2.98135e+06
17	Aa02	Pv02	p002_2473763	95.74	141	14551103	14551243	14551173	1	141	2e-56	228	39.111	7159799	7159799
18	Aa02	Pv02	p002_206446	88.66	194	13545576	13545766	13545671	1	194	4e-58	233	39.645	-1005502	-1005502
19	Aa02	Pv02	p002_3185430	89.5	200	11786913	11787103	11787008	200	1	2e-61	244	39.655	-1758663	-1758663
20	Aa02	Pv02	p002_2473608	95.5	200	14550948	14551147	1.4551e+07	1	200	3e-84	320	40.582	2.76404e+06	2.76404e+06
21	Aa02	Pv02	p002_4333414	82.5	200	9823834	9824027	9.82393e+06	4	200	4e-38	167	41.589	-4727117	-4727117
22	Aa02	Pv02	p002_714394	90.65	107	13360119	13360225	13360172	200	98	9e-30	139	42.867	3.53624e+06	3.53624e+06
23	Aa02	Pv02	p002_2817627	93.48	92	27814523	27814614	2.78146e+07	108	199	3e-29	137	47.593	1.44544e+07	1.44544e+07
24	Aa02	Pv02	p002_491441	96.47	85	26399719	26399803	26399761	116	200	2e-30	141	48.876	-1.41481e+06	-1.41481e+06
25	Aa02	Pv02	p002_491498	96.47	85	26399719	26399803	26399761	59	143	2e-30	141	49.682	0	0
26	Aa02	Pv02	p002_578095	89.52	124	26283655	26283777	26283716	7	127	3e-34	154	51.718	-116045	-116045	4	1.69157e+06	8.815
27	Aa02	Pv02	p002_4604133	86.73	196	25875332	25875521	2.58754e+07	200	5	5e-52	213	55.164	-408290	-408290
28	Aa02	Pv02	p002_2422406	93.9	82	25507368	25507449	2.55074e+07	82	1	2e-25	124	59.341	-368018	-368018
29	Aa02	Pv02	p002_235783	85	200	24592043	24592242	2.45921e+07	200	3	1e-48	202	60.533	-915266	-915266
30	Aa02	Pv02	p002_1455648	89.76	127	24617809	24617935	24617872	77	200	7e-36	159	60.879	25729.5	25729.5
31	Aa02	Pv02	p002_941556	95.04	141	21517358	21517498	21517428	60	200	8e-55	222	63.357	-3100444	-3100444
32	Aa02	Pv02	p002_1831240	93.69	111	24446275	24446385	24446330	200	90	4e-38	167	64.446	2928902	2928902	3	171617	1.232
33	Aa02	Pv02	p002_1455776	87.5	152	24617864	24618013	2.46179e+07	4	152	3e-39	171	64.926	171608	171608
34	Aa02	Pv02	p002_1455796	88.15	135	24617881	24618013	24617947	1	132	9e-35	156	65.678	8.5	8.5
35	Aa02	Pv02	p002_2598877	92	200	2504901	2505100	2.505e+06	1	200	1e-72	281	75.37	-2.21129e+07	-2.21129e+07
1	Aa03	Pv03	p003_2313241	96.15	156	41370601	41370755	41370678	180	25	3e-64	254	2.024	0	0
2	Aa03	Pv03	p003_2313163	94.9	98	41370659	41370755	41370707	200	103	1e-33	152	4.566	29	29	3	1245029	8.78
3	Aa03	Pv03	p003_1622256	93.68	95	42547308	42547402	42547355	106	200	7e-31	143	13.085	1176648	1176648
4	Aa03	Pv03	p003_1833964	88.97	136	42615669	42615803	42615736	52	187	4e-38	167	13.346	68381	68381
5	Aa03	Pv03	p003_3147309	94.57	129	42501482	42501610	42501546	44	172	4e-48	200	13.602	-114190	-114190	3	275626	0.269
6	Aa03	Pv03	p003_2045673	85.28	197	42385742	42385936	42385839	199	5	4e-48	200	13.729	-115707	-115707
7	Aa03	Pv03	p003_2597792	93.99	183	42225829	42226011	42225920	6	188	2e-71	278	13.871	-159919	-159919
8	Aa03	Pv03	p003_563738	91.81	171	42270373	42270543	42270458	9	179	9e-60	239	14.036	44538	44538	3	142052	1.005
9	Aa03	Pv03	p003_3531049	90.26	195	42393232	42393425	4.23933e+07	197	3	3e-64	254	14.421	122870	122870
10	Aa03	Pv03	p003_3665488	93.37	166	42412428	42412593	4.24125e+07	1	166	5e-62	246	15.041	19182	19182
11	Aa03	Pv03	p003_4071446	86.75	151	30959320	30959470	30959395	150	5	5e-37	163	15.514	-1.14531e+07	-1.14531e+07
12	Aa03	Pv03	p003_1447923	91.49	141	42875584	42875724	42875654	1	141	2e-46	195	16.413	11916259	11916259
13	Aa03	Pv03	p003_4465653	90.99	111	40846785	40846895	40846840	60	170	4e-33	150	17.888	-2028814	-2028814	4	9.31922e+06	1.745
14	Aa03	Pv03	p003_2782794	93.55	186	40811507	40811691	40811599	185	1	7e-71	276	19.151	-35241	-35241
15	Aa03	Pv03	p003_2303291	99.25	134	40605771	40605904	4.06058e+07	200	67	7e-61	243	19.476	-205762	-205762
16	Aa03	Pv03	p003_2875711	93.75	160	31527543	31527702	3.15276e+07	165	6	2e-60	241	19.633	-9078215	-9078215
17	Aa03	Pv03	p003_486267	89.18	194	40672424	40672611	4.06725e+07	194	1	3e-59	237	20.102	9144895	9144895
18	Aa03	Pv03	p003_1572694	89	200	33358489	33358688	3.33586e+07	1	200	1e-62	248	21.834	-7313929	-7313929
19	Aa03	Pv03	p003_1911451	89.45	199	32454266	32454464	32454365	199	1	1e-63	252	23.474	-904224	-904224
20	Aa03	Pv03	p003_1884678	92.86	126	42679389	42679513	42679451	129	4	2e-42	182	23.684	10225086	10225086
21	Aa03	Pv03	p003_217413	90.59	202	32402719	32402919	32402819	1	200	1e-67	265	23.767	-10276632	-10276632
22	Aa03	Pv03	p003_2668991	86.7	203	32985432	32985634	32985533	200	1	9e-55	222	23.984	582714	582714
23	Aa03	Pv03	p003_2782684	96.24	186	40811602	40811787	4.08117e+07	200	15	9e-80	305	25.168	7.82616e+06	7.82616e+06
24	Aa03	Pv03	p003_206830	94.3	158	33973559	33973716	3.39736e+07	163	6	7e-61	243	25.729	-6838057	-6838057
25	Aa03	Pv03	p003_557729	90.09	111	34401283	34401393	34401338	1	111	2e-31	145	26.203	427700	427700
26	Aa03	Pv03	p003_2782602	88.67	203	40811684	40811882	40811783	200	1	2e-60	241	26.254	6410445	6410445
27	Aa03	Pv03	p003_256057	94.83	116	35695334	35695449	3.56954e+07	82	196	5e-42	180	28.933	-5.11639e+06	-5.11639e+06	9	11791952	7.209
28	Aa03	Pv03	p003_255911	92.68	82	35693743	35693824	3.56938e+07	1	82	1e-23	119	29.209	-1608	-1608
29	Aa03	Pv03	p003_2267405	83.42	199	35669060	35669251	3.56692e+07	195	1	3e-40	174	29.704	-24628	-24628
30	Aa03	Pv03	p003_4443335	95.6	91	35623775	35623865	35623820	81	171	5e-32	147	30.068	-45335.5	-45335.5
31	Aa03	Pv03	p003_2406032	95.8	143	34119630	34119772	34119701	200	58	1e-57	231	32.277	-1504119	-1504119
32	Aa03	Pv03	p003_2406719	91.1	191	34118450	34118640	34118545	191	1	7e-66	259	32.727	-1156	-1156
33	Aa03	Pv03	p003_206848	94.48	145	33973559	33973703	33973631	145	1	2e-55	224	34.206	-144914	-144914
34	Aa03	Pv03	p003_2276526	95	60	23915317	23915376	2.39153e+07	60	1	2e-16	95.3	35.118	-1.00583e+07	-1.00583e+07
35	Aa03	Pv03	p003_1930290	84.44	135	23903376	23903503	2.39034e+07	198	64	7e-26	126	36.142	-11907	-11907
36	Aa03	Pv03	p003_920053	88	200	24613581	24613780	2.46137e+07	1	200	3e-59	237	36.394	710241	710241	3	2.0112e+06	0.415
37	Aa03	Pv03	p003_920607	85.79	197	24614153	24614349	24614251	7	200	9e-50	206	36.705	570.5	570.5
38	Aa03	Pv03	p003_3086656	95.38	65	26624844	26624908	26624876	135	71	3e-19	104	36.809	2010625	2010625
39	Aa03	Pv03	p003_935981	82.54	126	24517648	24517773	2.45177e+07	144	19	2e-21	111	36.883	-2.10717e+06	-2.10717e+06
40	Aa03	Pv03	p003_4017921	88.83	197	28265741	28265927	28265834	1	197	4e-58	233	37.238	3.74812e+06	3.74812e+06
41	Aa03	Pv03	p003_1460492	90.59	170	35983932	35984100	35984016	1	170	2e-55	224	37.466	7718182	7718182
42	Aa03	Pv03	p003_3373996	93.46	107	28229723	28229829	28229776	1	107	7e-36	159	37.954	-7754240	-7754240
43	Aa03	Pv03	p003_2940509	87.82	197	38598063	38598259	38598161	200	4	1e-57	231	40.285	10368385	10368385
44	Aa03	Pv03	p003_2638626	94.34	159	46829668	46829826	46829747	42	200	2e-61	244	41.72	8231586	8231586
45	Aa03	Pv03	p003_3667783	90.45	199	32293247	32293445	32293346	1	191	9e-65	255	42.162	-14536401	-14536401
46	Aa03	Pv03	p003_2855550	87.62	210	32637406	32637611	3.26375e+07	1	200	1e-57	231	43.555	344162	344162	4	7550825	2.863
47	Aa03	Pv03	p003_2856306	95.45	66	32638785	32638850	3.26388e+07	27	91	3e-19	104	43.705	1309	1309
48	Aa03	Pv03	p003_2856747	97.3	74	32641037	32641110	3.26411e+07	71	144	7e-26	126	43.987	2256	2256
49	Aa03	Pv03	p003_166607	93.5	200	40188234	40188433	4.01883e+07	200	1	1e-77	298	46.418	7547260	7547260
50	Aa03	Pv03	p003_2365268	90.84	131	34750599	34750729	34750664	195	65	7e-41	176	46.516	-5.43767e+06	-5.43767e+06
51	Aa03	Pv03	p003_166890	94.47	199	40187951	40188149	40188050	200	2	2e-80	307	47.168	5437386	5437386
52	Aa03	Pv03	p003_1211527	83.24	185	36270530	36270705	3.62706e+07	5	189	2e-36	161	50.655	-3.91743e+06	-3.91743e+06
53	Aa03	Pv03	p003_1299566	93.62	94	35515483	35515576	3.55155e+07	94	1	3e-30	141	57.146	-755088	-755088
54	Aa03	Pv03	p003_2267498	90.2	102	35669060	35669161	3.56691e+07	102	1	4e-28	134	61.156	153581	153581
55	Aa03	Pv03	p003_2251813	89.69	194	30034642	30034831	3.00347e+07	193	1	7e-61	243	63.511	-5634374	-5634374
56	Aa03	Pv03	p003_255805	93.62	188	35693637	35693824	3.56937e+07	1	188	1e-72	281	65.396	5658994	5658994
57	Aa03	Pv03	p003_1819612	92.23	103	18953848	18953950	18953899	1	103	5e-32	147	67.653	-1.67398e+07	-1.67398e+07
58	Aa03	Pv03	p003_1481482	88.32	197	34569858	34570050	34569954	199	4	1e-57	231	68.585	15616055	15616055
59	Aa03	Pv03	p003_1481532	86.8	197	34569813	34570002	3.45699e+07	197	2	5e-52	213	68.827	-46.5	-46.5
60	Aa03	Pv03	p003_2365188	89.86	148	34750994	34751141	3.47511e+07	143	5	2e-42	182	70.181	181160	181160
61	Aa03	Pv03	p003_2267809	91.43	105	35666139	35666243	35666191	197	93	2e-31	145	70.413	915124	915124
62	Aa03	Pv03	p003_217417	90.95	199	32402726	32402923	3.24028e+07	4	200	1e-67	265	72.559	-3.26337e+06	-3.26337e+06
63	Aa03	Pv03	p003_548971	94.95	198	32456334	32456531	3.24564e+07	3	200	2e-81	311	72.823	53608	53608
64	Aa03	Pv03	p003_2775182	93.8	129	34646562	34646690	34646626	145	17	2e-46	195	74.717	2.19019e+06	2.19019e+06
65	Aa03	Pv03	p003_2399420	92.16	51	33332580	33332630	33332605	60	10	9e-10	73.1	74.841	-1314021	-1314021
66	Aa03	Pv03	p003_1891525	88.08	193	34067413	34067602	3.40675e+07	190	1	2e-55	224	75.129	734902	734902
67	Aa03	Pv03	p003_3304887	92.44	119	33471771	33471889	33471830	82	200	3e-39	171	76.576	-595678	-595678
68	Aa03	Pv03	p003_116479	89.76	166	37098112	37098277	3.70982e+07	33	198	5e-52	213	80.669	3.62636e+06	3.62636e+06
69	Aa03	Pv03	p003_1903716	85.11	141	30243223	30243363	30243293	200	63	3e-30	141	81.525	-6.8549e+06	-6.8549e+06
70	Aa03	Pv03	p003_3266222	83.42	199	48643020	48643215	4.86431e+07	190	1	3e-40	174	82.244	1.83998e+07	1.83998e+07
71	Aa03	Pv03	p003_714488	91.75	194	13661148	13661338	13661243	9	197	5e-67	263	83.245	-3.49819e+07	-3.49819e+07
1	Aa04	Pv04	p004_51411	93.94	132	40405452	40405583	4.04055e+07	68	199	4e-48	200	0	0	0
2	Aa04	Pv04	p004_997350	92.39	92	40313429	40313520	4.03135e+07	185	94	1e-27	132	2.552	-92043	-92043	5	36685680	6.841
3	Aa04	Pv04	p004_1780992	85.16	182	34688703	34688881	34688792	200	21	1e-42	182	5.233	-5.62468e+06	-5.62468e+06
4	Aa04	Pv04	p004_1424238	91.67	96	8958265	8958357	8958311	85	180	5e-27	130	5.983	-25730481	-25730481
5	Aa04	Pv04	p004_754708	90.32	93	3630316	3630408	3630362	61	153	8e-25	122	8.685	-5327949	-5327949
6	Aa04	Pv04	p004_754323	89.9	198	3627696	3627893	3.62779e+06	1	198	8e-65	255	9.393	-2567.5	-2567.5
7	Aa04	Pv04	p004_596446	92.39	197	13913625	13913821	13913723	197	1	1e-72	281	11.092	1.02859e+07	1.02859e+07	3	2.17602e+07	1.848
8	Aa04	Pv04	p004_159356	82.44	205	13945195	13945395	13945295	1	200	3e-39	171	12.204	31572	31572
9	Aa04	Pv04	p004_257104	93.5	200	35673866	35674065	3.5674e+07	200	1	1e-77	298	12.94	2.17287e+07	2.17287e+07
10	Aa04	Pv04	p004_821632	94.64	56	14048461	14048516	1.40485e+07	136	191	3e-14	87.9	21.766	-21625477	-21625477
11	Aa04	Pv04	p004_1543459	85.79	197	5041033	5041226	5.04113e+06	1	197	8e-50	206	28.437	-9007359	-9007359
12	Aa04	Pv04	p004_74108	92.77	83	35917662	35917744	35917703	11	93	3e-24	121	29.474	3.08766e+07	3.08766e+07
13	Aa04	Pv04	p004_74102	92.77	83	35917662	35917744	35917703	17	99	3e-24	121	30.957	0	0
14	Aa04	Pv04	p004_533738	91.35	185	3833574	3833758	3833666	193	9	3e-64	254	31.31	-32084037	-32084037
15	Aa04	Pv04	p004_1016752	91	200	3821646	3821845	3.82175e+06	1	200	3e-69	270	33.025	-11920.5	-11920.5
16	Aa04	Pv04	p004_997446	92.13	89	40313429	40313517	40313473	89	1	6e-26	126	39.82	3.64917e+07	3.64917e+07
17	Aa04	Pv04	p004_997442	92.39	92	40313429	40313520	4.03135e+07	93	2	1e-27	132	40.635	1.5	1.5
18	Aa04	Pv04	p004_439265	98.86	88	38983896	38983983	3.89839e+07	88	1	2e-35	158	42.032	-1329535	-1329535	4	3.53454e+07	2.489
19	Aa04	Pv04	p004_405553	93.39	121	7359572	7359692	7359632	121	1	5e-42	180	43.838	-3.16243e+07	-3.16243e+07
20	Aa04	Pv04	p004_979223	90.36	197	5588969	5589161	5589065	4	200	8e-65	255	44.365	-1770567	-1770567
21	Aa04	Pv04	p004_1252492	89.22	167	3638505	3638671	3638588	1	164	8e-50	206	44.521	-1950477	-1950477
22	Aa04	Pv04	p004_60845	95.43	197	7037074	7037270	7037172	199	3	1e-82	315	44.598	3398584	3398584	3	3.19098e+07	0.148
23	Aa04	Pv04	p004_257755	89	200	35673215	35673414	3.56733e+07	200	1	1e-62	248	44.713	2.86361e+07	2.86361e+07
24	Aa04	Pv04	p004_1530174	91.5	200	38946916	38947115	3.8947e+07	1	200	6e-71	276	44.746	3273701	3273701
25	Aa04	Pv04	p004_596598	92	200	13913470	13913669	1.39136e+07	200	1	1e-72	281	45.079	-25033446	-25033446
26	Aa04	Pv04	p004_941730	86.19	181	17031499	17031679	17031589	200	32	1e-43	185	45.254	3.11802e+06	3.11802e+06
27	Aa04	Pv04	p004_1251496	96	150	3640555	3640704	3.64063e+06	156	7	2e-61	244	45.408	-1.3391e+07	-1.3391e+07
28	Aa04	Pv04	p004_2043052	91.89	111	2499716	2499826	2499771	88	197	3e-34	154	45.717	-1.14086e+06	-1.14086e+06
29	Aa04	Pv04	p004_325625	95.51	178	39346426	39346603	3.93465e+07	196	19	1e-73	285	46.32	3.68467e+07	3.68467e+07
30	Aa04	Pv04	p004_509132	91.67	192	3520557	3520747	3520652	9	200	1e-67	265	47.229	-3.58259e+07	-3.58259e+07
31	Aa04	Pv04	p004_730111	93.15	146	1742148	1742293	1.74222e+06	19	164	1e-52	215	48.374	-1.77843e+06	-1.77843e+06
32	Aa04	Pv04	p004_324256	89.58	96	43188127	43188222	4.31882e+07	47	142	8e-25	122	49.111	41445954	41445954
33	Aa04	Pv04	p004_599618	85.65	209	1882703	1882908	1.88281e+06	200	1	6e-51	209	49.373	-41305369	-41305369
34	Aa04	Pv04	p004_709058	89.47	133	2042355	2042485	2042420	1	130	5e-37	163	50.597	159614	159614	3	4.68888e+07	2.429
35	Aa04	Pv04	p004_515198	90.52	116	43121182	43121297	4.31212e+07	85	200	3e-34	154	52.371	4.10788e+07	4.10788e+07
36	Aa04	Pv02	p004_667300	89.33	150	48931161	48931310	4.89312e+07	1	150	8e-45	189	53.026	5809996	5809996
37	Aa04	Pv04	p004_1515492	94.39	196	42958301	42958496	4.29584e+07	196	1	1e-78	302	53.32	-5972837	-5972837	4	3.94673e+07	0.594
38	Aa04	Pv04	p004_741309	90.68	118	42893957	42894074	4.2894e+07	83	200	2e-35	158	53.629	-64383	-64383
39	Aa04	Pv04	p004_666865	92.09	177	42754546	42754721	4.27546e+07	26	200	5e-62	246	53.829	-139382	-139382
40	Aa04	Pv04	p004_841631	87.65	81	3491053	3491133	3491093	120	200	2e-16	95.3	53.914	-3.92635e+07	-3.92635e+07
41	Aa04	Pv04	p004_298696	79.05	148	42814431	42814578	4.28145e+07	22	152	1e-13	86.1	54.093	3.93234e+07	3.93234e+07
42	Aa04	Pv04	p004_324193	89.01	91	43188127	43188217	43188172	110	200	5e-22	113	54.436	373668	373668
43	Aa04	Pv04	p004_1108331	91.23	114	97988	98101	98044.5	114	1	8e-35	156	55.442	-4.30901e+07	-4.30901e+07	4	32152	1.672
44	Aa04	Pv04	p004_1108473	93.46	153	96876	97028	96952	155	3	2e-56	228	55.612	-1092.5	-1092.5
45	Aa04	Pv04	p004_762604	93.04	115	70198	70312	70255	1	115	1e-38	169	56.636	-26697	-26697
46	Aa04	Pv04	p004_321215	84.46	193	65800	65985	65892.5	187	1	2e-41	178	57.114	-4362.5	-4362.5
47	Aa04	Pv04	p004_1073007	89.25	186	42356831	42357016	4.23569e+07	200	15	4e-58	233	57.896	42291031	42291031	5	2121026	2.779
48	Aa04	Pv04	p004_1158840	91.89	185	42516893	42517077	42516985	12	196	6e-66	259	58.754	160062	160062
49	Aa04	Pv04	p004_1159236	83.92	199	42517278	42517476	42517377	1	199	2e-45	191	58.991	392	392
50	Aa04	Pv04	p004_392520	95.97	124	44291484	44291607	4.42915e+07	195	72	1e-48	202	60.36	1.77417e+06	1.77417e+06
51	Aa04	Pv04	p004_814878	89.53	172	44477864	44478035	4.44779e+07	1	172	1e-53	219	60.675	186404	186404
52	Aa04	Pv04	p004_655150	93.03	201	43915450	43915647	4.39155e+07	200	1	2e-75	291	61.519	-562401	-562401
53	Aa04	Pv04	p004_320975	95.71	70	66136	66205	66170.5	187	118	5e-22	113	62.31	-43849378	-43849378
54	Aa04	Pv04	p004_212917	91.91	136	44752976	44753111	4.4753e+07	65	200	2e-45	191	63.909	44686873	44686873
55	Aa04	Pv04	p004_655012	88.07	218	43915586	43915802	43915694	200	1	2e-60	241	66.476	-837350	-837350
56	Aa04	Pv04	p004_435959	92.45	106	45314428	45314533	4.53145e+07	1	106	1e-33	152	68.514	1.39879e+06	1.39879e+06
57	Aa04	Pv04	p004_143400	94.79	96	45214918	45215013	4.5215e+07	200	105	4e-33	150	78.232	-99515	-99515
58	Aa04	Pv04	p004_836924	88.5	200	45690150	45690349	4.56902e+07	1	200	6e-61	243	79.697	475284	475284
59	Aa04	Pv04	p004_219551	92.47	93	45163614	45163706	45163660	153	61	4e-28	134	82.876	-526590	-526590
60	Aa04	Pv04	p004_1174131	89.62	106	44976447	44976552	4.49765e+07	188	84	4e-28	134	88.559	-187160	-187160
1	Aa05	Pv08	p008_647939	95.33	150	19047294	19047442	19047368	173	24	4e-59	237	8.348	0	0
2	Aa05	Pv08	p008_1355677	98.06	103	37747145	37747247	37747196	176	74	6e-42	180	8.836	18699828	18699828
3	Aa05	Pv08	p008_3069222	93.4	197	16988105	16988301	16988203	200	4	8e-76	292	9.227	-20758993	-20758993
4	Aa05	Pv05	p005_1887054	85.71	210	9590748	9590957	9.59085e+06	200	1	4e-52	213	10.21	-7.39735e+06	-7.39735e+06
5	Aa05	Pv08	p008_584256	78	200	19435624	19435822	19435723	200	2	3e-25	124	10.647	9.84487e+06	9.84487e+06
6	Aa05	Pv08	p008_1093175	86.98	192	7873447	7873632	7.87354e+06	200	12	3e-50	207	10.74	-1.15622e+07	-1.15622e+07
7	Aa05	Pv05	p005_1675849	84.58	201	7595935	7596130	7.59603e+06	1	200	2e-46	195	10.899	-277507	-277507
8	Aa05	Pv05	p005_172710	91.01	89	22361509	22361597	22361553	89	1	3e-24	121	10.969	1.47655e+07	1.47655e+07
9	Aa05	Pv01	p005_1886007	93.4	106	29588070	29588175	2.95881e+07	95	200	3e-35	158	11.035	7.22657e+06	7.22657e+06
10	Aa05	Pv05	p005_1676104	92	200	7596186	7596385	7.59629e+06	1	200	1e-72	281	11.096	-21991837	-21991837
11	Aa05	Pv05	p005_638629	95.95	74	22876040	22876113	2.28761e+07	76	149	3e-24	121	11.159	15279791	15279791
12	Aa05	Pv05	p005_1103175	93.94	198	11375282	11375479	1.13754e+07	1	198	3e-78	300	11.349	-11500696	-11500696
13	Aa05	Pv05	p005_1246242	94.95	99	10346878	10346976	10346927	1	99	7e-35	156	11.464	-1.02845e+06	-1.02845e+06
14	Aa05	Pv05	p005_1601742	92.52	107	15602069	15602175	15602122	107	1	3e-34	154	11.505	5255195	5255195
15	Aa05	Pv05	p005_1887105	85.17	209	9590697	9590904	9.5908e+06	200	1	7e-50	206	11.821	-6.01132e+06	-6.01132e+06
16	Aa05	Pv08	p008_1354892	95	200	37750253	37750452	3.77504e+07	200	1	2e-82	315	12.039	28159552	28159552
17	Aa05	Pv05	p005_1601514	94.34	106	15605886	15605991	1.56059e+07	108	3	4e-37	163	12.114	-22144414	-22144414
18	Aa05	Pv08	p008_1504413	88.95	172	33769772	33769943	3.37699e+07	19	184	3e-50	207	12.399	18163919	18163919
19	Aa05	Pv05	p005_648960	93.14	102	1027029	1027130	1.02708e+06	102	1	3e-33	150	12.553	-32742778	-32742778
20	Aa05	Pv05	p005_1103293	95.4	87	11375400	11375485	1.13754e+07	1	87	3e-29	137	12.648	10348363	10348363
21	Aa05	Pv08	p008_567788	86.6	194	17028688	17028880	17028784	3	195	6e-52	213	13.076	5.65334e+06	5.65334e+06
22	Aa05	Pv05	p005_1163476	94.36	195	7212388	7212582	7212485	200	6	3e-78	300	13.547	-9816299	-9816299
23	Aa05	Pv05	p005_1110180	90.68	118	9732917	9733033	9732975	83	200	7e-35	156	14.712	2520490	2520490
24	Aa05	Pv08	p008_1317822	84.4	218	7988336	7988548	7988442	200	1	8e-46	193	16.031	-1744533	-1744533
25	Aa05	Pv05	p005_780454	81.48	108	11750950	11751056	11751003	155	49	3e-14	87.9	22.291	3762561	3762561
26	Aa05	Pv08	p008_3196442	92.46	199	7089935	7090133	7090034	199	1	1e-73	285	22.345	-4660969	-4660969
27	Aa05	Pv08	p008_1584579	92.21	77	7310878	7310954	7310916	124	200	8e-21	110	22.769	220882	220882	3	3858086	2.205
28	Aa05	Pv08	p008_3777140	90.54	74	8669784	8669857	8.66982e+06	200	127	2e-17	99	24.79	1.3589e+06	1.3589e+06
29	Aa05	Pv08	p008_3041547	89	100	11168954	11169050	11169002	195	96	4e-24	121	24.974	2.49918e+06	2.49918e+06
30	Aa05	Pv05	p005_1219883	97.5	80	5502043	5502122	5.50208e+06	198	119	3e-29	137	25.137	-5.66692e+06	-5.66692e+06
31	Aa05	Pv05	p005_419682	94.5	109	5757065	5757173	5757119	82	190	9e-39	169	25.631	255036	255036
32	Aa05	Pv05	p005_2414092	92.5	200	37453465	37453663	37453564	199	1	9e-74	285	25.815	31696445	31696445
33	Aa05	Pv05	p005_1103301	94.94	79	11375408	11375485	1.13754e+07	1	79	7e-25	122	30.892	-2.60781e+07	-2.60781e+07
34	Aa05	Pv08	p008_967866	92.81	153	3206935	3207087	3207011	29	181	1e-54	222	32.632	-8.16844e+06	-8.16844e+06
35	Aa05	Pv05	p005_107946	86.07	201	37258450	37258644	37258547	197	1	2e-50	207	33.988	34051536	34051536
36	Aa05	Pv08	p008_2151349	93.13	131	4402367	4402497	4402432	69	199	8e-46	193	35.849	-32856115	-32856115
37	Aa05	Pv08	p008_3562624	85.94	192	6356408	6356587	6.3565e+06	200	11	8e-46	193	36.386	1.95407e+06	1.95407e+06
38	Aa05	Pv08	p008_1845177	85.55	173	3021030	3021199	3.02111e+06	197	26	2e-41	178	37.515	-3335383	-3335383
39	Aa05	Pv08	p008_878454	89.69	97	4410714	4410810	4410762	91	187	3e-25	124	38.445	1.38965e+06	1.38965e+06
40	Aa05	Pv08	p008_293270	92.31	130	4296183	4296312	4.29625e+06	71	200	1e-43	185	38.958	-114514	-114514
41	Aa05	Pv08	p008_2777935	81.48	189	4325072	4325256	4325164	1	174	4e-29	137	41.567	28916.5	28916.5
42	Aa05	Pv08	p008_1679101	89.38	113	2289398	2289510	2289454	88	200	8e-31	143	43.822	-2035710	-2035710
43	Aa05	Pv05	p005_2250704	87.13	202	33717087	33717286	3.37172e+07	200	1	5e-56	226	44.23	3.14277e+07	3.14277e+07	3	115787	1.257
44	Aa05	Pv05	p005_1260714	89.51	162	33776492	33776653	3.37766e+07	185	24	7e-50	206	45.298	59386	59386
45	Aa05	Pv05	p005_1559254	87	200	33832874	33833073	3.3833e+07	1	200	5e-56	226	45.487	56401	56401
46	Aa05	Pv08	p008_1917818	100	79	2064285	2064363	2064324	164	86	6e-32	147	45.789	-3.17686e+07	-3.17686e+07
47	Aa05	Pv05	p005_1684710	94	200	33286340	33286539	3.32864e+07	200	1	2e-79	303	46.832	3.12221e+07	3.12221e+07
48	Aa05	Pv08	p008_1627141	88.59	184	1860739	1860922	1.86083e+06	3	181	1e-53	219	48.351	-31425609	-31425609
49	Aa05	Pv05	p005_1680180	95.05	182	34908866	34909047	3.4909e+07	19	200	2e-74	287	50.569	33048126	33048126
50	Aa05	Pv05	p005_1249741	92.21	154	34900771	34900924	3.49008e+07	1	154	9e-54	219	52.84	-8109	-8109
51	Aa05	Pv08	p008_2246170	90.58	191	2141979	2142169	2142074	9	198	1e-63	252	54.038	-3.27588e+07	-3.27588e+07
52	Aa05	Pv05	p005_1669884	89.8	147	35324106	35324252	35324179	54	200	7e-45	189	54.69	33182105	33182105	4	3.53076e+07	2.568
53	Aa05	Pv05	p005_1415353	90.91	198	39373353	39373550	3.93735e+07	200	3	3e-68	267	56.293	4.04927e+06	4.04927e+06
54	Aa05	Pv05	p005_2354707	94.97	199	36568294	36568492	36568393	199	1	4e-82	313	56.916	-2.80506e+06	-2.80506e+06
55	Aa05	Pv08	p008_21229	92.31	91	1370168	1370258	1370213	91	1	6e-27	130	57.999	-35198180	-35198180
56	Aa05	Pv08	p008_982737	90.45	178	1358935	1359110	1.35902e+06	200	24	2e-57	231	58.397	-11190.5	-11190.5
57	Aa05	Pv08	p008_2015371	97.22	72	1260775	1260846	1.26081e+06	138	67	1e-24	122	59.484	-98212	-98212
58	Aa05	Pv08	p008_3812298	92	200	1321474	1321673	1.32157e+06	1	200	2e-72	281	60.16	60763	60763
59	Aa05	Pv08	p008_2407563	90.91	55	1525160	1525214	1525187	200	146	3e-10	75	61.566	203614	203614
1	Aa06	Pv09	p009_1568262	95.28	127	32465978	32466104	32466041	140	14	8e-49	202	2.909	0	0
2	Aa06	Pv09	p009_1100094	91.79	195	32047180	32047371	3.20473e+07	200	6	8e-69	268	6.79	-418766	-418766	3	9.13051e+06	2.117
3	Aa06	Pv09	p009_1715418	90.4	177	31735199	31735372	3.17353e+07	177	1	4e-57	230	8.273	-311990	-311990
4	Aa06	Pv09	p009_1723757	97.25	109	22916710	22916818	22916764	200	92	8e-44	185	8.907	-8.81852e+06	-8.81852e+06
5	Aa06	Pv09	p009_1004674	95.4	87	25041533	25041619	25041576	20	106	7e-30	139	11.125	2124812	2124812
6	Aa06	Pv09	p009_1005416	92.59	108	25043647	25043754	2.50437e+07	93	200	7e-35	156	11.941	2124.5	2124.5
7	Aa06	Pv09	p009_328969	94.5	200	22439154	22439353	2.24393e+07	200	1	5e-81	309	13.159	-2604447	-2604447
8	Aa06	Pv09	p009_168267	89.32	206	27131878	27132083	2.7132e+07	200	1	2e-64	254	14.594	4692727	4692727
9	Aa06	Pv09	p009_1263397	93.5	200	36109183	36109382	3.61093e+07	1	200	1e-77	298	15.093	8977302	8977302
10	Aa06	Pv09	p009_329157	90.09	111	22439055	22439165	22439110	109	1	5e-31	143	16.077	-1.36702e+07	-1.36702e+07	3	835998	6.674
11	Aa06	Pv09	p009_329558	87.38	206	22437942	22438146	22438044	200	2	4e-57	230	16.952	-1066	-1066
12	Aa06	Pv09	p009_1365767	93.5	200	21603012	21603211	2.16031e+07	200	1	1e-77	298	22.751	-834932	-834932
13	Aa06	Pv02	p009_2595264	89.1	156	44461377	44461531	44461454	199	44	7e-46	193	25.05	2.28583e+07	2.28583e+07
14	Aa06	Pv09	p009_3169421	95	200	23013298	23013497	2.30134e+07	200	1	1e-82	315	25.626	-2.14481e+07	-2.14481e+07
15	Aa06	Pv09	p009_3169546	95.5	200	23013173	23013372	2.30133e+07	200	1	2e-84	320	25.948	-125	-125
16	Aa06	Pv09	p009_3169475	93.5	200	23013244	23013443	2.30133e+07	200	1	1e-77	298	26.345	71	71
17	Aa06	Pv09	p009_3502492	90.23	174	23483467	23483640	2.34836e+07	200	27	1e-56	228	26.85	470210	470210
18	Aa06	Pv09	p009_427857	94.57	129	22410838	22410966	22410902	133	5	3e-48	200	26.96	-1.07265e+06	-1.07265e+06
19	Aa06	Pv09	p009_1543547	85.33	184	36450965	36451139	36451052	184	1	1e-42	182	27.101	14040150	14040150
20	Aa06	Pv09	p009_734932	91.02	167	21959215	21959381	21959298	17	183	5e-56	226	27.895	-14491754	-14491754	6	1333589	2.073
21	Aa06	Pv09	p009_734883	91.11	135	21959215	21959349	21959282	66	200	3e-43	183	28.189	-16	-16
22	Aa06	Pv09	p009_80881	93.02	172	21825795	21825966	2.18259e+07	196	25	8e-64	252	28.536	-133402	-133402
23	Aa06	Pv09	p009_1365491	92	100	21603541	21603640	2.16036e+07	200	101	2e-30	141	29.193	-222290	-222290
24	Aa06	Pv09	p009_1366191	91.6	131	21602479	21602609	21602544	153	23	1e-42	182	29.383	-1046.5	-1046.5
25	Aa06	Pv09	p009_3167705	91.96	199	20625610	20625808	20625709	1	199	4e-72	279	29.968	-976835	-976835
26	Aa06	Pv06	p006_2003298	85.8	169	26875833	26875994	2.68759e+07	197	29	6e-40	172	30.701	6.2502e+06	6.2502e+06
27	Aa06	Pv09	p009_3652811	92.26	168	20494388	20494555	2.04945e+07	1	168	6e-60	239	30.701	-6381442	-6381442
28	Aa06	Pv09	p009_3994797	90	200	8402838	8403037	8.40294e+06	1	200	5e-66	259	31.188	-12091534	-12091534
29	Aa06	Pv09	p009_581389	97.79	136	8758573	8758708	8.75864e+06	57	192	8e-59	235	33.256	355703	355703
30	Aa06	Pv09	p009_257504	92.94	170	8115337	8115506	8.11542e+06	200	31	1e-62	248	33.427	-643219	-643219
31	Aa06	Pv09	p009_2549064	92.5	200	8728110	8728309	8.72821e+06	200	1	2e-74	287	35.192	612788	612788
32	Aa06	Pv06	p006_27538	83.9	205	26382549	26382752	2.63827e+07	3	200	6e-45	189	37.8	17654441	17654441
33	Aa06	Pv09	p009_786635	94.85	136	20929710	20929845	2.09298e+07	1	136	4e-52	213	41.346	-5452873	-5452873	3	1.10347e+07	4.728
34	Aa06	Pv09	p009_2760338	95.29	85	20798457	20798541	20798499	44	128	9e-29	135	42.082	-131278	-131278
35	Aa06	Pv09	p009_2795172	89.39	198	9894983	9895179	9895081	199	3	1e-62	248	46.074	-10903418	-10903418
36	Aa06	Pv06	p006_1582613	95.54	112	24628299	24628410	2.46284e+07	113	2	3e-42	180	46.378	1.47333e+07	1.47333e+07
37	Aa06	Pv09	p009_2795223	87.91	182	9894950	9895130	9895040	181	1	4e-52	213	48.675	-1.47333e+07	-1.47333e+07
38	Aa06	Pv06	p006_30668	89.55	201	29908342	29908542	29908442	1	200	2e-64	254	49.302	20013402	20013402
39	Aa06	Pv06	p006_1417608	95	120	19271452	19271571	1.92715e+07	200	81	6e-45	189	50.805	-1.06369e+07	-1.06369e+07
40	Aa06	Pv06	p006_2719758	87.05	193	31055688	31055879	3.10558e+07	192	1	3e-53	217	50.821	11784272	11784272
41	Aa06	Pv06	p006_1417933	97.78	90	19270925	19271014	1.9271e+07	89	1	2e-34	154	52.198	-11784814	-11784814
42	Aa06	Pv06	p006_279709	94.39	107	31873212	31873318	31873265	152	46	9e-38	165	65.971	1.26023e+07	1.26023e+07
1	Aa07	Pv07	p007_1196256	92.44	119	41688848	41688966	41688907	168	51	1e-38	169	8.662	0	0	4	2.90301e+06	6.96
2	Aa07	Pv07	p007_1196181	94.67	75	41688892	41688966	41688929	200	126	4e-23	117	9.252	22	22
3	Aa07	Pv07	p007_3462039	94.2	138	44086590	44086727	4.40867e+07	138	1	2e-51	211	12.298	2.39773e+06	2.39773e+06
4	Aa07	Pv07	p007_2718065	97.73	44	44591898	44591941	4.45919e+07	6	49	7e-11	76.8	15.622	505261	505261
5	Aa07	Pv07	p007_2859037	91.84	196	43958929	43959124	4.3959e+07	1	195	9e-70	272	18.839	-632893	-632893
6	Aa07	Pv07	p007_1148267	91.96	112	44015431	44015542	4.40155e+07	131	20	3e-35	158	19.044	56460	56460	3	249866	1.699
7	Aa07	Pv07	p007_1644063	90.74	108	44130415	44130522	4.41305e+07	200	93	2e-31	145	20.423	114982	114982
8	Aa07	Pv07	p007_3773817	93.02	129	44265289	44265417	44265353	194	66	9e-45	189	20.743	134884	134884
9	Aa07	Pv07	p007_3462419	85.63	174	44085353	44085524	4.40854e+07	169	1	7e-41	176	21.799	-179914	-179914
10	Aa07	Pv07	p007_1295210	93.72	191	44586592	44586782	44586687	1	191	3e-74	287	22.948	501248	501248
11	Aa07	Pv07	p007_2661146	96.03	126	44746994	44747119	4.47471e+07	75	200	9e-50	206	24.221	160370	160370
12	Aa07	Pv07	p007_2782234	89.5	200	9164508	9164707	9.16461e+06	1	200	3e-64	254	26.122	-35582449	-35582449
13	Aa07	Pv07	p007_2165559	98.39	62	44688888	44688949	4.46889e+07	98	37	7e-21	110	26.328	35524311	35524311	4	610724	1.72
14	Aa07	Pv07	p007_797722	90.43	94	44959996	44960086	44960041	38	131	3e-24	121	27.42	271122	271122
15	Aa07	Pv07	p007_3546726	87.16	109	45299578	45299683	4.52996e+07	82	189	3e-24	121	27.74	339590	339590
16	Aa07	Pv07	p007_3546738	85.61	132	45299578	45299706	45299642	70	200	1e-28	135	28.048	11.5	11.5
17	Aa07	Pv03	p007_2067112	89.45	199	2245022	2245220	2245121	199	1	1e-63	252	28.05	-43054521	-43054521
18	Aa07	Pv07	p007_1420793	95.9	122	45488708	45488829	4.54888e+07	6	127	1e-47	198	29.331	4.32436e+07	4.32436e+07
19	Aa07	Pv07	p007_2661485	92	200	44747754	44747953	4.47479e+07	1	200	1e-72	281	30.63	-740915	-740915
20	Aa07	Pv07	p007_1308478	83.76	117	8036236	8036351	8.03629e+06	160	48	9e-20	106	31.08	-36711560	-36711560
21	Aa07	Pv07	p007_3963888	83.85	161	39915366	39915525	3.99154e+07	1	151	7e-31	143	32.69	31879152	31879152
22	Aa07	Pv07	p007_1410723	92.19	128	36257890	36258017	3.6258e+07	128	1	1e-42	182	32.914	-3657492	-3657492
23	Aa07	Pv07	p007_1308788	89.47	114	8035800	8035913	8.03586e+06	166	53	2e-31	145	33.378	-28222097	-28222097
24	Aa07	Pv07	p007_1981979	92.5	200	39903579	39903778	3.99037e+07	200	1	3e-74	287	33.609	31867822	31867822
25	Aa07	Pv07	p007_1565757	94.44	90	3248955	3249044	3.249e+06	1	90	9e-30	139	35.193	-36654679	-36654679
26	Aa07	Pv07	p007_1476245	96.86	159	7733868	7734026	7733947	42	200	4e-68	267	36.21	4.48495e+06	4.48495e+06
27	Aa07	Pv05	p007_1560862	95.31	64	26314827	26314890	2.63149e+07	137	200	9e-19	102	38.418	1.85809e+07	1.85809e+07
28	Aa07	Pv07	p007_1154023	90.4	198	7740232	7740429	7.74033e+06	3	200	2e-66	261	39.907	-18574528	-18574528
29	Aa07	Pv07	p007_3020736	84.8	204	2888551	2888738	2.88864e+06	1	200	3e-44	187	41.601	-4851686	-4851686
30	Aa07	Pv02	p007_1695944	89.5	200	4561890	4562089	4.56199e+06	1	200	3e-64	254	44.456	1673345	1673345
31	Aa07	Pv07	p007_1213968	92.74	179	2970472	2970650	2970561	22	200	7e-66	259	44.742	-1.59143e+06	-1.59143e+06
32	Aa07	Pv07	p007_3932425	86.98	192	2871439	2871627	2871533	191	1	5e-52	213	46.117	-99028	-99028
33	Aa07	Pv07	p007_2837755	93	200	3002615	3002814	3.00271e+06	1	200	7e-76	292	46.696	131182	131182
34	Aa07	Pv07	p007_1488004	86.14	202	2924651	2924852	2.92475e+06	3	197	2e-51	211	46.944	-77963	-77963
35	Aa07	Pv07	p007_1372321	92.63	95	3238345	3238439	3238392	200	106	3e-29	137	47.485	313640	313640
36	Aa07	Pv07	p007_1268736	95.91	171	3380696	3380866	3380781	27	197	2e-71	278	48.087	142389	142389
37	Aa07	Pv02	p007_1695694	91.13	124	7450991	7451114	7.45105e+06	1	124	1e-38	169	48.682	4.07027e+06	4.07027e+06
38	Aa07	Pv07	p007_1695709	86.61	127	4237079	4237205	4237142	1	127	3e-30	141	48.838	-3.21391e+06	-3.21391e+06
39	Aa07	Pv07	p007_113841	97.62	84	3579716	3579799	3.57976e+06	160	77	2e-31	145	49.015	-657384	-657384
40	Aa07	Pv07	p007_4102977	90.34	176	31141402	31141577	3.11415e+07	178	3	1e-57	231	50.973	27561732	27561732
41	Aa07	Pv07	p007_856276	89.19	74	3704179	3704252	3.70422e+06	126	199	7e-16	93.5	51.066	-27437274	-27437274
42	Aa07	Pv07	p007_301796	96.55	174	9316563	9316736	9.31665e+06	174	1	9e-75	289	52.26	5612434	5612434
43	Aa07	Pv07	p007_19808	90.35	114	3343041	3343154	3.3431e+06	17	130	4e-33	150	52.393	-5973552	-5973552
44	Aa07	Pv07	p007_2317529	87.91	215	2948010	2948224	2948117	1	200	9e-60	239	52.833	-394980	-394980
45	Aa07	Pv07	p007_332324	92.66	109	42988379	42988487	42988433	115	7	3e-35	158	55.025	40040316	40040316
46	Aa07	Pv07	p007_1739794	95	200	3814543	3814742	3.81464e+06	1	200	1e-82	315	56.271	-3.91738e+07	-3.91738e+07
47	Aa07	Pv07	p007_1739869	94	200	3814618	3814817	3.81472e+06	1	200	3e-79	303	57.271	75	75
48	Aa07	Pv07	p007_556318	91.62	191	60840	61030	60935	200	10	1e-67	265	58.345	-3.75378e+06	-3.75378e+06
49	Aa07	Pv07	p007_1022175	91.46	199	3828847	3829045	3828946	199	1	2e-70	274	58.933	3768011	3768011
50	Aa07	Pv07	p007_2817485	94	200	473178	473377	473278	200	1	3e-79	303	61.086	-3.35567e+06	-3.35567e+06
51	Aa07	Pv07	p007_2150813	95.87	121	3826401	3826521	3826461	1	121	5e-47	196	61.405	3.35318e+06	3.35318e+06
52	Aa07	Pv01	p007_1739971	88.71	62	30783425	30783486	3.07835e+07	139	200	7e-11	76.8	62.658	2.6957e+07	2.6957e+07
53	Aa07	Pv07	p007_802699	90.08	131	1006157	1006287	1006222	131	1	3e-39	171	63.142	-2.97772e+07	-2.97772e+07
54	Aa07	Pv07	p007_3049559	96.74	92	1271878	1271969	1.27192e+06	49	140	3e-34	154	63.931	265702	265702
55	Aa07	Pv07	p007_3324674	93.04	115	710502	710615	710558	123	10	4e-38	167	66.189	-561365	-561365
56	Aa07	Pv07	p007_614358	93.67	158	821095	821252	821174	161	4	3e-59	237	66.709	110615	110615
57	Aa07	Pv07	p007_456545	91.55	142	462891	463032	462962	1	142	5e-47	196	71.14	-358212	-358212
58	Aa07	Pv07	p007_2485236	92.5	200	1215237	1215436	1.21534e+06	200	1	3e-74	287	75.547	752375	752375
59	Aa07	Pv07	p007_2874833	89.08	174	1599762	1599931	1.59985e+06	176	4	2e-51	211	77.68	384510	384510
1	Aa08	Pv01	p001_1857592	96.77	155	7038473	7038627	7038550	1	155	7e-66	259	0.697	7038550	7038550
2	Aa08	Pv01	p001_565609	84.77	197	6780633	6780828	6.78073e+06	1	196	5e-47	196	6.667	-257820	-257820
3	Aa08	Pv01	p001_2051392	96	200	2555115	2555314	2.55521e+06	200	1	7e-86	326	8.87	-4225516	-4225516
4	Aa08	Pv01	p001_3321092	93	200	7537903	7538102	7.538e+06	1	200	7e-76	292	10.539	4982788	4982788
5	Aa08	Pv01	p001_2984445	91.5	200	7514938	7515137	7.51504e+06	200	1	7e-71	276	10.919	-22965	-22965
6	Aa08	Pv01	p001_2495746	91.41	198	7635076	7635272	7635174	197	1	3e-69	270	11.212	120136	120136
7	Aa08	Pv01	p001_640129	81.82	176	1178401	1178576	1.17849e+06	157	1	6e-27	130	11.276	-6.45669e+06	-6.45669e+06
8	Aa08	Pv01	p001_1600450	93.8	129	8165606	8165734	8165670	1	129	2e-46	195	11.695	6.98718e+06	6.98718e+06
9	Aa08	Pv01	p001_2496050	97.02	168	7633686	7633853	7.63377e+06	200	33	4e-73	283	12.068	-531900	-531900
10	Aa08	Pv01	p001_2912013	91.57	166	8746093	8746258	8.74618e+06	35	200	5e-57	230	12.173	1112406	1112406
11	Aa08	Pv01	p001_2983401	81.59	201	7523728	7523927	7.52383e+06	200	14	1e-33	152	12.557	-1222348	-1222348
12	Aa08	Pv01	p001_2495561	94.23	52	7635260	7635310	7635285	199	149	2e-11	78.7	12.655	111458	111458
13	Aa08	Pv01	p001_2983305	83.25	209	7523829	7524034	7.52393e+06	200	1	2e-42	182	12.815	-111354	-111354	5	4.96855e+06	1.704
14	Aa08	Pv01	p001_2984149	93.2	103	7516466	7516568	7516517	118	16	1e-33	152	13.036	-7414.5	-7414.5
15	Aa08	Pv01	p001_1114958	89.76	205	7241293	7241496	7.24139e+06	2	200	9e-65	255	13.522	-275122	-275122
16	Aa08	Pv01	p001_1987133	84.46	193	3417747	3417939	3417843	200	8	2e-45	191	13.678	-3.82355e+06	-3.82355e+06
17	Aa08	Pv01	p001_2051206	91.61	155	2555302	2555456	2555379	199	45	1e-52	215	14.519	-862464	-862464
18	Aa08	Pv01	p001_3481141	90.58	138	8574511	8574648	8.57458e+06	9	146	4e-43	183	15.442	6.0192e+06	6.0192e+06
19	Aa08	Pv01	p001_3482644	94.36	195	3446972	3447166	3447069	6	200	4e-78	300	17.514	-5.12751e+06	-5.12751e+06	3	2336225	0.301
20	Aa08	Pv01	p001_1988765	93.8	129	3415248	3415375	3.41531e+06	184	57	7e-46	193	17.774	-31757.5	-31757.5
21	Aa08	Pv01	p001_196421	92.39	197	1110746	1110942	1110844	3	199	1e-72	281	17.815	-2.30447e+06	-2.30447e+06
22	Aa08	Pv08	p008_2001391	96.27	134	47633828	47633961	4.76339e+07	1	134	4e-54	220	18.049	4.65231e+07	4.65231e+07
23	Aa08	Pv08	p008_2555466	89.93	139	44670097	44670232	4.46702e+07	62	200	8e-41	176	18.192	-2963730	-2963730
24	Aa08	Pv08	p008_2555576	94.12	85	44670148	44670232	44670190	6	90	6e-27	130	18.277	25.5	25.5
25	Aa08	Pv01	p001_1570687	92.77	166	3365861	3366026	3.36594e+06	200	35	2e-60	241	18.393	-4.13042e+07	-4.13042e+07
26	Aa08	Pv08	p008_231309	90.5	200	49444488	49444687	4.94446e+07	200	1	2e-67	265	19.481	46078644	46078644
27	Aa08	Pv01	p001_1644020	85.28	197	1252028	1252221	1.25212e+06	4	196	5e-47	196	20.138	-48192463	-48192463
28	Aa08	Pv08	p008_1608442	90.31	196	57462407	57462602	5.74625e+07	2	197	3e-65	257	20.685	56210380	56210380
29	Aa08	Pv03	p008_769705	91.23	57	8431502	8431558	8431530	200	144	2e-11	78.7	21.241	-4.9031e+07	-4.9031e+07
30	Aa08	Pv08	p008_3770730	88.32	197	56963770	56963963	5.69639e+07	200	4	5e-58	233	21.492	4.85323e+07	4.85323e+07
31	Aa08	Pv08	p008_3000515	89.57	163	56681498	56681660	56681579	164	2	3e-50	207	21.761	-282288	-282288
32	Aa08	Pv01	p001_1644100	91.84	196	1252106	1252301	1.2522e+06	1	196	2e-70	274	22.462	-5.54294e+07	-5.54294e+07
33	Aa08	Pv08	p008_2855116	91	200	55363757	55363953	55363855	1	200	5e-68	267	23.613	5.41117e+07	5.41117e+07
34	Aa08	Pv08	p008_2049917	94.89	176	54041422	54041597	5.40415e+07	176	1	8e-71	276	24.558	-1.32235e+06	-1.32235e+06
35	Aa08	Pv01	p001_3676310	90.69	204	1282296	1282495	1.2824e+06	200	1	1e-67	265	26.332	-52759114	-52759114
36	Aa08	Pv03	p008_769381	91.41	198	8431771	8431968	8.43187e+06	200	3	9e-70	272	27.324	7149474	7149474
37	Aa08	Pv01	p001_3203580	95	80	643444	643523	643484	1	80	7e-26	126	28.665	-7788386	-7788386
38	Aa08	Pv01	p001_874849	86.03	179	606124	606300	606212	20	191	4e-43	183	29.02	-37271.5	-37271.5
39	Aa08	Pv08	p008_1907097	90.4	198	55351860	55352057	5.5352e+07	1	198	2e-66	261	29.19	5.47457e+07	5.47457e+07
40	Aa08	Pv08	p008_1907521	98.11	106	55352376	55352481	5.53524e+07	2	107	1e-43	185	29.969	470	470
41	Aa08	Pv01	p001_2158969	91.37	197	1265679	1265875	1265777	3	199	3e-69	270	30.143	-5.40867e+07	-5.40867e+07
42	Aa08	Pv01	p001_196559	95	160	1110882	1111041	1.11096e+06	1	160	1e-63	252	30.265	-154816	-154816
43	Aa08	Pv01	p001_2158961	91.33	196	1265671	1265866	1.26577e+06	3	198	1e-68	268	30.565	154807	154807
44	Aa08	Pv08	p008_1907160	87	200	55351923	55352122	5.5352e+07	1	200	8e-56	226	31.754	54086254	54086254
45	Aa08	Pv03	p008_769336	89.66	203	8431816	8432018	8431917	200	1	9e-65	255	33.636	-4.69201e+07	-4.69201e+07
46	Aa08	Pv08	p008_1330402	88.5	200	55577861	55578060	5.5578e+07	200	1	8e-61	243	34.307	4.7146e+07	4.7146e+07
47	Aa08	Pv01	p001_3597513	91.67	120	1610880	1610999	1.61094e+06	199	80	4e-38	167	35.528	-53967021	-53967021	3	1.33702e+06	3.729
48	Aa08	Pv01	p001_3597636	92.24	116	1610838	1610953	1.6109e+06	118	4	5e-37	163	37.07	-44	-44
49	Aa08	Pv01	p001_372629	89.53	191	273824	274014	273919	1	191	7e-61	243	39.257	-1.33698e+06	-1.33698e+06
50	Aa08	Pv01	p001_178360	90.43	188	5147057	5147244	5.14715e+06	1	188	1e-62	248	45.814	4.87323e+06	4.87323e+06
51	Aa08	Pv08	p008_1247980	95.03	161	51892513	51892673	51892593	180	20	4e-64	254	58.871	4.67454e+07	4.67454e+07
52	Aa08	Pv08	p008_1081835	94.42	197	51724806	51725002	51724904	199	3	4e-79	303	60.527	-167689	-167689
53	Aa08	Pv08	p008_2133861	92.5	200	51989177	51989376	5.19893e+07	200	1	4e-74	287	61.435	264372	264372
54	Aa08	Pv08	p008_2133524	92.93	184	51989514	51989697	5.19896e+07	200	17	1e-68	268	61.96	329	329
55	Aa08	Pv06	p008_3054435	92.52	107	9867476	9867581	9.86753e+06	52	157	7e-34	152	62.33	-42122077	-42122077
56	Aa08	Pv08	p008_2341332	94.95	99	51143589	51143687	51143638	1	99	1e-34	156	63.865	4.12761e+07	4.12761e+07
57	Aa08	Pv08	p008_195031	98.04	51	50918222	50918272	50918247	200	150	1e-14	89.8	65.447	-225391	-225391
58	Aa08	Pv08	p008_3030830	88.46	130	51140723	51140852	5.11408e+07	68	197	3e-35	158	65.863	222540	222540
59	Aa08	Pv03	pXXX_6122867	86.79	159	13341548	13341705	1.33416e+07	200	42	7e-41	176	68.738	-37799161	-37799161
60	Aa08	Pv08	p008_464751	95.08	183	58217863	58218045	58217954	18	200	1e-74	289	71.821	4.48763e+07	4.48763e+07
61	Aa08	Pv08	p008_464481	96.27	134	58217248	58217381	5.82173e+07	1	134	4e-54	220	72.231	-639.5	-639.5
62	Aa08	Pv08	p008_463782	90.7	86	58215649	58215734	5.82157e+07	78	162	6e-22	113	73.381	-1623	-1623
63	Aa08	Pv08	p008_1246855	87.05	193	59327698	59327890	59327794	193	1	1e-53	219	80.307	1.1121e+06	1.1121e+06
64	Aa08	Pv08	p008_975280	95.33	107	59381948	59382054	59382001	127	21	4e-39	171	81.28	54207	54207
65	Aa08	Pv08	p008_1298538	94.93	138	59355995	59356132	5.93561e+07	63	200	5e-53	217	81.693	-25937.5	-25937.5
66	Aa08	Pv08	p008_2277190	93.46	107	59414836	59414942	59414889	177	71	8e-36	159	82.248	58825.5	58825.5
67	Aa08	Pv08	p008_354567	88.89	198	59201095	59201281	59201188	3	200	5e-58	233	84.363	-213701	-213701
68	Aa08	Pv08	p008_866776	96.62	148	59272536	59272683	5.92726e+07	38	185	6e-62	246	85.641	71421.5	71421.5
69	Aa08	Pv08	p008_1950986	97.56	82	59038197	59038278	5.90382e+07	1	82	3e-30	141	87.425	-234372	-234372
1	Aa09	Pv09	p009_3413940	94.17	103	7522385	7522487	7522436	85	187	2e-35	158	0	7522436	7522436
2	Aa09	Pv09	p009_3961821	92.71	96	12995490	12995585	1.29955e+07	31	126	7e-30	139	16.002	5.4731e+06	5.4731e+06
3	Aa09	Pv09	p009_1110703	89.47	190	7681287	7681476	7.68138e+06	1	190	2e-60	241	16.506	-5314156	-5314156
4	Aa09	Pv09	p009_4081719	94	200	13375064	13375263	1.33752e+07	200	1	2e-79	303	17.817	5693782	5693782
5	Aa09	Pv09	p009_4007420	85.79	197	13220119	13220315	13220217	4	200	5e-51	209	19.679	-154946	-154946
6	Aa09	Pv09	p009_3961740	93.16	117	12995235	12995351	12995293	1	117	7e-40	172	22.349	-224924	-224924
7	Aa09	Pv09	p009_188255	96.49	57	13022773	13022829	13022801	200	144	1e-16	95.3	28.654	27508	27508
8	Aa09	Pv09	p009_109729	96.43	56	20967339	20967394	2.09674e+07	104	159	5e-16	93.5	30.494	7.94457e+06	7.94457e+06
9	Aa09	Pv09	p009_3048037	90.95	199	14314898	14315096	14314997	1	199	8e-69	268	44.105	-6.65237e+06	-6.65237e+06
10	Aa09	Pv09	p009_1083063	79.9	204	19033686	19033884	19033785	195	1	2e-29	137	44.619	4718788	4718788
11	Aa09	Pv09	p009_3099984	94.3	158	12874758	12874915	1.28748e+07	200	48	2e-59	237	47.809	-6.15895e+06	-6.15895e+06
12	Aa09	Pv09	p009_3099970	88.18	203	12874772	12874966	12874869	200	4	4e-57	230	47.938	32.5	32.5
13	Aa09	Pv09	p009_144525	95	100	13129300	13129399	1.31293e+07	1	100	2e-35	158	48.595	254480	254480
14	Aa09	Pv09	p009_4069923	94.38	89	12882748	12882836	12882792	125	37	2e-29	137	48.913	-246558	-246558
15	Aa09	Pv09	p009_1757838	93.5	200	13541921	13542120	1.3542e+07	200	1	1e-77	298	51.083	659228	659228
16	Aa09	Pv09	p009_1757801	93	200	13541958	13542157	1.35421e+07	200	1	5e-76	292	51.281	37	37
17	Aa09	Pv09	p009_1219381	86.11	144	12555955	12556091	12556023	1	144	1e-32	148	52.555	-986034	-986034
18	Aa09	Pv09	p009_1219303	85.26	156	12555920	12556067	1.2556e+07	47	198	3e-33	150	53.124	-29.5	-29.5
19	Aa09	Pv09	p009_1252139	92.98	171	12599124	12599294	12599209	1	171	3e-63	250	53.388	43215.5	43215.5
20	Aa09	Pv09	p009_1603427	92.55	188	12818870	12819057	1.2819e+07	13	200	2e-69	270	53.597	219754	219754
21	Aa09	Pv09	p009_1220190	91.58	190	12557205	12557394	1.25573e+07	1	190	4e-67	263	54.026	-261664	-261664
22	Aa09	Pv09	p009_1655038	92.54	67	12017118	12017184	12017151	200	134	4e-17	97.1	54.912	-540148	-540148
23	Aa09	Pv09	p009_3672771	96.1	154	18867946	18868099	1.8868e+07	1	154	8e-64	252	55.172	6.85087e+06	6.85087e+06
24	Aa09	Pv09	p009_3538565	93.64	110	11497086	11497195	1.14971e+07	200	91	1e-37	165	55.8	-7370882	-7370882
25	Aa09	Pv09	p009_3537743	88.41	164	11499337	11499492	1.14994e+07	168	6	6e-45	189	56.143	2274	2274
26	Aa09	Pv09	p009_1335225	86.15	195	19490437	19490619	19490528	197	3	3e-48	200	56.224	7.99111e+06	7.99111e+06
27	Aa09	Pv09	p009_971180	89.61	154	19194164	19194317	1.91942e+07	1	154	4e-47	196	56.544	-296288	-296288
28	Aa09	Pv09	p009_255386	89.89	188	10962729	10962916	1.09628e+07	198	11	5e-61	243	57.007	-8231418	-8231418
29	Aa09	Pv09	p009_3538490	93.59	156	11498311	11498466	1.14984e+07	164	9	3e-58	233	57.586	535566	535566
30	Aa09	Pv09	p009_3538482	93.59	156	11498311	11498466	1.14984e+07	172	17	3e-58	233	57.753	0	0
31	Aa09	Pv09	p009_4106609	94	200	10916966	10917165	1.09171e+07	1	200	2e-79	303	58.045	-581323	-581323
32	Aa09	Pv09	p009_165118	90.95	199	10561629	10561827	10561728	1	199	8e-69	268	58.64	-355338	-355338
33	Aa09	Pv09	p009_2606592	90.99	111	11554728	11554838	11554783	1	111	3e-33	150	59.957	993055	993055
34	Aa09	Pv09	p009_2257920	84.66	189	18487927	18488109	18488018	194	6	3e-43	183	60.263	6933235	6933235
35	Aa09	Pv09	p009_618659	79.19	197	2136870	2137047	2.13696e+06	4	200	9e-24	119	60.93	-1.63511e+07	-1.63511e+07
36	Aa09	Pv09	p009_2497198	83.42	199	2418335	2418512	2.41842e+06	197	1	4e-37	163	63.198	281465	281465
37	Aa09	Pv09	p009_2122756	84.69	196	1766085	1766277	1766181	6	200	5e-46	193	64.531	-652242	-652242
38	Aa09	Pv09	p009_1441471	94.12	68	1581053	1581120	1.58109e+06	17	84	2e-19	104	65.029	-185094	-185094
39	Aa09	Pv09	p009_2636887	92.31	65	18763329	18763393	18763361	136	200	5e-16	93.5	65.482	1.71823e+07	1.71823e+07
40	Aa09	Pv09	p009_1441612	91.88	197	1581394	1581588	1581491	6	200	6e-70	272	65.7	-17181870	-17181870	4	1.15765e+06	3.309
41	Aa09	Pv09	p009_1741013	93.3	194	1199704	1199897	1.1998e+06	200	7	2e-74	287	66.209	-381690	-381690
42	Aa09	Pv09	p009_632210	95.16	62	1137864	1137925	1.13789e+06	82	21	1e-17	99	66.609	-61906	-61906
43	Aa09	Pv09	p009_2876091	96.25	80	423801	423880	423840	5	84	1e-27	132	69.009	-714054	-714054
44	Aa09	Pv09	p009_674819	84.15	164	6431001	6431152	6.43108e+06	198	42	2e-30	141	71.885	6007236	6007236
45	Aa09	Pv09	p009_1076995	79.21	202	852547	852736	852642	200	2	5e-26	126	73.281	-5578435	-5578435
46	Aa09	Pv09	p009_3130491	90.96	177	4469747	4469923	4469835	3	179	6e-60	239	73.955	3.61719e+06	3.61719e+06
47	Aa09	Pv09	p009_1048168	92.56	121	1172785	1172905	1172845	121	1	2e-40	174	80.253	-3296990	-3296990
1	Aa10	Pv10	p010_288144	83.33	150	33958026	33958159	3.39581e+07	52	200	8e-25	122	1.249	3.39581e+07	3.39581e+07
2	Aa10	Pv10	p010_1429036	94.12	85	33542885	33542969	33542927	100	16	5e-27	130	1.783	-415166	-415166
3	Aa10	Pv10	p010_64065	84	125	33224819	33224935	33224877	8	132	5e-22	113	2.162	-318050	-318050
4	Aa10	Pv10	p010_380223	90.95	199	33568542	33568739	3.35686e+07	200	2	3e-68	267	2.549	343764	343764
5	Aa10	Pv10	p010_982386	87.7	187	35507634	35507819	3.55077e+07	1	186	3e-53	217	2.87	1939086	1939086
6	Aa10	Pv08	p010_380314	86.5	200	6694871	6695070	6.69497e+06	1	200	4e-54	220	3.84	-28812756	-28812756
7	Aa10	Pv10	p010_288532	96.05	76	33958443	33958518	3.39585e+07	1	76	2e-25	124	4.21	27263510	27263510
8	Aa10	Pv10	p010_974100	84.34	83	37634369	37634451	37634410	26	108	1e-12	82.4	6.144	3.67593e+06	3.67593e+06
9	Aa10	Pv10	p010_1239709	92.77	83	1045603	1045685	1045644	1	83	3e-24	121	7.585	-36588766	-36588766
10	Aa10	Pv10	p010_1354200	88.61	202	9631007	9631206	9.63111e+06	1	200	6e-61	243	9.614	8.58546e+06	8.58546e+06	3	22349989	0.288
11	Aa10	Pv10	p010_544008	87.44	207	31403403	31403609	31403506	1	200	1e-57	231	9.749	2.17724e+07	2.17724e+07
12	Aa10	Pv10	p010_536849	94.59	74	31981059	31981132	3.19811e+07	74	1	1e-22	115	9.902	577590	577590
13	Aa10	Pv10	p010_602030	91.93	161	7585575	7585734	7.58565e+06	8	168	2e-55	224	10.09	-24395441	-24395441
14	Aa10	Pv08	p010_684947	89.22	167	14886125	14886291	14886208	1	167	8e-51	209	10.437	7.30055e+06	7.30055e+06
15	Aa10	Pv08	p010_684858	88.49	139	14886097	14886235	14886166	63	200	5e-38	167	10.516	-42	-42
16	Aa10	Pv10	p010_77097	98.25	57	6146778	6146834	6146806	144	200	4e-18	100	10.566	-8739360	-8739360
17	Aa10	Pv10	p010_443785	95.12	123	551729	551851	551790	200	78	2e-46	195	11.378	-5595016	-5595016
18	Aa10	Pv10	p010_1035994	89.83	59	29948519	29948577	29948548	142	85	2e-10	75	12.75	29396758	29396758
19	Aa10	Pv10	p010_1035935	89.66	58	29948520	29948577	2.99485e+07	200	144	8e-10	73.1	13.308	0.5	0.5
20	Aa10	Pv10	p010_1036258	91.4	93	29947045	29947137	29947091	113	21	2e-26	128	13.976	-1457.5	-1457.5	3	28901362	15.814
21	Aa10	Pv10	p010_1143991	92.5	200	1086870	1087067	1.08697e+06	200	1	9e-74	285	19.951	-2.88601e+07	-2.88601e+07
22	Aa10	Pv10	p010_1239740	77.55	196	1045636	1045822	1045729	3	190	1e-18	102	29.79	-41239.5	-41239.5
23	Aa10	Pv10	p010_341308	95.54	112	23639246	23639357	2.36393e+07	1	112	5e-42	180	53.757	2.25936e+07	2.25936e+07
24	Aa10	Pv06	p010_903970	90.77	65	22526015	22526079	22526047	12	76	2e-14	87.9	57.175	-1.11325e+06	-1.11325e+06
25	Aa10	Pv10	p010_312887	84.28	159	35069373	35069528	3.50695e+07	28	182	1e-32	148	59.682	1.25434e+07	1.25434e+07
26	Aa10	Pv10	p010_413621	97.83	46	34957843	34957888	3.49579e+07	46	1	5e-12	80.5	61.883	-111585	-111585
27	Aa10	Pv10	p010_1744421	95.31	64	6757958	6758021	6.75799e+06	64	1	1e-18	102	62.484	-28199876	-28199876
28	Aa10	Pv10	p010_121652	91	200	23512861	23513060	2.3513e+07	1	200	3e-69	270	62.883	16754971	16754971
29	Aa10	Pv10	p010_2017269	94.49	127	9440686	9440812	9440749	200	74	4e-47	196	63.505	-1.40722e+07	-1.40722e+07
30	Aa10	Pv10	p010_1574713	89.83	118	7498393	7498510	7.49845e+06	115	1	1e-32	148	63.601	-1.9423e+06	-1.9423e+06
31	Aa10	Pv10	p010_413332	94.55	165	34960161	34960325	34960243	165	1	7e-65	255	66.755	2.74618e+07	2.74618e+07	3	4.70641e+06	18.722
32	Aa10	Pv10	p010_721014	88.71	124	35231124	35231247	3.52312e+07	199	76	1e-33	152	69.342	270942	270942
33	Aa10	Pv10	p010_1298856	94.17	120	39666590	39666709	3.96666e+07	81	200	3e-43	183	85.477	4435464	4435464
34	Aa10	Pv06	p010_917384	88.61	202	11102750	11102950	11102850	3	200	2e-60	241	87.631	-2.85638e+07	-2.85638e+07
35	Aa10	Pv10	p010_1535358	91.86	86	40532351	40532436	4.05324e+07	1	86	3e-24	121	104.748	2.94295e+07	2.94295e+07
36	Aa10	Pv06	p010_917533	83.18	214	11102900	11103107	1.1103e+07	1	200	1e-41	178	124.665	-29429390	-29429390
37	Aa10	Pv10	p010_987028	94.87	195	39627457	39627651	39627554	6	200	7e-80	305	125.114	2.85246e+07	2.85246e+07	6	3429109	31.444
38	Aa10	Pv10	p010_1441732	86.03	179	39705695	39705872	3.97058e+07	200	24	7e-45	189	126.403	78229.5	78229.5
39	Aa10	Pv10	p010_528831	94.52	73	41422708	41422780	41422744	124	52	5e-22	113	133.318	1.71696e+06	1.71696e+06
40	Aa10	Pv10	p010_457755	85.26	156	42712753	42712905	42712829	160	5	2e-35	158	143.767	1290085	1290085
41	Aa10	Pv10	p010_457662	90.29	103	42712803	42712905	42712854	200	98	1e-28	135	144.473	25	25
42	Aa10	Pv10	p010_1455356	79	200	43056567	43056760	4.30567e+07	1	200	1e-27	132	156.558	343810	343810
1	Aa11	Pv11	p011_702974	90.36	197	11007734	11007929	1.10078e+07	197	2	2e-65	257	0	1.10078e+07	1.10078e+07	3	3.89064e+07	4.197
2	Aa11	Pv11	p011_909775	94.27	157	42068064	42068220	42068142	23	179	2e-60	241	3.804	3.10603e+07	3.10603e+07
3	Aa11	Pv11	p011_951506	91.37	139	49914209	49914347	49914278	62	200	2e-45	191	4.197	7846136	7846136
4	Aa11	Pv11	p011_522377	94.95	99	33369103	33369201	33369152	90	188	9e-35	156	8.116	-16545126	-16545126	3	2.00844e+07	1.991
5	Aa11	Pv11	p011_1576475	84.05	163	13284940	13285100	13285020	1	162	3e-34	154	9.447	-20084132	-20084132
6	Aa11	Pv11	p011_1576216	88.14	177	13284660	13284835	1.32847e+07	1	177	7e-51	209	10.107	-272.5	-272.5
7	Aa11	Pv11	p011_1761585	93.23	192	49973178	49973369	4.99733e+07	192	1	4e-73	283	11.253	36688526	36688526
8	Aa11	Pv11	p011_34591	92.31	130	40871221	40871350	4.08713e+07	68	197	1e-43	185	12.65	-9101988	-9101988
9	Aa11	Pv11	p011_22036	86.5	200	40884456	40884648	40884552	200	1	5e-52	213	13.315	13266.5	13266.5
10	Aa11	Pv11	p011_1161942	90	150	28363419	28363568	2.83635e+07	51	200	2e-46	195	13.722	-1.25211e+07	-1.25211e+07
11	Aa11	Pv11	p011_320674	97.87	47	40940639	40940685	40940662	47	1	2e-12	82.4	14.236	1.25772e+07	1.25772e+07
12	Aa11	Pv11	p011_1576168	90.31	196	13284616	13284811	1.32847e+07	5	200	2e-65	257	18.325	-2.76559e+07	-2.76559e+07
13	Aa11	Pv11	p011_2137824	81.93	166	48535505	48535664	4.85356e+07	200	35	1e-28	135	20.115	35250871	35250871
14	Aa11	Pv11	p011_154065	84.77	197	41173116	41173311	4.11732e+07	194	4	2e-45	191	20.575	-7362371	-7362371
15	Aa11	Pv11	p011_153952	92.06	189	41173227	41173415	41173321	197	13	5e-67	263	20.742	107.5	107.5	3	8990055	0.306
16	Aa11	Pv11	p011_799454	91	200	49990270	49990469	4.99904e+07	200	1	3e-69	270	20.843	8.81705e+06	8.81705e+06
17	Aa11	Pv11	p011_1847534	88.54	157	50163298	50163454	50163376	34	190	2e-45	191	21.048	173006	173006
18	Aa11	Pv11	p011_154020	85.71	203	41173158	41173359	4.11733e+07	199	1	7e-51	209	21.141	-8.99012e+06	-8.99012e+06
19	Aa11	Pv11	p011_153714	91.51	106	41173986	41174091	4.1174e+07	106	1	5e-32	147	21.387	780	780
20	Aa11	Pv11	p011_2498589	82.42	182	11503424	11503597	1.15035e+07	2	180	1e-32	148	23.922	-29670528	-29670528
21	Aa11	Pv11	p011_2500005	93.51	185	11506518	11506702	11506610	16	200	6e-71	276	24.834	3099.5	3099.5
22	Aa11	Pv11	p011_275054	94.25	174	47981191	47981364	4.79813e+07	199	26	4e-68	267	27.652	3.64747e+07	3.64747e+07
23	Aa11	Pv05	p011_2413034	93.75	80	33995297	33995376	3.39953e+07	200	121	3e-24	121	28.326	-13985941	-13985941
24	Aa11	Pv11	p011_1726168	91	200	9202925	9203124	9.20302e+06	200	1	3e-69	270	29.791	-24792312	-24792312
25	Aa11	Pv11	p011_1271552	92.62	122	9020537	9020658	9.0206e+06	28	149	7e-41	176	29.938	-182427	-182427
26	Aa11	Pv11	p011_291532	89.62	183	9094162	9094344	9094253	186	7	5e-57	230	30.465	73655.5	73655.5
27	Aa11	Pv11	p011_2219691	82.52	103	8992484	8992581	8.99253e+06	108	200	7e-11	76.8	31.008	-101720	-101720
28	Aa11	Pv11	p011_922448	98.68	76	315043	315118	315080	154	79	1e-28	135	38.676	-8677452	-8677452
29	Aa11	Pv11	p011_818238	92	200	8022301	8022500	8.0224e+06	200	1	1e-72	281	39.154	7707320	7707320
30	Aa11	Pv11	p011_155772	92.73	55	2038517	2038571	2038544	55	1	5e-12	80.5	41.339	-5.98386e+06	-5.98386e+06
31	Aa11	Pv11	p011_724619	95.65	92	8088905	8088995	8088950	1	91	5e-32	147	41.609	6050406	6050406
32	Aa11	Pv11	p011_1190369	98.53	68	569533	569600	569566	68	135	3e-24	121	41.726	-7.51938e+06	-7.51938e+06
33	Aa11	Pv11	p011_675375	92.04	113	504526	504638	504582	87	199	7e-36	159	42.089	-64984.5	-64984.5
34	Aa11	Pv11	p011_817284	95.58	113	8023415	8023527	8023471	200	88	1e-42	182	42.265	7518889	7518889
35	Aa11	Pv11	p011_922328	92.73	110	316321	316430	316376	110	1	7e-36	159	42.618	-7.7071e+06	-7.7071e+06
36	Aa11	Pv11	p011_395232	89.56	182	459011	459191	459101	19	200	5e-57	230	42.994	142726	142726
37	Aa11	Pv11	p011_2088722	95.24	126	260360	260485	260422	200	75	4e-48	200	43.284	-198678	-198678
38	Aa11	Pv01	p011_226001	95.52	67	34445428	34445494	34445461	71	5	3e-20	108	43.593	3.4185e+07	3.4185e+07
39	Aa11	Pv11	p011_1412829	92.17	115	103251	103365	103308	199	85	5e-37	163	45.115	-34342153	-34342153
40	Aa11	Pv05	p011_817407	88.44	199	35727302	35727500	35727401	1	199	2e-60	241	47.463	35624093	35624093
41	Aa11	Pv11	p011_742224	93	100	3765765	3765864	3.76581e+06	1	100	5e-32	147	49.068	-3.19616e+07	-3.19616e+07
42	Aa11	Pv11	p011_2417658	86.42	162	3818430	3818588	3818509	162	1	2e-40	174	51.333	52694.5	52694.5
43	Aa11	Pv11	p011_2145016	89.43	123	3478598	3478720	3478659	80	199	1e-33	152	52.257	-339850	-339850
44	Aa11	Pv11	p011_2416793	84.92	179	3819263	3819435	3819349	200	31	4e-38	167	58.776	340690	340690
45	Aa11	Pv11	p011_116831	98.08	52	1353277	1353328	1.3533e+06	52	1	3e-15	91.6	61.032	-2.46605e+06	-2.46605e+06

## Sheet: Aa_Gm
Supporting file. Comparative analysis of mapped marker loci sequences in apios with the G. max genome sequence with the "blast" program. The collinear blocks represent the collinearity between the genetic distance in apios to the physical distance in the G. max genome.
S No.	Aa Chromsome	Gm Chromosome	Marker ID	Percent Identity	Match length	Gm physical up	Gm physical low	Gm physical Mean	Apios up	Apios low	e-value	bit score	cM distance	Collinear blocks	No. of collinear markers	Bases	cM
1	Aa01	Chr03	p001_1377404	87.13	202	36146296	36146496	36146396	200	3	2e-55	224	15.048
2	Aa01	Chr03	p001_3406734	84.19	215	35700711	35700925	35700818	1	200	2e-46	195	16.611	-445578
3	Aa01	Chr03	p001_2858900	96.32	163	39127094	39127256	39127175	36	198	1e-68	268	17.685	3426357
4	Aa01	Chr03	p001_1352379	90.1	202	38859323	38859522	3.88594e+07	200	1	6e-66	259	21.624	-267752
5	Aa01	Chr03	p001_1560349	91.63	203	33270186	33270386	33270286	200	1	6e-71	276	31.836	-5.58914e+06
6	Aa01	Chr03	p001_649451	89.84	187	34687058	34687244	34687151	199	16	3e-59	237	37.121	1416865
7	Aa01	Chr03	p001_1209988	92.45	159	38165757	38165915	38165836	199	41	2e-56	228	37.693	3478685
8	Aa01	Chr03	p001_2642913	86.5	200	36574829	36575028	3.65749e+07	1	200	3e-54	220	55.217	-1.59091e+06
9	Aa01	Chr05	p002_1578901	94.16	137	31942256	31942392	31942324	1	137	6e-51	209	1.905
10	Aa01	Chr05	p002_192555	93.75	80	39357955	39358034	3.9358e+07	80	1	3e-24	121	2.288	7.41567e+06
11	Aa01	Chr05	p002_2199917	93.5	200	31384268	31384467	3.13844e+07	200	1	1e-77	298	4.407	-7973627
12	Aa01	Chr05	p002_389834	88.02	192	39070405	39070584	3.90705e+07	9	200	3e-53	217	6.365	7686127
13	Aa01	Chr05	p002_52156	98.2	111	36082839	36082949	36082894	47	157	2e-46	195	8.726	-2.9876e+06
14	Aa01	Chr05	p002_51892	96.77	124	36081659	36081782	3.60817e+07	1	124	2e-50	207	9.258	-1173.5
15	Aa01	Chr05	p002_3484241	86	200	37170145	37170338	3.71702e+07	1	199	2e-50	207	13.722	1088521
16	Aa01	Chr05	p002_2831333	96.33	109	31363423	31363531	31363477	200	92	4e-42	180	13.852	-5.80676e+06
17	Aa01	Chr05	p002_2722066	97	200	40117380	40117579	4.01175e+07	1	200	2e-89	337	14.284	8.754e+06
18	Aa01	Chr05	p002_2829974	87.1	186	31370892	31371074	31370983	12	193	3e-49	204	15.649	-8.7465e+06
19	Aa01	Chr05	p002_1385280	83.05	177	38345146	38345322	38345234	155	1	2e-30	141	16.213	6974251
20	Aa01	Chr05	p002_3287124	96.61	59	36602121	36602179	36602150	200	143	5e-17	97.1	23.574	-1743084
21	Aa01	Chr05	p002_2158487	90.4	198	32859911	32860108	3.286e+07	1	198	2e-66	261	29.506	-3.74214e+06
22	Aa01	Chr05	p002_2158239	91	200	32859663	32859862	3.28598e+07	1	200	3e-69	270	29.713	-247
23	Aa01	Chr05	p002_4075792	86.73	211	32624207	32624415	32624311	1	200	7e-55	222	31.385	-235452
24	Aa01	Chr05	p002_317623	92.13	89	32110247	32110335	32110291	139	51	6e-26	126	32.272	-514020
25	Aa01	Chr05	p002_4954061	92.68	205	32517855	32518059	32517957	199	1	2e-75	291	36.326	407666
26	Aa01	Chr05	p002_2157855	93.94	198	32859281	32859478	3.28594e+07	3	200	3e-78	300	36.6	341422
27	Aa01	Chr05	p002_593006	94.53	201	32507095	32507293	32507194	1	200	2e-80	307	36.845	-352186
28	Aa01	Chr07	p002_1064644	91.54	201	39763004	39763202	39763103	1	200	2e-70	274	11.127
29	Aa01	Chr07	p002_26139	93.5	200	39606882	39607081	3.9607e+07	1	200	1e-77	298	14.172	-156122
30	Aa01	Chr07	p002_1766307	95.4	87	35131194	35131279	3.51312e+07	30	116	3e-29	137	26.554	-4475745
31	Aa01	Chr07	p002_802287	89.74	78	39195324	39195401	3.91954e+07	174	97	4e-18	100	36.977	4064126
32	Aa01	Chr07	p002_500293	91.89	111	36817710	36817820	36817765	176	66	8e-35	156	42.403	-2.3776e+06
33	Aa01	Chr07	p002_500293	97.83	46	36818164	36818209	3.68182e+07	66	21	5e-12	80.5	42.403	421.5
34	Aa01	Chr07	p002_950898	88.02	192	36950904	36951089	3.6951e+07	193	2	8e-55	222	42.653	132810
35	Aa01	Chr07	p002_3689663	86.49	111	36884229	36884338	3.68843e+07	87	194	1e-23	119	43.551	-66713
36	Aa01	Chr07	p002_500308	91.89	111	36817710	36817820	36817765	161	51	8e-35	156	43.877	-66518.5
37	Aa01	Chr07	p002_500308	97.83	46	36818164	36818209	3.68182e+07	51	6	5e-12	80.5	43.877	421.5
38	Aa01	Chr07	p002_950889	87.89	190	36950906	36951089	3.6951e+07	200	11	1e-53	219	44.03	132811
39	Aa01	Chr07	p002_3689989	88.67	150	36884474	36884623	3.68845e+07	4	153	4e-43	183	44.861	-66449
40	Aa01	Chr07	p002_802600	97.96	98	39194845	39194942	3.91949e+07	98	1	3e-39	171	49.443	2310345
41	Aa01	Chr07	p002_802600	94.37	71	39194692	39194762	39194727	166	96	6e-21	110	49.443	-166.5	3	2418	1.412
42	Aa01	Chr07	p002_802831	84.8	204	39192327	39192526	3.91924e+07	200	7	6e-46	193	50.091	-2300.5
43	Aa01	Chr07	p002_802947	89.89	188	39192218	39192400	39192309	197	10	3e-59	237	50.855	-117.5
44	Aa01	Chr07	p002_802466	94.59	111	39195135	39195242	3.91952e+07	111	1	1e-38	169	51.623	2879.5
45	Aa01	Chr07	p002_802466	95.65	92	39194877	39194967	39194922	200	109	5e-32	147	51.623	-266.5
46	Aa01	Chr07	p002_970776	97.56	82	36989988	36990069	3.699e+07	50	131	2e-30	141	52.866	-2.20489e+06
47	Aa01	Chr07	p002_971634	87.8	123	36993512	36993627	3.69936e+07	1	120	1e-28	135	53.085	3541
48	Aa01	Chr08	p002_1578901	94.16	137	6133601	6133737	6133669	1	137	6e-51	209	1.905
49	Aa01	Chr08	p002_192555	92.5	80	1499748	1499827	1.49979e+06	80	1	1e-22	115	2.288	-4.63388e+06
50	Aa01	Chr08	p002_2199917	94.5	200	5784771	5784970	5.78487e+06	200	1	6e-81	309	4.407	4285083
51	Aa01	Chr08	p002_389834	94.33	141	1206365	1206504	1.20643e+06	9	149	1e-52	215	6.365	-4578436
52	Aa01	Chr08	p002_4541098	86.92	214	9458623	9458836	9.45873e+06	199	1	6e-56	226	6.74	8252295
53	Aa01	Chr08	p002_52156	98.2	111	9918158	9918268	9918213	47	157	2e-46	195	8.726	459484
54	Aa01	Chr08	p002_51892	98.39	124	9916989	9917112	9.91705e+06	1	124	1e-53	219	9.258	-1162.5
55	Aa01	Chr08	p002_1507651	85.44	206	1969868	1970070	1969969	3	196	4e-48	200	10.729	-7.94708e+06
56	Aa01	Chr08	p002_3484241	87.94	199	10873159	10873349	10873254	1	199	2e-56	228	13.722	8903285
57	Aa01	Chr08	p002_2831333	93.75	112	5766466	5766577	5.76652e+06	200	89	1e-38	169	13.852	-5.10673e+06
58	Aa01	Chr08	p002_2722066	94.5	200	2258376	2258575	2.25848e+06	1	200	6e-81	309	14.284	-3508046
59	Aa01	Chr08	p002_2829974	88.08	193	5772700	5772889	5.77279e+06	12	200	8e-55	222	15.649	3514319
60	Aa01	Chr08	p002_1385280	80.68	207	544555	544759	544657	183	1	3e-29	137	16.213	-5.22814e+06
61	Aa01	Chr08	p002_3287124	95	100	10322835	10322934	1.03229e+07	200	102	8e-35	156	23.574	9.77823e+06
62	Aa01	Chr08	p002_1766307	94.25	87	5107992	5108077	5.10803e+06	116	30	1e-27	132	26.554	-5214850
63	Aa01	Chr08	p002_2236892	95.5	200	5356468	5356667	5.35657e+06	200	1	3e-84	320	28.83	248533
64	Aa01	Chr08	p002_2158487	91.67	204	6892442	6892645	6.89254e+06	1	198	2e-71	278	29.506	1535976
65	Aa01	Chr08	p002_2158239	93	200	6892194	6892393	6.89229e+06	1	200	6e-76	292	29.713	-250
66	Aa01	Chr08	p002_317623	93.26	89	6250245	6250333	6250289	139	51	1e-27	132	32.272	-642004
67	Aa01	Chr08	p002_4954061	92.57	202	6567121	6567322	6.56722e+06	199	1	3e-74	287	36.326	316932
68	Aa01	Chr08	p002_2157855	94.44	198	6891812	6892009	6.89191e+06	3	200	8e-80	305	36.6	324689
69	Aa01	Chr08	p002_593006	92.65	204	6555812	6556013	6.55591e+06	1	200	8e-75	289	36.845	-335998
70	Aa01	Chr13	p002_2236892	95	200	13570227	13570426	1.35703e+07	200	1	1e-82	315	28.83
71	Aa01	Chr13	p002_3689712	87.17	187	29048490	29048674	29048582	199	15	6e-51	209	42.925	1.54783e+07
72	Aa01	Chr13	p002_3689712	86.63	187	29033408	29033592	29033500	15	199	3e-49	204	42.925	-15082
73	Aa01	Chr13	p002_3689663	85.51	69	29056991	29057059	29057025	200	132	8e-10	73.1	43.551	23525
74	Aa01	Chr13	p002_3689989	87.5	168	29056697	29056864	2.90568e+07	168	1	2e-46	195	44.861	-244.5	4	86666.5	8.224
75	Aa01	Chr13	p002_970151	86.96	115	28975611	28975725	28975668	184	73	6e-26	126	52.725	-81112.5
76	Aa01	Chr13	p002_970776	96.34	82	28973699	28973780	2.89737e+07	131	50	1e-28	135	52.866	-1928.5
77	Aa01	Chr13	p002_971634	87.7	122	28970057	28970171	28970114	122	4	4e-28	134	53.085	-3625.5
78	Aa01	Chr13	p002_970130	86.36	110	28975616	28975725	2.89757e+07	200	94	4e-23	117	53.755	5556.5
79	Aa01	Chr19	p001_1377404	86.67	195	40965566	40965760	40965663	194	3	5e-52	213	15.048
80	Aa01	Chr19	p001_3406734	85.99	207	40472106	40472312	40472209	4	200	5e-52	213	16.611	-493454
81	Aa01	Chr19	p001_2858900	95.71	163	43853834	43853996	43853915	36	198	5e-67	263	17.685	3381706
82	Aa01	Chr19	p001_1352379	89.29	196	43570599	43570794	4.35707e+07	196	1	5e-62	246	21.624	-283218
83	Aa01	Chr19	p001_1560349	83.16	196	38371684	38371871	3.83718e+07	200	6	3e-39	171	31.836	-5198919
84	Aa01	Chr19	p001_649451	95.68	185	39489300	39489484	39489392	200	16	1e-77	298	37.121	1.11761e+06	3	3428728	0.572
85	Aa01	Chr19	p001_669870	92.63	95	42126058	42126152	42126105	122	28	3e-29	137	37.548	2636713
86	Aa01	Chr19	p001_1209988	92.45	159	42918041	42918199	42918120	199	41	2e-56	228	37.693	792015
87	Aa01	Chr19	p001_2642913	92.5	200	41364817	41365016	4.13649e+07	1	200	3e-74	287	55.217	-1.5532e+06
88	Aa01	Chr20	p002_1064644	90	200	2109830	2110024	2109927	200	1	3e-64	254	11.127
89	Aa01	Chr20	p002_26139	93.85	195	1995131	1995325	1995228	6	200	2e-76	294	14.172	-114699
1	Aa02	Chr01	p002_2769147	88.24	204	3639232	3639432	3639332	200	1	3e-59	237	0	3639332	3	2.79027e+06	1.441
2	Aa02	Chr01	p002_4039121	95.45	88	5027548	5027634	5027591	119	32	1e-29	139	0.494	1388259
3	Aa02	Chr01	p002_3725174	89.29	196	6429503	6429696	6.4296e+06	1	195	7e-61	243	1.441	1.40201e+06
4	Aa02	Chr01	p002_2430469	94.5	200	2732777	2732974	2.73288e+06	2	200	9e-80	305	2.25	-3696724
5	Aa02	Chr01	p002_1836296	90.22	92	4683614	4683705	4.68366e+06	89	1	5e-23	117	3.04	1950784
6	Aa02	Chr01	p002_2222253	95.48	199	3098981	3099179	3099080	1	199	1e-83	318	5.004	-1.58458e+06
7	Aa02	Chr01	p002_2222460	85.95	185	3099211	3099392	3.0993e+06	24	200	4e-44	187	7.258	221.5
8	Aa02	Chr01	p002_2008206	92.36	144	2173187	2173330	2.17326e+06	3	146	1e-49	206	9.787	-926043
9	Aa02	Chr01	p002_1099866	86.67	210	2316396	2316603	2.3165e+06	200	1	1e-54	222	11.865	143241	3	2.21453e+06	2.23
10	Aa02	Chr01	p002_969007	94.59	185	2344374	2344558	2344466	187	3	3e-74	287	12.762	27966.5
11	Aa02	Chr01	p002_999412	83.26	227	4530915	4531141	4531028	5	198	2e-41	178	14.095	2186562
12	Aa02	Chr01	p002_2373605	95.74	94	3793319	3793412	3.79337e+06	3	96	1e-33	152	16.804	-737662
13	Aa02	Chr01	p002_3789464	96.77	93	51041171	51041263	51041217	1	93	1e-34	156	26.436	4.72479e+07
14	Aa02	Chr01	p002_1344150	97.73	88	3822247	3822334	3.82229e+06	88	1	1e-33	152	36.775	-4.72189e+07
15	Aa02	Chr01	p002_1488432	88.78	196	4457501	4457696	4.4576e+06	1	196	3e-60	241	37.36	635308
16	Aa02	Chr01	p002_3994689	89.15	212	3366160	3366371	3.36627e+06	1	200	3e-64	254	38.006	-1091333
17	Aa02	Chr01	p002_3562320	95.45	88	3385412	3385499	3.38546e+06	1	88	3e-30	141	38.418	19190
18	Aa02	Chr01	p002_2373430	95.31	64	3793278	3793341	3.79331e+06	137	200	1e-18	102	38.543	407854
19	Aa02	Chr01	p002_2373430	95.24	63	3792780	3792842	3792811	77	139	5e-18	100	38.543	-498.5
20	Aa02	Chr01	p002_1807194	95.04	121	3060696	3060816	3060756	18	138	3e-45	191	39.092	-732055
21	Aa02	Chr01	p002_2473763	94.7	132	4922650	4922781	4.92272e+06	129	1	1e-48	202	39.111	1.86196e+06
22	Aa02	Chr01	p002_6437	93.07	101	2505544	2505644	2505594	154	54	2e-32	148	39.328	-2.41712e+06
23	Aa02	Chr01	p002_3652928	100	41	4131410	4131450	4131430	200	160	8e-11	76.8	39.594	1625836
24	Aa02	Chr01	p002_206446	90.5	200	5277880	5278076	5277978	200	1	2e-66	261	39.645	1146548
25	Aa02	Chr01	p002_3185430	92.08	202	4162642	4162835	4.16274e+06	200	1	7e-71	276	39.655	-1.11524e+06
26	Aa02	Chr01	p002_2473608	92.72	206	4922734	4922939	4.92284e+06	200	1	7e-76	292	40.582	760098
27	Aa02	Chr01	p002_807734	100	43	3082099	3082141	3082120	172	130	6e-12	80.5	42.188	-1.84072e+06	4	2087347	6.688
28	Aa02	Chr01	p002_6483	93.07	101	2505544	2505644	2505594	108	8	2e-32	148	44.028	-576526
29	Aa02	Chr01	p002_2817627	96.72	61	1887441	1887501	1887471	46	106	1e-18	102	47.593	-618123
30	Aa02	Chr01	p002_491441	98.85	87	994730	994816	994773	31	117	1e-34	156	48.876	-892698
31	Aa02	Chr01	p002_491498	95.29	85	994909	994993	994951	59	143	1e-28	135	49.682	178
32	Aa02	Chr01	p002_578095	84.21	171	48558809	48558979	48558894	166	4	8e-36	159	51.718	47563943	7	594275	8.815
33	Aa02	Chr01	p002_4603978	89.95	189	48618695	48618883	48618789	13	199	7e-61	243	52.35	59895
34	Aa02	Chr01	p002_4604023	90.72	194	48618730	48618923	4.86188e+07	1	194	7e-66	259	53.804	37.5
35	Aa02	Chr01	p002_4604133	93.81	194	48618846	48619039	4.86189e+07	7	200	7e-76	292	55.164	116
36	Aa02	Chr01	p002_2422406	90.27	113	48745406	48745518	48745462	76	188	2e-32	148	59.341	126520
37	Aa02	Chr01	p002_235783	90.95	199	49153070	49153268	49153169	3	200	4e-68	267	60.533	407707
38	Aa02	Chr01	p002_1455648	91.75	206	49131465	49131670	4.91316e+07	200	1	2e-72	281	60.879	-21601.5
39	Aa02	Chr01	p002_2112324	90.21	194	49405213	49405406	4.94053e+07	4	197	3e-64	254	61.18	273742	4	784457	2.177
40	Aa02	Chr01	p002_1404912	79.47	190	49855766	49855955	4.98559e+07	200	29	1e-23	119	62.185	450551
41	Aa02	Chr01	p002_941457	95.03	161	50189448	50189608	50189528	1	161	3e-64	254	63.123	333668
42	Aa02	Chr01	p002_941556	93.48	138	50189698	50189835	5.01898e+07	63	200	1e-49	206	63.357	238.5
43	Aa02	Chr01	p002_1455776	91.5	153	49131386	49131536	49131461	152	1	3e-50	207	64.926	-1.05831e+06	4	424574	6.294
44	Aa02	Chr01	p002_1455796	91.73	133	49131386	49131516	49131451	132	1	2e-42	182	65.678	-10
45	Aa02	Chr01	p002_2424782	82.71	214	48706913	48707124	4.8707e+07	197	1	1e-39	172	67.982	-424432
46	Aa02	Chr01	p002_2424905	88.12	202	48706787	48706988	4.87069e+07	200	2	3e-59	237	71.22	-131
47	Aa02	Chr01	p002_2598877	93.3	194	51809149	51809342	5.18092e+07	1	194	3e-74	287	75.37	3102358
48	Aa02	Chr02	p002_4039121	95.24	84	10019675	10019758	1.00197e+07	200	117	4e-28	134	0.494
49	Aa02	Chr02	p002_2430469	91.5	200	3625870	3626065	3.62597e+06	200	1	8e-70	272	2.25	-6393749
50	Aa02	Chr02	p002_2222253	95.98	199	3323475	3323673	3323574	1	199	2e-85	324	5.004	-302394
51	Aa02	Chr02	p002_1495522	88.65	185	3332747	3332929	3332838	1	185	2e-55	224	12.07	9264
52	Aa02	Chr02	p002_999412	93.26	89	2022497	2022585	2022541	93	8	2e-26	128	14.095	-1310297
53	Aa02	Chr02	p002_2373605	94.12	85	2737795	2737879	2737837	170	86	5e-27	130	16.804	715296
54	Aa02	Chr02	p002_2890750	94.74	95	2450401	2450495	2450448	36	130	1e-32	148	32.503	-287389
55	Aa02	Chr02	p002_1344150	97.73	88	2722177	2722264	2.72222e+06	1	88	1e-33	152	36.775	271772
56	Aa02	Chr02	p002_3562320	94.32	88	3071834	3071921	3.07188e+06	88	1	1e-28	135	38.418	349657
57	Aa02	Chr02	p002_692325	96.05	76	3030807	3030882	3.03084e+06	118	43	2e-25	124	38.775	-41033
58	Aa02	Chr02	p002_692325	100	43	3031424	3031466	3031445	46	4	5e-12	80.5	38.775	600.5
59	Aa02	Chr02	p002_1807194	95.04	121	3345440	3345560	3345500	138	18	2e-45	191	39.092	314055
60	Aa02	Chr02	p002_2473763	88.94	217	1685194	1685410	1685302	1	200	1e-63	252	39.111	-1660198
61	Aa02	Chr02	p002_3596828	91.16	147	3175032	3175178	3175105	48	194	4e-48	200	39.235	1489803
62	Aa02	Chr02	p002_3652928	87.04	162	2351351	2351512	2.35143e+06	1	162	4e-43	183	39.594	-823674
63	Aa02	Chr02	p002_206446	90	200	10118927	10119123	10119025	200	1	8e-65	255	39.645	7.76759e+06
64	Aa02	Chr02	p002_3185430	89.71	204	2327130	2327325	2.32723e+06	1	200	4e-63	250	39.655	-7.7918e+06
65	Aa02	Chr02	p002_2473608	90.57	212	1685030	1685241	1.68514e+06	1	200	3e-69	270	40.582	-642092
66	Aa02	Chr02	p002_4333414	80.79	203	3211750	3211946	3211848	200	1	4e-33	150	41.589	1.52671e+06
67	Aa02	Chr02	p002_807734	97.67	43	3334483	3334525	3334504	130	172	2e-10	75	42.188	122656
68	Aa02	Chr09	p002_2222460	88.71	124	1935359	1935482	1.93542e+06	1	124	1e-33	152	7.258
69	Aa02	Chr09	p002_969007	96.22	185	42347168	42347352	42347260	3	187	3e-79	303	12.762	4.04118e+07	3	1142388	36.114
70	Aa02	Chr09	p002_2817627	96.72	61	42744252	42744312	42744282	106	46	1e-18	102	47.593	397022
71	Aa02	Chr09	p002_491441	98.85	87	43489605	43489691	43489648	117	31	9e-35	156	48.876	745366
72	Aa02	Chr09	p002_491498	92.68	82	43489424	43489505	4.34895e+07	140	59	1e-23	119	49.682	-183.5
73	Aa02	Chr09	p002_4604133	91.24	194	43683608	43683798	43683703	7	200	2e-66	261	55.164	194238	3	220308	4.481
74	Aa02	Chr09	p002_2422406	90.27	113	43899974	43900086	43900030	76	188	1e-32	148	59.341	216327
75	Aa02	Chr09	p002_5038945	87.21	172	43903926	43904096	43904011	1	168	2e-45	191	59.645	3981
76	Aa02	Chr11	p002_3789464	96.15	104	5244165	5244268	5.24422e+06	189	86	2e-39	171	26.436
77	Aa02	Chr11	p002_1455648	86.51	215	6870590	6870804	6870697	1	200	6e-55	222	60.879	1.62648e+06
78	Aa02	Chr11	p002_2112324	91.15	192	6661847	6662038	6.66194e+06	197	6	1e-66	261	61.18	-208754
79	Aa02	Chr11	p002_3065339	94	200	6813990	6814189	6.81409e+06	200	1	2e-79	303	61.892	152147
80	Aa02	Chr11	p002_2335540	90.72	97	6646633	6646729	6646681	97	1	4e-27	130	62.402	-167408	3	719168	0.955
81	Aa02	Chr11	p002_941457	94.41	161	5935816	5935976	5935896	161	1	1e-62	248	63.123	-710785
82	Aa02	Chr11	p002_941556	94.93	138	5927445	5927582	5.92751e+06	200	63	3e-53	217	63.357	-8382.5
83	Aa02	Chr11	p002_1831240	88.89	135	6795015	6795148	6.79508e+06	200	67	1e-37	165	64.446	867568	3	75740.5	1.232
84	Aa02	Chr11	p002_1455776	85.71	161	6870733	6870891	6870812	1	152	5e-36	159	64.926	75730.5
85	Aa02	Chr11	p002_1455796	85.11	141	6870753	6870891	6870822	1	132	3e-28	134	65.678	10
86	Aa02	Chr11	p002_4537766	87.43	175	5031039	5031213	5031126	172	1	1e-47	198	78.211	-1839696
87	Aa02	Chr12	p002_2890750	93.68	95	9402111	9402205	9402158	36	130	5e-31	143	32.503	4371032
1	Aa03	Chr02	p003_256057	95.92	98	39257363	39257460	3.92574e+07	179	82	7e-36	159	28.933	3.92574e+07
2	Aa03	Chr02	p003_2267405	87.75	204	39269579	39269779	39269679	1	195	2e-56	228	29.704	12267.5
3	Aa03	Chr02	p003_1460492	95.29	170	39047598	39047766	39047682	170	1	1e-68	268	37.466	-221997	3	292958	13.189
4	Aa03	Chr02	p003_2628717	91.94	62	38803512	38803573	3.88035e+07	62	1	3e-14	87.9	43.991	-244140
5	Aa03	Chr02	p003_1211527	79.35	184	38754639	38754810	3.87547e+07	184	12	2e-20	108	50.655	-48818
6	Aa03	Chr02	p003_2267498	88.57	105	39269675	39269779	39269727	1	102	2e-25	124	61.156	515002
7	Aa03	Chr02	p003_255805	93.55	186	39258620	39258805	3.92587e+07	188	3	2e-71	278	65.396	-11014.5
8	Aa03	Chr02	p003_2267809	97.14	105	39272789	39272893	39272841	93	197	2e-41	178	70.413	14128.5
9	Aa03	Chr02	p003_3266222	89.21	139	4707468	4707606	4707537	1	137	8e-40	172	82.244	-34565304
10	Aa03	Chr03	p003_255911	96.74	92	10380299	10380390	1.03803e+07	72	163	3e-34	154	29.209	5.67281e+06
11	Aa03	Chr04	p003_2303291	95.62	137	43656727	43656863	43656795	200	64	3e-54	220	19.476	3.32765e+07
12	Aa03	Chr05	p003_2307930	92.81	167	3414690	3414856	3414773	200	34	6e-61	243	0
13	Aa03	Chr05	p003_2313241	95.51	156	3320921	3321075	3320998	180	25	1e-62	248	2.024	-93775
14	Aa03	Chr05	p003_2313163	93.88	98	3320979	3321075	3321027	200	103	4e-32	147	4.566	29
15	Aa03	Chr05	p003_2841520	93.22	177	4587291	4587466	4.58738e+06	24	200	5e-66	259	11.559	1.26635e+06
16	Aa03	Chr05	p003_1622256	100	40	4241149	4241188	4.24117e+06	1	40	2e-10	75	13.085	-346210	4	279118	0.786
17	Aa03	Chr05	p003_3147309	96.99	133	4197008	4197140	4197074	40	172	2e-55	224	13.602	-44094.5
18	Aa03	Chr05	p003_2045673	90	200	4106840	4107039	4.10694e+06	200	1	5e-66	259	13.729	-90134.5
19	Aa03	Chr05	p003_2597792	93	200	3961951	3962150	3.96205e+06	1	200	5e-76	292	13.871	-144889
20	Aa03	Chr05	p003_563738	95.24	168	3978551	3978718	3.97863e+06	9	176	3e-68	267	14.036	16584	4	540326	1.893
21	Aa03	Chr05	p003_3531049	93.3	194	4112811	4113003	4112907	197	4	9e-74	285	14.421	134272
22	Aa03	Chr05	p003_3665488	94.67	169	4139171	4139339	4139255	1	169	4e-67	263	15.041	26348
23	Aa03	Chr05	p003_1447597	87.63	194	4518864	4519057	4.51896e+06	11	200	7e-55	222	15.929	379706
24	Aa03	Chr05	p003_4465653	90.99	111	2819652	2819762	2819707	60	170	3e-33	150	17.888	-1.69925e+06	3	121108	2.214
25	Aa03	Chr05	p003_2782794	93.51	185	2793522	2793706	2793614	185	1	5e-71	276	19.151	-26093
26	Aa03	Chr05	p003_486267	90.91	198	2698501	2698697	2698599	194	1	2e-66	261	20.102	-95015
27	Aa03	Chr05	p003_1884678	96.9	129	4354833	4354960	4.3549e+06	129	1	1e-52	215	23.684	1.6563e+06
28	Aa03	Chr05	p003_2782684	92.57	148	2793617	2793764	2.79369e+06	200	53	4e-52	213	25.168	-1561206
29	Aa03	Chr05	p003_4477125	88.79	107	2803369	2803475	2803422	104	4	6e-26	126	34.215	9731.5
30	Aa03	Chr05	p003_920447	83.33	210	9579719	9579928	9.57982e+06	3	200	3e-43	183	35.749	6.7764e+06
31	Aa03	Chr05	p003_920053	94.39	196	9579320	9579515	9.57942e+06	1	196	9e-79	302	36.394	-406	4	8.81865e+06	44.275
32	Aa03	Chr05	p003_166607	93.5	200	2285721	2285920	2.28582e+06	200	1	1e-77	298	46.418	-7293597
33	Aa03	Chr05	p003_166890	94.5	200	2285438	2285637	2.28554e+06	200	1	5e-81	309	47.168	-283
34	Aa03	Chr05	p003_116479	90.57	159	760686	760844	760765	198	40	2e-51	211	80.669	-1.52477e+06
35	Aa03	Chr07	p003_1833964	89.71	136	14767735	14767869	14767802	187	52	8e-40	172	13.346
36	Aa03	Chr07	p003_3820586	90.45	199	41462156	41462354	41462255	199	2	2e-66	261	27.021	26694453
37	Aa03	Chr07	p003_1466593	88.4	181	41375768	41375940	41375854	195	19	2e-50	207	29.316	-86401
38	Aa03	Chr07	p003_2622055	93.3	179	43010506	43010684	43010595	22	200	1e-67	265	34.903	1634741
39	Aa03	Chr07	p003_4017256	95.45	198	42150354	42150551	4.21505e+07	200	3	3e-83	316	35.381	-860142
40	Aa03	Chr07	p003_2340511	88.76	169	42434445	42434613	42434529	199	32	8e-50	206	36.524	284076
41	Aa03	Chr07	p003_3086656	98.46	65	42481813	42481877	42481845	71	135	1e-22	115	36.809	47316
42	Aa03	Chr07	p003_4017921	89.66	203	42149707	42149895	42149801	199	1	6e-61	243	37.238	-332044
43	Aa03	Chr07	p003_494368	87	200	41904223	41904422	4.19043e+07	197	4	3e-54	220	38.917	-245478
44	Aa03	Chr07	p003_714488	89.6	202	43921095	43921296	4.39212e+07	7	197	5e-62	246	83.245	2016873
45	Aa03	Chr13	p003_2875711	96.05	152	22637299	22637450	2.26374e+07	6	157	1e-62	248	19.633
46	Aa03	Chr13	p003_2729999	95.77	71	22916834	22916904	22916869	126	196	1e-22	115	20.361	279494
47	Aa03	Chr13	p003_1572694	87.37	198	21659905	21660102	2.166e+07	200	3	2e-56	228	21.834	-1.25687e+06
48	Aa03	Chr13	p003_217413	93.53	201	22218179	22218378	2.22183e+07	200	1	1e-77	298	23.767	558275
49	Aa03	Chr13	p003_2668991	83.98	206	21824576	21824781	2.18247e+07	1	200	6e-46	193	23.984	-393600	6	1253561	6.084
50	Aa03	Chr13	p003_206830	94.05	168	21338815	21338982	2.13389e+07	3	170	8e-65	255	25.729	-485780
51	Aa03	Chr13	p003_1944715	94.9	98	21302951	21303048	2.1303e+07	177	80	3e-34	154	26.04	-35899
52	Aa03	Chr13	p003_557729	94.32	88	21140226	21140313	2.11403e+07	196	109	1e-28	135	26.203	-162730
53	Aa03	Chr13	p003_68209	86.67	75	20905066	20905138	20905102	73	1	5e-12	80.5	28.102	-235168
54	Aa03	Chr13	p003_4443335	95.45	88	20571074	20571161	2.05711e+07	171	84	2e-30	141	30.068	-333984
55	Aa03	Chr13	p003_2406032	99.3	143	21229964	21230106	21230035	58	200	6e-66	259	32.277	658918	4	5.97803e+06	8.008
56	Aa03	Chr13	p003_2406719	92.5	200	21231122	21231321	2.12312e+07	1	200	3e-74	287	32.727	1186.5
57	Aa03	Chr13	p003_206848	94.08	152	21338831	21338982	2.13389e+07	1	152	1e-57	231	34.206	107685
58	Aa03	Chr13	p003_2940509	90.5	200	27207964	27208163	2.72081e+07	1	200	1e-67	265	40.285	5869157
59	Aa03	Chr13	p003_3667783	89.89	188	22281602	22281784	22281693	188	1	3e-59	237	42.162	-4.92637e+06	5	1708728	4.647
60	Aa03	Chr13	p003_2855550	94.44	198	22034612	22034803	2.20347e+07	197	1	1e-77	298	43.555	-246986
61	Aa03	Chr13	p003_2856306	98.84	86	22033187	22033272	2.20332e+07	176	91	3e-34	154	43.705	-1478
62	Aa03	Chr13	p003_2856747	97.56	82	22031150	22031231	2.20312e+07	144	64	8e-30	139	43.987	-2039
63	Aa03	Chr13	p003_4442901	90.36	83	20572925	20573005	20572965	200	118	2e-20	108	46.809	-1.45823e+06
64	Aa03	Chr13	p003_2366041	83.8	216	21001274	21001489	2.10014e+07	6	200	1e-43	185	48.531	428416
65	Aa03	Chr13	p003_4442956	87.07	147	20572861	20573005	20572933	200	63	8e-35	156	50.57	-428448
66	Aa03	Chr13	p003_1300323	82.35	170	20613716	20613879	2.06138e+07	25	189	3e-29	137	55.609	40864.5
67	Aa03	Chr13	p003_1299566	92.17	115	20611820	20611934	20611877	87	200	2e-36	161	57.146	-1920.5
68	Aa03	Chr13	p003_2251813	89.5	200	23249954	23250150	23250052	1	193	2e-61	244	63.511	2638175
69	Aa03	Chr13	p003_1481482	90.5	200	21094131	21094325	21094228	1	200	6e-66	259	68.585	-2155824
70	Aa03	Chr13	p003_1481532	86.36	198	21094181	21094367	21094274	1	197	8e-50	206	68.827	46
71	Aa03	Chr13	p003_2365188	85.19	135	21000070	21000204	21000137	23	148	5e-27	130	70.181	-94137
72	Aa03	Chr13	p003_206362	85.62	146	21337130	21337275	2.13372e+07	40	178	5e-32	147	71.165	337066
73	Aa03	Chr13	p003_217417	93.94	198	22218175	22218371	22218273	200	4	1e-77	298	72.559	881070
74	Aa03	Chr13	p003_548971	96	200	22177798	22177997	2.21779e+07	200	1	6e-86	326	72.823	-40375.5	5	572898	3.753
75	Aa03	Chr13	p003_119517	95.51	89	21889552	21889640	21889596	5	92	2e-30	141	73.107	-288302
76	Aa03	Chr13	p003_119409	92.5	200	21889444	21889640	21889542	4	200	1e-72	281	73.268	-54
77	Aa03	Chr13	p003_2399420	93.94	66	21681214	21681279	2.16812e+07	1	66	4e-18	100	74.841	-208296
78	Aa03	Chr13	p003_3304887	94.12	119	21604940	21605058	21604999	200	82	1e-42	182	76.576	-76247.5
79	Aa03	Chr13	p003_1903716	85.64	188	23111355	23111536	2.31114e+07	17	200	8e-45	189	81.525	1.50645e+06
80	Aa03	Chr15	p003_4071446	83.25	203	22326131	22326324	2.23262e+07	1	200	7e-41	176	15.514	-785218
81	Aa03	Chr15	p003_1819612	95.28	106	8171897	8172002	8.17195e+06	106	1	1e-38	169	67.653	-14154278
82	Aa03	Chr16	p003_3266222	91.37	139	28744664	28744802	28744733	1	137	7e-45	189	82.244	2.05728e+07
83	Aa03	Chr17	p003_2307930	93.33	165	6881830	6881994	6881912	36	200	2e-61	244	0
84	Aa03	Chr17	p003_2313241	94.87	156	6978777	6978931	6978854	25	180	5e-61	243	2.024	96942
85	Aa03	Chr17	p003_2313163	93.88	98	6978777	6978873	6978825	103	200	4e-32	147	4.566	-29
86	Aa03	Chr17	p003_2053344	90	180	10873437	10873616	1.08735e+07	1	179	1e-57	231	9.828	3.8947e+06
87	Aa03	Chr17	p003_2841520	89.69	194	10732015	10732207	10732111	7	200	4e-62	246	11.559	-141416
88	Aa03	Chr17	p003_1622256	91.58	95	10372647	10372741	10372694	106	200	1e-27	132	13.085	-359417
89	Aa03	Chr17	p003_1833964	91.18	136	10428554	10428688	10428621	52	187	3e-43	183	13.346	55927
90	Aa03	Chr17	p003_3147309	96.99	133	10342973	10343105	10343039	40	172	2e-55	224	13.602	-85582	3	224450	0.269
91	Aa03	Chr17	p003_2045673	92	200	10247925	10248124	1.0248e+07	200	1	1e-72	281	13.729	-95014.5
92	Aa03	Chr17	p003_2597792	93.3	194	10118493	10118686	1.01186e+07	1	194	2e-74	287	13.871	-129435
93	Aa03	Chr17	p003_563738	95.24	168	10159484	10159651	1.01596e+07	9	176	3e-68	267	14.036	40978	3	109402	1.005
94	Aa03	Chr17	p003_3531049	92.78	194	10253692	10253885	1.02538e+07	197	4	1e-72	281	14.421	94221
95	Aa03	Chr17	p003_3665488	95.27	169	10268885	10269053	10268969	1	169	9e-69	268	15.041	15180.5
96	Aa03	Chr17	p003_4071446	88.2	178	3375918	3376092	3376005	175	1	2e-50	207	15.514	-6892964
97	Aa03	Chr17	p003_1447597	91.24	194	10654780	10654973	1.06549e+07	7	200	1e-67	265	15.929	7.27887e+06
98	Aa03	Chr17	p003_4465653	90.99	111	7382071	7382181	7382126	170	60	3e-33	150	17.888	-3.27275e+06
99	Aa03	Chr17	p003_2782794	93.51	185	7404525	7404709	7404617	1	185	5e-71	276	19.151	22491
100	Aa03	Chr17	p003_2303291	96.27	134	7549331	7549464	7.5494e+06	67	200	3e-54	220	19.476	144780
101	Aa03	Chr17	p003_2875711	95	160	3525867	3526026	3.52595e+06	165	6	9e-64	252	19.633	-4023451
102	Aa03	Chr17	p003_486267	92.35	196	7500090	7500284	7500187	1	192	2e-70	274	20.102	3.97424e+06
103	Aa03	Chr17	p003_2729999	92	100	40974839	40974938	4.09749e+07	196	97	2e-30	141	20.361	3.34747e+07
104	Aa03	Chr17	p003_1572694	86.87	198	4426074	4426271	4.42617e+06	3	200	7e-55	222	21.834	-36548716
105	Aa03	Chr17	p003_1884678	96.9	129	10472788	10472915	1.04729e+07	129	1	1e-52	215	23.684	6046679
106	Aa03	Chr17	p003_217413	90.55	201	3914862	3915061	3.91496e+06	1	200	1e-67	265	23.767	-6557890
107	Aa03	Chr17	p003_2782684	95.11	184	7404431	7404614	7.40452e+06	17	200	2e-75	291	25.168	3489561
108	Aa03	Chr17	p003_206830	92.66	177	4696306	4696480	4696393	182	6	3e-64	254	25.729	-2.70813e+06
109	Aa03	Chr17	p003_1944715	94.9	98	4730367	4730464	4.73042e+06	80	177	3e-34	154	26.04	34022.5	3	2.67402e+06	0.214
110	Aa03	Chr17	p003_557729	93.26	89	4860361	4860449	4860405	109	197	1e-27	132	26.203	129990
111	Aa03	Chr17	p003_2782602	88.24	187	7404346	7404532	7404439	17	200	3e-54	220	26.254	2544034
112	Aa03	Chr17	p003_2106624	88.06	201	4780219	4780418	4.78032e+06	200	1	3e-59	237	26.481	-2.62412e+06
113	Aa03	Chr17	p003_3820586	86.5	200	2837445	2837644	2.83754e+06	200	1	3e-54	220	27.021	-1942774
114	Aa03	Chr17	p003_556461	98.72	78	4856587	4856664	4.85663e+06	1	78	7e-30	139	27.068	2019081
115	Aa03	Chr17	p003_556461	97.44	78	17805003	17805080	1.7805e+07	78	1	3e-28	134	27.068	12948416
116	Aa03	Chr17	p003_3821006	91	200	2837025	2837223	2837124	200	2	9e-69	268	27.768	-1.49679e+07
117	Aa03	Chr17	p003_256057	95.92	98	5491933	5492030	5.49198e+06	82	179	6e-36	159	28.933	2.65486e+06
118	Aa03	Chr17	p003_255911	98.81	84	5490700	5490783	5.49074e+06	80	163	3e-33	150	29.209	-1240
119	Aa03	Chr17	p003_1466593	90.06	161	2804639	2804792	2.80472e+06	200	41	9e-49	202	29.316	-2686026
120	Aa03	Chr17	p003_2267405	88.89	198	5472285	5472482	5.47238e+06	195	1	2e-60	241	29.704	2667668
121	Aa03	Chr17	p003_4443335	95.6	91	5449212	5449302	5449257	81	171	4e-32	147	30.068	-23126.5	3	660693	2.659
122	Aa03	Chr17	p003_2406032	98.6	143	4789648	4789790	4789719	200	58	3e-64	254	32.277	-659538
123	Aa03	Chr17	p003_2406719	93.72	191	4788469	4788659	4788564	191	1	2e-74	287	32.727	-1155
124	Aa03	Chr17	p003_4477125	87.27	110	7394676	7394785	7.39473e+06	4	104	3e-23	117	34.215	2.60617e+06
125	Aa03	Chr17	p003_2622055	95.56	180	1588475	1588654	1.58856e+06	200	21	7e-75	289	34.903	-5806166
126	Aa03	Chr17	p003_2276526	95.24	63	1555770	1555832	1555801	199	137	3e-18	100	35.118	-32763.5
127	Aa03	Chr17	p003_4017256	93.94	198	2390719	2390916	2.39082e+06	3	200	3e-78	300	35.381	835016
128	Aa03	Chr17	p003_1930290	81.91	188	1546611	1546792	1.5467e+06	198	14	3e-33	150	36.142	-844116
129	Aa03	Chr17	p003_2340511	88.27	162	2140861	2141022	2.14094e+06	32	190	2e-45	191	36.524	594240
130	Aa03	Chr17	p003_3086656	95.38	65	2099001	2099065	2099033	135	71	3e-19	104	36.809	-41908.5
131	Aa03	Chr17	p003_4017921	91.18	204	2391375	2391569	2391472	1	200	1e-67	265	37.238	292439
132	Aa03	Chr17	p003_1460492	94.12	170	5672443	5672611	5672527	1	170	2e-65	257	37.466	3281055
133	Aa03	Chr17	p003_3373996	97.2	107	2368772	2368878	2368825	1	107	1e-42	182	37.954	-3303702
134	Aa03	Chr17	p003_3373996	95.33	107	24810974	24811080	24811027	107	1	3e-39	171	37.954	22442202
135	Aa03	Chr17	p003_494368	88	200	2627854	2628050	2627952	4	197	2e-56	228	38.917	-22183075
136	Aa03	Chr17	p003_1904154	89.13	92	3098599	3098690	3.09864e+06	200	115	6e-21	110	39.795	470692	3	1.50879e+07	1.925
137	Aa03	Chr17	p003_2940509	88.95	190	8221963	8222152	8.22206e+06	11	200	9e-59	235	40.285	5123413
138	Aa03	Chr17	p003_2638626	96.23	159	18186454	18186612	18186533	42	200	2e-66	261	41.72	9.96448e+06
139	Aa03	Chr17	p003_3667783	90.16	193	3861169	3861359	3861264	1	191	1e-62	248	42.162	-14325269
140	Aa03	Chr17	p003_2855550	93.14	204	4066589	4066791	4066690	1	200	1e-76	294	43.555	205426	4	3863.5	2.863
141	Aa03	Chr17	p003_2856306	98.84	86	4068401	4068486	4.06844e+06	91	176	3e-34	154	43.705	1753.5
142	Aa03	Chr17	p003_2856747	97.3	74	4070517	4070590	4.07055e+06	71	144	6e-26	126	43.987	2110
143	Aa03	Chr17	p003_166607	93	200	7918055	7918254	7.91815e+06	1	200	5e-76	292	46.418	3847601
144	Aa03	Chr17	p003_2365268	89.21	139	5048518	5048656	5048587	200	65	3e-39	171	46.516	-2.86957e+06
145	Aa03	Chr17	p003_166890	93.91	197	7918341	7918537	7918439	4	200	1e-77	298	47.168	2869852
146	Aa03	Chr17	p003_1211527	83.51	188	5912452	5912625	5.91254e+06	1	184	6e-36	159	50.655	-2.0059e+06	3	1132215	7.946
147	Aa03	Chr17	p003_1299566	94.78	115	5401749	5401863	5401806	200	87	2e-41	178	57.146	-510732
148	Aa03	Chr17	p003_2106632	88.06	201	4780211	4780410	4.78031e+06	200	1	3e-59	237	58.601	-621496
149	Aa03	Chr17	p003_2267498	88.57	105	5472285	5472389	5472337	102	1	2e-25	124	61.156	692026
150	Aa03	Chr17	p003_2251813	94.44	180	2983029	2983205	2983117	200	21	2e-70	274	63.511	-2489220
151	Aa03	Chr17	p003_255805	94.15	188	5490406	5490593	5.4905e+06	1	188	2e-74	287	65.396	2.50738e+06
152	Aa03	Chr17	p003_1819612	94.34	106	1253218	1253323	1.25327e+06	1	106	4e-37	163	67.653	-4237229
153	Aa03	Chr17	p003_1481482	94.5	200	4931432	4931629	4.93153e+06	200	1	2e-80	307	68.585	3678260
154	Aa03	Chr17	p003_1481532	93.43	198	4931384	4931579	4.93148e+06	197	1	2e-75	291	68.827	-49
155	Aa03	Chr17	p003_2365188	86.82	129	5048935	5049063	5048999	148	29	1e-28	135	70.181	117518
156	Aa03	Chr17	p003_2267809	97.09	103	5468757	5468859	5468808	195	93	2e-40	174	70.413	419809
157	Aa03	Chr17	p003_217417	91.79	195	3914872	3915065	3.91497e+06	7	200	3e-69	270	72.559	-1.55384e+06
158	Aa03	Chr17	p003_548971	94	200	3955760	3955959	3.95586e+06	1	200	2e-79	303	72.823	40891	5	936394	3.28
159	Aa03	Chr17	p003_119517	96.25	80	4173980	4174059	4.17402e+06	170	91	1e-27	132	73.107	218160
160	Aa03	Chr17	p003_119409	90.91	198	4174161	4174354	4.17426e+06	200	6	5e-66	259	73.268	238
161	Aa03	Chr17	p003_2399420	96.67	60	4404265	4404324	4.40429e+06	60	1	3e-18	100	74.841	230037
162	Aa03	Chr17	p003_3041002	92.86	168	4892170	4892337	4.89225e+06	1	168	2e-61	244	76.103	487959
163	Aa03	Chr17	p003_3304887	94.12	119	4474343	4474461	4474402	82	200	1e-42	182	76.576	-417852
164	Aa03	Chr17	p003_116479	86.16	159	9193802	9193948	9193875	198	40	2e-36	161	80.669	4719473
165	Aa03	Chr17	p003_1903716	83.96	187	3099073	3099257	3099165	200	17	2e-40	174	81.525	-6094710
166	Aa03	Chr17	p003_714488	89.4	151	734189	734339	734264	145	3	3e-43	183	83.245	-2364901
167	Aa03	Chr19	p003_920447	77.51	209	27069006	27069214	27069110	200	10	7e-21	110	35.749
168	Aa03	Chr19	p003_920053	93.37	196	27069418	27069613	2.70695e+07	196	1	2e-75	291	36.394	405.5
169	Aa03	Chr20	p003_956236	85.57	201	31483123	31483321	31483222	194	2	1e-48	202	26.371
170	Aa03	Chr20	p003_3041002	91.62	167	31451862	31452028	31451945	168	2	1e-57	231	76.103	-31277
1	Aa04	Chr01	p004_557649	82.52	206	349853	350051	349952	200	8	6e-37	163	59.907	349952	3	512980	18.325
2	Aa04	Chr01	p004_435959	92.45	106	396328	396433	396380	1	106	1e-33	152	68.514	46428.5
3	Aa04	Chr01	p004_143400	88.15	135	862866	862999	862932	72	200	4e-34	154	78.232	466552
4	Aa04	Chr01	p004_836924	89.74	195	838436	838630	838533	200	6	4e-63	250	79.697	-24399.5
5	Aa04	Chr01	p004_219551	95.7	93	916304	916396	916350	61	153	5e-33	150	82.876	77817
6	Aa04	Chr01	p004_219551	98.41	63	916149	916211	916180	1	63	2e-21	111	82.876	-170
7	Aa04	Chr01	p004_1174131	94.62	93	48015095	48015187	48015141	176	84	2e-31	145	88.559	47098961
8	Aa04	Chr01	p004_1174131	98	50	48015254	48015303	4.80153e+07	87	38	4e-14	87.9	88.559	137.5
9	Aa04	Chr02	p004_159356	83.02	212	6365834	6366045	6.36594e+06	3	200	5e-42	180	12.204
10	Aa04	Chr02	p004_821632	94.51	91	6388518	6388608	6388563	48	138	2e-30	141	21.766	22623.5
11	Aa04	Chr02	p004_268637	90.3	165	5905459	5905623	5905541	36	200	4e-53	217	27.513	-483022
12	Aa04	Chr02	p004_941730	92.48	133	6549778	6549910	6549844	145	14	8e-45	189	45.254	644303
13	Aa04	Chr03	p004_320975	93.16	117	16841	16957	16899	119	3	8e-40	172	62.31
14	Aa04	Chr05	p004_770572	97.67	43	10446225	10446267	10446246	158	200	2e-10	75	42.8
15	Aa04	Chr05	p004_160150	87.11	194	10008110	10008303	1.00082e+07	195	2	3e-54	220	43.328	-438040
16	Aa04	Chr05	p004_61422	86.46	192	10324605	10324784	1.03247e+07	9	200	3e-48	200	43.692	316488
17	Aa04	Chr05	p004_405553	95.87	121	8882012	8882132	8882072	1	121	4e-47	196	43.838	-1.44262e+06
18	Aa04	Chr05	p004_1006015	84.39	205	18098512	18098703	1.80986e+07	199	1	3e-43	183	43.94	9.21654e+06
19	Aa04	Chr05	p004_406336	83.75	160	8885111	8885270	8.88519e+06	1	154	4e-32	147	44.018	-9213417
20	Aa04	Chr05	p004_61352	96.25	80	10324605	10324684	1.03246e+07	79	158	1e-27	132	44.147	1439454
21	Aa04	Chr05	p004_769676	84.77	197	10436159	10436351	10436255	7	200	2e-45	191	44.19	111610
22	Aa04	Chr05	p004_60845	95.94	197	10323187	10323383	10323285	3	199	2e-84	320	44.598	-112970
23	Aa04	Chr05	p004_913609	89.89	178	30516485	30516662	3.05166e+07	200	25	2e-56	228	44.896	2.01933e+07
24	Aa04	Chr05	p004_554334	85.79	197	728284	728480	728382	13	200	3e-48	200	52.425	-2.97882e+07	5	660738	4.689
25	Aa04	Chr05	p004_1108331	92.98	114	103484	103597	103540	114	1	3e-38	167	55.442	-624842
26	Aa04	Chr05	p004_1108473	90.85	153	102643	102795	102719	155	3	7e-50	206	55.612	-821.5
27	Aa04	Chr05	p004_511323	80.21	187	94701	94878	94789.5	195	15	6e-26	126	55.939	-7929.5
28	Aa04	Chr05	p004_321215	92.08	202	67544	67745	67644.5	200	1	3e-73	283	57.114	-27145
29	Aa04	Chr05	p004_510770	91.01	178	96507	96678	96592.5	197	20	9e-59	235	58.997	28948
30	Aa04	Chr05	p004_510673	84.92	199	96595	96784	96689.5	200	5	2e-45	191	59.181	97
31	Aa04	Chr05	p004_510860	87	200	96414	96607	96510.5	200	1	3e-54	220	59.899	-179
32	Aa04	Chr05	p004_761646	85.23	176	70835	71003	70919	3	176	7e-40	172	60.875	-25591.5
33	Aa04	Chr06	p004_158647	83.17	208	44309291	44309482	4.43094e+07	5	200	1e-37	165	11.841
34	Aa04	Chr07	p004_324256	97.7	87	9769792	9769878	9769835	142	56	4e-33	150	49.111
35	Aa04	Chr07	p004_515198	93.97	116	9843646	9843761	9.8437e+06	200	85	6e-41	176	52.371	73868.5
36	Aa04	Chr07	p004_667300	96.77	155	10344276	10344430	10344353	155	1	6e-66	259	53.026	500650
37	Aa04	Chr07	p004_667440	93.45	168	10343469	10343636	1.03436e+07	200	33	3e-63	250	53.217	-800.5
38	Aa04	Chr07	p004_1515492	93.68	190	10018464	10018653	1.00186e+07	11	200	1e-73	285	53.32	-324994
39	Aa04	Chr07	p004_741309	94.92	118	10087404	10087521	1.00875e+07	200	83	1e-43	185	53.629	68904
40	Aa04	Chr07	p004_666865	93.64	173	10345604	10345776	10345690	200	28	6e-66	259	53.829	258228
41	Aa04	Chr07	p004_298696	89.33	150	10263673	10263821	10263747	152	4	3e-44	187	54.093	-81943
42	Aa04	Chr07	p004_324193	95.28	106	9770341	9770446	9.77039e+06	107	2	1e-38	169	54.436	-493354
43	Aa04	Chr07	p004_667488	93.75	192	10343429	10343620	1.03435e+07	192	1	7e-75	289	55.614	573131
44	Aa04	Chr07	p004_557649	84.36	211	15387063	15387273	15387168	8	200	2e-45	191	59.907	5.04364e+06
45	Aa04	Chr07	p004_392520	98.39	124	8321887	8322010	8.32195e+06	72	195	1e-53	219	60.36	-7.06522e+06
46	Aa04	Chr07	p004_814878	89.05	201	8032841	8033038	8.03294e+06	198	1	2e-61	244	60.675	-289009
47	Aa04	Chr07	p004_655150	94.58	203	8570641	8570840	8.57074e+06	1	200	6e-81	309	61.519	537801
48	Aa04	Chr07	p004_212917	86.12	209	7754570	7754776	7754673	200	4	5e-52	213	63.909	-816068
49	Aa04	Chr07	p004_655012	91.71	205	8570498	8570702	8570600	1	200	4e-72	279	66.476	815927
50	Aa04	Chr07	p004_435959	84.71	157	15334518	15334667	1.53346e+07	157	1	4e-33	150	68.514	6.76399e+06
51	Aa04	Chr09	p004_51411	94.7	132	37787315	37787446	3.77874e+07	68	199	9e-50	206	0
52	Aa04	Chr09	p004_1635637	90.2	204	36672827	36673029	36672928	200	1	2e-66	261	1.019	-1.11445e+06
53	Aa04	Chr09	p004_997350	96.74	92	37683479	37683570	3.76835e+07	185	94	3e-34	154	2.552	1.0106e+06
54	Aa04	Chr09	p004_1780992	88.55	166	32389903	32390068	3.239e+07	200	44	7e-46	193	5.233	-5293539
55	Aa04	Chr09	p004_257104	95.5	200	32756094	32756293	3.27562e+07	200	1	3e-84	320	12.94	366208	7	7.05936e+06	28.522
56	Aa04	Chr09	p004_74108	93.42	76	32905360	32905434	32905397	18	93	2e-21	111	29.474	149204
57	Aa04	Chr09	p004_74102	93.42	76	32905360	32905434	32905397	24	99	2e-21	111	30.957	0
58	Aa04	Chr09	p004_1168895	91.5	200	33501888	33502087	3.3502e+07	200	1	6e-71	276	36.101	596590
59	Aa04	Chr09	p004_997446	95.61	114	37683255	37683368	3.76833e+07	200	87	4e-43	183	39.82	4181324
60	Aa04	Chr09	p004_997442	95.45	110	37683259	37683368	3.76833e+07	200	91	7e-41	176	40.635	2
61	Aa04	Chr09	p004_1514474	97.87	47	39815535	39815581	39815558	105	59	2e-12	82.4	41.462	2.13224e+06
62	Aa04	Chr09	p004_439265	96.52	115	35756985	35757099	35757042	86	200	2e-45	191	42.032	-4058516
63	Aa04	Chr09	p004_1514561	89.6	125	39815275	39815399	39815337	149	28	9e-35	156	43.287	4058295
64	Aa04	Chr09	p004_257755	93.5	200	32755443	32755642	3.27555e+07	200	1	1e-77	298	44.713	-7.05979e+06
65	Aa04	Chr09	p004_1530174	89.6	202	35767434	35767635	3.57675e+07	196	1	1e-63	252	44.746	3011992
66	Aa04	Chr09	p004_257702	93.5	200	32755496	32755695	3.27556e+07	200	1	1e-77	298	44.953	-3011939
67	Aa04	Chr09	p004_325625	93.96	182	36533848	36534029	3.65339e+07	200	19	6e-71	276	46.32	3778343
68	Aa04	Chr09	p004_324256	95.83	96	40125358	40125453	4.01254e+07	47	142	9e-35	156	49.111	3591467
69	Aa04	Chr09	p004_1514487	90.2	102	39815298	39815399	3.98153e+07	200	102	5e-27	130	49.619	-310057
70	Aa04	Chr09	p004_1514487	97.87	47	39815535	39815581	39815558	92	46	2e-12	82.4	49.619	209.5
71	Aa04	Chr09	p004_515198	92.24	116	40060699	40060814	4.00608e+07	85	200	1e-37	165	52.371	245198
72	Aa04	Chr09	p004_667300	96.13	155	39646476	39646630	39646553	1	155	3e-64	254	53.026	-414204
73	Aa04	Chr09	p004_667440	95.24	168	39647299	39647466	3.96474e+07	33	200	4e-68	267	53.217	829.5
74	Aa04	Chr09	p004_1515492	92.63	190	39813915	39814104	3.9814e+07	200	11	2e-70	274	53.32	166627
75	Aa04	Chr09	p004_741309	94.92	118	39774800	39774917	3.97749e+07	83	200	1e-43	185	53.629	-39151
76	Aa04	Chr09	p004_666865	90.36	197	39645060	39645252	39645156	4	200	8e-65	255	53.829	-129702
77	Aa04	Chr09	p004_298696	90.91	110	39691064	39691173	3.96911e+07	22	130	5e-32	147	54.093	45962.5
78	Aa04	Chr09	p004_324193	94.39	107	39971487	39971593	39971540	107	1	1e-37	165	54.436	280422
79	Aa04	Chr09	p004_667488	94.79	192	39647315	39647506	3.96474e+07	1	192	4e-78	300	55.614	-324130
80	Aa04	Chr09	p004_1073007	91.98	187	39290804	39290990	39290897	200	14	5e-67	263	57.896	-356514
81	Aa04	Chr09	p004_1158840	92.51	187	39400004	39400190	39400097	10	196	1e-68	268	58.754	109200	5	2342089	5.155
82	Aa04	Chr09	p004_1159236	95.98	199	39400391	39400589	39400490	1	199	2e-85	324	58.991	393
83	Aa04	Chr09	p004_392520	98.39	124	41240457	41240580	4.12405e+07	195	72	1e-53	219	60.36	1.84003e+06
84	Aa04	Chr09	p004_814878	91.3	138	41468748	41468885	4.14688e+07	47	181	1e-43	185	60.675	228298
85	Aa04	Chr09	p004_212917	86.47	207	41742083	41742289	41742186	7	200	1e-52	215	63.909	273370
86	Aa04	Chr09	p004_1812682	87.5	192	40980477	40980662	4.09806e+07	1	191	1e-52	215	73.759	-761616
87	Aa04	Chr13	p004_1424238	91.38	116	14103960	14104072	14104016	200	85	8e-35	156	5.983
88	Aa04	Chr13	p004_754708	93.55	93	15684905	15684997	15684951	153	61	8e-30	139	8.685	1580935
89	Aa04	Chr13	p004_754323	91.96	199	15686961	15687159	15687060	199	1	5e-72	279	9.393	2109
90	Aa04	Chr13	p004_533738	93.51	185	15519974	15520158	15520066	9	193	6e-71	276	31.31	-166994
91	Aa04	Chr13	p004_1016752	93	200	15535441	15535639	15535540	200	2	2e-75	291	33.025	15474
92	Aa04	Chr13	p004_2042536	90.91	198	16638520	16638717	1.66386e+07	200	3	4e-68	267	37.2	1.10308e+06
93	Aa04	Chr13	p004_353590	86.5	200	14037529	14037725	14037627	200	1	4e-53	217	44.296	-2.60099e+06
94	Aa04	Chr13	p004_979223	89.85	197	14556294	14556483	1.45564e+07	200	4	5e-62	246	44.365	518762
95	Aa04	Chr13	p004_1252492	90.18	163	15669194	15669350	15669272	164	2	2e-50	207	44.521	1.11288e+06
96	Aa04	Chr13	p004_1251496	97.42	155	15666371	15666525	15666448	2	156	1e-67	265	45.408	-2824
97	Aa04	Chr13	p004_2043052	94.64	112	16634961	16635072	1.6635e+07	197	87	8e-40	172	45.717	968568
98	Aa04	Chr13	p004_509513	97.84	139	15813421	15813559	15813490	199	61	2e-60	241	46.903	-821526
99	Aa04	Chr13	p004_730111	94.52	146	28350330	28350475	2.83504e+07	19	164	6e-56	226	48.374	1.25369e+07
100	Aa04	Chr13	p004_709058	92.37	118	17025709	17025826	1.70258e+07	119	2	1e-38	169	50.597	-11324635	4	1171449	3.317
101	Aa04	Chr13	p004_709153	82.94	170	17025450	17025616	17025533	200	41	2e-30	141	51.39	-234.5
102	Aa04	Chr13	p004_841631	89.2	176	15854267	15854442	1.58544e+07	200	25	3e-54	220	53.914	-1.17118e+06
103	Aa04	Chr13	p004_841631	89.41	170	15854234	15854403	1.58543e+07	194	25	1e-52	215	53.914	-36
104	Aa04	Chr16	p004_51411	95.45	132	36618461	36618592	3.66185e+07	68	199	1e-51	211	0
105	Aa04	Chr16	p004_1635637	90.24	205	36062297	36062500	3.60624e+07	1	200	4e-67	263	1.019	-556128
106	Aa04	Chr16	p004_997350	92.39	92	28212624	28212715	2.82127e+07	185	94	1e-27	132	2.552	-7849729
107	Aa04	Chr16	p004_158647	82.21	208	31441227	31441418	3.14413e+07	5	200	2e-34	154	11.841	3228653	3	2510190	1.099
108	Aa04	Chr16	p004_159356	86.41	206	31443883	31444088	3.1444e+07	3	200	8e-54	219	12.204	2663
109	Aa04	Chr16	p004_257104	95.5	200	33951413	33951612	3.39515e+07	200	1	2e-84	320	12.94	2507527
110	Aa04	Chr16	p004_821632	95.35	86	31474034	31474119	3.14741e+07	54	139	2e-29	137	21.766	-2477436
111	Aa04	Chr16	p004_268637	92.12	165	30847145	30847309	30847227	36	200	3e-58	233	27.513	-626850
112	Aa04	Chr16	p004_74108	93.98	83	33969709	33969790	3.39697e+07	11	93	2e-25	124	29.474	3.12252e+06
113	Aa04	Chr16	p004_74102	93.98	83	33969709	33969790	3.39697e+07	17	99	2e-25	124	30.957	0
114	Aa04	Chr16	p004_997446	93.75	112	28212402	28212513	2.82125e+07	198	87	9e-39	169	39.82	-5757292
115	Aa04	Chr16	p004_997442	93.64	110	28212404	28212513	2.82125e+07	200	91	1e-37	165	40.635	1
116	Aa04	Chr16	p004_1552962	91.56	154	36750570	36750720	36750645	154	1	5e-51	209	41.201	8.53819e+06
117	Aa04	Chr16	p004_439265	97.39	115	35834254	35834368	35834311	86	200	4e-47	196	42.032	-916334
118	Aa04	Chr16	p004_257755	91	200	33950762	33950961	3.39509e+07	200	1	2e-69	270	44.713	-1.88345e+06
119	Aa04	Chr16	p004_1530174	92.39	197	35841775	35841970	3.58419e+07	196	1	4e-72	279	44.746	1891011
120	Aa04	Chr16	p004_257702	92	200	33950815	33951014	3.39509e+07	200	1	1e-72	281	44.953	-1890958
121	Aa04	Chr16	p004_941730	83.85	192	31728950	31729141	3.1729e+07	200	26	3e-38	167	45.254	-2221869
122	Aa04	Chr16	p004_325625	92.31	182	36045451	36045632	3.60455e+07	200	19	5e-66	259	46.32	4316496	4	1.59229e+06	12.671
123	Aa04	Chr16	p004_1073007	92.71	192	37530695	37530886	3.75308e+07	200	9	1e-71	278	57.896	1485249
124	Aa04	Chr16	p004_1158840	90.81	185	37637350	37637534	37637442	12	196	1e-62	248	58.754	106652
125	Aa04	Chr16	p004_1159236	94.47	199	37637735	37637933	37637834	1	199	2e-80	307	58.991	392
126	Aa04	Chr16	p004_143400	93.02	129	7986511	7986638	7.98657e+06	200	72	2e-44	187	78.232	-2.96513e+07
127	Aa04	Chr16	p004_836924	92	200	8002734	8002933	8.00283e+06	1	200	1e-72	281	79.697	16259
128	Aa04	Chr19	p004_1424238	94.83	116	7009004	7009116	7009060	85	200	2e-41	178	5.983
129	Aa04	Chr19	p004_754708	94.62	93	3355192	3355284	3355238	61	153	2e-31	145	8.685	-3653822	5	1.49366e+06	28.515
130	Aa04	Chr19	p004_754323	91.46	199	3353036	3353234	3353135	1	199	2e-70	274	9.393	-2103
131	Aa04	Chr19	p004_1543459	84.5	200	5134823	5135013	5134918	1	200	9e-45	189	28.437	1781783
132	Aa04	Chr19	p004_533738	94.59	185	3573211	3573395	3573303	193	9	3e-74	287	31.31	-1561615
133	Aa04	Chr19	p004_2042536	91.5	200	1861479	1861678	1.86158e+06	1	200	7e-71	276	37.2	-1.71172e+06
134	Aa04	Chr19	p004_769873	91.08	157	24665380	24665536	24665458	44	200	5e-52	213	42.498	2.28039e+07
135	Aa04	Chr19	p004_769873	100	47	24663057	24663103	24663080	1	47	3e-14	87.9	42.498	-2378
136	Aa04	Chr19	p004_770572	95.29	85	24672670	24672754	24672712	40	124	1e-28	135	42.8	9632
137	Aa04	Chr19	p004_405553	93.39	121	27517579	27517699	27517639	121	1	5e-42	180	43.838	2844927
138	Aa04	Chr19	p004_1006015	88.07	109	19102450	19102555	1.91025e+07	1	103	3e-24	121	43.94	-8.41514e+06	4	1.57094e+07	0.581
139	Aa04	Chr19	p004_353590	84.58	201	7343332	7343528	7343430	1	200	2e-46	195	44.296	-1.17591e+07
140	Aa04	Chr19	p004_979223	90.86	197	6239323	6239515	6239419	200	4	2e-66	261	44.365	-1104011
141	Aa04	Chr19	p004_1252492	90.8	163	3393069	3393225	3393147	2	164	5e-52	213	44.521	-2846272
142	Aa04	Chr19	p004_60845	95.45	198	24515491	24515688	2.45156e+07	3	200	4e-83	316	44.598	2.11224e+07
143	Aa04	Chr19	p004_913609	89.71	204	8512169	8512367	8512268	1	200	1e-63	252	44.896	-1.60033e+07	3	6.64734e+06	0.821
144	Aa04	Chr19	p004_1251496	98.08	156	3394964	3395119	3.39504e+06	156	1	8e-70	272	45.408	-5.11723e+06
145	Aa04	Chr19	p004_2043052	92.86	112	1864874	1864985	1.86493e+06	87	197	2e-36	161	45.717	-1530112
146	Aa04	Chr19	p004_509513	97.84	139	3238393	3238531	3238462	61	199	2e-60	241	46.903	1.37353e+06
147	Aa04	Chr19	p004_509132	90.05	201	3236813	3237013	3236913	1	200	7e-66	259	47.229	-1549
148	Aa04	Chr19	p004_730111	94.52	146	909503	909648	909576	19	164	7e-56	226	48.374	-2.32734e+06
149	Aa04	Chr19	p004_709058	92.31	117	1231966	1232082	1232024	3	119	4e-38	167	50.597	322448
150	Aa04	Chr19	p004_554334	87.65	170	808276	808444	808360	13	177	7e-46	193	52.425	-423664	6	753066	4.689
151	Aa04	Chr19	p004_1108331	94.74	114	96782	96895	96838.5	114	1	2e-41	178	55.442	-711522
152	Aa04	Chr19	p004_1108473	89.54	153	96359	96511	96435	155	3	2e-46	195	55.612	-403.5
153	Aa04	Chr19	p004_511323	90.48	84	89440	89520	89480	98	15	3e-20	108	55.939	-6955
154	Aa04	Chr19	p004_762604	94.55	110	63654	63763	63708.5	6	115	3e-39	171	56.636	-25771.5
155	Aa04	Chr19	p004_321215	84.91	159	55220	55367	55293.5	154	1	5e-32	147	57.114	-8415
156	Aa04	Chr19	p004_510770	87.5	168	91105	91261	91183	197	32	1e-42	182	58.997	35889.5
157	Aa04	Chr19	p004_510673	91.67	72	91195	91261	91228	200	129	2e-16	95.3	59.181	45
158	Aa04	Chr19	p004_320975	94.96	119	57185	57303	57244	119	1	3e-44	187	62.31	-33984
1	Aa05	Chr02	p008_21229	97.8	91	8597164	8597254	8597209	91	1	2e-35	158	57.999	8597209
2	Aa05	Chr02	p008_982737	93.79	177	8565064	8565239	8.56515e+06	200	24	1e-67	265	58.397	-32057.5
3	Aa05	Chr02	p008_2015371	94.67	75	8457894	8457968	8457931	74	1	1e-22	115	59.484	-107220
4	Aa05	Chr06	p008_2407563	98.18	55	44529787	44529841	44529814	146	200	6e-17	97.1	61.566
5	Aa05	Chr07	p008_958043	84.72	216	15959697	15959912	1.59598e+07	199	2	4e-48	200	3.784	-2.857e+07
6	Aa05	Chr07	p008_2079012	90.45	199	18787346	18787543	1.87874e+07	199	1	2e-66	261	7.836	2827640
7	Aa05	Chr07	p008_958149	88.07	109	15959671	15959772	1.59597e+07	126	21	3e-24	121	9.911	-2827723
8	Aa05	Chr07	p008_958034	84.4	218	15959705	15959922	1.59598e+07	200	1	1e-47	198	12.253	92
9	Aa05	Chr08	p008_3069222	92	200	46885670	46885869	4.68858e+07	1	200	1e-72	281	9.227
10	Aa05	Chr08	p005_1675849	88.35	206	13633082	13633281	1.36332e+07	1	200	3e-59	237	10.899	-33252588
11	Aa05	Chr08	p005_1676104	93.5	200	13633337	13633536	1.36334e+07	1	200	1e-77	298	11.096	255
12	Aa05	Chr08	p008_3068637	84.21	209	46885078	46885281	4.68852e+07	1	200	2e-45	191	11.536	33251743
13	Aa05	Chr08	p005_1163476	93.85	195	13825886	13826080	13825983	6	200	2e-76	294	13.547	-3.30592e+07
14	Aa05	Chr08	p005_419682	92.5	120	12999121	12999238	1.29992e+07	74	193	3e-39	171	25.631	-826804
15	Aa05	Chr08	p008_1918019	92.31	195	22441088	22441282	22441185	7	200	6e-71	276	45.052	9.44201e+06
16	Aa05	Chr08	p008_1917818	91.92	99	22440972	22441069	2.2441e+07	93	191	3e-29	137	45.789	-164.5
17	Aa05	Chr08	p008_2407563	83.21	137	23425387	23425506	2.34254e+07	64	200	7e-21	110	61.566	984426
18	Aa05	Chr09	p008_568988	90.15	203	48061198	48061399	4.80613e+07	1	198	6e-66	259	9.688
19	Aa05	Chr09	p008_3196379	92	200	48542335	48542534	4.85424e+07	200	1	1e-72	281	10.497	481136
20	Aa05	Chr09	p008_1093175	89.89	188	49010210	49010394	49010302	200	13	8e-60	239	10.74	467868
21	Aa05	Chr09	p008_1699446	89.14	175	48987220	48987394	48987307	175	1	1e-53	219	11.794	-22995
22	Aa05	Chr09	p008_1001263	83.25	203	48845635	48845820	4.88457e+07	199	1	4e-38	167	12.862	-141580
23	Aa05	Chr09	p008_1317822	90.2	204	49074798	49075001	4.90749e+07	200	1	5e-67	263	16.031	229172
24	Aa05	Chr09	p008_3196442	90.95	199	48542273	48542471	48542372	199	1	1e-68	268	22.345	-532528
25	Aa05	Chr09	p008_1584579	80.19	207	48662430	48662633	4.86625e+07	4	200	7e-31	143	22.769	120160
26	Aa05	Chr09	p008_44865	84.88	205	47488092	47488290	47488191	200	6	7e-46	193	28.117	-1.17434e+06
27	Aa05	Chr09	p008_967866	89.18	194	45805350	45805543	4.58054e+07	194	1	7e-61	243	32.632	-1.68274e+06
28	Aa05	Chr09	p008_2151349	91.6	131	46798901	46799031	46798966	69	199	1e-42	182	35.849	993520	4	60903.5	2.774
29	Aa05	Chr09	p008_2151713	89.6	202	46799328	46799526	46799427	1	200	1e-63	252	38.21	461
30	Aa05	Chr09	p008_878454	88.44	173	46809485	46809656	4.68096e+07	17	187	9e-50	206	38.445	10143.5
31	Aa05	Chr09	p008_90259	90.05	201	46859771	46859968	4.68599e+07	1	200	2e-65	257	38.623	50299
32	Aa05	Chr09	p008_293270	98.12	160	46700412	46700571	4.67005e+07	41	200	5e-72	279	38.958	-159378
33	Aa05	Chr09	p008_1409898	87.93	116	46591114	46591228	46591171	199	90	5e-27	130	39.29	-109320
34	Aa05	Chr09	p008_2512548	88.89	198	47217097	47217294	4.72172e+07	200	3	2e-61	244	40.64	626024
35	Aa05	Chr09	p008_2777935	87.57	177	46728965	46729141	46729053	1	174	1e-48	202	41.567	-488142
36	Aa05	Chr11	pXXX_6392579	88.78	196	25085440	25085635	2.50855e+07	4	199	2e-60	241	49.927
37	Aa05	Chr12	p005_172710	93.26	89	37917508	37917596	37917552	89	1	1e-27	132	10.969
38	Aa05	Chr12	p005_638629	97.18	71	37946518	37946588	37946553	1	71	3e-24	121	11.159	29001	3	1365949	0.346
39	Aa05	Chr12	p005_1246242	96.23	106	38901286	38901391	3.89013e+07	200	95	2e-40	174	11.464	954786
40	Aa05	Chr12	p005_1601742	95.33	107	39312449	39312555	39312502	1	107	3e-39	171	11.505	411164
41	Aa05	Chr12	p005_1601514	96.23	106	39309781	39309886	3.93098e+07	3	108	2e-40	174	12.114	-2668.5	3	990549	10.177
42	Aa05	Chr12	p005_648960	83.92	199	38448237	38448416	3.84483e+07	197	1	3e-39	171	12.553	-861507
43	Aa05	Chr12	p005_780454	91.11	180	38319195	38319374	3.83193e+07	4	183	1e-61	244	22.291	-129042
44	Aa05	Chr12	pXXX_1715735	87.25	204	38679410	38679610	38679510	3	200	2e-55	224	41.542	360226
45	Aa05	Chr12	p005_1559610	92.19	64	35235427	35235490	3.52355e+07	64	1	2e-15	91.6	41.773	-3.44405e+06
46	Aa05	Chr12	p005_2250704	89.34	197	35325396	35325592	35325494	4	200	1e-62	248	44.23	90035.5
47	Aa05	Chr12	p005_1559254	89	200	35237179	35237378	3.52373e+07	200	1	1e-62	248	45.487	-88215.5
48	Aa05	Chr12	p005_1684710	96.98	199	35557389	35557587	35557488	1	199	8e-89	335	46.832	320210
49	Aa05	Chr12	pXXX_6392579	89.29	196	7335543	7335738	7.33564e+06	199	4	4e-62	246	49.927	-2.82218e+07
50	Aa05	Chr12	p005_1680180	93.16	190	34477130	34477319	3.44772e+07	200	17	2e-70	274	50.569	27141584
51	Aa05	Chr12	p005_1249741	92.95	156	34488029	34488184	3.44881e+07	158	3	1e-56	228	52.84	10882
52	Aa05	Chr12	p005_1669884	92.57	148	34057489	34057635	34057562	200	53	1e-51	211	54.69	-430544
53	Aa05	Chr13	p005_1887054	92.08	202	36591556	36591757	3.65917e+07	200	1	4e-73	283	10.21
54	Aa05	Chr13	p005_172710	93.26	89	38310552	38310640	38310596	1	89	1e-27	132	10.969	1.71894e+06
55	Aa05	Chr13	p005_1886007	94.5	109	36594109	36594217	36594163	200	92	1e-38	169	11.035	-1716433
56	Aa05	Chr13	p005_638629	96.1	77	38276748	38276823	3.82768e+07	152	76	2e-25	124	11.159	1.68262e+06
57	Aa05	Chr13	p005_1246242	98.11	106	37284105	37284210	3.72842e+07	95	200	1e-43	185	11.464	-992628	3	692554	0.357
58	Aa05	Chr13	p005_1601742	96.26	107	36816479	36816585	36816532	107	1	6e-41	176	11.505	-467626
59	Aa05	Chr13	p005_1887105	89.6	202	36591503	36591704	3.65916e+07	200	1	8e-65	255	11.821	-224928
60	Aa05	Chr13	p005_1601514	93.62	94	36818029	36818122	3.68181e+07	200	107	2e-30	141	12.114	226472
61	Aa05	Chr13	p005_648960	85.93	199	37783939	37784121	37784030	1	197	5e-47	196	12.553	965954
62	Aa05	Chr13	p005_1110180	92.37	118	36600696	36600812	36600754	83	200	4e-38	167	14.712	-1183276
63	Aa05	Chr13	p005_780454	88.46	182	37903119	37903300	3.79032e+07	183	5	4e-53	217	22.291	1.30246e+06
64	Aa05	Chr13	p005_2414092	89.95	199	43118615	43118813	43118714	199	1	2e-65	257	25.815	5.2155e+06
65	Aa05	Chr13	p005_107946	90.64	203	42945960	42946161	4.29461e+07	200	1	4e-68	267	33.988	-172654
66	Aa05	Chr13	pXXX_1715735	85.44	206	37538662	37538864	37538763	200	1	8e-50	206	41.542	-5.4073e+06
67	Aa05	Chr13	p005_1559610	87.5	80	40642928	40643007	4.0643e+07	1	80	6e-16	93.5	41.773	3.1042e+06
68	Aa05	Chr13	p005_1559254	87.5	200	40641311	40641510	4.06414e+07	1	200	1e-57	231	45.487	-1557
69	Aa05	Chr13	p005_1684710	96.48	199	40429028	40429226	40429127	199	1	4e-87	329	46.832	-212284
70	Aa05	Chr13	p005_1680180	93.48	184	41201577	41201756	4.12017e+07	17	200	3e-69	270	50.569	772540
71	Aa05	Chr13	p005_720840	86.51	215	44544623	44544837	44544730	200	2	8e-55	222	50.98	3.34306e+06
72	Aa05	Chr13	p005_1669884	94.19	155	41500109	41500262	4.15002e+07	46	200	1e-58	235	54.69	-3.04454e+06
73	Aa05	Chr13	p005_1415353	85.45	165	44469831	44469983	44469907	39	200	2e-35	158	56.293	2.96972e+06
74	Aa05	Chr15	p005_1887054	91.92	198	46424858	46425055	4.6425e+07	5	200	7e-71	276	10.21
75	Aa05	Chr15	p005_1675849	88.46	208	48527712	48527916	48527814	200	1	2e-60	241	10.899	2.10286e+06
76	Aa05	Chr15	p005_1886007	95.41	109	46422604	46422712	46422658	92	200	2e-40	174	11.035	-2105156
77	Aa05	Chr15	p005_1676104	90.5	200	48527457	48527656	4.85276e+07	200	1	1e-67	265	11.096	2.1049e+06
78	Aa05	Chr15	p005_1103175	90.55	201	45645707	45645907	45645807	1	198	5e-67	263	11.349	-2.88175e+06
79	Aa05	Chr15	p005_1887105	88.61	202	46424907	46425108	4.6425e+07	1	200	2e-61	244	11.821	779200
80	Aa05	Chr15	p005_1103293	92.68	123	45646107	45646229	45646168	78	200	2e-41	178	12.648	-778840
81	Aa05	Chr15	p005_1163476	94.5	200	48249802	48250001	4.82499e+07	200	1	7e-81	309	13.547	2.60373e+06
82	Aa05	Chr15	p005_1110180	94.92	118	46413880	46413996	46413938	200	83	4e-43	183	14.712	-1.83596e+06
83	Aa05	Chr15	p005_1219883	91.35	104	49675333	49675436	4.96754e+07	17	120	7e-31	143	25.137	3.26145e+06
84	Aa05	Chr15	p005_1219883	97.56	82	49680749	49680830	4.96808e+07	119	200	3e-30	141	25.137	5405
85	Aa05	Chr15	p005_419682	96.43	112	49465690	49465801	4.94657e+07	193	82	1e-43	185	25.631	-215044
86	Aa05	Chr15	p005_2414092	87.94	199	2831578	2831776	2831677	1	199	1e-58	235	25.815	-4.66341e+07
87	Aa05	Chr15	p005_1961359	90.2	204	49370790	49370992	49370891	200	1	2e-66	261	30.655	46539214
88	Aa05	Chr15	p005_1103301	92.37	131	45646107	45646237	45646172	70	200	3e-44	187	30.892	-3724719	3	44395596	20.088
89	Aa05	Chr15	p005_107946	91.5	200	3020510	3020708	3020609	1	200	2e-70	274	33.988	-42625563
90	Aa05	Chr15	p005_720840	84.65	215	1250469	1250683	1250576	7	200	2e-46	195	50.98	-1770033
91	Aa05	Chr15	p005_1415353	93.75	144	1367400	1367543	1.36747e+06	200	57	4e-53	217	56.293	116896
92	Aa05	Chr15	p005_2354707	95.98	199	3612899	3613097	3612998	1	199	2e-85	324	56.916	2.24553e+06
93	Aa05	Chr15	p005_967126	87.11	194	1036981	1037174	1.03708e+06	200	11	4e-53	217	71.744	-2.57592e+06
94	Aa05	Chr16	p008_21229	96.7	91	27381646	27381736	27381691	91	1	9e-34	152	57.999
95	Aa05	Chr18	p008_2079012	88.73	204	48811860	48812063	4.8812e+07	199	1	2e-61	244	7.836
96	Aa05	Chr18	p008_647939	93.57	140	38384715	38384854	3.83848e+07	173	37	1e-49	206	8.348	-10427177
97	Aa05	Chr18	p008_3069222	91.5	200	41121000	41121196	41121098	1	200	1e-69	272	9.227	2.73631e+06	3	10705366	0.461
98	Aa05	Chr18	p008_3196184	91.5	200	50924609	50924808	5.09247e+07	1	200	7e-71	276	9.594	9.80361e+06
99	Aa05	Chr18	p008_568988	92.12	165	51826382	51826546	51826464	162	1	6e-57	230	9.688	901756
100	Aa05	Chr18	p008_1181582	94.03	67	36069127	36069193	36069160	141	75	1e-18	102	11.683	-15757304
101	Aa05	Chr18	p008_1001263	85.93	199	50452817	50453001	50452909	1	199	5e-48	200	12.862	14383749
102	Aa05	Chr18	p008_568052	84.8	171	41034631	41034800	4.10347e+07	200	39	6e-37	163	13.244	-9.41819e+06
103	Aa05	Chr18	p008_1317822	91.58	190	50083124	50083311	5.00832e+07	190	1	2e-66	261	16.031	9048502
104	Aa05	Chr18	p008_3196442	91.5	200	50924867	50925066	5.0925e+07	1	200	7e-71	276	22.345	841749
105	Aa05	Chr18	p008_1584579	82.04	206	50758909	50759110	5.0759e+07	200	4	6e-37	163	22.769	-165957	3	7177606	2.205
106	Aa05	Chr18	p008_971924	85.19	108	50043283	50043379	50043331	200	94	5e-18	100	22.783	-715678
107	Aa05	Chr18	p008_3041547	91.94	124	43581343	43581464	4.35814e+07	195	72	1e-39	172	24.974	-6.46193e+06
108	Aa05	Chr18	p008_3041547	98.41	63	43581564	43581626	43581595	63	1	2e-21	111	24.974	191.5	4	11325800	12.541
109	Aa05	Chr18	p008_44865	86.93	199	52616014	52616206	52616110	6	200	2e-52	215	28.117	9034515
110	Aa05	Chr18	p008_2151349	93.13	131	53430055	53430185	53430120	199	69	8e-46	193	35.849	814010
111	Aa05	Chr18	p008_1845177	86.41	184	54907304	54907486	54907395	24	200	2e-46	195	37.515	1477275
112	Aa05	Chr18	p008_2151713	89.81	206	53429550	53429755	5.34297e+07	200	1	8e-66	259	38.21	-1.47774e+06
113	Aa05	Chr18	p008_90259	92.2	141	53355396	53355536	53355466	200	61	2e-47	198	38.623	-74186.5
114	Aa05	Chr18	p008_293270	94.5	200	53555213	53555412	5.35553e+07	200	1	7e-81	309	38.958	199846
115	Aa05	Chr18	p008_420091	98.11	53	53680524	53680576	53680550	200	148	8e-16	93.5	39.51	125238
116	Aa05	Chr18	p008_2512548	88.02	192	52949740	52949931	5.29498e+07	9	200	2e-56	228	40.64	-730714
117	Aa05	Chr18	p008_1679101	81.73	208	55661359	55661566	5.56615e+07	200	14	4e-34	154	43.822	2711627
118	Aa05	Chr18	p008_1462682	80.28	218	56789183	56789399	56789291	3	198	8e-31	143	44.787	1.12783e+06
119	Aa05	Chr18	p008_1917818	93.52	108	55873111	55873216	5.58732e+07	93	200	8e-36	159	45.789	-916128
120	Aa05	Chr18	p008_2246170	89.95	199	55788998	55789196	55789097	200	2	3e-65	257	54.038	-84066.5
121	Aa05	Chr18	p008_982737	92.13	178	56629234	56629411	5.66293e+07	24	200	5e-63	250	58.397	840226
122	Aa05	Chr18	p008_2015371	94.67	75	56738557	56738631	56738594	1	74	2e-22	115	59.484	109272
123	Aa05	Chr18	p008_3812298	94.5	200	56666467	56666666	5.66666e+07	200	1	7e-81	309	60.16	-72027.5
124	Aa05	Chr19	p008_1504413	90.37	187	2761469	2761653	2761561	186	1	7e-61	243	12.399	-5.3905e+07
125	Aa05	Chr20	p005_2354707	95.02	201	38743772	38743971	3.87439e+07	200	1	1e-82	315	56.916	3.59823e+07
1	Aa06	Chr04	p009_1723757	95.37	108	47797008	47797115	4.77971e+07	92	199	9e-40	172	8.907	4.77971e+07
2	Aa06	Chr04	p009_1004674	94.55	110	46070640	46070747	4.60707e+07	109	1	4e-38	167	11.125	-1726368	3	2139159	3.469
3	Aa06	Chr04	p009_1005416	95.37	108	46068566	46068673	4.60686e+07	200	93	9e-40	172	11.941	-2074
4	Aa06	Chr04	p009_168267	88.18	203	43931435	43931634	4.39315e+07	1	200	3e-59	237	14.594	-2137085
5	Aa06	Chr04	p009_329558	88.35	206	48221070	48221271	4.82212e+07	200	2	3e-59	237	16.952	4289636
6	Aa06	Chr04	p009_1365767	96	200	48724899	48725098	4.8725e+07	1	200	7e-86	326	22.751	503828
7	Aa06	Chr04	p009_2595264	94.77	153	47505980	47506132	47506056	48	200	9e-60	239	25.05	-1.21894e+06
8	Aa06	Chr04	p009_3169421	96.5	200	47718811	47719010	4.77189e+07	1	200	1e-87	331	25.626	212854
9	Aa06	Chr04	p009_3169546	95	200	47718936	47719135	4.7719e+07	1	200	1e-82	315	25.948	125
10	Aa06	Chr04	p009_3169475	95.96	198	47718867	47719064	4.7719e+07	3	200	9e-85	322	26.345	-70
11	Aa06	Chr04	p009_3502492	93.1	174	47363987	47364160	4.73641e+07	27	200	9e-65	255	26.85	-354892
12	Aa06	Chr04	p009_427857	96.9	129	48209584	48209712	48209648	133	5	4e-53	217	26.96	845574	6	897990	3.008
13	Aa06	Chr04	p009_734883	96.83	63	48440554	48440616	48440585	63	1	9e-20	106	28.189	230937
14	Aa06	Chr04	p009_80881	94.67	169	48555025	48555193	48555109	25	193	5e-67	263	28.536	114524
15	Aa06	Chr04	p009_1365491	93.88	98	48724132	48724229	4.87242e+07	103	200	2e-32	148	29.193	169072
16	Aa06	Chr04	p009_1366191	91.6	131	48725489	48725619	48725554	23	153	2e-42	182	29.383	1373.5
17	Aa06	Chr04	p009_3167705	95.79	190	49107544	49107733	4.91076e+07	1	190	2e-80	307	29.968	382084
18	Aa06	Chr04	p009_3652811	95.24	168	49004469	49004636	4.90046e+07	1	168	4e-68	267	30.701	-103086
19	Aa06	Chr04	p009_3994797	93	200	49414366	49414565	4.94145e+07	200	1	7e-76	292	31.188	409913
20	Aa06	Chr04	p009_1593551	83.85	161	49180892	49181052	49180972	1	149	7e-31	143	32.308	-233494
21	Aa06	Chr04	p009_581389	96.32	136	49788943	49789078	4.9789e+07	57	192	2e-55	224	33.256	608038
22	Aa06	Chr04	p009_257504	97.06	170	49571742	49571911	4.95718e+07	31	200	3e-74	287	33.427	-217184
23	Aa06	Chr04	p009_2549014	90.91	198	49768564	49768755	4.97687e+07	200	3	2e-66	261	33.969	196833
24	Aa06	Chr04	p009_2549064	93.5	200	49768514	49768713	4.97686e+07	200	1	1e-77	298	35.192	-46
25	Aa06	Chr04	p009_2456249	97	200	49242113	49242312	4.92422e+07	200	1	3e-89	337	37.467	-526401
26	Aa06	Chr04	p009_786635	97.79	136	49304655	49304790	4.93047e+07	1	136	1e-58	235	41.346	62510
27	Aa06	Chr06	p009_2667273	95.16	124	27947251	27947374	2.79473e+07	172	49	5e-47	196	7.779
28	Aa06	Chr06	p009_1723757	96.3	108	13224421	13224528	1.32245e+07	199	92	2e-41	178	8.907	-14722838
29	Aa06	Chr06	p009_1004674	96.23	106	14859462	14859565	1.48595e+07	1	106	9e-40	172	11.125	1635039
30	Aa06	Chr06	p009_1005416	95.37	108	14861884	14861991	1.48619e+07	93	200	9e-40	172	11.941	2424
31	Aa06	Chr06	p009_328969	94	200	12786693	12786892	1.27868e+07	1	200	3e-79	303	13.159	-2075145
32	Aa06	Chr06	p009_168267	87.86	206	16472380	16472582	16472481	200	1	4e-58	233	14.594	3.68569e+06
33	Aa06	Chr06	p009_3092882	86.7	203	14874533	14874734	1.48746e+07	199	1	3e-54	220	14.79	-1.59785e+06	4	2087697	1.287
34	Aa06	Chr06	p009_2691322	97.92	48	13733845	13733892	1.37339e+07	157	110	4e-13	84.2	15.88	-1140765
35	Aa06	Chr06	p009_2691322	100	43	13733263	13733305	13733284	199	157	6e-12	80.5	15.88	-584.5
36	Aa06	Chr06	p009_329157	91.82	110	12786882	12786991	1.27869e+07	2	109	1e-33	152	16.077	-946348
37	Aa06	Chr06	p009_329558	90.95	199	12788015	12788209	12788112	2	200	1e-67	265	16.952	1175.5
38	Aa06	Chr06	p009_2238585	97.96	49	11948829	11948877	11948853	150	198	1e-13	86.1	17.691	-839259
39	Aa06	Chr06	p009_1365767	94	200	12252759	12252958	1.22529e+07	200	1	3e-79	303	22.751	304006
40	Aa06	Chr06	p009_329209	90.73	151	12787128	12787278	12787203	50	200	1e-48	202	24.336	534344
41	Aa06	Chr06	p009_735093	81.86	215	12540738	12540947	1.25408e+07	1	200	5e-37	163	24.729	-246360
42	Aa06	Chr06	p009_2595264	96.08	153	13486482	13486634	13486558	200	48	4e-63	250	25.05	945716
43	Aa06	Chr06	p009_3169421	95.96	198	13294807	13295004	1.32949e+07	200	3	8e-85	322	25.626	-191652
44	Aa06	Chr06	p009_3169546	95	200	13294682	13294881	1.32948e+07	200	1	1e-82	315	25.948	-124
45	Aa06	Chr06	p009_3169475	95.45	198	13294753	13294950	1.32949e+07	200	3	4e-83	316	26.345	70
46	Aa06	Chr06	p009_3502492	94.25	174	13619892	13620065	1.362e+07	200	27	4e-68	267	26.85	325127
47	Aa06	Chr06	p009_427857	97.67	129	12798312	12798440	12798376	5	133	9e-55	222	26.96	-821602	8	924371	3.008
48	Aa06	Chr06	p009_735044	84.04	213	12540689	12540896	1.25408e+07	1	198	3e-44	187	27.771	-257584
49	Aa06	Chr06	p009_734932	92.9	183	12540593	12540775	12540684	17	199	4e-68	267	27.895	-108.5
50	Aa06	Chr06	p009_734883	93.33	135	12540593	12540727	12540660	66	200	4e-48	200	28.189	-24
51	Aa06	Chr06	p009_80881	96.51	172	12424980	12425151	1.24251e+07	196	25	1e-73	285	28.536	-115594
52	Aa06	Chr06	p009_1365491	93.94	99	12253596	12253694	12253645	200	102	4e-33	150	29.193	-171420
53	Aa06	Chr06	p009_1366191	92.37	131	12252238	12252368	12252303	153	23	3e-44	187	29.383	-1342
54	Aa06	Chr06	p009_3167705	94.47	199	11873906	11874104	11874005	199	1	2e-80	307	29.968	-378298
55	Aa06	Chr06	p009_3652811	95.24	168	11964884	11965051	1.1965e+07	168	1	4e-68	267	30.701	90962.5
56	Aa06	Chr06	p009_3994797	91	200	11545060	11545256	11545158	1	200	4e-68	267	31.188	-419810
57	Aa06	Chr06	p009_1593551	90.29	103	11790642	11790744	11790693	149	47	1e-28	135	32.308	245535
58	Aa06	Chr06	p009_581389	95.14	144	11160765	11160908	1.11608e+07	200	57	2e-56	228	33.256	-629856
59	Aa06	Chr06	p009_257504	94.86	175	11350372	11350545	1.13505e+07	200	26	9e-70	272	33.427	189622
60	Aa06	Chr06	p009_2549014	90.91	198	11176359	11176553	11176456	3	200	5e-67	263	33.969	-174002
61	Aa06	Chr06	p009_2549064	93	200	11176404	11176603	1.11765e+07	1	200	7e-76	292	35.192	47.5
62	Aa06	Chr06	p009_2456249	96	200	11707582	11707781	1.17077e+07	1	200	6e-86	326	37.467	531178
63	Aa06	Chr06	p009_786635	96.99	133	11643307	11643439	11643373	133	1	2e-55	224	41.346	-64308.5
64	Aa06	Chr06	p009_2760338	94.57	92	11740814	11740905	1.17409e+07	135	44	7e-31	143	42.082	97486.5
65	Aa06	Chr06	p009_2760338	97.01	67	11740668	11740734	11740701	194	128	5e-22	113	42.082	-158.5
66	Aa06	Chr08	p006_2719758	90.5	179	14525011	14525189	14525100	197	22	4e-58	233	50.821	2784399
67	Aa06	Chr09	p009_2588419	93	200	12867214	12867413	1.28673e+07	1	200	6e-76	292	0
68	Aa06	Chr09	p009_1568262	93.02	129	9937685	9937813	9937749	12	140	9e-45	189	2.909	-2.92956e+06
69	Aa06	Chr09	p009_1100094	91.5	200	10422349	10422545	10422447	1	200	8e-70	272	6.79	484698
70	Aa06	Chr09	p009_1715418	93.79	177	10607983	10608159	10608071	177	1	4e-68	267	8.273	185624
71	Aa06	Chr09	p009_1263397	93.43	198	3841606	3841803	3.8417e+06	3	200	2e-76	294	15.093	-6.76637e+06
72	Aa06	Chr09	p009_1543547	96.23	106	3489126	3489231	3.48918e+06	1	106	2e-40	174	27.101	-352526
73	Aa06	Chr09	p009_1876889	97.4	77	4363784	4363860	4363822	199	123	1e-27	132	27.241	874644
74	Aa06	Chr09	p009_1876889	88.71	62	4345963	4346024	4.34599e+06	200	139	7e-11	76.8	27.241	-17828.5
75	Aa06	Chr09	p006_2003298	84.97	193	21303041	21303231	21303136	15	198	1e-43	185	30.701	1.69571e+07
76	Aa06	Chr09	p006_1582613	91.07	112	1655255	1655366	1.65531e+06	2	113	1e-33	152	46.378	-1.96478e+07
77	Aa06	Chr09	p006_1417608	96.67	120	2490929	2491048	2.49099e+06	81	200	4e-48	200	50.805	835678
78	Aa06	Chr09	p006_484728	82.91	199	3028375	3028565	3028470	1	191	1e-37	165	51.858	537482
79	Aa06	Chr09	p006_1417933	92.92	113	2491747	2491859	2491803	86	198	1e-37	165	52.198	-536667	3	735065	3.453
80	Aa06	Chr09	p006_129106	92	175	2332721	2332895	2332808	200	26	5e-62	246	52.373	-158995
81	Aa06	Chr09	p006_1064747	86.15	195	1756641	1756835	1756738	9	200	2e-50	207	55.651	-576070
82	Aa06	Chr12	p006_279709	96.26	107	31951783	31951889	31951836	46	152	5e-41	176	65.971
83	Aa06	Chr13	p006_67183	94.05	84	32390465	32390547	32390506	6	89	6e-26	126	36.044
84	Aa06	Chr13	p006_27538	85.02	207	31987326	31987532	31987429	3	200	1e-48	202	37.8	-403077
85	Aa06	Chr13	p006_30668	94.97	199	35482724	35482922	35482823	2	200	5e-82	313	49.302	3495394
86	Aa06	Chr13	p006_1111932	90.16	61	35973939	35973999	35973969	63	3	5e-12	80.5	60.788	491146
87	Aa06	Chr13	p006_2124072	90.16	193	34847751	34847943	34847847	193	1	1e-63	252	62.363	-1126122
88	Aa06	Chr15	p009_2588419	92.5	200	24133660	24133859	2.41338e+07	1	200	3e-74	287	0
89	Aa06	Chr15	p009_1568262	93.8	129	20634939	20635067	20635003	12	140	2e-46	195	2.909	-3.49876e+06
90	Aa06	Chr15	p009_1100094	91.79	195	21250814	21251005	2.12509e+07	6	200	1e-68	268	6.79	615906
91	Aa06	Chr15	p009_1715418	96.05	177	22281007	22281183	22281095	1	177	9e-75	289	8.273	1.03019e+06
92	Aa06	Chr15	p006_2003298	90	200	7958755	7958954	7.95885e+06	1	198	2e-65	257	30.701	-1.43222e+07
93	Aa06	Chr15	p006_27538	87.22	180	8374473	8374652	8.37456e+06	176	3	4e-48	200	37.8	415708	3	1736446	8.578
94	Aa06	Chr15	p006_1288651	86.59	179	9289714	9289889	9.2898e+06	176	1	7e-46	193	42.566	915239
95	Aa06	Chr15	p006_1582613	93.81	113	10110953	10111064	1.0111e+07	2	113	1e-38	169	46.378	821207
96	Aa06	Chr15	p006_30668	94.95	198	5190417	5190614	5.19052e+06	200	3	2e-81	311	49.302	-4920493
97	Aa06	Chr15	p006_260703	91.67	180	5215638	5215817	5.21573e+06	200	21	4e-63	250	49.891	25212	3	6333760	1.967
98	Aa06	Chr15	p006_1417608	95.83	120	10964964	10965083	1.0965e+07	81	200	2e-46	195	50.805	5749296
99	Aa06	Chr15	p006_484728	85.8	169	11549405	11549570	1.15495e+07	1	163	3e-39	171	51.858	584464
100	Aa06	Chr15	p006_1417933	91.15	113	10965810	10965922	10965866	86	198	3e-34	154	52.198	-583622	3	6311771	1.825
101	Aa06	Chr15	p006_129106	90.7	172	10796720	10796890	10796805	200	29	2e-56	228	52.373	-169061
102	Aa06	Chr15	p006_1171838	85.21	169	4654012	4654178	4654095	164	1	4e-38	167	54.023	-6142710
103	Aa06	Chr15	p006_1171838	82.29	192	4664700	4664887	4.66479e+06	187	1	3e-35	158	54.023	10698.5
104	Aa06	Chr15	p006_1064979	88.49	139	10234375	10234513	10234444	1	133	5e-37	163	54.788	5.56965e+06
105	Aa06	Chr15	p006_1064747	85.64	195	10234148	10234342	10234245	9	200	1e-48	202	55.651	-199
106	Aa06	Chr15	p006_1111932	88.89	63	4725597	4725659	4725628	1	63	2e-11	78.7	60.788	-5508617
107	Aa06	Chr15	p006_2124072	92.23	193	5762460	5762652	5762556	1	193	2e-70	274	62.363	1036928
108	Aa06	Chr16	p006_2055471	79.29	169	21132786	21132954	21132870	168	1	3e-23	117	39.779
109	Aa06	Chr16	p006_279709	94.39	107	98267	98373	98320	46	152	1e-37	165	65.971	-21034550
110	Aa06	Chr17	p009_2667273	96.15	52	5853644	5853695	5.85367e+06	52	1	1e-13	86.1	7.779	5.75535e+06
111	Aa06	Chr20	p006_2055471	79.88	169	4033402	4033570	4033486	168	1	8e-25	122	39.779	-1.82018e+06
1	Aa07	Chr01	p007_2067112	90.36	197	27475855	27476051	27475953	3	199	7e-66	259	28.05	27475953
2	Aa07	Chr01	p007_1372321	90.5	200	244222	244421	244322	200	1	2e-67	265	47.485	-2.72316e+07
3	Aa07	Chr02	p007_2661146	94.31	123	757646	757768	757707	75	197	8e-45	189	24.221
4	Aa07	Chr02	p007_2165559	91.94	62	704478	704539	704508	98	37	3e-14	87.9	26.328	-53198.5
5	Aa07	Chr02	pXXX_8484698	92.31	156	907347	907502	907424	7	162	8e-55	222	27.231	202916
6	Aa07	Chr02	p007_2661485	93.5	200	758647	758846	758746	1	200	1e-77	298	30.63	-148678
7	Aa07	Chr02	p007_3963888	95.35	86	15584623	15584708	1.55847e+07	150	65	3e-29	137	32.69	14825919
8	Aa07	Chr02	p007_1410723	90.84	131	1578595	1578725	1578660	1	131	7e-41	176	32.914	-1.4006e+07
9	Aa07	Chr02	p007_1981979	88.83	206	15588169	15588374	1.55883e+07	1	200	1e-62	248	33.609	1.40096e+07
10	Aa07	Chr02	p007_731430	81.21	149	1554258	1554388	1554323	200	52	3e-19	104	35.776	-1.40339e+07
11	Aa07	Chr02	p007_1560862	92.42	66	15637173	15637238	1.56372e+07	200	135	2e-16	95.3	38.418	1.40829e+07
12	Aa07	Chr02	p007_790064	89.81	206	15652928	15653133	1.5653e+07	200	1	6e-66	259	39.63	15825
13	Aa07	Chr06	p007_3462039	94.2	138	38641813	38641950	3.86419e+07	138	1	2e-51	211	12.298
14	Aa07	Chr06	p007_3462419	88.27	179	38640399	38640572	3.86405e+07	171	1	1e-48	202	21.799
15	Aa07	Chr08	pXXX_5377702	80.63	191	45825785	45825974	4.58259e+07	184	1	2e-30	141	27.057
16	Aa07	Chr10	p007_501415	88.89	99	38597121	38597218	3.85972e+07	134	38	1e-23	119	2.459
17	Aa07	Chr10	p007_1149443	88.89	198	38313899	38314088	3.8314e+07	7	200	4e-58	233	6.07	-283176
18	Aa07	Chr10	p007_2718065	94.74	152	37493816	37493967	3.74939e+07	200	49	3e-59	237	15.622	-820102
19	Aa07	Chr10	p007_2859037	92.16	204	38420307	38420510	3.84204e+07	195	1	5e-72	279	18.839	926517
20	Aa07	Chr10	p007_1148267	94.69	113	38311631	38311743	38311687	20	132	7e-41	176	19.044	-108722
21	Aa07	Chr10	p007_3773983	89.7	165	38008086	38008250	38008168	36	200	2e-51	211	19.673	-303519
22	Aa07	Chr10	p007_1644063	95.35	86	38154174	38154259	3.81542e+07	1	86	3e-29	137	20.423	146048
23	Aa07	Chr10	p007_1295210	96.34	191	37500295	37500485	37500390	191	1	1e-82	315	22.948	-653826	3	283120	2.046
24	Aa07	Chr10	p007_2661146	96.83	126	37218386	37218511	3.72184e+07	200	75	2e-51	211	24.221	-281942
25	Aa07	Chr10	p007_2661707	82.08	212	37217166	37217374	37217270	200	3	1e-37	165	24.994	-1178.5
26	Aa07	Chr10	p007_2782234	90.5	200	44734105	44734304	4.47342e+07	200	1	1e-67	265	26.122	7.51693e+06
27	Aa07	Chr10	p007_2165559	90.32	62	37306077	37306138	3.73061e+07	37	98	2e-12	82.4	26.328	-7428097	4	36390491	1.092
28	Aa07	Chr10	pXXX_5377702	84.88	205	1182183	1182387	1182285	1	199	1e-48	202	27.057	-3.61238e+07
29	Aa07	Chr10	pXXX_8484698	93.59	156	929519	929674	929596	7	162	4e-58	233	27.231	-252688
30	Aa07	Chr10	p007_797722	87.2	164	915537	915696	915616	38	200	1e-42	182	27.42	-13980
31	Aa07	Chr10	p007_2067112	94	200	43709993	43710192	4.37101e+07	1	200	3e-79	303	28.05	42794476
32	Aa07	Chr10	pXXX_5238391	90	200	1531811	1532010	1.53191e+06	1	200	7e-66	259	28.922	-42178182
33	Aa07	Chr10	p007_1476631	86.15	130	45494451	45494580	4.54945e+07	129	1	9e-30	139	29.119	43962605
34	Aa07	Chr10	p007_1420793	93.44	122	1315930	1316051	1.31599e+06	6	127	1e-42	182	29.331	-44178525
35	Aa07	Chr10	p007_2661485	93	200	37217399	37217598	3.72175e+07	200	1	7e-76	292	30.63	35901508
36	Aa07	Chr10	p007_1308478	98.11	53	45440647	45440699	45440673	108	160	7e-16	93.5	31.08	8.22317e+06
37	Aa07	Chr10	p007_608772	87.62	202	1276655	1276855	1276755	200	1	1e-57	231	31.404	-44163918
38	Aa07	Chr10	p007_1408399	90	120	48576621	48576740	4.85767e+07	165	46	9e-35	156	31.55	4.72999e+07
39	Aa07	Chr10	p007_3963888	91.49	94	1965497	1965589	1965543	57	150	2e-26	128	32.69	-4.66111e+07
40	Aa07	Chr10	p007_1410723	92.37	131	1602086	1602216	1602151	1	131	3e-44	187	32.914	-363392
41	Aa07	Chr10	p007_1308788	90.35	114	45441038	45441151	4.54411e+07	53	166	4e-33	150	33.378	4.38389e+07
42	Aa07	Chr10	p007_1981979	89.32	206	1962070	1962275	1.96217e+06	200	1	3e-64	254	33.609	-43478922
43	Aa07	Chr10	p007_1565757	95	100	48681016	48681115	4.86811e+07	185	86	3e-35	158	35.193	46718893
44	Aa07	Chr10	p007_1476245	94.97	159	45495361	45495519	45495440	200	42	4e-63	250	36.21	-3.18563e+06	3	4.35752e+07	2.208
45	Aa07	Chr10	p007_1153774	90.4	198	45493217	45493414	4.54933e+07	200	3	2e-66	261	38.156	-2124.5
46	Aa07	Chr10	p007_1560862	93.55	62	1920168	1920229	1.9202e+06	139	200	7e-16	93.5	38.418	-43573117
47	Aa07	Chr10	p007_1154023	91.92	198	45492968	45493165	4.54931e+07	200	3	2e-71	278	39.907	43572868	3	3.50666e+06	3.247
48	Aa07	Chr10	p007_3020736	90.34	145	48949739	48949876	4.89498e+07	146	3	4e-43	183	41.601	3456741
49	Aa07	Chr10	p007_716758	85.79	197	48999633	48999829	48999731	11	200	1e-48	202	43.154	49923.5
50	Aa07	Chr10	p007_1695944	88.5	200	47989601	47989800	4.79897e+07	200	1	7e-61	243	44.456	-1.01003e+06
51	Aa07	Chr10	p007_1213968	96.65	179	48885404	48885582	48885493	200	22	1e-77	298	44.742	895792
52	Aa07	Chr10	p007_2413658	92.5	200	48795859	48796058	4.8796e+07	200	1	3e-74	287	45.694	-89534.5
53	Aa07	Chr10	p007_3932425	88.6	193	48964662	48964851	4.89648e+07	2	193	1e-57	231	46.117	168798
54	Aa07	Chr10	p007_1488004	95.35	172	48921559	48921730	4.89216e+07	172	1	2e-70	274	46.944	-43112	4	356804	1.143
55	Aa07	Chr10	p007_1372178	91.62	179	48689414	48689592	48689503	3	181	1e-62	248	47.368	-232142
56	Aa07	Chr10	p007_19447	90.91	154	48602462	48602615	4.86025e+07	152	1	9e-50	206	47.692	-86964.5
57	Aa07	Chr10	p007_1268736	94.25	174	48564754	48564927	4.85648e+07	200	27	4e-68	267	48.087	-37698
58	Aa07	Chr10	p007_1268245	85.71	203	48565742	48565942	48565842	200	3	2e-50	207	48.185	1001.5
59	Aa07	Chr10	p007_1695875	93.02	129	47989679	47989807	47989743	130	2	9e-45	189	48.58	-576099
60	Aa07	Chr10	p007_1695694	87.32	142	47990037	47990178	4.79901e+07	142	1	5e-37	163	48.682	364.5	4	423476	1.166
61	Aa07	Chr10	p007_113841	96.2	79	48377944	48378022	48377983	1	79	5e-27	130	49.015	387876
62	Aa07	Chr10	p007_1532734	96.15	104	48411749	48411852	4.84118e+07	44	147	3e-39	171	49.418	33817.5
63	Aa07	Chr10	p007_1533194	92.31	195	48413487	48413679	48413583	7	199	2e-70	274	49.848	1782.5
64	Aa07	Chr10	p007_4102977	90.45	178	42270340	42270517	4.22704e+07	178	1	1e-58	235	50.973	-6.14315e+06
65	Aa07	Chr10	p007_856276	89.08	119	48321287	48321405	48321346	199	81	2e-32	148	51.066	6.05092e+06
66	Aa07	Chr10	p007_301796	95.98	174	44674806	44674979	4.46749e+07	1	174	4e-73	283	52.26	-3.64645e+06
67	Aa07	Chr10	p007_19808	93.64	110	48599395	48599504	4.85994e+07	124	15	1e-37	165	52.393	3924557
68	Aa07	Chr10	p007_2317529	87.17	187	48898741	48898927	48898834	174	1	4e-48	200	52.833	299384
69	Aa07	Chr10	p007_345663	97.62	42	48284409	48284450	4.82844e+07	159	200	9e-10	73.1	54.56	-614404
70	Aa07	Chr10	p007_1216353	91.57	83	48007446	48007528	48007487	83	1	2e-22	115	54.93	-276942
71	Aa07	Chr10	p007_1739794	96	200	48238528	48238727	4.82386e+07	200	1	6e-86	326	56.271	231140
72	Aa07	Chr10	p007_1739869	95.5	200	48238453	48238652	4.82386e+07	200	1	3e-84	320	57.271	-75
73	Aa07	Chr10	p007_556318	92.15	191	51486077	51486267	51486172	10	200	3e-69	270	58.345	3.24762e+06
74	Aa07	Chr10	p007_1022175	96	200	48215958	48216157	4.82161e+07	1	200	6e-86	326	58.933	-3.27011e+06
75	Aa07	Chr10	p007_1175267	91.4	186	3529352	3529537	3.52944e+06	1	186	9e-65	255	59.525	-44686613
76	Aa07	Chr10	p007_2817485	95.48	199	51106738	51106936	51106837	1	199	1e-83	318	61.086	4.75774e+07
77	Aa07	Chr10	p007_2150813	97.52	121	48218502	48218622	48218562	121	1	2e-50	207	61.405	-2888275
78	Aa07	Chr10	p007_734288	91.11	135	1625178	1625312	1625245	135	1	4e-43	183	62.44	-46593317
79	Aa07	Chr10	p007_1739971	96	200	48238351	48238550	4.82385e+07	200	1	6e-86	326	62.658	4.66132e+07
80	Aa07	Chr10	p007_802699	93.13	131	50583772	50583902	50583837	1	131	7e-46	193	63.142	2.34539e+06
81	Aa07	Chr10	p007_3049559	95.65	92	50323946	50324037	5.0324e+07	140	49	2e-32	148	63.931	-259846
82	Aa07	Chr10	p007_3324674	94.74	114	50889484	50889597	5.08895e+07	10	123	2e-41	178	66.189	565549
83	Aa07	Chr10	p007_614358	95.03	161	50788354	50788514	50788434	1	161	3e-64	254	66.709	-101106
84	Aa07	Chr10	p007_2672130	82.93	205	51267062	51267265	5.12672e+07	1	200	5e-42	180	67.596	478730
85	Aa07	Chr10	p007_457151	77.2	193	51116893	51117063	51116978	193	1	7e-16	93.5	69.976	-150186
86	Aa07	Chr10	p007_456545	92.96	142	51118303	51118444	5.11184e+07	142	1	2e-50	207	71.14	1395.5
87	Aa07	Chr10	p007_2485236	93.5	200	50377957	50378156	5.03781e+07	1	200	1e-77	298	75.547	-740317
88	Aa07	Chr10	p007_2874833	88.37	172	50023024	50023192	50023108	8	176	1e-48	202	77.68	-354948
89	Aa07	Chr12	p007_332324	93.58	109	4377365	4377473	4377419	115	7	4e-37	163	55.025
90	Aa07	Chr13	p007_1695694	83.57	140	23087722	23087861	2.30878e+07	142	3	1e-27	132	48.682
91	Aa07	Chr13	p007_1695709	82.68	127	23087722	23087848	23087785	127	1	5e-22	113	48.838	-6.5
92	Aa07	Chr13	p007_332324	94.5	109	23706645	23706753	23706699	7	115	1e-38	169	55.025	618914
93	Aa07	Chr13	p007_1175267	91.01	189	23976177	23976365	23976271	1	187	3e-64	254	59.525	269572
94	Aa07	Chr15	p007_1148267	92.92	113	42116438	42116550	42116494	132	20	2e-37	165	19.044
95	Aa07	Chr15	p007_2837755	96.35	192	15883449	15883640	1.58835e+07	9	200	4e-83	316	46.696	-2.62329e+07
96	Aa07	Chr15	p007_1372321	88.56	201	3203804	3204004	3203904	200	1	7e-61	243	47.485	-1.26796e+07
97	Aa07	Chr17	p007_1420793	92.04	113	36791586	36791698	36791642	6	118	6e-36	159	29.331
98	Aa07	Chr20	p007_3462039	94.2	138	34022652	34022789	3.40227e+07	138	1	2e-51	211	12.298
99	Aa07	Chr20	p007_1089557	85.71	133	42920910	42921032	42920971	200	68	1e-27	132	18.147	8.89825e+06
100	Aa07	Chr20	p007_2859037	93.88	196	47071375	47071570	4.70715e+07	1	195	2e-76	294	18.839	4.1505e+06
101	Aa07	Chr20	p007_1644063	95.35	86	33935008	33935093	3.39351e+07	1	86	3e-29	137	20.423	-13136422
102	Aa07	Chr20	p007_3462419	88.83	179	34036247	34036420	3.40363e+07	1	171	2e-50	207	21.799	101283
103	Aa07	Chr20	p007_2638735	90.5	200	41586586	41586785	4.15867e+07	1	200	1e-67	265	22.194	7550352
104	Aa07	Chr20	p007_1295210	96.86	191	33250171	33250361	33250266	191	1	3e-84	320	22.948	-8.33642e+06
105	Aa07	Chr20	p007_1320415	88.54	192	41271338	41271529	4.12714e+07	2	187	2e-56	228	24.734	8.02117e+06
106	Aa07	Chr20	p007_2782234	91.79	195	41374652	41374846	41374749	1	195	8e-70	272	26.122	103316
107	Aa07	Chr20	p007_2003318	90.59	202	38546346	38546544	38546445	1	200	5e-67	263	29.763	-2828304
108	Aa07	Chr20	p007_1308788	89.47	114	40606720	40606833	4.06068e+07	166	53	2e-31	145	33.378	2.06033e+06
109	Aa07	Chr20	p007_1565757	94	100	37044311	37044410	3.70444e+07	86	185	1e-33	152	35.193	-3562416
110	Aa07	Chr20	p007_1476245	97.48	159	40554088	40554246	40554167	42	200	8e-70	272	36.21	3.50981e+06
111	Aa07	Chr20	p007_434130	89.36	141	38329471	38329611	38329541	200	60	2e-41	178	36.68	-2224626
112	Aa07	Chr20	p007_1154023	93.43	198	40564304	40564501	4.05644e+07	3	200	2e-76	294	39.907	2.23486e+06
113	Aa07	Chr20	p007_716758	91.61	143	36658437	36658579	36658508	200	61	2e-46	195	43.154	-3.90589e+06
114	Aa07	Chr20	p007_1695944	82.54	189	38037554	38037741	3.80376e+07	1	188	1e-37	165	44.456	1.37914e+06
115	Aa07	Chr20	p007_1213968	97.77	179	36790869	36791047	36790958	22	200	6e-81	309	44.742	-1.24669e+06
116	Aa07	Chr20	p007_2413658	92.12	203	36877062	36877264	36877163	1	200	4e-73	283	45.694	86205
117	Aa07	Chr20	p007_3932425	91.53	177	36699751	36699926	3.66998e+07	177	2	6e-61	243	46.117	-177324
118	Aa07	Chr20	p007_3409373	91.33	196	39955139	39955331	39955235	1	195	1e-67	265	46.273	3.2554e+06
119	Aa07	Chr20	p007_2837755	95	200	36810335	36810533	36810434	1	200	5e-82	313	46.696	-3144801
120	Aa07	Chr20	p007_1488004	93.14	175	36740583	36740757	36740670	1	172	3e-64	254	46.944	-69764
121	Aa07	Chr20	p007_1372178	90.5	179	37034912	37035090	37035001	181	3	3e-59	237	47.368	294331	4	344932	1.647
122	Aa07	Chr20	p007_19447	91.22	148	37144575	37144722	3.71446e+07	7	152	4e-48	200	47.692	109648
123	Aa07	Chr20	p007_1268736	93.68	174	37171200	37171373	3.71713e+07	27	200	2e-66	261	48.087	26638
124	Aa07	Chr20	p007_113841	96.2	79	37379894	37379972	37379933	79	1	5e-27	130	49.015	208646
125	Aa07	Chr20	p007_1532734	97.12	104	37345565	37345668	3.73456e+07	147	44	6e-41	176	49.418	-34316.5
126	Aa07	Chr20	p007_4102977	92.7	178	43824503	43824680	4.38246e+07	1	178	2e-65	257	50.973	6478975
127	Aa07	Chr20	p007_856276	89.08	119	37466101	37466219	37466160	81	199	1e-32	148	51.066	-6.35843e+06
128	Aa07	Chr20	p007_301796	96.55	174	41451203	41451376	4.14513e+07	174	1	8e-75	289	52.26	3.98513e+06
129	Aa07	Chr20	p007_19808	93.97	116	37148549	37148664	3.71486e+07	15	130	6e-41	176	52.393	-4302683
130	Aa07	Chr20	p007_2317529	85.41	185	36779322	36779502	36779412	1	174	2e-41	178	52.833	-369194
131	Aa07	Chr20	p007_1216353	90.36	83	38007224	38007306	38007265	1	83	7e-21	110	54.93	1227853
132	Aa07	Chr20	p007_1739794	95.94	197	37571989	37572185	37572087	4	200	3e-84	320	56.271	-435178
133	Aa07	Chr20	p007_1739869	95	200	37572061	37572260	3.75722e+07	1	200	1e-82	315	57.271	73.5
134	Aa07	Chr20	p007_556318	93.19	191	47820368	47820558	47820463	10	200	1e-72	281	58.345	1.02483e+07
135	Aa07	Chr20	p007_1022175	95.48	199	37580847	37581045	37580946	199	1	1e-83	318	58.933	-10239517
136	Aa07	Chr20	p007_1831845	87.43	191	47383892	47384082	47383987	9	198	1e-53	219	60.627	9803041
137	Aa07	Chr20	p007_2817485	95.98	199	47394117	47394315	47394216	1	199	2e-85	324	61.086	10229
138	Aa07	Chr20	p007_2150813	97.52	121	37578767	37578887	37578827	1	121	2e-50	207	61.405	-9815389	3	2971775	1.737
139	Aa07	Chr20	p007_1739971	95.98	199	37572163	37572361	37572262	1	199	2e-85	324	62.658	-6565
140	Aa07	Chr20	p007_802699	93.89	131	34606987	34607117	34607052	131	1	1e-47	198	63.142	-2965210
141	Aa07	Chr20	p007_3049559	94.57	92	34979824	34979915	3.49799e+07	49	140	7e-31	143	63.931	372818
142	Aa07	Chr20	p007_3324674	95.61	114	47142277	47142390	4.71423e+07	10	123	4e-43	183	66.189	12162464
143	Aa07	Chr20	p007_614358	96.21	132	34298940	34299070	34299005	161	30	1e-52	215	66.709	-1.28433e+07
144	Aa07	Chr20	p007_456545	93.01	143	47401514	47401656	47401585	145	3	6e-51	209	71.14	13102580
145	Aa07	Chr20	p007_2485236	94	200	34921187	34921386	3.49213e+07	200	1	3e-79	303	75.547	-1.24803e+07
146	Aa07	Chr20	p007_2874833	90.36	166	35325764	35325924	35325844	11	176	5e-52	213	77.68	404558
147	Aa07	Chr20	p007_1673424	86.5	200	35816450	35816649	3.58165e+07	200	7	1e-52	215	78.486	490706
1	Aa08	Chr01	p008_2341332	95.6	91	33606428	33606518	33606473	9	99	6e-32	147	63.865	33606473
2	Aa08	Chr02	p008_2001391	97.76	134	39895002	39895135	3.98951e+07	1	134	1e-57	231	18.049
3	Aa08	Chr02	p008_2046574	83.89	211	39778485	39778695	39778590	193	1	1e-43	185	18.632	-116478
4	Aa08	Chr02	p008_231309	91	200	41097277	41097476	4.10974e+07	200	1	3e-69	270	19.481	1.31879e+06	4	1.02328e+06	1.76
5	Aa08	Chr02	p008_997856	81.73	197	41100869	41101058	4.1101e+07	192	1	3e-34	154	20.163	3587
6	Aa08	Chr02	p008_1608442	88.5	200	41299117	41299316	4.12992e+07	200	1	6e-61	243	20.685	198253
7	Aa08	Chr02	p008_769705	95.48	199	42120554	42120752	42120653	1	199	1e-83	318	21.241	821436
8	Aa08	Chr02	p008_3770730	89.16	203	41860103	41860303	41860203	1	200	1e-62	248	21.492	-260450
9	Aa08	Chr02	p008_3000515	95.09	163	41896939	41897101	41897020	2	164	2e-65	257	21.761	36817	3	2.20122e+06	2.797
10	Aa08	Chr02	p008_2855116	92	200	43026738	43026934	43026836	200	1	2e-71	278	23.613	1129816
11	Aa08	Chr02	p008_2049917	94.32	176	44098149	44098324	4.40982e+07	1	176	3e-69	270	24.558	1.0714e+06
12	Aa08	Chr02	p008_769381	93.47	199	42120231	42120429	42120330	2	200	5e-77	296	27.324	-1.97791e+06
13	Aa08	Chr02	p008_770459	87.78	180	42121954	42122132	42122043	1	179	6e-51	209	27.816	1713
14	Aa08	Chr02	p008_1907097	90.5	200	43047532	43047731	4.30476e+07	200	1	1e-67	265	29.19	925588
15	Aa08	Chr02	p008_1907521	98.9	91	43047113	43047203	43047158	91	1	5e-37	163	29.969	-473.5
16	Aa08	Chr02	p008_1907160	89	200	43047469	43047668	4.30476e+07	200	1	1e-62	248	31.754	410.5
17	Aa08	Chr02	p008_769336	93.23	192	42120188	42120379	4.21203e+07	4	195	4e-73	283	33.636	-927285
18	Aa08	Chr02	p008_1330402	92	200	42876771	42876970	4.28769e+07	1	200	1e-72	281	34.307	756587	3	2909436	17.266
19	Aa08	Chr02	p008_1535296	95.96	99	45659219	45659317	45659268	99	1	2e-36	161	50.03	2.7824e+06
20	Aa08	Chr02	p008_1892868	92.71	96	45786259	45786354	4.57863e+07	200	105	9e-30	139	51.573	127038
21	Aa08	Chr02	p008_1247980	96.69	181	45731511	45731691	45731601	20	200	1e-78	302	58.871	-54705.5
22	Aa08	Chr02	p008_2005487	84.58	201	45876061	45876261	45876161	200	3	5e-47	196	59.383	144560
23	Aa08	Chr02	p008_1081835	93.43	198	45862076	45862273	4.58622e+07	3	200	2e-76	294	60.527	-13986.5	3	178765	1.433
24	Aa08	Chr02	p008_2133861	93.94	198	45683639	45683836	4.56837e+07	1	198	4e-78	300	61.435	-178437
25	Aa08	Chr02	p008_2133524	94.02	184	45683318	45683501	4.56834e+07	17	200	5e-72	279	61.96	-328
26	Aa08	Chr02	p008_3054435	98.15	108	45886141	45886248	4.58862e+07	158	51	8e-45	189	62.33	202785	3	428104	2.61
27	Aa08	Chr02	p008_2341332	96.97	99	46161736	46161834	46161785	99	1	4e-38	167	63.865	275590
28	Aa08	Chr02	p008_2255159	92.2	141	46314229	46314368	4.63143e+07	165	26	1e-47	198	64.94	152514
29	Aa08	Chr02	p008_195031	92.96	71	46310474	46310543	4.63105e+07	82	152	1e-18	102	65.447	-3790
30	Aa08	Chr02	p008_3030830	90.77	130	46164534	46164661	4.61646e+07	197	68	8e-40	172	65.863	-145911
31	Aa08	Chr02	p008_3030830	100	66	46165226	46165291	4.61653e+07	68	3	9e-25	122	65.863	661	4	2.17344e+06	15.417
32	Aa08	Chr02	pXXX_6122867	93.97	199	46624266	46624464	46624365	2	200	1e-78	302	68.738	459106
33	Aa08	Chr02	p008_464481	92.54	134	47321261	47321394	4.73213e+07	1	134	6e-46	193	72.231	696962
34	Aa08	Chr02	p008_975280	96.36	165	48338613	48338777	48338695	185	21	8e-70	272	81.28	1.01737e+06
35	Aa08	Chr02	p008_1298538	97.1	138	48311471	48311608	4.83115e+07	63	200	4e-58	233	81.693	-27155.5
36	Aa08	Chr02	p008_2277190	92.66	109	48384330	48384438	48384384	177	69	2e-35	158	82.248	72844.5
37	Aa08	Chr02	p008_354567	87.88	198	48188727	48188913	48188820	3	200	8e-55	222	84.363	-195564
38	Aa08	Chr02	p008_866776	96.62	148	48266139	48266286	4.82662e+07	38	185	5e-62	246	85.641	77392.5
39	Aa08	Chr02	p008_1950986	97.5	80	48024712	48024791	4.80248e+07	3	82	3e-29	137	87.425	-241461
40	Aa08	Chr04	p001_2912013	85.71	168	51271983	51272148	5.12721e+07	35	200	3e-40	174	12.173
41	Aa08	Chr06	p001_2912013	87.5	168	9609036	9609201	9.60912e+06	200	35	2e-45	191	12.173
42	Aa08	Chr06	p001_1644020	89.47	76	2502943	2503018	2.50298e+06	125	200	6e-17	97.1	20.138	-7106138
43	Aa08	Chr06	p001_1644100	84.87	152	2502943	2503094	2.50302e+06	45	196	3e-34	154	22.462	38
44	Aa08	Chr07	p008_463782	91.25	80	13804064	13804143	1.38041e+07	78	157	6e-21	110	73.381
45	Aa08	Chr08	p001_1643868	87.32	71	1935193	1935263	1935228	83	152	5e-12	80.5	9.1
46	Aa08	Chr08	p001_1643844	87.32	71	1935193	1935263	1935228	107	176	5e-12	80.5	19.119	0
47	Aa08	Chr09	p001_196421	94.44	198	38553455	38553652	3.85536e+07	200	3	8e-80	305	17.815
48	Aa08	Chr09	p001_196559	96.88	160	38553357	38553516	3.85534e+07	160	1	1e-68	268	30.265	-117	3	7.69853e+06	26.639
49	Aa08	Chr09	p008_1856587	96.61	59	30862923	30862981	30862952	59	1	1e-17	99	56.904	-7.69048e+06
50	Aa08	Chr09	p008_1856587	96.61	59	30854874	30854932	30854903	59	1	1e-17	99	56.904	-8049
51	Aa08	Chr13	p008_2728444	79.19	221	20156913	20157133	20157023	1	200	4e-28	134	5.157
52	Aa08	Chr13	p001_3321092	96	200	13165589	13165788	1.31657e+07	1	200	6e-86	326	10.539	-6.99133e+06
53	Aa08	Chr13	p001_2984445	91.5	200	13526876	13527075	1.3527e+07	1	200	6e-71	276	10.919	361287
54	Aa08	Chr13	p001_2495746	93.4	197	13356432	13356627	1.33565e+07	197	1	2e-75	291	11.212	-170446
55	Aa08	Chr13	p001_1600608	84.95	206	11490264	11490467	1.14904e+07	200	1	1e-48	202	11.49	-1866164
56	Aa08	Chr13	p001_1600450	95.35	129	11491391	11491519	11491455	129	1	8e-50	206	11.695	1089.5	5	7748399	4.86
57	Aa08	Chr13	p001_2496050	95.83	168	13354648	13354815	1.33547e+07	200	33	8e-70	272	12.068	1.86328e+06
58	Aa08	Chr13	p001_2983305	90.51	137	13516071	13516205	13516138	1	135	2e-41	178	12.815	161406
59	Aa08	Chr13	p001_2984149	96.12	103	13525389	13525491	13525440	16	118	1e-38	169	13.036	9302
60	Aa08	Chr13	pXXX_9561519	95.7	93	19239808	19239900	19239854	182	90	4e-33	150	16.555	5714414
61	Aa08	Chr14	pXXX_11741285	80.12	161	20010537	20010697	20010617	56	200	9e-20	106	0
62	Aa08	Chr14	p001_1857592	96.73	153	23332484	23332636	23332560	3	155	8e-65	255	0.697	3321943
63	Aa08	Chr14	p008_2728444	79.77	173	42459813	42459983	42459898	45	200	2e-20	108	5.157	19127338
64	Aa08	Chr14	p001_565609	78.74	207	22792566	22792772	22792669	12	196	1e-23	119	6.667	-19667229	3	1.64912e+07	2.433
65	Aa08	Chr14	p001_2051392	96	200	8044028	8044227	8.04413e+06	200	1	6e-86	326	8.87	-1.47485e+07
66	Aa08	Chr14	p001_1643868	83.58	201	6301368	6301563	6.30147e+06	1	199	1e-42	182	9.1	-1742662
67	Aa08	Chr14	p008_764567	84.42	154	41176152	41176300	41176226	14	167	5e-32	147	9.803	3.48748e+07
68	Aa08	Chr14	p001_3321092	96.5	200	37371077	37371276	3.73712e+07	200	1	1e-87	331	10.539	-3.80505e+06
69	Aa08	Chr14	p001_2984445	92.46	199	38191764	38191962	38191863	2	200	1e-73	285	10.919	820686
70	Aa08	Chr14	p001_2495746	93.4	197	19587822	19588017	1.95879e+07	197	1	2e-75	291	11.212	-1.86039e+07
71	Aa08	Chr14	p001_640129	95.83	96	6224200	6224295	6.22425e+06	96	1	9e-35	156	11.276	-13363672
72	Aa08	Chr14	p001_1600608	86	200	15897535	15897731	15897633	200	1	2e-51	211	11.49	9.67339e+06	4	22292675	1.546
73	Aa08	Chr14	p001_1600450	93.8	129	15898556	15898684	15898620	129	1	2e-46	195	11.695	987
74	Aa08	Chr14	p001_2496050	95.24	168	19586282	19586449	1.95864e+07	200	33	4e-68	267	12.068	3.68775e+06
75	Aa08	Chr14	p001_2984149	96.12	103	38190257	38190359	38190308	16	118	1e-38	169	13.036	1.86039e+07
76	Aa08	Chr14	p001_1114958	88.54	192	23729470	23729659	2.37296e+07	12	199	2e-56	228	13.522	-1.44607e+07	3	15685273	0.997
77	Aa08	Chr14	p001_1614277	96.36	55	8797780	8797834	8797807	64	118	2e-15	91.6	14.018	-1.49318e+07
78	Aa08	Chr14	p001_2051206	91.67	156	8044214	8044369	8.04429e+06	200	45	4e-53	217	14.519	-753516
79	Aa08	Chr14	pXXX_9561519	95.65	92	40371326	40371417	4.03714e+07	181	90	1e-32	148	16.555	32327080
80	Aa08	Chr14	p001_3661012	93.1	145	12844200	12844344	12844272	193	49	5e-52	213	17.216	-2.75271e+07	4	6.7137e+06	0.599
81	Aa08	Chr14	p001_3482644	94.87	195	8838356	8838550	8838453	6	200	8e-80	305	17.514	-4005819
82	Aa08	Chr14	p001_1988765	95.49	133	8805059	8805191	8805125	189	57	5e-52	213	17.774	-33328
83	Aa08	Chr14	p001_196421	95.45	198	6130471	6130668	6.13057e+06	3	200	4e-83	316	17.815	-2.67456e+06
84	Aa08	Chr14	p008_2001391	97.01	134	44347224	44347357	4.43473e+07	1	134	6e-56	226	18.049	38216721
85	Aa08	Chr14	p001_1570687	93.37	166	8755925	8756090	8.75601e+06	200	35	5e-62	246	18.393	-35591283
86	Aa08	Chr14	p008_2046574	87.13	202	44229838	44230039	4.42299e+07	193	1	3e-54	220	18.632	35473931
87	Aa08	Chr14	p001_1643844	85.26	190	6301344	6301528	6301436	1	188	8e-45	189	19.119	-3.79285e+07
88	Aa08	Chr14	p008_231309	92.5	200	45503133	45503332	4.55032e+07	200	1	3e-74	287	19.481	3.92018e+07
89	Aa08	Chr14	p001_1644020	90.98	122	6301583	6301704	6.30164e+06	79	200	1e-37	165	20.138	-39201589
90	Aa08	Chr14	p008_997856	84.54	194	45506652	45506834	45506743	192	1	5e-42	180	20.163	3.92051e+07	3	1187794	1.078
91	Aa08	Chr14	p008_1608442	91.37	197	45734908	45735104	45735006	200	4	3e-69	270	20.685	228263
92	Aa08	Chr14	p008_769705	95.48	199	46694438	46694636	46694537	1	199	1e-83	318	21.241	959531
93	Aa08	Chr14	p008_3770730	85.98	214	46376238	46376449	4.63763e+07	1	200	1e-52	215	21.492	-318194
94	Aa08	Chr14	p008_3000515	95.09	163	46415293	46415455	46415374	2	164	2e-65	257	21.761	39030.5
95	Aa08	Chr14	p001_1644100	92.27	194	6301590	6301783	6.30169e+06	6	199	6e-71	276	22.462	-4.01137e+07
96	Aa08	Chr14	p008_2855116	90.53	190	47645950	47646136	47646043	190	1	1e-62	248	23.613	4.13444e+07
97	Aa08	Chr14	p008_2049917	95.45	176	5090299	5090474	5.09039e+06	176	1	1e-72	281	24.558	-4.25557e+07
98	Aa08	Chr14	p001_3676310	86.6	209	6361388	6361593	6.36149e+06	200	8	5e-52	213	26.332	1271104	3	4.20404e+07	1.543
99	Aa08	Chr14	p008_769381	93.47	199	46694115	46694313	46694214	2	200	5e-77	296	27.324	4.03327e+07
100	Aa08	Chr14	p001_2959409	83.42	193	48401760	48401950	48401855	1	188	9e-40	172	27.875	1707641
101	Aa08	Chr14	p008_1907097	90	200	47666561	47666760	4.76667e+07	200	1	6e-66	259	29.19	-735194	4	41535974	1.075
102	Aa08	Chr14	p008_1907521	98.91	92	47666153	47666244	4.76662e+07	92	1	1e-37	165	29.969	-462
103	Aa08	Chr14	p001_2158969	88.5	200	6325385	6325584	6.32548e+06	1	200	6e-61	243	30.143	-41340714
104	Aa08	Chr14	p001_196559	96.25	160	6130607	6130766	6.13069e+06	1	160	5e-67	263	30.265	-194798
105	Aa08	Chr14	p001_2158961	89.39	198	6325377	6325574	6.32548e+06	1	198	4e-63	250	30.565	194789
106	Aa08	Chr14	p008_1907160	91	200	47666498	47666697	4.76666e+07	200	1	3e-69	270	31.754	41341122
107	Aa08	Chr14	p008_769336	93.85	195	46694069	46694263	46694166	1	195	2e-76	294	33.636	-972432
108	Aa08	Chr14	p008_1330402	91	200	47500109	47500308	4.75002e+07	1	200	3e-69	270	34.307	806042
109	Aa08	Chr14	p001_3597513	95.87	121	6826385	6826505	6826445	200	80	5e-47	196	35.528	-4.06738e+07
110	Aa08	Chr14	p001_3597636	94.07	118	6826344	6826461	6.8264e+06	118	1	5e-42	180	37.07	-42.5
111	Aa08	Chr14	p001_372629	90.86	197	48764041	48764237	48764139	197	1	1e-67	265	39.257	4.19377e+07
112	Aa08	Chr14	p001_2887178	82.1	162	48828356	48828517	4.88284e+07	199	54	2e-25	124	39.795	64297.5
113	Aa08	Chr14	p008_1912700	86.31	168	47404379	47404546	4.74045e+07	168	1	4e-43	183	39.889	-1423974	4	44293984	11.684
114	Aa08	Chr14	p001_178360	92.75	193	12946365	12946557	12946461	1	193	5e-72	279	45.814	-3.4458e+07
115	Aa08	Chr14	p008_1535296	95.96	99	3481467	3481565	3481516	99	1	2e-36	161	50.03	-9464945
116	Aa08	Chr14	p008_1892868	93.75	96	3110431	3110526	3.11048e+06	105	200	2e-31	145	51.573	-371038
117	Aa08	Chr14	p008_1247980	94.29	175	3164791	3164965	3164878	194	20	1e-68	268	58.871	54399.5
118	Aa08	Chr14	p008_2133861	94.44	198	3317249	3317446	3.31735e+06	1	198	8e-80	305	61.435	152470
119	Aa08	Chr14	p008_2133524	94.57	184	3316928	3317111	3.31702e+06	17	200	1e-73	285	61.96	-328	3	840339	2.98
120	Aa08	Chr14	p008_3054435	96.3	108	3013924	3014031	3.01398e+06	51	158	2e-41	178	62.33	-303042
121	Aa08	Chr14	p008_2255159	92.91	141	2476611	2476750	2.47668e+06	26	165	3e-49	204	64.94	-537297
122	Aa08	Chr14	p008_195031	91.55	71	2480287	2480356	2.48032e+06	152	82	5e-17	97.1	65.447	3641
123	Aa08	Chr14	p008_2255261	86.71	143	2476856	2476992	2476924	56	198	3e-34	154	67.391	-3397.5	4	1.16255e+06	4.43
124	Aa08	Chr14	pXXX_6122867	94.39	196	2169270	2169465	2.16937e+06	200	5	1e-78	302	68.738	-307556
125	Aa08	Chr14	p008_464751	93.96	182	1335017	1335198	1.33511e+06	200	19	6e-71	276	71.821	-834260
126	Aa08	Chr14	p008_464751	93.96	182	1314285	1314466	1.31438e+06	200	19	6e-71	276	71.821	-20732
127	Aa08	Chr14	p008_464481	93.28	134	1314961	1315094	1.31503e+06	134	1	1e-47	198	72.231	652
128	Aa08	Chr14	p008_1246855	88.83	197	309685	309881	309783	1	197	6e-61	243	80.307	-1.00524e+06
129	Aa08	Chr14	p008_975280	96.97	165	268862	269026	268944	21	185	2e-71	278	81.28	-40839
130	Aa08	Chr14	p008_1298538	97.1	138	298864	299001	298932	200	63	4e-58	233	81.693	29988.5
131	Aa08	Chr14	p008_2277190	100	59	228878	228936	228907	1	59	7e-21	110	82.248	-70025.5
132	Aa08	Chr14	p008_354567	88.38	198	438636	438822	438729	200	3	2e-56	228	84.363	209822
133	Aa08	Chr14	p008_866776	98.65	148	349412	349559	349486	185	38	5e-67	263	85.641	-89243.5
134	Aa08	Chr14	p008_1950986	97.56	82	617735	617816	617776	82	1	2e-30	141	87.425	268290
135	Aa08	Chr17	p001_1857592	95.42	153	31566735	31566887	31566811	155	3	2e-61	244	0.697
136	Aa08	Chr17	p001_2051392	96	200	39047767	39047966	3.90479e+07	1	200	5e-86	326	8.87	7.48106e+06
137	Aa08	Chr17	p001_640129	95.7	93	40585135	40585227	40585181	4	96	3e-33	150	11.276	1.53731e+06
138	Aa08	Chr17	p001_1987133	88.59	149	38383619	38383767	38383693	52	200	1e-42	182	13.678	-2201488
139	Aa08	Chr17	p001_2051206	92.95	156	39047625	39047780	3.90477e+07	45	200	2e-56	228	14.519	664010
140	Aa08	Chr17	p001_3661012	93.79	145	36363972	36364116	36364044	49	193	9e-54	219	17.216	-2.68366e+06
141	Aa08	Chr17	p001_3482644	96.46	198	38347553	38347750	3.83477e+07	200	3	1e-86	327	17.514	1.98361e+06	6	2.76281e+06	11.151
142	Aa08	Chr17	p001_1988765	93.98	133	38386277	38386409	38386343	57	189	9e-49	202	17.774	38691.5
143	Aa08	Chr17	p001_1570687	89.76	166	38440687	38440852	3.84408e+07	35	200	4e-52	213	18.393	54426.5
144	Aa08	Chr17	p001_3676310	88.32	197	40487043	40487237	40487140	7	198	4e-57	230	26.332	2.04637e+06
145	Aa08	Chr17	p001_3203580	97.5	80	41109853	41109932	4.11099e+07	200	121	3e-29	137	28.665	622752
146	Aa08	Chr17	p001_3203580	95.06	81	41110425	41110505	41110465	81	1	2e-26	128	28.665	572.5
147	Aa08	Chr17	p001_3283466	90.32	186	40431682	40431867	4.04318e+07	1	183	2e-60	241	32.714	-678690	3	320784	2.814
148	Aa08	Chr17	p001_3283406	90.4	198	40431624	40431818	40431721	1	197	2e-65	257	33.868	-53.5
149	Aa08	Chr17	p001_3597513	95.04	121	40110931	40111051	40110991	80	200	2e-45	191	35.528	-320730
150	Aa08	Chr17	p001_3597636	93.22	118	40110975	40111092	4.0111e+07	1	118	2e-40	174	37.07	42.5
151	Aa08	Chr17	p001_2887178	83.89	211	41539595	41539805	41539700	199	4	3e-44	187	39.795	1.42867e+06
152	Aa08	Chr17	p001_178360	92.15	191	36320152	36320342	36320247	191	1	3e-69	270	45.814	-5219453
1	Aa09	Chr01	p009_2875802	89.92	129	41982526	41982654	41982590	70	198	5e-38	167	69.129
2	Aa09	Chr02	p009_1441612	87.04	108	4245928	4246035	4.24598e+06	5	112	9e-25	122	65.7
3	Aa09	Chr03	p009_1441612	87.94	199	19605024	19605221	1.96051e+07	6	200	5e-57	230	65.7
4	Aa09	Chr04	p009_3413940	95.28	106	8631410	8631515	8.63146e+06	190	85	1e-38	169	0
5	Aa09	Chr04	p009_3413669	91.3	184	8632339	8632522	8.63243e+06	191	8	1e-63	252	1.798	968
6	Aa09	Chr04	p009_1110703	92.13	178	8479432	8479609	8.47952e+06	199	22	1e-63	252	16.506	-152910	3	3844054	2.212
7	Aa09	Chr04	p009_4081719	95	200	4737912	4738111	4.73801e+06	200	1	1e-82	315	17.817	-3741509
8	Aa09	Chr04	p009_3239090	91.5	200	4635367	4635566	4.63547e+06	1	200	7e-71	276	18.718	-102545
9	Aa09	Chr04	p009_4082682	93	200	4733653	4733852	4.73375e+06	200	1	7e-76	292	23.346	98286
10	Aa09	Chr04	p009_188255	96.49	57	4470385	4470441	4470413	200	144	2e-16	95.3	28.654	-263340
11	Aa09	Chr04	pXXX_12595702	84	200	4462814	4463013	4.46291e+06	6	192	5e-42	180	28.654	-7499.5
12	Aa09	Chr04	p009_109729	84.71	85	8165006	8165084	8165045	158	74	6e-12	80.5	30.494	3.70213e+06
13	Aa09	Chr04	p009_1758119	95.81	191	4901066	4901256	4901161	191	1	7e-81	309	37.982	-3263884
14	Aa09	Chr04	p009_4126675	89.11	202	4521820	4522021	4.52192e+06	200	1	4e-63	250	39.591	-379240
15	Aa09	Chr04	p009_3048037	91.5	200	5534055	5534254	5.53415e+06	1	200	7e-71	276	44.105	1012234
16	Aa09	Chr04	p009_1083063	86.44	177	51373558	51373731	5.13736e+07	195	25	1e-43	185	44.619	45839490
17	Aa09	Chr04	p009_2443663	84.86	185	4217767	4217950	4.21786e+06	22	200	5e-42	180	45.009	-47155786
18	Aa09	Chr04	p009_3099984	89.32	206	4360695	4360891	4360793	200	1	2e-61	244	47.809	142934	4	4.70427e+07	1.49
19	Aa09	Chr04	p009_3099970	89.81	206	4360709	4360905	4360807	200	1	4e-63	250	47.938	14
20	Aa09	Chr04	p009_4069923	96.15	78	4369248	4369325	4.36929e+06	200	123	2e-26	128	48.913	8479.5
21	Aa09	Chr04	p009_3495209	94.74	76	51403469	51403544	5.14035e+07	15	90	1e-23	119	49.299	47034220
22	Aa09	Chr04	p009_382026	89	200	4526047	4526237	4526142	200	1	9e-60	239	49.56	-4.68774e+07	4	428620	3.564
23	Aa09	Chr04	p009_1219381	89.38	113	4097505	4097616	4.09756e+06	1	112	3e-30	141	52.555	-428582
24	Aa09	Chr04	p009_64909	92.86	98	4512504	4512601	4.51255e+06	179	82	7e-31	143	52.745	414992
25	Aa09	Chr04	p009_1219303	91.05	190	4097428	4097616	4097522	2	190	9e-65	255	53.124	-415030
26	Aa09	Chr04	p009_1252139	93.57	171	4113828	4113998	4113913	1	171	9e-65	255	53.388	16391
27	Aa09	Chr04	p009_1219720	93.57	171	4098260	4098428	4098344	1	171	3e-64	254	53.474	-15569
28	Aa09	Chr04	p009_1603427	92.15	191	4283241	4283431	4283336	10	200	3e-69	270	53.597	184992
29	Aa09	Chr04	p009_3672771	95.45	154	51461127	51461280	5.14612e+07	154	1	5e-62	246	55.172	4.71779e+07
30	Aa09	Chr04	p009_3538565	94.64	112	3316469	3316580	3.31652e+06	200	89	3e-40	174	55.8	-48144679
31	Aa09	Chr04	p009_3537743	91.98	187	3318912	3319097	3.319e+06	200	16	7e-66	259	56.143	2480
32	Aa09	Chr04	p009_1335225	92	200	51158114	51158313	5.11582e+07	1	197	2e-71	278	56.224	47839209
33	Aa09	Chr04	p009_2606896	77.25	211	3364384	3364579	3.36448e+06	1	196	6e-17	97.1	56.389	-47793732
34	Aa09	Chr04	p009_971180	94.04	151	51269173	51269323	51269248	154	4	5e-57	230	56.544	4.79048e+07
35	Aa09	Chr04	p009_3538490	97.44	156	3317865	3318020	3.31794e+06	164	9	4e-68	267	57.586	-4.79513e+07
36	Aa09	Chr04	p009_3538482	97.44	156	3317865	3318020	3.31794e+06	172	17	4e-68	267	57.753	0
37	Aa09	Chr04	p009_4106609	94	200	2864857	2865056	2.86496e+06	1	200	3e-79	303	58.045	-452986
38	Aa09	Chr04	p009_165118	93	200	2529540	2529739	2.52964e+06	200	1	7e-76	292	58.64	-335317
39	Aa09	Chr04	p009_1642312	92.5	200	2688600	2688799	2.6887e+06	1	200	3e-74	287	58.823	159060
40	Aa09	Chr04	p009_1300796	95.16	124	2470000	2470123	2.47006e+06	124	1	5e-47	196	59.099	-218638
41	Aa09	Chr04	p009_2257920	89.34	197	51682313	51682503	51682408	194	1	9e-60	239	60.263	4.92123e+07
42	Aa09	Chr04	p009_1435966	93.01	186	2315420	2315605	2.31551e+06	188	3	9e-70	272	61.814	-4.93669e+07	4	912216	2.717
43	Aa09	Chr04	p009_2118313	89.66	203	2102770	2102963	2.10287e+06	1	200	1e-62	248	62.361	-212646
44	Aa09	Chr04	p009_2497198	88	125	2087495	2087608	2.08755e+06	70	194	3e-29	137	63.198	-15315
45	Aa09	Chr04	p009_2122756	85.93	199	1403199	1403395	1403297	189	6	5e-47	196	64.531	-684254
46	Aa09	Chr04	p009_1441471	98.53	68	1841532	1841599	1.84157e+06	84	17	3e-24	121	65.029	438268
47	Aa09	Chr04	p009_1441471	97.06	68	1841344	1841411	1.84138e+06	149	82	2e-22	115	65.029	-188
48	Aa09	Chr04	p009_2636887	93.85	65	51511743	51511807	51511775	200	136	2e-17	99	65.482	4.96704e+07
49	Aa09	Chr04	p009_1741013	94	200	1153500	1153699	1.1536e+06	1	200	3e-79	303	66.209	-5.03582e+07
50	Aa09	Chr04	p009_632210	98.39	62	1207333	1207394	1.20736e+06	21	82	7e-21	110	66.609	53764
51	Aa09	Chr04	p009_187319	89.9	198	1625664	1625861	1.62576e+06	199	2	9e-65	255	66.766	418399
52	Aa09	Chr04	p009_1048001	91.33	173	1167204	1167376	1167290	3	167	5e-57	230	67.664	-458472
53	Aa09	Chr04	p009_2587566	83.41	211	217899	218107	218003	199	1	4e-43	183	68.628	-949287
54	Aa09	Chr04	p009_1547067	88.24	204	289505	289708	289606	198	1	9e-60	239	69.578	71603.5
55	Aa09	Chr04	p009_674819	83.44	157	9902437	9902587	9902512	8	158	1e-28	135	71.885	9.61291e+06
56	Aa09	Chr04	p009_3130527	96.92	65	1501466	1501530	1501498	200	136	7e-21	110	72.797	-8401014
57	Aa09	Chr04	p009_1076995	88.38	198	749412	749608	749510	200	13	2e-56	228	73.281	-751988
58	Aa09	Chr04	p009_1048168	91.8	122	1167370	1167491	1.16743e+06	1	121	1e-38	169	80.253	417920	3	5.00911e+07	2.794
59	Aa09	Chr04	p009_2811835	90.34	176	51258472	51258647	5.12586e+07	1	175	5e-57	230	81.672	50091129
60	Aa09	Chr04	p009_2811851	89.94	159	51258489	51258647	51258568	1	159	9e-50	206	83.047	8.5
61	Aa09	Chr06	p009_3413940	96.26	107	7774189	7774295	7774242	191	85	7e-41	176	0
62	Aa09	Chr06	p009_3413669	91.95	149	7775210	7775358	7775284	149	1	7e-51	209	1.798	1042
63	Aa09	Chr06	p009_1111057	83.42	187	7659151	7659325	7659238	189	3	5e-37	163	4.579	-116046
64	Aa09	Chr06	p009_3961821	94.79	96	4162154	4162249	4.1622e+06	31	126	4e-33	150	16.002	-3.49704e+06
65	Aa09	Chr06	p009_1110703	89.33	178	7659483	7659660	7.65957e+06	199	22	2e-55	224	16.506	3497370
66	Aa09	Chr06	p009_4081719	94.5	200	4424790	4424989	4.42489e+06	200	1	7e-81	309	17.817	-3234682
67	Aa09	Chr06	p009_3239090	89.6	202	4345531	4345729	4345630	2	200	1e-63	252	18.718	-79259.5
68	Aa09	Chr06	p009_3240123	89.12	147	4347502	4347645	4.34757e+06	1	145	2e-41	178	20.458	1943.5
69	Aa09	Chr06	p009_3961740	94.38	89	4162154	4162242	4162198	112	200	3e-29	137	22.349	-185376
70	Aa09	Chr06	p009_4082682	93	200	4420810	4421009	4.42091e+06	200	1	7e-76	292	23.346	258712
71	Aa09	Chr06	pXXX_12595702	84	200	4197891	4198090	4.19799e+06	6	192	5e-42	180	28.654	-222919
72	Aa09	Chr06	p009_109729	87.95	83	7439105	7439181	7439143	158	76	7e-16	93.5	30.494	3.24115e+06
73	Aa09	Chr06	p009_1758119	93.72	191	4571785	4571975	4571880	191	1	3e-74	287	37.982	-2867263
74	Aa09	Chr06	p009_3048037	92	200	5178169	5178368	5.17827e+06	1	200	1e-72	281	44.105	606388
75	Aa09	Chr06	p009_1083063	86.93	176	9491315	9491484	9.4914e+06	25	195	3e-44	187	44.619	4313131
76	Aa09	Chr06	p009_3099984	89.37	207	4085352	4085549	4.08545e+06	200	1	5e-62	246	47.809	-5405949
77	Aa09	Chr06	p009_3099970	89.37	207	4085366	4085563	4.08546e+06	200	1	5e-62	246	47.938	14	3	163908	0.657
78	Aa09	Chr06	p009_144525	93	100	4249073	4249172	4.24912e+06	1	100	5e-32	147	48.595	163658
79	Aa09	Chr06	p009_144525	96.55	87	4249329	4249415	4249372	97	183	2e-31	145	48.595	249.5
80	Aa09	Chr06	p009_4069923	96.67	90	4095209	4095298	4.09525e+06	126	37	4e-33	150	48.913	-154118
81	Aa09	Chr06	p009_382026	93.5	200	4236571	4236770	4.23667e+06	200	1	1e-77	298	49.56	141417
82	Aa09	Chr06	p009_1219381	86.99	146	3870814	3870958	3870886	1	145	5e-37	163	52.555	-365784
83	Aa09	Chr06	p009_64909	95.92	98	4226603	4226700	4.22665e+06	179	82	7e-36	159	52.745	355766
84	Aa09	Chr06	p009_1219303	89.05	201	3870736	3870935	3.87084e+06	3	200	5e-62	246	53.124	-355816
85	Aa09	Chr06	p009_1252139	94.74	171	3887074	3887244	3887159	1	171	4e-68	267	53.388	16323.5
86	Aa09	Chr06	p009_1219720	92.98	171	3871593	3871763	3871678	1	171	4e-63	250	53.474	-15481
87	Aa09	Chr06	p009_1603427	91.1	191	4029644	4029834	4029739	200	10	7e-66	259	53.597	158061
88	Aa09	Chr06	p009_1220190	90.91	187	3872408	3872594	3872501	1	187	1e-63	252	54.026	-157238
89	Aa09	Chr06	p009_1655038	94.44	90	3540959	3541048	3.541e+06	136	47	9e-30	139	54.912	-331498
90	Aa09	Chr06	p009_1655038	100	48	3541151	3541198	3.54117e+06	48	1	9e-15	89.8	54.912	171
91	Aa09	Chr06	p009_2123695	93.83	81	3514488	3514568	3514528	177	97	9e-25	122	55.1	-26646.5
92	Aa09	Chr06	p009_3672771	96.1	154	9383650	9383803	9.38373e+06	1	154	1e-63	252	55.172	5.8692e+06
93	Aa09	Chr06	p009_3538565	95.54	112	3222458	3222569	3.22251e+06	200	89	5e-42	180	55.8	-6161213
94	Aa09	Chr06	p009_3537743	93.58	187	3224800	3224985	3.22489e+06	200	16	7e-71	276	56.143	2379
95	Aa09	Chr06	p009_1335225	94.92	197	9737570	9737766	9737668	197	1	7e-81	309	56.224	6.51278e+06
96	Aa09	Chr06	p009_2606896	84.31	102	3265386	3265487	3.26544e+06	1	93	3e-15	91.6	56.389	-6.47223e+06
97	Aa09	Chr06	p009_971180	93.51	154	9612353	9612506	9.61243e+06	1	154	5e-57	230	56.544	6346993
98	Aa09	Chr06	p009_1077962	86.14	202	2772718	2772919	2.77282e+06	1	199	1e-52	215	57.363	-6839611
99	Aa09	Chr06	p009_3538490	90.38	156	3223772	3223915	3.22384e+06	164	9	2e-46	195	57.586	451025
100	Aa09	Chr06	p009_3538482	90.38	156	3223772	3223915	3.22384e+06	172	17	2e-46	195	57.753	0
101	Aa09	Chr06	p009_4106609	93	200	2789137	2789336	2.78924e+06	1	200	7e-76	292	58.045	-434607	4	390444	1.054
102	Aa09	Chr06	p009_1078085	78.92	204	2772843	2773031	2772937	3	200	1e-23	119	58.394	-16299.5
103	Aa09	Chr06	p009_1642312	92.5	200	2614271	2614470	2.61437e+06	1	200	3e-74	287	58.823	-158566
104	Aa09	Chr06	p009_1300796	94.35	124	2398731	2398854	2.39879e+06	124	1	2e-45	191	59.099	-215578
105	Aa09	Chr06	p009_2257920	87.68	203	9127228	9127424	9127326	200	1	2e-56	228	60.263	6.72853e+06
106	Aa09	Chr06	p009_1436017	89.5	200	2217819	2218018	2.21792e+06	200	1	3e-64	254	60.681	-6.90941e+06
107	Aa09	Chr06	p009_1435966	92	200	2217870	2218069	2.21797e+06	200	1	1e-72	281	61.814	51
108	Aa09	Chr06	p009_2118313	93.5	200	1984254	1984453	1.98435e+06	1	200	1e-77	298	62.361	-233616	4	851929	3.848
109	Aa09	Chr06	p009_2497198	89.31	131	1968867	1968986	1.96893e+06	70	200	3e-34	154	63.198	-15427
110	Aa09	Chr06	p009_2122756	86.96	184	1382685	1382867	1382776	180	5	1e-47	198	64.531	-586150
111	Aa09	Chr06	p009_1741013	93	200	1132325	1132524	1.13242e+06	1	200	7e-76	292	66.209	-250352
112	Aa09	Chr06	p009_632210	100	62	1189074	1189135	1.1891e+06	21	82	2e-22	115	66.609	56680
113	Aa09	Chr06	p009_187319	90.91	198	1571712	1571909	1.57181e+06	199	2	4e-68	267	66.766	382706
114	Aa09	Chr06	p009_1048001	89.2	176	1144194	1144369	1.14428e+06	3	167	7e-51	209	67.664	-427529
115	Aa09	Chr06	p009_2587566	86.19	210	225028	225237	225132	200	1	1e-53	219	68.628	-919149
116	Aa09	Chr06	p009_1547067	86.75	166	291650	291806	291728	168	3	7e-41	176	69.578	66595.5
117	Aa09	Chr06	p009_674819	83.58	201	8454233	8454418	8.45433e+06	5	198	1e-38	169	71.885	8.1626e+06
118	Aa09	Chr06	p009_1048168	95.04	121	1144363	1144483	1144423	1	121	2e-45	191	80.253	-7.3099e+06
119	Aa09	Chr06	p009_2811835	90.34	176	9623063	9623238	9.62315e+06	175	1	5e-57	230	81.672	8.47873e+06
120	Aa09	Chr06	p009_2811851	90.57	159	9623063	9623221	9623142	159	1	2e-51	211	83.047	-8.5
121	Aa09	Chr14	p009_2606592	83.33	102	7679756	7679857	7.67981e+06	2	103	2e-16	95.3	59.957
122	Aa09	Chr14	p009_1436017	89.5	200	5911016	5911215	5.91112e+06	200	1	3e-64	254	60.681	-1768691
123	Aa09	Chr20	p009_3961821	92.71	96	1520111	1520206	1.52016e+06	31	126	8e-30	139	16.002
124	Aa09	Chr20	p009_3961740	92.13	89	1520111	1520199	1520155	112	200	7e-26	126	22.349	-3.5
1	Aa10	Chr01	p010_1239709	91.26	103	37234977	37235078	3.7235e+07	1	103	1e-29	139	7.585	3.7235e+07	3	10730935	2.505
2	Aa10	Chr01	p010_536849	95.83	72	47936131	47936202	4.79362e+07	74	3	5e-23	117	9.902	10701139
3	Aa10	Chr01	p010_602030	94.74	171	47965878	47966047	4.7966e+07	1	170	2e-67	265	10.09	29796
4	Aa10	Chr01	p010_684947	90.42	167	34602142	34602308	34602225	1	167	3e-54	220	10.437	-1.33637e+07
5	Aa10	Chr01	p010_644170	94.47	199	37021065	37021263	37021164	200	2	3e-80	307	10.453	2418939
6	Aa10	Chr01	p010_684858	91.41	128	34602114	34602241	3.46022e+07	63	189	3e-40	174	10.516	-2.41899e+06
7	Aa10	Chr01	p010_1035994	83.87	186	46568880	46569058	46568969	200	20	5e-38	167	12.75	1.19668e+07
8	Aa10	Chr01	p010_1036258	94.62	93	46568250	46568342	46568296	113	21	2e-31	145	13.976	-673
9	Aa10	Chr01	p010_1036117	96.88	128	46568793	46568920	4.65689e+07	164	37	2e-52	215	15.151	560.5
10	Aa10	Chr01	p010_1143991	96.39	194	37338083	37338276	3.73382e+07	200	7	3e-84	320	19.951	-9230677
11	Aa10	Chr01	p010_1143823	87.83	189	37338251	37338439	37338345	200	12	1e-54	222	20.409	165.5
12	Aa10	Chr01	p010_375886	82.32	164	46971363	46971526	4.69714e+07	15	167	2e-27	132	26.162	9.6331e+06
13	Aa10	Chr01	p010_1239740	78.57	196	37235008	37235189	3.72351e+07	1	192	6e-22	113	29.79	-9736346
14	Aa10	Chr01	p010_341308	93.75	112	41338652	41338763	4.13387e+07	1	112	1e-38	169	53.757	4103609
15	Aa10	Chr01	p010_121652	92	200	41242158	41242357	4.12423e+07	1	200	2e-72	281	62.883	-96450
16	Aa10	Chr01	p010_162642	88.94	199	37612170	37612365	3.76123e+07	199	1	7e-61	243	65.518	-3629990
17	Aa10	Chr02	p010_381392	91.3	69	5122594	5122660	5122627	72	6	2e-15	91.6	54.1
18	Aa10	Chr03	p010_288144	84.97	193	1735268	1735444	1735356	12	200	2e-41	178	1.249
19	Aa10	Chr03	p010_1429036	94.12	85	1692444	1692528	1692486	100	16	5e-27	130	1.783	-42870
20	Aa10	Chr03	p010_64065	98.36	61	1859206	1859266	1859236	68	8	2e-20	108	2.162	166750
21	Aa10	Chr03	p010_982386	86.77	189	805882	806070	805976	186	1	2e-50	207	2.87	-1053260
22	Aa10	Chr03	p010_288532	93.65	126	1735973	1736098	1.73604e+06	75	200	8e-45	189	4.21	930060
23	Aa10	Chr03	p010_1239709	80	205	18516952	18517151	1.85171e+07	1	200	6e-31	143	7.585	16781016
24	Aa10	Chr03	p010_544008	90.29	206	2774142	2774347	2.77424e+06	197	1	2e-66	261	9.749	-15742807	3	505552	0.341
25	Aa10	Chr03	p010_536849	94.44	72	2306513	2306584	2.30655e+06	3	74	2e-21	111	9.902	-467696
26	Aa10	Chr03	p010_602030	95.88	170	2268608	2268777	2.26869e+06	170	1	6e-71	276	10.09	-37856
27	Aa10	Chr03	p010_1750378	87.56	201	16863521	16863719	16863620	3	200	2e-56	228	10.206	1.45949e+07	3	1.27153e+07	0.36
28	Aa10	Chr03	p010_644170	94.97	199	18378861	18379059	18378960	200	2	5e-82	313	10.453	1515340
29	Aa10	Chr03	p010_77097	94.74	76	29578852	29578927	2.95789e+07	5	79	4e-23	117	10.566	1.11999e+07
30	Aa10	Chr03	p010_1036258	94.62	93	3133453	3133545	3133499	21	113	2e-31	145	13.976	-2.64454e+07
31	Aa10	Chr03	p010_1036117	88.41	164	3132734	3132892	3132813	1	164	6e-46	193	15.151	-686
32	Aa10	Chr03	p010_1037000	96.91	97	3137625	3137721	3137673	104	200	5e-37	163	15.394	4860
33	Aa10	Chr03	p010_1143991	95.5	200	18558320	18558519	1.85584e+07	200	1	3e-84	320	19.951	1.54207e+07
34	Aa10	Chr03	p010_1239740	78.5	200	18516983	18517177	18517080	1	192	1e-23	119	29.79	-41339.5	3	17448105	29.892
35	Aa10	Chr03	p010_341308	95.54	112	7803198	7803309	7.80325e+06	1	112	5e-42	180	53.757	-1.07138e+07
36	Aa10	Chr03	p010_312887	89.5	200	1068877	1069073	1068975	200	4	1e-62	248	59.682	-6.73428e+06
37	Aa10	Chr03	p010_413621	97.83	46	1361730	1361775	1.36175e+06	1	46	5e-12	80.5	61.883	292778	3	3.15512e+07	1.622
38	Aa10	Chr03	p010_1744421	95.06	81	30822326	30822406	30822366	143	63	2e-26	128	62.484	2.94606e+07
39	Aa10	Chr03	p010_2017269	95.28	127	32912910	32913036	32912973	200	74	1e-48	202	63.505	2090607
40	Aa10	Chr03	p010_1574713	92.19	64	31375921	31375984	3.1376e+07	200	137	2e-15	91.6	63.601	-1.53702e+06	5	3.04226e+07	5.741
41	Aa10	Chr03	p010_450560	94.27	192	23095917	23096108	2.3096e+07	9	200	2e-76	294	64.869	-8279940
42	Aa10	Chr03	p010_162642	89.18	194	18902276	18902469	1.89024e+07	193	1	2e-60	241	65.518	-4193640
43	Aa10	Chr03	p010_413332	93.33	165	1360135	1360299	1360217	1	165	2e-61	244	66.755	-1.75422e+07
44	Aa10	Chr03	p010_721014	91.47	129	953260	953388	953324	72	200	2e-41	178	69.342	-406893
45	Aa10	Chr03	p010_813727	87.85	214	30173802	30174015	3.01739e+07	1	200	8e-60	239	73.582	2.92206e+07
46	Aa10	Chr04	p010_1535358	80.54	221	15836277	15836497	15836387	200	1	4e-33	150	104.748
47	Aa10	Chr07	p010_1429036	95.29	85	7028074	7028158	7028116	100	16	1e-28	135	1.783
48	Aa10	Chr07	p010_64065	94.12	68	7283487	7283554	7.28352e+06	68	1	3e-19	104	2.162	255404
49	Aa10	Chr07	p010_380223	91.5	200	7051763	7051962	7.05186e+06	197	1	7e-70	272	2.549	-231658
50	Aa10	Chr07	p010_982386	87.1	186	6320375	6320560	6.32047e+06	186	1	2e-51	211	2.87	-731395
51	Aa10	Chr07	p010_380314	94	200	7051669	7051868	7.05177e+06	200	1	3e-79	303	3.84	731301
52	Aa10	Chr07	p010_288532	92.06	126	7151605	7151730	7.15167e+06	75	200	2e-41	178	4.21	99899
53	Aa10	Chr07	p010_380898	82.84	204	7049395	7049588	7.04949e+06	198	1	1e-38	169	4.349	-102176
54	Aa10	Chr07	p010_274630	94.59	111	5326784	5326894	5326839	154	44	8e-40	172	8.062	-1.72265e+06
55	Aa10	Chr07	p010_765430	90.91	176	6023448	6023621	6.02353e+06	200	26	4e-58	233	8.484	696696	3	1.04805e+07	1.722
56	Aa10	Chr07	p010_1354200	90	200	10603279	10603478	1.06034e+07	200	1	6e-66	259	9.614	4579844
57	Aa10	Chr07	p010_1750378	90.29	103	16503973	16504075	16504024	98	200	1e-28	135	10.206	5.90065e+06
58	Aa10	Chr07	p010_983357	90.7	86	6316778	6316863	6.31682e+06	86	1	1e-22	115	10.624	-1.01872e+07	3	804724	46.551
59	Aa10	Chr07	p010_524339	95.45	110	6089656	6089765	6.08971e+06	7	116	6e-41	176	10.768	-227110
60	Aa10	Chr07	p010_903970	95.24	84	5512055	5512138	5.5121e+06	96	13	4e-28	134	57.175	-577614
61	Aa10	Chr07	p010_312887	90.45	199	6548641	6548836	6.54874e+06	200	4	2e-65	257	59.682	1036642
62	Aa10	Chr07	p010_1744421	95.06	81	13572565	13572645	13572605	143	63	2e-26	128	62.484	7.02387e+06
63	Aa10	Chr07	p010_2017269	95.28	127	10682890	10683016	10682953	74	200	1e-48	202	63.505	-2889652
64	Aa10	Chr07	p010_1574713	88.33	120	12215414	12215530	12215472	1	120	2e-30	141	63.601	1532519
65	Aa10	Chr07	p010_983360	90.36	83	6316778	6316860	6316819	83	1	6e-21	110	66.181	-5898653
66	Aa10	Chr07	p010_413332	96.36	165	6657194	6657358	6657276	1	165	7e-70	272	66.755	340457
67	Aa10	Chr07	p010_721014	95.06	81	6469462	6469542	6469502	1	80	6e-26	126	69.342	-187774
68	Aa10	Chr07	p010_813727	90.65	214	13077041	13077254	1.30771e+07	1	200	7e-70	272	73.582	6.60765e+06
69	Aa10	Chr07	p010_1298856	96.77	124	3501469	3501591	3501530	200	77	8e-50	206	85.477	-9.57562e+06
70	Aa10	Chr07	p010_917235	92.44	172	3475269	3475440	3.47535e+06	30	200	2e-61	244	87.328	-26175.5
71	Aa10	Chr07	p010_917384	92.27	181	3475392	3475572	3475482	3	180	3e-64	254	87.631	127.5
72	Aa10	Chr07	p010_917046	94.77	153	3474254	3474406	3474330	42	194	8e-60	239	106.204	-1152
73	Aa10	Chr07	p010_917533	85.44	206	3475542	3475744	3475643	1	200	8e-50	206	124.665	1313
74	Aa10	Chr07	p010_987028	93.33	195	3561622	3561816	3561719	6	200	7e-75	289	125.114	86076
75	Aa10	Chr07	p010_917139	93.23	133	3474300	3474432	3474366	1	133	5e-47	196	125.549	-87353	3	2.83805e+06	12.189
76	Aa10	Chr07	p010_528831	95.89	73	992670	992742	992706	124	52	1e-23	119	133.318	-2481660
77	Aa10	Chr07	pXXX_4850288	94.29	70	636277	636346	636312	20	89	2e-20	108	137.738	-356394
78	Aa10	Chr07	p010_491526	96.88	64	2500930	2500993	2.50096e+06	31	94	2e-20	108	139.066	1864650
79	Aa10	Chr07	p010_457755	87.97	158	2159084	2159240	2159162	5	161	1e-43	185	143.767	-341800
80	Aa10	Chr07	p010_457662	92.23	103	2159084	2159186	2159135	98	200	5e-32	147	144.473	-27
81	Aa10	Chr07	p010_1094735	100	39	2175314	2175352	2175333	160	198	8e-10	73.1	149.025	16198
82	Aa10	Chr07	p010_1455356	83.2	125	218188	218310	218249	199	83	8e-20	106	156.558	-1957084
83	Aa10	Chr08	p010_528831	97.26	73	15828823	15828895	15828859	124	52	2e-25	124	133.318
84	Aa10	Chr08	pXXX_4850288	95.89	73	15411651	15411723	15411687	17	89	1e-23	119	137.738	-417172
85	Aa10	Chr08	p010_600623	98.11	53	17017277	17017329	17017303	148	200	7e-16	93.5	140.322	1605616	3	447607	4.151
86	Aa10	Chr08	p010_457755	91.27	126	17464836	17464961	1.74649e+07	130	5	8e-40	172	143.767	447596
87	Aa10	Chr08	p010_457662	91.26	103	17464859	17464961	17464910	200	98	2e-30	141	144.473	11.5
88	Aa10	Chr08	p010_1094735	95.92	49	17447116	17447164	17447140	200	152	5e-12	80.5	149.025	-17770
89	Aa10	Chr08	p010_1455356	80.48	210	18170015	18170222	1.81701e+07	1	199	1e-32	148	156.558	722978
90	Aa10	Chr15	p010_380314	88.38	198	42872507	42872704	4.28726e+07	2	199	9e-60	239	3.84
91	Aa10	Chr16	p010_1098141	88	200	2664991	2665190	2.66509e+06	200	1	2e-59	237	6.665
92	Aa10	Chr16	p010_274630	95.5	111	2755918	2756028	2755973	154	44	1e-41	178	8.062	90882.5
93	Aa10	Chr16	p010_524339	91.82	110	3156088	3156197	3.15614e+06	7	116	2e-34	154	10.768	400170
94	Aa10	Chr16	p010_903970	94.05	84	2881448	2881531	2.88149e+06	96	13	1e-26	128	57.175	-274653	4	2516015	47.573
95	Aa10	Chr16	p010_1298856	93.55	124	913283	913405	913344	200	77	3e-43	183	85.477	-1.96815e+06
96	Aa10	Chr16	p010_917384	90.55	201	906692	906890	906791	3	200	1e-66	261	87.631	-6553
97	Aa10	Chr16	p010_1535358	82.87	216	365367	365582	365474	195	1	2e-40	174	104.748	-541316
98	Aa10	Chr16	p010_917046	91.5	153	905818	905970	905894	42	194	1e-51	211	106.204	540420
99	Aa10	Chr16	p010_987028	92.31	195	976254	976448	976351	6	200	1e-71	278	125.114	70457
100	Aa10	Chr16	p010_917139	93.98	133	905864	905996	905930	1	133	8e-49	202	125.549	-70421
101	Aa10	Chr18	p010_684947	89.22	167	44455533	44455699	44455616	167	1	8e-51	209	10.437
102	Aa10	Chr18	p010_684858	88.81	134	44455589	44455722	4.44557e+07	200	67	2e-37	165	10.516	39.5
103	Aa10	Chr18	p010_450560	94.51	182	26915559	26915740	2.69156e+07	9	190	2e-72	281	64.869	-17540006
1	Aa11	Chr02	p011_1244227	87.5	128	19293313	19293440	1.92934e+07	73	200	1e-32	148	55.725
2	Aa11	Chr06	p011_702974	90	200	49680861	49681060	4.9681e+07	1	200	7e-66	259	0
3	Aa11	Chr06	p011_909775	92.99	157	35350169	35350325	35350247	179	23	5e-57	230	3.804	-1.43307e+07
4	Aa11	Chr06	p011_522377	96.97	99	45825132	45825230	45825181	188	90	4e-38	167	8.116	10474934
5	Aa11	Chr06	p011_1576216	89.83	177	48965836	48966011	4.89659e+07	177	1	7e-56	226	10.107	3.14074e+06
6	Aa11	Chr06	p011_34591	93.85	130	43178979	43179108	4.3179e+07	68	197	5e-47	196	12.65	-5786880
7	Aa11	Chr06	p011_22036	87.37	198	43186782	43186966	43186874	198	1	1e-52	215	13.315	7830.5
8	Aa11	Chr06	p011_1161942	90.6	149	46703602	46703750	46703676	51	199	1e-47	198	13.722	3516802
9	Aa11	Chr06	p011_1161942	96.49	57	46699899	46699955	46699927	1	57	2e-16	95.3	13.722	-3749
10	Aa11	Chr06	p011_320674	91.82	110	43249117	43249226	4.32492e+07	199	93	4e-33	150	14.236	-3.45076e+06
11	Aa11	Chr06	p011_1576168	91.5	200	48965860	48966059	4.8966e+07	200	1	7e-71	276	18.325	5716788
12	Aa11	Chr06	p011_1275200	90.62	160	48359545	48359703	48359624	200	44	7e-51	209	20.651	-606336	3	4.92639e+06	0.736
13	Aa11	Chr06	p011_153714	88.24	119	43433383	43433495	43433439	120	2	3e-29	137	21.387	-4926185
14	Aa11	Chr06	p011_153714	95.12	82	43433196	43433277	4.34332e+07	200	119	5e-27	130	21.387	-202.5
15	Aa11	Chr06	p011_1723472	89.42	104	49449867	49449970	4.94499e+07	176	75	5e-27	130	24.439	6016682
16	Aa11	Chr06	p011_2500005	93.51	185	49595719	49595903	49595811	200	16	7e-71	276	24.834	145892
17	Aa11	Chr06	p011_1723349	83.16	190	49450332	49450512	49450422	200	20	2e-35	158	31.752	-145389	3	2.83499e+07	11.461
18	Aa11	Chr06	p011_569548	94.12	170	21100473	21100642	2.11006e+07	199	30	7e-66	259	42.733	-2.83499e+07
19	Aa11	Chr06	p011_569572	94.02	184	21100459	21100642	2.11006e+07	189	6	5e-72	279	43.213	-7
20	Aa11	Chr08	p011_1412829	95.65	115	20384097	20384211	20384154	199	85	1e-43	185	45.115
21	Aa11	Chr09	p011_1761585	93.72	191	60424	60614	60519	192	2	3e-74	287	11.253
22	Aa11	Chr09	p011_1847534	91.72	157	184483	184636	184560	34	190	1e-52	215	21.048	124040	3	45486934	18.713
23	Aa11	Chr09	p011_922448	97.53	81	45604950	45605029	4.5605e+07	74	154	3e-29	137	38.676	45420430
24	Aa11	Chr09	p011_717768	94.51	182	45671403	45671584	4.56715e+07	183	3	5e-72	279	39.761	66504
25	Aa11	Chr09	p011_1190369	100	68	45346529	45346596	4.53466e+07	135	68	7e-26	126	41.726	-324931
26	Aa11	Chr09	p011_675375	94.92	118	45413842	45413959	4.54139e+07	198	84	1e-42	182	42.089	67338
27	Aa11	Chr09	p011_922328	91.82	110	45603856	45603965	4.56039e+07	1	110	3e-34	154	42.618	190010
28	Aa11	Chr09	p011_395232	90.22	184	45461431	45461613	45461522	200	17	8e-60	239	42.994	-142388
29	Aa11	Chr09	p011_2088722	96.15	130	45662966	45663094	45663030	71	200	2e-51	211	43.284	201508
30	Aa11	Chr09	p011_1190486	98.73	79	45346117	45346195	45346156	92	14	2e-30	141	44.358	-316874
31	Aa11	Chr09	p011_717942	88.46	208	45671194	45671401	4.56713e+07	200	7	8e-60	239	45.408	325142
32	Aa11	Chr09	p011_717831	91.18	204	45671317	45671520	4.56714e+07	200	4	3e-69	270	46.165	121
33	Aa11	Chr09	p011_1162889	83.94	137	44977533	44977660	4.49776e+07	67	200	3e-24	121	67.07	-693822
34	Aa11	Chr11	p011_2137824	83.85	161	13878814	13878968	13878891	195	35	1e-32	148	20.115
35	Aa11	Chr11	p011_1726168	91.24	194	25942684	25942877	2.59428e+07	6	199	1e-67	265	29.791	1.20639e+07
36	Aa11	Chr11	p011_1271552	96.72	122	26052352	26052473	2.60524e+07	149	28	2e-49	204	29.938	109632
37	Aa11	Chr11	p011_291532	92.47	186	25955762	25955947	2.59559e+07	186	1	3e-68	267	30.465	-96558
38	Aa11	Chr11	p011_818238	95	200	26844571	26844770	2.68447e+07	1	200	1e-82	315	39.154	888816
39	Aa11	Chr11	p011_155772	91.28	149	7346181	7346329	7346255	199	51	2e-49	204	41.339	-1.94984e+07
40	Aa11	Chr11	p011_724619	97.22	108	26781308	26781415	2.67814e+07	197	90	3e-43	183	41.609	1.94351e+07
41	Aa11	Chr11	p011_608432	95.62	137	7859276	7859412	7859344	137	1	2e-54	220	42.803	-1.8922e+07
42	Aa11	Chr11	p011_2094915	95.29	85	7782988	7783072	7783030	6	90	8e-29	135	44.26	-76314
43	Aa11	Chr11	p011_817407	94	200	26843210	26843409	2.68433e+07	1	200	2e-79	303	47.463	1.90603e+07
44	Aa11	Chr11	p011_742224	91.22	148	8827879	8828025	8827952	1	148	3e-48	200	49.068	-1.80154e+07
45	Aa11	Chr11	p011_2417658	94.44	162	8890538	8890699	8.89062e+06	162	1	3e-63	250	51.333	62666.5
46	Aa11	Chr11	p011_2145016	96.12	103	8554868	8554970	8554919	80	182	8e-39	169	52.257	-335700
47	Aa11	Chr11	p011_2145016	91.8	122	8564361	8564480	8.56442e+06	80	198	1e-37	165	52.257	9501.5
48	Aa11	Chr11	p011_1191375	88.32	197	8009127	8009311	8009219	1	197	5e-56	226	52.496	-555202
49	Aa11	Chr11	p011_2416793	90.77	195	8891367	8891555	8891461	198	4	6e-65	255	58.776	882242
50	Aa11	Chr11	p011_2416706	85	200	8891446	8891643	8.89154e+06	200	1	8e-49	202	60.746	83.5
51	Aa11	Chr11	p011_997957	87.57	169	7065776	7065940	7065858	1	168	2e-45	191	70.685	-1.82569e+06
52	Aa11	Chr12	p011_702974	91.54	201	8190884	8191083	8.19098e+06	200	1	5e-71	276	0
53	Aa11	Chr12	p011_909775	92.36	157	29902312	29902468	29902390	23	179	2e-55	224	3.804	2.17114e+07
54	Aa11	Chr12	p011_951506	94.24	139	39825560	39825698	39825629	62	200	4e-52	213	4.197	9923239
55	Aa11	Chr12	p011_522377	96.97	99	15703176	15703274	15703225	90	188	3e-38	167	8.116	-24122404	3	6361114	1.991
56	Aa11	Chr12	p011_1576475	86.09	151	9342301	9342451	9342376	10	157	5e-36	159	9.447	-6360849
57	Aa11	Chr12	p011_1576216	92.44	172	9342026	9342196	9342111	6	177	1e-61	244	10.107	-265
58	Aa11	Chr12	p011_1761585	95.83	192	39924864	39925055	3.9925e+07	192	1	1e-81	311	11.253	3.05828e+07
59	Aa11	Chr12	p011_34591	94.62	130	20572433	20572562	2.05725e+07	197	68	9e-49	202	12.65	-19352462
60	Aa11	Chr12	p011_819397	93.81	97	20524936	20525032	20524984	36	132	4e-32	147	13.145	-47513.5
61	Aa11	Chr12	p011_34992	90.23	174	20571402	20571566	20571484	174	1	9e-54	219	13.449	46500
62	Aa11	Chr12	p011_35136	81.73	208	20571235	20571429	20571332	200	3	9e-34	152	13.79	-152	3	1.12293e+07	4.535
63	Aa11	Chr12	p011_320674	100	82	20540922	20541003	2.0541e+07	93	174	9e-34	152	14.236	-30369.5
64	Aa11	Chr12	p011_1576168	93	200	9341973	9342172	9.34207e+06	1	200	5e-76	292	18.325	-11198890
65	Aa11	Chr12	p011_799988	82.58	132	39958401	39958525	39958463	133	2	6e-21	110	19.012	3.06164e+07
66	Aa11	Chr12	p011_260165	84.1	195	39449753	39449939	39449846	194	1	4e-42	180	19.676	-508617	3	2.88164e+07	0.975
67	Aa11	Chr12	p011_154065	82.83	198	20230693	20230883	20230788	4	198	9e-39	169	20.575	-19219058
68	Aa11	Chr12	p011_1275200	91.52	165	10633361	10633524	1.06334e+07	43	200	2e-54	220	20.651	-9.59735e+06
69	Aa11	Chr12	p011_799454	95	200	39960009	39960208	3.99601e+07	200	1	1e-82	315	20.843	29326666
70	Aa11	Chr12	p011_154154	85.05	107	20230777	20230883	20230830	6	109	7e-20	106	20.968	-1.97293e+07	4	1.22428e+07	7.358
71	Aa11	Chr12	p011_1723472	92.19	64	8576775	8576838	8.57681e+06	21	84	2e-15	91.6	24.439	-1.1654e+07
72	Aa11	Chr12	p011_2500005	95.68	185	8393699	8393883	8393791	16	200	1e-77	298	24.834	-183016
73	Aa11	Chr12	p011_2413034	95.97	124	7987977	7988100	7.98804e+06	1	124	9e-49	202	28.326	-405752
74	Aa11	Chr12	p011_2413034	97.5	80	7988180	7988259	7.98822e+06	121	200	3e-29	137	28.326	181
75	Aa11	Chr12	p011_1726168	90.72	194	7058317	7058510	7.05841e+06	199	6	5e-66	259	29.791	-929806	3	216158	0.543
76	Aa11	Chr12	p011_1271552	96.72	122	6933874	6933995	6.93393e+06	28	149	2e-49	204	29.938	-124479
77	Aa11	Chr12	pXXX_5911429	88	200	6842156	6842355	6.84226e+06	1	200	2e-59	237	30.334	-91679
78	Aa11	Chr12	p011_291532	92.9	183	7019492	7019674	7019583	4	186	3e-68	267	30.465	177328
79	Aa11	Chr12	p011_2219691	81.43	210	6902606	6902805	6.90271e+06	1	200	3e-34	154	31.008	-116878
80	Aa11	Chr12	p011_1723349	84.02	169	8576663	8576831	8576747	44	200	9e-34	152	31.752	1.67404e+06
81	Aa11	Chr12	p011_290909	88.24	136	7016620	7016752	7016686	25	152	9e-34	152	32.961	-1560061
82	Aa11	Chr12	p011_922448	97.33	75	288294	288368	288331	77	3	2e-26	128	38.676	-6728355
83	Aa11	Chr12	p011_818238	93.5	200	6200018	6200217	6.20012e+06	200	1	1e-77	298	39.154	5.91179e+06
84	Aa11	Chr12	p011_155772	93.29	149	1647820	1647968	1647894	200	52	2e-54	220	41.339	-4.55222e+06
85	Aa11	Chr12	p011_724619	95.37	108	6245332	6245439	6.24539e+06	90	197	7e-40	172	41.609	4.59749e+06
86	Aa11	Chr12	p011_1190369	98.57	70	506483	506552	506518	131	200	2e-25	124	41.726	-5738868
87	Aa11	Chr12	p011_817284	90	90	33619706	33619795	3.36198e+07	90	1	3e-23	117	42.265	33113233
88	Aa11	Chr12	p011_922328	94.55	110	288500	288609	288554	110	1	3e-39	171	42.618	-33331196
89	Aa11	Chr12	p011_569548	95.6	182	6283892	6284073	6.28398e+06	19	200	5e-76	292	42.733	5995428
90	Aa11	Chr12	p011_608432	96.35	137	2112648	2112784	2112716	137	1	5e-56	226	42.803	-4.17127e+06
91	Aa11	Chr12	p011_569572	96.76	185	6283902	6284086	6283994	5	189	5e-81	309	43.213	4171278
92	Aa11	Chr12	p011_2088722	96.92	130	228668	228796	228732	200	71	3e-53	217	43.284	-6055262
93	Aa11	Chr12	p011_2094915	93.98	83	17714874	17714956	17714915	7	89	6e-26	126	44.26	17486183
94	Aa11	Chr12	p011_1190486	98.73	79	506483	506561	506522	14	92	2e-30	141	44.358	-17208393
95	Aa11	Chr12	p011_817191	86.89	183	33619706	33619888	33619797	183	1	7e-50	206	46.907	33113275
96	Aa11	Chr12	p011_817407	92.5	200	6201498	6201697	6.2016e+06	200	1	2e-74	287	47.463	-2.74182e+07	3	3.19258e+06	1.605
97	Aa11	Chr12	p011_1817703	92.93	198	5958250	5958447	5.95835e+06	200	3	7e-75	289	48.27	-243249
98	Aa11	Chr12	p011_742224	90.48	147	3008944	3009090	3009017	1	147	1e-46	195	49.068	-2.94933e+06
99	Aa11	Chr12	p011_2417658	94.44	162	3082495	3082656	3.08258e+06	162	1	3e-63	250	51.333	73558.5
100	Aa11	Chr12	p011_1191375	88	200	2255328	2255527	2.25543e+06	1	197	3e-58	233	52.496	-827148
101	Aa11	Chr12	p011_2416793	85.99	207	3083324	3083524	3083424	198	1	2e-50	207	58.776	827996
102	Aa11	Chr12	p011_2416706	78.95	209	3083403	3083596	3.0835e+06	200	1	3e-24	121	60.746	75.5
103	Aa11	Chr12	p011_116831	91.6	119	1033445	1033563	1033504	170	54	4e-37	163	61.032	-2.05e+06
104	Aa11	Chr12	p011_1162889	79.61	206	864802	864989	864896	200	2	2e-25	124	67.07	-168608
105	Aa11	Chr12	p011_997957	88.44	173	1362716	1362884	1362800	1	169	9e-49	202	70.685	497904
106	Aa11	Chr13	p011_2137824	86.71	143	30977825	30977967	30977896	200	67	4e-33	150	20.115
107	Aa11	Chr13	p011_1558487	82.99	147	30109404	30109538	30109471	58	199	4e-23	117	21.746	-868425
108	Aa11	Chr13	p011_2138348	90	200	30976062	30976261	3.09762e+07	200	1	6e-66	259	22.136	866690
109	Aa11	Chr13	p011_275054	95.43	175	30543957	30544131	30544044	200	26	5e-72	279	27.652	-432118
110	Aa11	Chr15	p011_2138348	90.5	200	44076994	44077193	4.40771e+07	200	1	1e-67	265	22.136
111	Aa11	Chr15	p011_275054	95.4	174	43167833	43168006	4.31679e+07	26	199	2e-71	278	27.652	-909174
112	Aa11	Chr18	p011_260165	85.57	97	48297669	48297765	48297717	99	194	5e-18	100	19.676
113	Aa11	Chr20	p011_1412829	94.78	115	25520691	25520805	25520748	199	85	5e-42	180	45.115

## Sheet: Aa_Vr
Supporting file. Comparative analysis of mapped marker loci sequences in apios with the V. radiata genome sequence with the "blast" program. The collinear blocks represent the collinearity between the genetic distance in apios to the physical distance in the V. radiata genome.
S No.	Aa Chromsome	Vr Chromosome	Marker ID	Percent Identity	Match length	Vr physical up	Vr physical low	Vr physical Mean	Apios up	Apios low	e-value	bit score	cM distance	Collinear blocks	No. of collinear markers	Bases	cM
1	Aa01	Vr07	p002_52156	95.5	111	40872375	40872485	40872430	157	47	2e-41	178	8.726	0
2	Aa01	Vr07	p002_51892	96.77	124	40874137	40874260	4.08742e+07	124	1	3e-50	207	9.258	1768.5
3	Aa01	Vr07	p002_1064644	89	200	9053851	9054049	9053950	200	1	6e-62	246	11.127	-3.18202e+07
4	Aa01	Vr07	p002_1334270	88.64	88	33955447	33955534	3.39555e+07	87	1	1e-19	106	13.219	2.49015e+07
5	Aa01	Vr07	p002_26139	95	200	8833298	8833497	8.8334e+06	1	200	2e-82	315	14.172	-25122093
6	Aa01	Vr07	p002_2722066	93.94	198	52858440	52858637	5.28585e+07	200	3	4e-78	300	14.284	44025141
7	Aa01	Vr08	p001_1377404	87.88	99	2678748	2678846	2678797	6	104	4e-23	117	15.048	-5.01797e+07
8	Aa01	Vr03	p001_3406734	92.59	54	2636267	2636320	2.63629e+06	200	147	5e-12	78.7	16.611	-42503.5
9	Aa01	Vr03	p001_2858900	95.15	165	4626455	4626619	4626537	36	200	5e-67	261	17.685	1.99024e+06
10	Aa01	Vr03	p001_1352295	91.46	199	4347349	4347547	4347448	199	1	6e-71	274	20.803	-279089
11	Aa01	Vr03	p001_1352379	90	200	4347264	4347463	4.34736e+06	200	1	2e-66	259	21.624	-84.5
12	Aa01	Vr07	p002_3287124	86.7	188	40494268	40494455	4.04944e+07	197	16	3e-49	204	23.574	36146998
13	Aa01	Vr07	p002_1766307	95	80	33457189	33457268	3.34572e+07	37	116	8e-26	126	26.554	-7037133	3	30269978	2.276
14	Aa01	Vr01	p002_4737465	88.79	107	20827064	20827170	20827117	19	124	4e-27	130	28.467	-1.26301e+07
15	Aa01	Vr09	p002_2236892	92	200	3187151	3187350	3.18725e+06	200	1	6e-73	281	28.83	-1.76399e+07
16	Aa01	Vr07	p002_2158487	91.5	200	24158501	24158700	2.41586e+07	198	1	3e-70	274	29.506	20971350	3	1.54476e+06	6.82
17	Aa01	Vr07	p002_2158239	91.46	199	24158750	24158948	24158849	199	1	3e-70	274	29.713	248.5
18	Aa01	Vr07	p002_4954061	95.12	123	25703301	25703423	25703362	120	1	3e-45	191	36.326	1544513
19	Aa01	Vr07	p002_593006	89.85	197	25658446	25658640	25658543	1	197	1e-63	252	36.845	-44819	3	2.15305e+07	1.744
20	Aa01	Vr07	p002_802287	90.82	98	8248765	8248861	8248813	98	1	6e-27	130	36.977	-17409730
21	Aa01	Vr03	p001_1642436	84.71	170	4127991	4128160	4.12808e+06	178	9	8e-40	171	38.589	-4.12074e+06
22	Aa01	Vr07	p002_950898	87.24	196	37882933	37883122	3.7883e+07	197	2	1e-53	219	42.653	33754952
23	Aa01	Vr07	p002_950889	86.63	202	37882939	37883135	37883037	200	1	4e-53	217	44.03	9.5
24	Aa01	Vr07	p002_3689989	85.28	197	37811589	37811785	37811687	200	4	3e-49	204	44.861	-71350
25	Aa01	Vr07	p002_802600	95.92	98	8245198	8245295	8.24525e+06	98	1	8e-36	159	49.443	-2.95664e+07
26	Aa01	Vr07	p002_802466	92.11	114	8245475	8245585	8245530	114	1	3e-35	158	51.623	283.5	3	29683197	1.243
27	Aa01	Vr07	p002_970151	88.79	116	37927041	37927155	37927098	73	185	1e-29	139	52.725	29681568
28	Aa01	Vr07	p002_970776	97.1	69	37928693	37928761	37928727	131	199	5e-23	117	52.866	1629
29	Aa01	Vr07	p002_970130	89.09	110	37927041	37927150	3.79271e+07	94	200	5e-28	134	53.755	-1631.5
1	Aa02	Vr07	p002_4039121	94.87	78	10711051	10711128	1.07111e+07	42	119	1e-24	122	0.494	1.07111e+07
2	Aa02	Vr05	p002_2222253	93.43	198	32956807	32957004	3.29569e+07	3	200	1e-76	294	5.004	22245816
3	Aa02	Vr11	p002_2008206	89.04	146	10805271	10805416	1.08053e+07	3	145	7e-42	178	9.787	-22151562
4	Aa02	Vr11	p002_1099866	90.95	199	10967207	10967405	10967306	200	2	4e-69	268	11.865	161962	3	9.3259e+06	4.939
5	Aa02	Vr11	p002_969007	94.62	186	11065088	11065273	1.10652e+07	187	2	3e-75	289	12.762	97874.5
6	Aa02	Vr11	p002_999412	98	200	15345413	15345612	1.53455e+07	200	1	5e-93	348	14.095	4280332
7	Aa02	Vr08	p002_2373605	92.71	96	20293161	20293256	2.02932e+07	96	1	8e-30	139	16.804	4947696
8	Aa02	Vr11	p002_3789464	96.77	93	5687041	5687133	5687087	93	1	3e-35	156	26.436	-1.46061e+07
9	Aa02	Vr08	p002_2373430	93.42	76	20293916	20293991	2.0294e+07	78	3	5e-22	113	38.543	1.46069e+07
10	Aa02	Vr07	p002_2473763	87.74	155	12337265	12337416	1.23373e+07	154	1	2e-41	178	39.111	-7956613
11	Aa02	Vr11	p002_206446	88.6	193	13072085	13072274	1.30722e+07	193	1	6e-58	231	39.645	734839
12	Aa02	Vr07	p002_3185430	82.27	203	10035093	10035289	10035191	200	8	2e-36	161	39.655	-3.03699e+06
13	Aa02	Vr11	p002_714394	94.94	79	13542697	13542775	13542736	104	182	1e-25	124	42.867	3507545
14	Aa02	Vr11	p002_2817627	95.65	92	10325077	10325168	1.03251e+07	108	199	6e-33	148	47.593	-3.21761e+06
15	Aa02	Vr11	p002_491441	96.67	90	8993070	8993159	8.99311e+06	31	120	2e-33	150	48.876	-1332008
16	Aa02	Vr11	p002_491498	95.29	85	8993250	8993334	8993292	59	143	5e-29	135	49.682	177.5
17	Aa02	Vr11	p002_578095	88.62	123	8805029	8805150	8.80509e+06	4	123	2e-32	147	51.718	-188202
18	Aa02	Vr11	p002_4604133	88	200	8187998	8188193	8.1881e+06	1	200	2e-58	233	55.164	-616994
19	Aa02	Vr11	p002_2422406	85.6	125	8536320	8536444	8536382	76	200	6e-28	132	59.341	348286
20	Aa02	Vr11	p002_235783	87	200	7811962	7812160	7812061	200	3	3e-55	222	60.533	-724321	3	59167	3.913
21	Aa02	Vr11	p002_3065339	88.5	200	7775339	7775538	7.77544e+06	200	1	3e-61	243	61.892	-36622.5
22	Aa02	Vr11	p002_1831240	93.69	111	7752839	7752949	7752894	200	90	2e-38	167	64.446	-22544.5
23	Aa02	Vr11	p002_2424905	88.32	197	8293126	8293319	8.29322e+06	200	4	2e-58	233	71.22	540328
24	Aa02	Vr11	p002_2598877	94	200	4956741	4956940	4.95684e+06	1	200	1e-79	303	75.37	-3336382
1	Aa03	Vr07	p003_2313241	94.74	152	34824728	34824879	3.48248e+07	29	180	3e-59	237	2.024	3.48248e+07
2	Aa03	Vr07	p003_2841520	88.14	194	31812199	31812392	3.18123e+07	200	7	2e-57	231	11.559	-3012508
3	Aa03	Vr07	p003_1622256	92.63	95	32215724	32215818	32215771	200	106	4e-29	137	13.085	403476
4	Aa03	Vr07	p003_1833964	94.12	119	32151649	32151767	32151708	170	52	2e-42	182	13.346	-64063
5	Aa03	Vr07	p003_2045673	86.46	192	32316464	32316655	3.23166e+07	5	196	2e-51	211	13.729	164852	3	2.42341e+06	0.307
6	Aa03	Vr07	p003_2597792	94.15	188	34685472	34685659	3.46856e+07	1	188	3e-74	287	13.871	2369006
7	Aa03	Vr07	p003_563738	92.4	171	34739885	34740055	34739970	9	179	2e-61	244	14.036	54404.5
8	Aa03	Vr07	p003_3531049	89.74	195	32311853	32312047	32311950	4	197	2e-62	248	14.421	-2428020
9	Aa03	Vr05	p003_3665488	92.9	169	26810078	26810246	26810162	1	169	4e-62	246	15.041	-5501788
10	Aa03	Vr07	p003_4071446	81.77	203	46855443	46855634	4.68555e+07	5	200	3e-34	154	15.514	2.00454e+07
11	Aa03	Vr07	p003_1447597	87.24	196	31879278	31879473	3.18794e+07	200	5	3e-55	224	15.929	-14976163
12	Aa03	Vr07	p003_1447923	90.65	139	31879013	31879151	31879082	139	1	1e-43	185	16.413	-293.5
13	Aa03	Vr07	p003_4465653	94.83	58	35328447	35328504	3.53285e+07	58	1	3e-15	91.6	17.888	3.44939e+06	4	11361130	1.745
14	Aa03	Vr07	p003_2782794	91.94	186	35354195	35354379	35354287	1	185	7e-66	259	19.151	25811.5
15	Aa03	Vr07	p003_2303291	98.51	134	35538297	35538430	3.55384e+07	67	200	3e-59	237	19.476	184076
16	Aa03	Vr07	p003_2875711	94.87	156	46689528	46689683	4.66896e+07	6	161	2e-61	244	19.633	11151242
17	Aa03	Vr07	p003_486267	91.75	194	35485810	35486002	35485906	1	194	1e-68	268	20.102	-1.12037e+07
18	Aa03	Vr07	p003_1572694	87	200	45665433	45665632	4.56655e+07	200	1	7e-56	226	21.834	1.01796e+07
19	Aa03	Vr07	p003_1573054	84	200	45665073	45665272	4.56652e+07	200	1	7e-46	193	22.296	-360
20	Aa03	Vr07	p003_1911451	89.45	199	46218836	46219034	46218935	1	199	1e-63	252	23.474	553762
21	Aa03	Vr07	p003_1884678	96.3	81	32085895	32085975	32085935	120	200	5e-28	134	23.684	-14133000
22	Aa03	Vr07	p003_217413	90.59	202	46257929	46258128	4.6258e+07	200	1	2e-67	265	23.767	1.41721e+07
23	Aa03	Vr07	p003_2668991	83.25	203	45884733	45884935	45884834	1	200	4e-43	183	23.984	-373194
24	Aa03	Vr07	p003_2782684	95.11	184	35354101	35354284	3.53542e+07	17	200	3e-75	291	25.168	-1.05306e+07
25	Aa03	Vr07	p003_206830	91.91	173	45358590	45358762	45358676	1	170	9e-60	239	25.729	1.00045e+07
26	Aa03	Vr07	p003_557729	91.89	111	45168277	45168387	45168332	111	1	1e-34	156	26.203	-190344
27	Aa03	Vr07	p003_2782602	85.15	202	35354004	35354202	35354103	5	200	2e-47	198	26.254	-9814229
28	Aa03	Vr07	p003_2106624	88	200	45257264	45257457	4.52574e+07	1	200	2e-57	231	26.481	9.90326e+06
29	Aa03	Vr07	p003_556461	96.15	78	45171582	45171659	4.51716e+07	78	1	2e-26	128	27.068	-85740	3	825397	1.865
30	Aa03	Vr07	p003_68209	76.88	186	44802923	44803103	44803013	174	1	1e-14	89.8	28.102	-368608
31	Aa03	Vr07	p003_256057	94.83	116	44346166	44346281	4.43462e+07	196	82	6e-42	180	28.933	-456790
32	Aa03	Vr07	p003_255911	94.05	84	44347336	44347419	4.43474e+07	163	80	2e-26	128	29.209	1154	5	4741968	5.694
33	Aa03	Vr07	p003_2406032	96.5	143	45245072	45245214	45245143	58	200	3e-59	237	32.277	897766
34	Aa03	Vr07	p003_2406719	89.01	191	45246203	45246393	45246298	1	191	3e-59	237	32.727	1155
35	Aa03	Vr07	p003_206848	92.9	155	45358608	45358762	45358685	1	152	9e-55	222	34.206	112387
36	Aa03	Vr07	p003_2622055	90	180	49089259	49089432	4.90893e+07	21	200	2e-56	228	34.903	3.73066e+06
37	Aa03	Vr07	p003_920053	90.62	192	49002114	49002305	4.90022e+07	198	7	9e-65	255	36.394	-87136	3	566470	0.415
38	Aa03	Vr07	p003_920607	87.75	204	49001543	49001745	49001644	200	1	4e-58	233	36.705	-565.5
39	Aa03	Vr07	p003_3086656	95.38	65	48435708	48435772	48435740	71	135	4e-19	104	36.809	-565904
40	Aa03	Vr07	p003_935981	86.51	126	49034388	49034513	4.90345e+07	19	144	1e-29	139	36.883	598710
41	Aa03	Vr07	p003_3373996	90.65	107	48127715	48127821	48127768	107	1	8e-31	143	37.954	-906682
42	Aa03	Vr07	p003_2638626	93.08	159	27548258	27548416	27548337	200	42	4e-58	233	41.72	-20579431
43	Aa03	Vr07	p003_3667783	91.91	173	46329607	46329778	4.63297e+07	172	1	3e-60	241	42.162	1.87814e+07
44	Aa03	Vr07	p003_2855550	90.15	203	46093402	46093600	46093501	200	1	3e-65	257	43.555	-236192	4	7.63484e+06	2.863
45	Aa03	Vr07	p003_2856306	95.35	86	46091955	46092040	4.6092e+07	176	91	4e-29	137	43.705	-1503.5
46	Aa03	Vr07	p003_2856747	98.65	74	46090381	46090454	4.60904e+07	144	71	2e-27	132	43.987	-1580
47	Aa03	Vr07	p003_166607	94	200	38458566	38458765	3.84587e+07	1	200	3e-79	303	46.418	-7631752
48	Aa03	Vr07	p003_2365268	90.37	135	44944895	44945029	44944962	65	198	7e-41	176	46.516	6.4863e+06
49	Aa03	Vr07	p003_166890	92.46	199	38458850	38459048	38458949	2	200	1e-73	285	47.168	-6486013
50	Aa03	Vr07	p003_1211527	84.74	190	43882968	43883147	4.38831e+07	189	1	6e-42	180	50.655	5.42411e+06	3	1374311	7.946
51	Aa03	Vr07	p003_1299566	93.91	115	44475138	44475252	44475195	87	200	1e-39	172	57.146	592138
52	Aa03	Vr07	p003_2106632	88	200	45257272	45257465	4.52574e+07	1	200	2e-57	231	58.601	782174
53	Aa03	Vr07	p003_255805	93.62	188	44347736	44347923	4.43478e+07	188	1	2e-72	281	65.396	-909539
54	Aa03	Vr07	p003_1819612	90.91	88	49448893	49448980	4.94489e+07	197	111	5e-23	117	67.653	5101107
55	Aa03	Vr07	p003_1481482	91.24	194	45051338	45051527	4.50514e+07	4	197	2e-66	261	68.585	-4397504
56	Aa03	Vr07	p003_1481532	88.89	198	45051385	45051575	45051480	1	197	3e-59	237	68.827	47.5
57	Aa03	Vr07	p003_2365188	93.55	93	44944493	44944585	44944539	5	97	1e-29	139	70.181	-106941
58	Aa03	Vr07	p003_217417	90.95	199	46257925	46258121	46258023	200	4	2e-67	265	72.559	1313484
59	Aa03	Vr07	p003_548971	95.38	195	46217102	46217296	46217199	200	6	2e-81	311	72.823	-40824	5	925088	2.306
60	Aa03	Vr07	p003_119517	91.3	92	45944444	45944535	4.59445e+07	2	92	3e-25	124	73.107	-272710
61	Aa03	Vr07	p003_119409	89.9	99	45944437	45944535	45944486	104	200	8e-26	126	73.268	-3.5
62	Aa03	Vr07	p003_2399420	90.91	66	45705376	45705441	4.57054e+07	1	66	1e-14	89.8	74.841	-239078
63	Aa03	Vr07	p003_1891525	86.21	203	45292011	45292210	4.52921e+07	1	200	2e-52	215	75.129	-413298
64	Aa03	Vr07	p003_3304887	93.28	119	45610505	45610623	45610564	200	82	7e-41	176	76.576	318454
65	Aa03	Vr07	p003_116479	88.48	165	42342098	42342262	42342180	34	198	4e-48	200	80.669	-3268384
66	Aa03	Vr07	p003_1903716	83.42	187	47224935	47225116	4.7225e+07	17	200	4e-38	167	81.525	4.88285e+06
67	Aa03	Vr11	p003_3266222	93.44	61	5973258	5973318	5973288	70	10	1e-15	91.6	82.244	-4.12517e+07
1	Aa04	Vr01	p004_51411	93.23	133	10388526	10388658	10388592	200	68	4e-47	196	0	10388592	3	2.41472e+07	5.233
2	Aa04	Vr01	p004_997350	94.57	92	10513960	10514051	1.0514e+07	94	185	5e-31	143	2.552	125414
3	Aa04	Vr01	p004_1780992	87.27	110	34535786	34535895	3.45358e+07	200	93	2e-25	124	5.233	24021835
4	Aa04	Vr01	p004_1424238	91.67	96	17027432	17027524	17027478	180	85	4e-27	130	5.983	-1.75084e+07
5	Aa04	Vr01	p004_754323	88.38	198	12109641	12109838	1.21097e+07	198	1	6e-60	239	9.393	-4.91774e+06
6	Aa04	Vr01	p004_596446	91.88	197	22820867	22821063	22820965	1	197	5e-71	276	11.092	1.07112e+07
7	Aa04	Vr01	p004_257104	93.85	195	33832895	33833089	33832992	6	200	1e-76	294	12.94	11012027
8	Aa04	Vr01	p004_821632	95.92	49	22717531	22717579	22717555	184	136	4e-12	80.5	21.766	-11115437
9	Aa04	Vr01	p004_268637	87.77	139	16604216	16604354	16604285	173	36	1e-36	161	27.513	-6113270
10	Aa04	Vr01	p004_74108	92.59	81	33441958	33442038	33441998	93	13	3e-23	117	29.474	16837713
11	Aa04	Vr01	p004_74102	92.59	81	33441958	33442038	33441998	99	19	3e-23	117	30.957	0
12	Aa04	Vr01	p004_533738	92.43	185	11823480	11823664	11823572	9	193	1e-67	265	31.31	-21618426
13	Aa04	Vr01	p004_1016752	91.5	200	11847272	11847471	1.18474e+07	200	1	5e-71	276	33.025	23799.5
14	Aa04	Vr01	p004_1168895	85.5	200	33111258	33111457	3.31114e+07	1	200	5e-51	209	36.101	21263986
15	Aa04	Vr01	p004_997446	92.11	114	10514165	10514278	1.05142e+07	87	200	1e-36	161	39.82	-22597136
16	Aa04	Vr01	p004_997442	94.57	92	10513960	10514051	1.0514e+07	2	93	5e-31	143	40.635	-216
17	Aa04	Vr01	p004_439265	96.52	115	36348402	36348516	36348459	200	86	2e-45	191	42.032	2.58345e+07
18	Aa04	Vr07	p004_61422	88.02	192	16413283	16413470	1.64134e+07	200	9	3e-55	224	43.692	-1.99351e+07
19	Aa04	Vr07	p004_405553	91.74	121	16751170	16751290	16751230	121	1	1e-38	169	43.838	337854
20	Aa04	Vr01	p004_1006015	85.9	156	13271655	13271802	1.32717e+07	5	158	2e-35	158	43.94	-3.4795e+06
21	Aa04	Vr07	p004_61352	94.94	79	16413922	16414000	16413961	80	2	3e-25	124	44.147	3.14223e+06	4	1.98905e+07	0.599
22	Aa04	Vr07	p004_60845	93.91	197	16414310	16414506	16414408	199	3	2e-77	298	44.598	447
23	Aa04	Vr01	p004_257755	91.5	200	33833541	33833740	3.38336e+07	1	200	5e-71	276	44.713	1.74192e+07
24	Aa04	Vr01	p004_1530174	89	200	36304348	36304547	3.63044e+07	1	200	1e-62	248	44.746	2470807
25	Aa04	Vr01	p004_913609	88.2	178	13826444	13826619	1.38265e+07	200	25	5e-51	209	44.896	-22477916
26	Aa04	Vr01	p004_257702	91.5	200	33833488	33833687	3.38336e+07	1	200	5e-71	276	44.953	20007056
27	Aa04	Vr01	p004_596598	91.5	200	22821019	22821218	2.28211e+07	1	200	5e-71	276	45.079	-11012469	3	1.99144e+07	0.638
28	Aa04	Vr01	p004_1251496	94.23	156	11970580	11970735	1.19707e+07	156	1	6e-60	239	45.408	-10850461
29	Aa04	Vr01	p004_2043052	95.33	107	2906630	2906736	2906683	197	91	2e-39	171	45.717	-9.06397e+06
30	Aa04	Vr01	p004_325625	93.96	182	11146149	11146330	1.11462e+07	19	200	5e-71	276	46.32	8.23956e+06	3	1083186	0.909
31	Aa04	Vr01	p004_509513	96.38	138	12227548	12227685	1.22276e+07	198	61	1e-56	228	46.903	1081377
32	Aa04	Vr01	p004_509132	90.62	192	12229331	12229520	1.22294e+07	200	9	2e-64	254	47.229	1809
33	Aa04	Vr01	p004_730111	94.52	146	1496248	1496393	1.49632e+06	19	164	5e-56	226	48.374	-10733105
34	Aa04	Vr01	p004_599618	82.55	212	1658675	1658883	1658779	200	1	6e-40	172	49.373	162458	6	10725742	4.541
35	Aa04	Vr01	p004_709058	90.83	120	1852469	1852588	1.85253e+06	1	120	1e-36	161	50.597	193750
36	Aa04	Vr01	p004_667300	86.67	150	4918235	4918384	4.91831e+06	1	150	3e-38	167	53.026	3065781
37	Aa04	Vr01	p004_1515492	93.5	200	8167639	8167838	8.16774e+06	2	200	4e-77	296	53.32	3249429
38	Aa04	Vr01	p004_741309	90.68	118	8223046	8223163	8.2231e+06	200	83	2e-35	158	53.629	55366
39	Aa04	Vr01	p004_841631	85.33	75	12384484	12384558	12384521	194	120	1e-11	78.7	53.914	4.16142e+06
40	Aa04	Vr01	p004_1108331	92.11	114	223046	223159	223102	114	1	1e-36	161	55.442	-1.21614e+07
41	Aa04	Vr01	p004_1108473	90.85	153	221914	222066	221990	155	3	6e-50	206	55.612	-1112.5
42	Aa04	Vr02	p004_987619	83.21	131	15645584	15645709	1.56456e+07	197	67	8e-23	115	57.785	1.54237e+07
43	Aa04	Vr01	p004_1073007	91.4	186	8833153	8833338	8.83325e+06	15	200	6e-65	255	57.896	-6812401	5	2380465	2.779
44	Aa04	Vr01	p004_1158840	91.35	185	8684654	8684838	8684746	196	12	2e-64	254	58.754	-148500
45	Aa04	Vr01	p004_1159236	86.93	199	8684255	8684453	8684354	199	1	2e-55	224	58.991	-392
46	Aa04	Vr01	p004_392520	94.35	124	6656557	6656680	6.65662e+06	72	195	2e-45	191	60.36	-2.02774e+06
47	Aa04	Vr01	p004_814878	84.85	198	6452682	6452879	6.45278e+06	198	1	3e-48	200	60.675	-203838
48	Aa04	Vr01	p004_655150	90.55	201	6998145	6998342	6.99824e+06	1	200	4e-67	263	61.519	545463
49	Aa04	Vr01	p004_320975	91.67	72	119025	119096	119060	119	190	3e-18	100	62.31	-6879183
50	Aa04	Vr01	p004_212917	90.55	127	6140687	6140812	6.14075e+06	184	58	3e-38	167	63.909	6021689
51	Aa04	Vr01	p004_655012	87.61	218	6997990	6998206	6998098	1	200	8e-59	235	66.476	857348
52	Aa04	Vr01	p004_143400	88.54	96	1621110	1621205	1.62116e+06	200	105	3e-23	117	78.232	-5.37694e+06
53	Aa04	Vr01	p004_836924	88.5	200	5755323	5755522	5.75542e+06	200	1	5e-61	243	79.697	4134265	3	217060	8.862
54	Aa04	Vr01	p004_219551	95.7	93	5836361	5836453	5836407	61	153	3e-33	150	82.876	80984.5
55	Aa04	Vr01	p004_1174131	93.55	93	5972437	5972529	5972483	84	176	6e-30	139	88.559	136076
1	Aa05	Vr04	p008_647939	96	150	8232562	8232710	8232636	173	24	3e-61	243	8.348	8232636
2	Aa05	Vr04	p008_1355677	96.19	105	9751125	9751229	9751177	178	74	4e-40	172	8.836	1518541
3	Aa05	Vr04	p008_3069222	93	200	4274943	4275142	4.27504e+06	200	1	3e-76	292	9.227	-5.47613e+06
4	Aa05	Vr04	p008_1093175	84.48	116	11818057	11818169	11818113	199	90	4e-20	106	10.74	7.54307e+06
5	Aa05	Vr05	p005_1886007	96.33	109	30746586	30746694	30746640	200	92	4e-42	180	11.035	18928527
6	Aa05	Vr07	p005_1676104	90.5	200	47439699	47439898	4.74398e+07	200	1	2e-67	265	11.096	1.66932e+07
7	Aa05	Vr05	p005_1103175	93.97	199	30930033	30930230	3.09301e+07	198	1	3e-78	300	11.349	-16509667
8	Aa05	Vr05	p005_1246242	91.92	99	35675494	35675592	35675543	1	99	7e-30	139	11.464	4.74541e+06
9	Aa05	Vr04	p008_1354892	94.5	200	9754213	9754412	9.75431e+06	200	1	3e-81	309	12.039	-2.59212e+07
10	Aa05	Vr07	p008_1504413	89.4	151	16405545	16405695	16405620	32	176	1e-43	185	12.399	6.65131e+06
11	Aa05	Vr05	p005_1103293	91.87	123	30929736	30929858	30929797	200	78	6e-40	172	12.648	14524177
12	Aa05	Vr05	p005_1110180	89.92	119	30754748	30754864	30754806	83	200	3e-33	150	14.712	-174991
13	Aa05	Vr04	p008_3777140	91.3	69	12402781	12402849	12402815	195	127	8e-17	95.3	24.79	-18351991
14	Aa05	Vr05	p005_1219883	95	80	28737813	28737892	2.87379e+07	198	119	5e-26	126	25.137	1.6335e+07
15	Aa05	Vr05	p005_419682	94.5	109	28896186	28896294	28896240	82	190	8e-39	169	25.631	158388
16	Aa05	Vr04	p005_2414092	92	200	4843103	4843301	4843202	1	199	2e-72	279	25.815	-24053038
17	Aa05	Vr05	p005_1103301	92.37	131	30929728	30929858	30929793	200	70	2e-44	187	30.892	26086591
18	Aa05	Vr04	p008_967866	86.6	194	17649948	17650141	1.765e+07	1	194	6e-53	215	32.632	-1.32797e+07	3	1.43627e+06	3.217
19	Aa05	Vr04	p008_2151074	88.5	200	16214356	16214555	1.62145e+07	200	1	3e-61	243	35.554	-1435589
20	Aa05	Vr04	p008_2151349	93.89	131	16213708	16213838	16213773	199	69	6e-48	198	35.849	-682.5
21	Aa05	Vr04	p008_1845177	88.44	173	17767687	17767856	1.77678e+07	26	197	4e-50	206	37.515	1.554e+06
22	Aa05	Vr04	p008_293270	88.72	133	16391887	16392013	16391950	200	68	1e-35	158	38.958	-1.37582e+06
23	Aa05	Vr04	p008_2777935	83.06	183	16361102	16361279	1.63612e+07	174	1	1e-34	154	41.567	-30759.5
24	Aa05	Vr04	p008_1679101	94.12	85	18553391	18553475	18553433	200	116	2e-27	130	43.822	2.19224e+06
25	Aa05	Vr04	p008_1918019	87.06	201	18737027	18737227	18737127	1	200	3e-56	226	45.052	183694
26	Aa05	Vr04	p008_1917818	91.67	84	18736899	18736982	1.87369e+07	81	161	2e-22	113	45.789	-186.5
27	Aa05	Vr05	p005_1684710	91.5	200	34607425	34607624	3.46075e+07	1	200	5e-71	276	46.832	15870584
28	Aa05	Vr04	p008_1627141	91.36	81	18919371	18919451	18919411	181	101	8e-22	111	48.351	-1.56881e+07
29	Aa05	Vr05	p005_1311083	86.62	142	31857599	31857729	31857664	182	41	4e-32	147	48.96	12938253
30	Aa05	Vr02	pXXX_6392579	89.8	196	8020441	8020636	8.02054e+06	199	4	6e-64	252	49.927	-2.38371e+07
31	Aa05	Vr04	p005_1680180	93.89	180	7099773	7099952	7.09986e+06	200	21	3e-70	272	50.569	-920676
32	Aa05	Vr04	p005_1249741	90.36	166	7114103	7114266	7.11418e+06	166	1	2e-53	217	52.84	14322
33	Aa05	Vr01	p005_1669884	91.22	148	33306459	33306606	3.33065e+07	200	53	8e-49	202	54.69	26192348
34	Aa05	Vr05	p005_1415353	89.39	198	31602513	31602710	3.16026e+07	200	3	3e-63	250	56.293	-1703921
35	Aa05	Vr04	p005_2354707	93	200	5669162	5669361	5.66926e+06	1	200	3e-76	292	56.916	-25933350
36	Aa05	Vr04	p008_982737	90.96	177	19503141	19503315	19503228	24	200	1e-59	237	58.397	1.3834e+07
37	Aa05	Vr04	p008_2015371	97.22	72	19606991	19607062	1.9607e+07	67	138	4e-25	122	59.484	103798
38	Aa05	Vr04	p008_3812298	89	200	19545342	19545541	1.95454e+07	200	1	6e-63	248	60.16	-61585
1	Aa06	Vr05	p009_2588419	88.5	200	4288371	4288570	4.28847e+06	200	1	5e-61	243	0	4.28847e+06
2	Aa06	Vr05	p009_1568262	96.06	127	3706334	3706460	3706397	140	14	2e-50	207	2.909	-582074
3	Aa06	Vr05	p009_1100094	89.74	195	4852896	4853087	4.85299e+06	200	6	4e-62	246	6.79	1.14659e+06
4	Aa06	Vr05	p009_2667273	94.35	124	3874959	3875082	3.87502e+06	172	49	2e-45	191	7.779	-977971
5	Aa06	Vr05	p009_1715418	89.83	177	4674232	4674405	4.67432e+06	177	1	2e-55	224	8.273	799298	3	10518423	6.321
6	Aa06	Vr05	p009_1005416	95.88	97	11624351	11624447	11624399	1	97	2e-35	158	11.941	6.95008e+06
7	Aa06	Vr04	p009_168267	91.3	184	15192650	15192833	1.51927e+07	1	184	5e-64	252	14.594	3.56834e+06
8	Aa06	Vr05	p009_1263397	92.96	199	1130335	1130533	1130434	200	2	2e-75	291	15.093	-1.40623e+07
9	Aa06	Vr01	p009_1365767	90.5	200	21299128	21299327	2.12992e+07	200	1	1e-67	265	22.751	2.01688e+07
10	Aa06	Vr07	p009_2595264	89.74	156	54951803	54951957	54951880	44	199	2e-47	198	25.05	3.36527e+07
11	Aa06	Vr05	p009_3502492	92.53	174	8323968	8324141	8.32405e+06	27	200	3e-63	250	26.85	-4.66278e+07
12	Aa06	Vr05	p009_1543547	89.76	127	867201	867327	867264	1	126	1e-36	161	27.101	-7.45679e+06
13	Aa06	Vr10	p006_2003298	85.29	170	16065832	16065995	1.60659e+07	196	27	1e-39	171	30.701	1.51986e+07
14	Aa06	Vr05	p009_3994797	89	200	9485316	9485515	9.48542e+06	200	1	1e-62	248	31.188	-6580498
15	Aa06	Vr10	p006_27538	84.62	208	15578789	15578995	15578892	3	200	2e-47	196	37.8	6.09348e+06
16	Aa06	Vr05	p009_786635	92.65	136	8994176	8994311	8.99424e+06	1	136	4e-47	196	41.346	-6.58465e+06	3	5.40284e+06	4.728
17	Aa06	Vr05	p009_2760338	93.9	82	8721374	8721455	8.72141e+06	44	125	2e-25	124	42.082	-272829
18	Aa06	Vr10	p009_2795172	85.79	197	3591304	3591500	3591402	199	3	3e-51	209	46.074	-5.13001e+06
19	Aa06	Vr10	p006_1582613	95.54	112	14034979	14035090	1.4035e+07	113	2	2e-42	180	46.378	1.04436e+07
20	Aa06	Vr10	p009_2795223	82.61	184	3591266	3591449	3.59136e+06	186	3	2e-37	163	48.675	-10443677
21	Aa06	Vr10	p006_30668	92.5	200	19002579	19002778	1.90027e+07	1	200	1e-74	287	49.302	15411321
22	Aa06	Vr10	p006_260703	94.38	178	18969362	18969539	1.89695e+07	23	200	1e-70	274	49.891	-33228
23	Aa06	Vr10	p006_1417608	94.17	120	13307946	13308065	1.3308e+07	81	200	2e-43	183	50.805	-5661445
24	Aa06	Vr10	p006_1417933	95.79	95	13308500	13308594	13308547	1	93	5e-34	152	52.198	541.5	3	7531506	13.773
25	Aa06	Vr10	p006_1064747	85.28	197	13942187	13942383	13942285	196	9	8e-47	195	55.651	633738
26	Aa06	Vr10	p006_279709	94.39	107	20840000	20840106	20840053	152	46	6e-38	165	65.971	6897768
1	Aa07	Vr08	p007_1149443	86.21	145	31429938	31430076	31430007	32	174	4e-33	150	6.07	31430007
2	Aa07	Vr08	p007_3462039	92.03	138	30666852	30666989	3.06669e+07	138	1	2e-46	195	12.298	-763086
3	Aa07	Vr08	p007_2718065	97.73	44	31265521	31265564	3.12655e+07	6	49	6e-11	76.8	15.622	598622
4	Aa07	Vr08	p007_2859037	88.27	196	31535164	31535358	31535261	195	1	4e-58	233	18.839	269718
5	Aa07	Vr08	p007_1148267	95.54	112	31427671	31427782	3.14277e+07	20	131	5e-42	180	19.044	-107534	3	761961	2.755
6	Aa07	Vr08	p007_3773817	93.02	129	30874001	30874129	30874065	194	66	8e-45	189	20.743	-553662
7	Aa07	Vr08	p007_3462419	87.93	174	30665679	30665852	3.06658e+07	169	1	4e-48	200	21.799	-208300
8	Aa07	Vr08	p007_1295210	94.15	188	31260893	31261080	3.1261e+07	4	191	3e-74	287	22.948	595221
9	Aa07	Vr08	p007_2782234	91.62	191	38262442	38262632	38262537	200	10	1e-67	265	26.122	7.00155e+06
10	Aa07	Vr08	p007_2067112	90	200	37190452	37190651	3.71906e+07	1	200	6e-66	259	28.05	-1.07199e+06	3	1.01181e+07	4.64
11	Aa07	Vr08	pXXX_5238391	88.5	200	28141639	28141838	2.81417e+07	200	1	6e-61	243	28.922	-9048813
12	Aa07	Vr08	p007_3963888	94.25	87	27072402	27072488	27072445	151	65	4e-28	134	32.69	-1.06929e+06
13	Aa07	Vr08	p007_1308788	88.6	114	38985953	38986066	3.8986e+07	53	166	8e-30	139	33.378	1.19136e+07
14	Aa07	Vr08	p007_1981979	91.5	200	27077738	27077937	2.70778e+07	1	200	6e-71	276	33.609	-11908172
15	Aa07	Vr08	p007_1565757	95.6	91	42453480	42453570	42453525	91	1	5e-32	147	35.193	1.53757e+07
16	Aa07	Vr08	p007_1476245	95.6	159	39747466	39747624	39747545	200	42	8e-65	255	36.21	-2705980
17	Aa07	Vr08	p007_1153774	85.03	167	39745250	39745411	3.97453e+07	200	35	1e-37	165	38.156	-2214.5
18	Aa07	Vr07	p007_1560862	96.61	59	43584730	43584788	43584759	142	200	2e-17	99	38.418	3.83943e+06
19	Aa07	Vr08	p007_1154023	88.89	198	39745001	39745198	3.97451e+07	200	3	2e-61	244	39.907	-3.83966e+06
20	Aa07	Vr08	p007_3020736	89.76	205	42795902	42796099	4.2796e+07	200	1	1e-63	252	41.601	3050901
21	Aa07	Vr07	p007_1695944	82.5	200	48398376	48398575	4.83985e+07	200	1	7e-41	176	44.456	5602475
22	Aa07	Vr08	p007_1213968	93.85	179	42715184	42715362	42715273	200	22	3e-69	270	44.742	-5.6832e+06
23	Aa07	Vr08	p007_2413658	87.06	201	42608225	42608425	42608325	198	1	2e-55	224	45.694	-106948
24	Aa07	Vr08	p007_3932425	89.42	189	42809484	42809669	4.28096e+07	2	189	1e-58	235	46.117	201252
25	Aa07	Vr08	p007_2837755	94.36	195	42695072	42695266	42695169	200	6	4e-78	300	46.696	-114408
26	Aa07	Vr08	p007_1488004	84.92	179	42764729	42764907	42764818	172	3	8e-40	172	46.944	69649
27	Aa07	Vr08	p007_1372178	90.12	172	42462248	42462419	4.24623e+07	10	181	2e-55	224	47.368	-302484	5	3.10131e+07	1.47
28	Aa07	Vr08	p007_19447	98	50	42353734	42353783	4.23538e+07	198	149	3e-14	87.9	47.692	-108575
29	Aa07	Vr08	p007_1268736	94.15	171	42314106	42314276	42314191	197	27	2e-66	261	48.087	-39567.5
30	Aa07	Vr05	p007_1695694	91.13	124	32956763	32956886	3.29568e+07	1	124	8e-39	169	48.682	-9.35737e+06
31	Aa07	Vr11	p007_1695709	87.16	109	11449189	11449297	11449243	109	1	1e-25	124	48.838	-2.15076e+07
32	Aa07	Vr08	p007_113841	96.43	84	42131205	42131288	4.21312e+07	77	160	8e-30	139	49.015	3.0682e+07
33	Aa07	Vr08	p007_1533194	84.38	192	42167543	42167732	4.21676e+07	7	196	1e-43	185	49.848	36391
34	Aa07	Vr08	p007_4102977	90.91	176	35509606	35509781	3.55097e+07	178	3	3e-59	237	50.973	-6657944
35	Aa07	Vr08	p007_301796	95.4	174	38162627	38162800	3.81627e+07	1	174	2e-71	278	52.26	2653020	3	4.5743e+06	0.573
36	Aa07	Vr08	p007_19808	93.4	106	42352707	42352812	4.23528e+07	122	17	2e-35	158	52.393	4190046
37	Aa07	Vr08	p007_2317529	87.85	214	42736909	42737121	42737015	200	1	3e-59	237	52.833	384256
38	Aa07	Vr08	p007_345663	87.97	158	42001349	42001503	42001426	1	158	4e-43	183	54.56	-735589
39	Aa07	Vr08	p007_332324	95.29	85	23554121	23554205	23554163	197	113	1e-28	135	55.025	-18447263
40	Aa07	Vr08	p007_1739794	95	200	41956592	41956791	4.19567e+07	200	1	1e-82	315	56.271	1.84025e+07
41	Aa07	Vr08	p007_1739869	92.93	198	41956517	41956714	4.19566e+07	200	3	8e-75	289	57.271	-76	3	2.17406e+07	2.254
42	Aa07	Vr08	p007_1022175	91.41	198	41939005	41939202	4.19391e+07	1	198	8e-70	272	58.933	-17512
43	Aa07	Vr08	p007_1175267	88.77	187	20215971	20216157	20216064	187	1	5e-57	230	59.525	-2.1723e+07
44	Aa07	Vr08	p007_2817485	94.47	199	45167496	45167694	45167595	1	199	2e-80	307	61.086	24951531
45	Aa07	Vr08	p007_2150813	97.39	115	41941526	41941640	41941583	121	7	5e-47	196	61.405	-3226012
46	Aa07	Vr08	p007_1739971	92	200	41956415	41956614	4.19565e+07	200	1	1e-72	281	62.658	14931.5
47	Aa07	Vr08	p007_802699	92.37	118	44575971	44576088	4.4576e+07	1	118	1e-38	169	63.142	2619515
48	Aa07	Vr08	p007_3049559	97.83	92	44264546	44264637	4.42646e+07	140	49	6e-36	159	63.931	-311438
49	Aa07	Vr08	p007_3324674	88.7	115	44920892	44921005	4.49209e+07	10	123	8e-30	139	66.189	656357
50	Aa07	Vr08	p007_614358	94.3	158	44752869	44753026	4.47529e+07	4	161	6e-61	243	66.709	-168001
51	Aa07	Vr08	p007_456545	92.25	142	45171304	45171445	4.51714e+07	142	1	1e-48	202	71.14	418427
52	Aa07	Vr08	p007_2485236	91.5	200	44319454	44319653	4.43196e+07	1	200	6e-71	276	75.547	-851821
1	Aa08	Vr06	p001_1857592	94.12	153	29674459	29674611	29674535	155	3	3e-58	233	0.697	29674535
2	Aa08	Vr06	p008_693721	89.16	166	12647597	12647762	1.26477e+07	164	1	6e-50	206	4.732	-1.70269e+07
3	Aa08	Vr06	p001_565609	82.23	197	29906449	29906644	2.99065e+07	196	1	8e-39	169	6.667	17258867
4	Aa08	Vr06	p001_2051392	94.5	200	34483706	34483905	3.44838e+07	1	200	5e-81	309	8.87	4577259
5	Aa08	Vr06	p001_3321092	91.1	191	25279194	25279384	25279289	7	197	5e-66	259	10.539	-9.20452e+06
6	Aa08	Vr06	p001_2984445	86.7	203	29160348	29160544	29160446	200	1	3e-53	217	10.919	3881157
7	Aa08	Vr06	p001_2495746	90.86	197	28923558	28923752	28923655	1	197	4e-67	263	11.212	-236791
8	Aa08	Vr06	p001_640129	85.38	171	36092807	36092977	36092892	1	157	1e-37	165	11.276	7169237
9	Aa08	Vr06	p001_1600450	92.25	129	28107593	28107721	28107657	129	1	3e-43	183	11.695	-7985235
10	Aa08	Vr06	p001_2496050	97.02	168	28924914	28925081	2.8925e+07	33	200	3e-73	283	12.068	817340
11	Aa08	Vr06	p001_2912013	89.41	170	25046462	25046630	25046546	35	200	5e-51	209	12.173	-3.87845e+06
12	Aa08	Vr06	p001_2495561	87.11	194	28923380	28923571	2.89235e+07	8	200	3e-53	217	12.655	3.87693e+06	4	5.56017e+06	1.864
13	Aa08	Vr06	p001_2984149	97.09	103	29161791	29161893	29161842	118	16	2e-40	174	13.036	238366
14	Aa08	Vr06	p001_1114958	91.98	187	29448149	29448329	29448239	200	15	6e-65	255	13.522	286397
15	Aa08	Vr06	p001_2051206	90.32	155	34483564	34483718	34483641	45	199	2e-49	204	14.519	5035402
16	Aa08	Vr06	p001_3481141	89.86	138	27853253	27853390	2.78533e+07	146	9	1e-41	178	15.442	-6.63032e+06
17	Aa08	Vr06	p001_3482644	93.72	191	33520550	33520740	33520645	196	6	2e-74	287	17.514	5.66732e+06
18	Aa08	Vr06	p001_196421	93.43	198	36168752	36168949	3.61689e+07	200	3	1e-76	294	17.815	2.64821e+06
19	Aa08	Vr06	p008_2001391	94.78	134	23300726	23300859	2.33008e+07	134	1	5e-51	209	18.049	-12868058
20	Aa08	Vr06	p008_2555466	82.91	199	11868590	11868775	1.18687e+07	3	200	3e-38	167	18.192	-11432110
21	Aa08	Vr06	p008_2555576	92.94	85	11868691	11868775	11868733	6	90	2e-25	124	18.277	50.5
22	Aa08	Vr06	p001_2051719	84.74	190	34484613	34484802	3.44847e+07	1	190	2e-45	191	19.018	2.2616e+07
23	Aa08	Vr06	p008_1608442	84.65	202	9663288	9663487	9.66339e+06	1	200	1e-47	198	20.685	-24821320
24	Aa08	Vr06	p008_769705	95.5	200	8779515	8779714	8.77961e+06	200	1	2e-84	320	21.241	-883773
25	Aa08	Vr06	p008_3000515	91.41	163	9445650	9445812	9445731	164	2	2e-55	224	21.761	666116
26	Aa08	Vr06	p008_2855116	89	200	7332580	7332776	7332678	1	200	1e-61	244	23.613	-2113053
27	Aa08	Vr06	p001_3676310	88.21	212	35950574	35950783	3.59507e+07	1	200	2e-60	241	26.332	2.8618e+07
28	Aa08	Vr06	p008_769381	90.4	198	8779839	8780036	8.77994e+06	200	3	1e-66	261	27.324	-27170741
29	Aa08	Vr06	p001_3203580	93.75	80	37007760	37007839	3.70078e+07	1	80	2e-24	121	28.665	28227862
30	Aa08	Vr06	p008_1907521	97.2	107	7318090	7318196	7318143	1	107	1e-42	182	29.969	-2.96897e+07
31	Aa08	Vr06	p001_2158969	89.85	197	36008876	36009072	36008974	199	3	2e-64	254	30.143	28690831
32	Aa08	Vr06	p001_196559	91.88	160	36168654	36168813	3.61687e+07	160	1	2e-55	224	30.265	159760
33	Aa08	Vr06	p001_2158961	89.9	198	36008885	36009082	3.6009e+07	198	1	6e-65	255	30.565	-159750
34	Aa08	Vr06	p001_1705522	85.64	181	36087899	36088079	36087989	21	199	6e-45	189	31.526	79005.5
35	Aa08	Vr06	p008_769336	87	200	8779884	8780083	8.77998e+06	200	4	6e-55	222	33.636	-2.7308e+07
36	Aa08	Vr06	p008_1330402	90.91	198	7579371	7579568	7.57947e+06	198	1	3e-68	267	34.307	-1200514
37	Aa08	Vr06	p001_3597513	90	120	35579435	35579554	3.55795e+07	80	199	7e-35	156	35.528	28000025
38	Aa08	Vr06	p001_372629	88.83	197	36675547	36675743	36675645	1	197	5e-61	243	39.257	1.09615e+06
39	Aa08	Vr06	p001_2887178	89.62	106	36633096	36633201	3.66331e+07	2	107	9e-29	135	39.795	-42496.5
40	Aa08	Vr06	p001_178360	90.96	188	32229101	32229288	3.22292e+07	1	188	2e-64	254	45.814	-4403954
41	Aa08	Vr06	p001_372888	84.82	191	36675811	36676001	36675906	6	196	5e-46	193	48.608	4.44671e+06
42	Aa08	Vr06	p008_1247980	90.16	183	3509275	3509457	3509366	199	20	8e-59	235	58.871	-33166540
43	Aa08	Vr06	p008_1081835	92.42	198	3355476	3355673	3.35557e+06	200	3	3e-73	283	60.527	-153792
44	Aa08	Vr06	p008_2133524	92.93	184	3569200	3569383	3.56929e+06	200	17	8e-69	268	61.96	213717
45	Aa08	Vr06	p008_3054435	94.44	108	3336085	3336192	3.33614e+06	51	158	3e-38	167	62.33	-233153	3	665988	3.117
46	Aa08	Vr06	p008_2341332	94.95	99	2838616	2838714	2838665	1	99	7e-35	156	63.865	-497474
47	Aa08	Vr06	p008_195031	98.04	51	2670126	2670176	2670151	200	150	7e-15	89.8	65.447	-168514
48	Aa08	Vr06	p008_3030830	87.5	128	2835368	2835494	2835431	70	197	4e-32	147	65.863	165280
49	Aa08	Vr06	pXXX_6122867	92.35	196	2266912	2267107	2.26701e+06	200	5	4e-72	279	68.738	-568422
50	Aa08	Vr06	p008_464751	95.6	182	1400529	1400710	1.40062e+06	200	19	5e-76	292	71.821	-866390
51	Aa08	Vr06	p008_464481	96.27	134	1401193	1401326	1.40126e+06	134	1	2e-54	220	72.231	640
52	Aa08	Vr06	p008_463782	89.69	97	1402837	1402933	1402885	162	66	2e-25	124	73.381	1625.5
53	Aa08	Vr06	p008_975280	94.55	165	170980	171144	171062	21	185	6e-65	255	81.28	-1231823
54	Aa08	Vr06	p008_1298538	96.38	138	194529	194666	194598	200	63	1e-56	228	81.693	23535.5
55	Aa08	Vr06	p008_2277190	92.52	107	120616	120722	120669	71	177	2e-34	154	82.248	-73928.5
56	Aa08	Vr06	p008_354567	85.43	199	370542	370728	370635	200	5	5e-46	193	84.363	249966
57	Aa08	Vr06	p008_866776	95.95	148	293961	294108	294034	185	38	2e-60	241	85.641	-76600.5
58	Aa08	Vr06	p008_1950986	96.34	82	524630	524711	524670	82	1	9e-29	135	87.425	230636
1	Aa09	Vr05	p009_3413940	91.26	103	14967420	14967522	14967471	85	187	2e-30	141	0	14967471	3	5.46463e+06	16.002
2	Aa09	Vr05	p009_1210715	84.02	169	15573882	15574048	15573965	1	168	5e-36	159	5.532	606494
3	Aa09	Vr05	p009_3961821	93.75	96	20432056	20432151	2.04321e+07	126	31	1e-31	145	16.002	4.85814e+06
4	Aa09	Vr05	p009_1110703	90.29	175	15562807	15562981	15562894	16	190	4e-57	230	16.506	-4.86921e+06
5	Aa09	Vr05	p009_4081719	92	200	20150504	20150703	2.01506e+07	1	200	1e-72	281	17.817	4.58771e+06	3	281748	4.532
6	Aa09	Vr05	p009_3239090	88.5	200	20247738	20247934	20247836	200	1	6e-60	239	18.718	97232.5
7	Aa09	Vr05	p009_3961740	89.38	113	20432296	20432408	20432352	113	1	5e-31	143	22.349	184516
8	Aa09	Vr05	p009_109729	92.86	56	15791583	15791638	1.57916e+07	104	159	1e-12	82.4	30.494	-4.64074e+06
9	Aa09	Vr05	p009_3048037	93.47	199	18521129	18521327	18521228	199	1	4e-77	296	44.105	2.72962e+06
10	Aa09	Vr05	p009_1083063	82.8	186	12859954	12860136	12860045	195	21	2e-34	154	44.619	-5661183
11	Aa09	Vr05	p009_3099984	94.87	156	20529861	20530016	2.05299e+07	48	200	2e-60	241	47.809	7.66989e+06
12	Aa09	Vr05	p009_3099970	88.73	204	20529806	20530002	20529904	1	200	6e-60	239	47.938	-34.5
13	Aa09	Vr05	p009_144525	94	100	20325888	20325987	2.03259e+07	100	1	8e-34	152	48.595	-203966
14	Aa09	Vr05	p009_4069923	98.72	78	20520848	20520925	2.05209e+07	123	200	7e-30	139	48.913	194949
15	Aa09	Vr05	p009_1757838	92	200	20014686	20014885	2.00148e+07	1	200	1e-72	281	51.083	-506101
16	Aa09	Vr05	p009_1757801	93.5	200	20014649	20014848	2.00147e+07	1	200	1e-77	298	51.281	-37
17	Aa09	Vr05	p009_64909	91.84	98	20350333	20350430	2.03504e+07	82	179	2e-29	137	52.745	335633
18	Aa09	Vr05	p009_1219303	88.24	68	20775297	20775364	2.07753e+07	114	51	1e-11	78.7	53.124	424949
19	Aa09	Vr05	p009_1252139	91.23	171	20751279	20751449	20751364	171	1	3e-58	233	53.388	-23966.5
20	Aa09	Vr05	p009_1219720	90.12	172	20774850	20775021	2.07749e+07	174	3	2e-55	224	53.474	23571.5
21	Aa09	Vr05	p009_1603427	93.75	176	20577248	20577423	2.05773e+07	200	25	1e-67	265	53.597	-197600
22	Aa09	Vr05	p009_1220190	90.53	190	20774278	20774467	2.07744e+07	190	1	8e-64	252	54.026	197037
23	Aa09	Vr05	p009_2123695	92.59	81	21191410	21191490	21191450	97	177	3e-23	117	55.1	417078
24	Aa09	Vr05	p009_3672771	93.51	154	13100844	13100997	1.31009e+07	154	1	4e-57	230	55.172	-8.09053e+06
25	Aa09	Vr05	p009_3538565	90.7	86	21554938	21555023	2.1555e+07	1	86	1e-22	115	55.8	8454060
26	Aa09	Vr05	p009_3537743	87.68	203	21553806	21554002	21553904	1	200	1e-56	228	56.143	-1076.5
27	Aa09	Vr05	p009_971180	91.03	156	12667021	12667174	1.26671e+07	154	1	2e-50	207	56.544	-8.88681e+06
28	Aa09	Vr05	p009_255386	86.87	198	21955737	21955933	21955835	3	200	2e-54	220	57.007	9.28874e+06
29	Aa09	Vr05	p009_1077962	89.5	200	22015460	22015659	2.20156e+07	200	1	2e-64	254	57.363	59724.5
30	Aa09	Vr05	p009_3538490	92.16	153	21554871	21555023	21554947	9	161	3e-53	217	57.586	-460612
31	Aa09	Vr05	p009_3538482	92.16	153	21554871	21555023	21554947	17	169	3e-53	217	57.753	0
32	Aa09	Vr10	p009_4106609	91.37	197	16191175	16191371	16191273	197	1	1e-70	274	58.045	-5363674
33	Aa09	Vr05	p009_1078085	83	200	22015355	22015536	2.20154e+07	200	1	1e-37	165	58.394	5.82417e+06
34	Aa09	Vr05	p009_1642312	86.93	199	22206613	22206808	2.22067e+07	2	200	2e-54	220	58.823	191265
35	Aa09	Vr05	p009_2606592	89.19	111	21509442	21509552	21509497	111	1	7e-30	139	59.957	-697214
36	Aa09	Vr05	p009_2257920	84.13	189	13570840	13571022	13570931	12	200	1e-41	178	60.263	-7938566
37	Aa09	Vr05	p009_618659	79.7	197	22632778	22632955	2.26329e+07	4	200	2e-25	124	60.93	9.06194e+06	3	386565	4.099
38	Aa09	Vr05	p009_2497198	84.92	199	22806464	22806641	2.28066e+07	197	1	4e-42	180	63.198	173686
39	Aa09	Vr05	p009_1441471	97.06	68	23019398	23019465	2.30194e+07	82	149	1e-22	115	65.029	212879
40	Aa09	Vr05	p009_2636887	92.19	64	13280183	13280246	1.32802e+07	199	136	2e-15	91.6	65.482	-9739217
41	Aa09	Vr05	p009_1441612	89.85	197	23019539	23019733	23019636	6	200	3e-63	250	65.7	9.73942e+06
42	Aa09	Vr05	p009_1741013	92.78	194	23606062	23606255	2.36062e+07	200	7	1e-72	281	66.209	586522
43	Aa09	Vr05	p009_632210	96.43	56	23554860	23554915	2.35549e+07	82	27	5e-16	93.5	66.609	-51271
44	Aa09	Vr05	p009_1048001	92.02	163	23590624	23590780	23590702	166	6	6e-55	222	67.664	35814.5
45	Aa09	Vr05	p009_2876091	95	80	24170028	24170107	2.41701e+07	84	5	5e-26	126	69.009	579366
46	Aa09	Vr05	p009_3181210	93.91	115	23128066	23128180	23128123	114	1	6e-40	172	71.562	-1.04194e+06
47	Aa09	Vr05	p009_674819	87.1	155	15205639	15205782	1.52057e+07	50	200	1e-36	161	71.885	-7.92241e+06
48	Aa09	Vr05	p009_3130527	93.55	62	23305552	23305613	2.33056e+07	139	200	5e-16	93.5	72.797	8099872
49	Aa09	Vr05	p009_1048168	92.45	106	23590508	23590613	2.35906e+07	121	16	8e-34	152	80.253	284978
1	Aa10	Vr09	p010_1097987	82.93	205	4629958	4630162	4630060	199	1	2e-42	180	0	4630060
2	Aa10	Vr09	p010_380223	91	200	20733259	20733458	2.07334e+07	1	200	1e-69	270	2.549	1.61033e+07
3	Aa10	Vr09	p010_982386	87.17	187	6275434	6275619	6.27553e+06	186	1	8e-52	211	2.87	-14457832
4	Aa10	Vr09	p010_380314	92	200	20733350	20733549	2.07334e+07	1	200	6e-73	281	3.84	14457923
5	Aa10	Vr05	p010_288532	89.68	126	20387774	20387899	2.03878e+07	75	200	4e-37	163	4.21	-345613
6	Aa10	Vr07	p010_602030	92.55	161	14817688	14817845	1.48178e+07	168	8	2e-56	228	10.09	-5570070
7	Aa10	Vr06	p010_644170	90	200	28817095	28817294	2.88172e+07	200	1	5e-66	259	10.453	13999428
8	Aa10	Vr09	p010_524339	91.35	104	5931647	5931749	5931698	14	116	1e-30	141	10.768	-2.28855e+07
9	Aa10	Vr09	p010_443785	94.96	119	20484672	20484790	20484731	200	82	1e-44	187	11.378	14553033
10	Aa10	Vr09	p010_1036258	93.55	93	18188828	18188920	18188874	21	113	4e-30	139	13.976	-2295857
11	Aa10	Vr09	p010_1036117	100	39	18188828	18188866	18188847	162	200	4e-10	73.1	15.151	-27
12	Aa10	Vr09	p010_1037000	94.79	96	18192550	18192645	1.81926e+07	104	199	2e-33	150	15.394	3750.5
13	Aa10	Vr09	p010_1143991	90.58	191	5104028	5104215	5.10412e+06	1	191	2e-63	250	19.951	-13088476
14	Aa10	Vr09	p010_341308	93.75	112	19556620	19556731	1.95567e+07	1	112	5e-39	169	53.757	14452554
15	Aa10	Vr09	p010_903970	91.95	87	5253076	5253162	5253119	99	13	4e-25	122	57.175	-1.43036e+07
16	Aa10	Vr02	p010_312887	84.7	183	5125217	5125395	5125306	180	4	3e-41	176	59.682	-127813
17	Aa10	Vr09	p010_413621	97.83	46	6879611	6879656	6.87963e+06	1	46	2e-12	80.5	61.883	1.75433e+06
18	Aa10	Vr09	p010_121652	91.5	200	19418109	19418308	1.94182e+07	200	1	3e-71	276	62.883	12538575
19	Aa10	Vr09	p010_2017269	93.7	127	7583358	7583484	7583421	74	200	1e-45	191	63.505	-1.18348e+07
20	Aa10	Vr09	p010_1574713	86.49	148	8259238	8259385	8.25931e+06	1	139	1e-34	154	63.601	675890
21	Aa10	Vr09	p010_450560	92.06	189	13476957	13477145	13477051	9	197	2e-68	267	64.869	5.21774e+06
22	Aa10	Vr09	p010_413332	92.73	165	6877439	6877603	6877521	1	165	4e-60	239	66.755	-6599530	4	4532907	37.993
23	Aa10	Vr09	p010_1298856	96.43	84	2955693	2955776	2.95573e+06	84	1	4e-30	139	85.477	-3.92179e+06
24	Aa10	Vr09	p010_917384	86.46	192	2930918	2931107	2.93101e+06	6	191	1e-49	204	87.631	-24722
25	Aa10	Vr09	p010_1535358	92.86	56	2344587	2344641	2344614	56	1	2e-12	80.5	104.748	-586398
26	Aa10	Vr09	p010_917046	94.04	151	2929832	2929982	2929907	42	192	2e-57	230	106.204	585293	3	90172	18.91
27	Aa10	Vr09	p010_917533	85.51	207	2931068	2931268	2931168	1	200	1e-49	204	124.665	1261
28	Aa10	Vr09	p010_987028	93.33	195	3019982	3020176	3020079	6	200	3e-75	289	125.114	88911
29	Aa10	Vr09	p010_917139	93.28	134	2929878	2930010	2929944	1	133	2e-47	196	125.549	-90135
30	Aa10	Vr09	p010_528831	95.89	73	1531023	1531095	1531059	124	52	5e-24	119	133.318	-1398885
31	Aa10	Vr09	pXXX_4850288	91.3	69	1959163	1959231	1959197	88	20	8e-17	95.3	137.738	428138
1	Aa11	Vr02	p011_909775	95.54	157	16951511	16951667	16951589	23	179	6e-64	252	3.804	16951589
2	Aa11	Vr02	p011_951506	93.53	139	24723966	24724104	24724035	200	62	1e-50	207	4.197	7772446
3	Aa11	Vr02	p011_522377	95.7	93	14418337	14418429	14418383	96	188	2e-33	150	8.116	-10305652	3	4.38294e+06	1.991
4	Aa11	Vr02	p011_1576475	79.11	158	10035629	10035785	10035707	1	157	1e-20	108	9.447	-4382676
5	Aa11	Vr02	p011_1576216	86.44	177	10035358	10035533	1.00354e+07	1	177	3e-46	193	10.107	-261.5
6	Aa11	Vr02	p011_1761585	93.19	191	24649131	24649321	24649226	2	192	7e-73	281	11.253	1.46138e+07
7	Aa11	Vr02	p011_34591	90.98	133	20796022	20796154	20796088	200	68	3e-42	180	12.65	-3853138	3	5.52738e+06	1.072
8	Aa11	Vr02	p011_819397	93.81	97	20729101	20729197	20729149	36	132	3e-32	147	13.145	-66939
9	Aa11	Vr02	p011_1161942	91.33	150	15268636	15268785	1.52687e+07	200	51	4e-50	206	13.722	-5.46044e+06
10	Aa11	Vr02	p011_320674	95.12	82	20750918	20750999	2.0751e+07	93	174	3e-27	130	14.236	5482248
11	Aa11	Vr02	p011_1576168	88.44	199	10035311	10035509	10035410	2	200	1e-60	241	18.325	-1.07155e+07
12	Aa11	Vr02	p011_799454	92.5	200	24632465	24632664	2.46326e+07	1	200	2e-74	287	20.843	1.45972e+07
13	Aa11	Vr02	p011_153714	92.45	106	18192325	18192430	1.81924e+07	1	106	6e-34	152	21.387	-6440187	3	9690512	4.231
14	Aa11	Vr02	p011_2500005	92.43	185	9463892	9464076	9463984	16	200	7e-68	265	24.834	-8.72839e+06
15	Aa11	Vr02	p011_1560488	80.88	204	8501765	8501966	8.50187e+06	199	1	2e-34	154	25.618	-962118
16	Aa11	Vr07	p011_275054	91.43	175	20586161	20586335	20586248	26	200	3e-60	241	27.652	1.20844e+07
17	Aa11	Vr02	p011_2413034	90.32	124	8626786	8626909	8.62685e+06	124	1	3e-37	163	28.326	-1.19594e+07	3	1255436	2.008
18	Aa11	Vr02	p011_1271552	93.44	122	7477636	7477757	7.4777e+06	28	149	7e-43	182	29.938	-1149151
19	Aa11	Vr02	pXXX_5911429	88.17	186	7371319	7371504	7.37141e+06	15	200	4e-55	222	30.334	-106285
20	Aa11	Vr02	p011_291532	87.43	183	11006045	11006227	11006136	7	186	1e-50	207	30.465	3.63472e+06
21	Aa11	Vr02	p011_922448	96.1	77	410756	410832	410794	77	1	3e-26	126	38.676	-10595342
22	Aa11	Vr02	p011_818238	92	200	6752778	6752977	6.75288e+06	200	1	7e-73	281	39.154	6.34208e+06
23	Aa11	Vr02	p011_717768	89.39	198	334256	334449	334352	1	198	3e-62	246	39.761	-6418525
24	Aa11	Vr02	p011_818845	82.65	98	6752166	6752263	6.75221e+06	184	92	8e-13	82.4	39.986	6417862
25	Aa11	Vr02	p011_155772	92.73	55	1872919	1872973	1872946	55	1	3e-12	80.5	41.339	-4.87927e+06
26	Aa11	Vr02	p011_724619	96.51	86	6801660	6801744	6801702	1	85	1e-30	141	41.609	4928756
27	Aa11	Vr02	p011_1190369	95.71	70	647030	647099	647064	131	200	3e-22	113	41.726	-6.15464e+06
28	Aa11	Vr05	p011_675375	93.26	89	30197286	30197374	30197330	84	172	1e-27	132	42.089	2.95503e+07
29	Aa11	Vr02	p011_922328	92.73	110	411000	411109	411054	110	1	3e-36	159	42.618	-2.97863e+07
30	Aa11	Vr02	p011_569548	93.37	181	6852538	6852718	6852628	19	199	5e-69	268	42.733	6.44157e+06
31	Aa11	Vr02	p011_395232	90.23	174	545073	545246	545160	27	200	9e-57	228	42.994	-6.30747e+06
32	Aa11	Vr02	p011_569572	94.05	185	6852548	6852732	6852640	5	189	7e-73	281	43.213	6.30748e+06
33	Aa11	Vr02	p011_2088722	94.44	126	356199	356324	356262	200	75	9e-47	195	43.284	-6.49638e+06
34	Aa11	Vr02	p011_1190486	96.2	79	647030	647108	647069	14	92	3e-27	130	44.358	290808
35	Aa11	Vr02	p011_1412829	91.3	115	172216	172330	172273	199	85	1e-35	158	45.115	-474796
36	Aa11	Vr02	p011_817407	92.5	200	6753787	6753986	6.75389e+06	200	1	2e-74	287	47.463	6.58161e+06
37	Aa11	Vr02	p011_818759	76.24	181	6752289	6752458	6.75237e+06	171	2	4e-11	76.8	50.817	-1513	3	4257720	1.679
38	Aa11	Vr02	p011_2145016	94.17	103	2835303	2835405	2835354	80	182	1e-35	158	52.257	-3.91702e+06
39	Aa11	Vr02	p011_1191375	88	200	2494554	2494753	2.49465e+06	1	197	2e-58	233	52.496	-340700
40	Aa11	Vr02	p011_2416793	86.15	195	3156832	3157020	3156926	200	12	2e-48	200	58.776	662272
41	Aa11	Vr02	p011_116831	98.08	52	1232768	1232819	1.23279e+06	52	1	1e-15	91.6	61.032	-1.92413e+06

## Sheet: Aa_Adzuki
Supporting file. Comparative analysis of mapped marker loci sequences in apios with the V. angularis genome sequence with the "blast" program. The collinear blocks represent the collinearity between the genetic distance in apios to the physical distance in the V. angularis genome.
S No.	Aa Chromsome	Adzuki Chromosome	Marker ID	Percent Identity	Match length	Adzuki physical up	Adzuki physical low	Adzuki physical Mean	Apios up	Apios low	e-value	bit score	cM distance	Collinear blocks	No. of collinear markers	Bases	cM
1	Aa01	Va10	p002_2722066	94.95	198	5827801	5827998	5.8279e+06	200	3	3e-82	311	14.284	5.8279e+06
2	Aa01	Va10	p002_4138278	82.44	205	4062524	4062717	4.06262e+06	1	200	2e-38	165	14.345	-1765279
3	Aa01	Va06	p001_1377404	86.87	99	34877800	34877898	34877849	104	6	1e-21	111	15.048	3.08152e+07
4	Aa01	Va04	p001_2858900	94.55	165	24342848	24343012	24342930	36	200	5e-65	255	17.685	-10534919	4	2.13509e+07	10.782
5	Aa01	Va04	p001_1352295	91.96	199	24019115	24019313	24019214	199	1	3e-72	279	20.803	-323716
6	Aa01	Va04	p001_1352379	91	200	24019030	24019229	2.40191e+07	200	1	2e-69	270	21.624	-84.5
7	Aa01	Va10	p002_4737465	90.43	94	2991975	2992068	2.99202e+06	112	19	4e-26	124	28.467	-21027108
8	Aa01	Va04	p001_1642436	87.06	170	23771101	23771270	2.37712e+07	178	9	4e-46	193	38.589	20779164
9	Aa01	Va02	p002_950898	85.42	192	15270250	15270431	1.52703e+07	197	6	1e-45	191	42.653	-8500845
10	Aa01	Va02	p002_950889	85.48	186	15270256	15270431	1.52703e+07	200	15	6e-44	185	44.03	3
11	Aa01	Va02	p002_3689989	84.58	201	15218519	15218719	15218619	200	1	8e-48	198	44.861	-51724.5
12	Aa01	Va02	p002_970151	87.9	124	15323909	15324032	1.5324e+07	73	192	4e-31	143	52.725	105352	3	4295	0.36
13	Aa01	Va02	p002_970776	92.68	82	15325363	15325444	1.53254e+07	50	131	7e-24	119	52.866	1433
14	Aa01	Va02	p002_971634	84.82	112	15328210	15328321	1.53283e+07	6	109	5e-20	106	53.085	2862
15	Aa01	Va02	p002_970130	89.09	110	15323909	15324018	1.5324e+07	94	200	2e-28	134	53.755	-4302
1	Aa02	Va04	p002_2222253	92.42	198	3394808	3395005	3.39491e+06	200	3	2e-73	283	5.004	3.39491e+06	3	13793907	11.8
2	Aa02	Va08	p002_999412	97.5	200	5219757	5219956	5.21986e+06	1	200	2e-91	342	14.095	1824950
3	Aa02	Va06	p002_2373605	93.75	96	17188766	17188861	1.71888e+07	96	1	1e-31	145	16.804	11968957
4	Aa02	Va07	p002_3789464	92.11	114	1224364	1224477	1.22442e+06	77	189	1e-36	159	26.436	-15964393
5	Aa02	Va08	p002_1488432	91.46	199	5163682	5163880	5163781	199	1	6e-71	274	37.36	3.93936e+06
6	Aa02	Va06	p002_2373430	93.42	76	17189509	17189584	1.71895e+07	78	3	4e-22	113	38.543	1.20258e+07
7	Aa02	Va11	p002_3065339	90	200	14151876	14152075	1.4152e+07	1	200	3e-66	259	61.892	-3037571
8	Aa02	Va07	p002_2598877	94.44	198	504089	504286	504188	198	1	2e-80	305	75.37	-13647788
1	Aa03	Va11	p003_2307930	89.22	167	11782612	11782778	11782695	34	200	3e-51	209	0	11782695
2	Aa03	Va11	p003_2313241	93.59	156	13689	13843	13766	25	180	7e-58	231	2.024	-11768929
3	Aa03	Va11	p003_2841520	87.11	194	10258156	10258348	10258252	200	7	5e-54	219	11.559	10244486
4	Aa03	Va11	p003_1622256	92.63	95	10733464	10733558	10733511	200	106	2e-29	137	13.085	475259
5	Aa03	Va11	p003_1833964	94.12	119	10660073	10660191	10660132	170	52	7e-43	182	13.346	-73379
6	Aa03	Va11	p003_2045673	88.06	201	10873459	10873657	10873558	2	200	5e-59	235	13.729	213426
7	Aa03	Va11	p003_2597792	94.18	189	11008433	11008621	11008527	188	1	1e-74	287	13.871	134969
8	Aa03	Va11	p003_563738	92.98	171	10955348	10955518	10955433	179	9	2e-63	250	14.036	-53094
9	Aa03	Va11	p003_3531049	90.72	194	10851468	10851661	1.08516e+07	4	197	3e-66	259	14.421	-103868
10	Aa03	Va11	p003_4071446	85.43	151	21004533	21004683	21004608	5	150	6e-34	152	15.514	1.0153e+07
11	Aa03	Va11	p003_1447597	90.31	196	10335590	10335785	1.03357e+07	200	5	1e-65	257	15.929	-1.06689e+07
12	Aa03	Va11	p003_1447923	91.37	139	10335325	10335463	10335394	139	1	1e-45	191	16.413	-293.5
13	Aa03	Va11	p003_4465653	94.83	58	14682445	14682502	1.46825e+07	1	58	1e-15	91.6	17.888	4.34708e+06
14	Aa03	Va11	p003_2782794	92.47	186	14649591	14649775	14649683	185	1	7e-68	265	19.151	-32790.5
15	Aa03	Va11	p003_2303291	98.51	134	14423617	14423750	1.44237e+07	200	67	2e-59	237	19.476	-226000
16	Aa03	Va11	p003_2875711	93.79	161	18929323	18929483	18929403	6	166	3e-61	243	19.633	4.50572e+06
17	Aa03	Va11	p003_486267	89.8	196	14492897	14493091	14492994	194	1	7e-63	248	20.102	-4436409
18	Aa03	Va11	p003_1572694	86	200	20730811	20731010	2.07309e+07	200	1	7e-53	215	21.834	6.23792e+06
19	Aa03	Va11	p003_1911451	88.44	199	18428792	18428990	18428891	1	199	1e-60	241	23.474	-2.30202e+06
20	Aa03	Va11	p003_1884678	96.3	81	10593732	10593812	10593772	120	200	2e-28	134	23.684	-7835119
21	Aa03	Va11	p003_217413	90.1	202	18474282	18474482	18474382	200	1	3e-66	259	23.767	7880610
22	Aa03	Va11	p003_2668991	84.24	203	17967475	17967677	17967576	1	200	9e-47	195	23.984	-506806
23	Aa03	Va11	p003_527880	87.23	94	18345426	18345519	1.83455e+07	182	89	1e-20	108	24.355	377896
24	Aa03	Va11	p003_2782684	95.65	184	14649686	14649869	1.46498e+07	200	17	2e-77	296	25.168	-3695695
25	Aa03	Va11	p003_206830	93.83	162	20378299	20378460	2.03784e+07	12	170	1e-60	241	25.729	5728602
26	Aa03	Va11	p003_557729	91.89	111	20181206	20181316	20181261	111	1	4e-35	156	26.203	-197118
27	Aa03	Va11	p003_2782602	96.08	102	14649768	14649869	1.46498e+07	200	99	2e-38	167	26.254	-5.53144e+06
28	Aa03	Va11	p003_2106624	87.18	195	20273727	20273915	20273821	6	200	2e-53	217	26.481	5.624e+06
29	Aa03	Va11	p003_556461	94.87	78	20184434	20184511	2.01845e+07	78	1	4e-25	122	27.068	-89348.5	3	5418637	1.865
30	Aa03	Va11	p003_68209	85.14	74	19709045	19709117	19709081	71	1	4e-10	73.1	28.102	-475392
31	Aa03	Va11	p003_256057	94.83	116	14765778	14765893	1.47658e+07	196	82	3e-42	180	28.933	-4.94325e+06
32	Aa03	Va11	p003_255911	94.05	84	14766917	14767000	1.4767e+07	163	80	9e-27	128	29.209	1123
33	Aa03	Va11	p003_2267405	95.52	67	8684333	8684399	8684366	129	195	1e-20	108	29.704	-6.08259e+06
34	Aa03	Va11	p003_4443335	95.6	91	14854159	14854249	14854204	171	81	3e-32	147	30.068	6169838	5	8.53221e+06	4.835
35	Aa03	Va11	p003_2406032	96.5	143	20257576	20257718	20257647	58	200	2e-59	237	32.277	5403443
36	Aa03	Va11	p003_2406719	89.53	191	20258697	20258887	20258792	1	191	3e-61	243	32.727	1145
37	Aa03	Va11	p003_206848	93.55	155	20378306	20378460	20378383	1	152	9e-57	228	34.206	119591
38	Aa03	Va11	p003_2622055	90.56	180	23386324	23386497	2.33864e+07	21	200	2e-58	233	34.903	3.00803e+06
39	Aa03	Va11	p003_920053	90.1	192	23280788	23280979	2.32809e+07	198	7	2e-63	250	36.394	-105527	3	588834	0.415
40	Aa03	Va11	p003_920607	85.78	204	23280217	23280419	23280318	200	1	9e-52	211	36.705	-565.5
41	Aa03	Va11	p003_3086656	96.92	65	22692017	22692081	22692049	71	135	3e-21	110	36.809	-588269
42	Aa03	Va11	p003_935981	88.1	126	23316642	23316767	2.33167e+07	19	144	2e-33	150	36.883	624656
43	Aa03	Va11	p003_4017921	87.37	198	22306715	22306899	22306807	197	1	7e-53	215	37.238	-1.0099e+06
44	Aa03	Va11	p003_3373996	92.52	107	22331497	22331603	22331550	107	1	2e-34	154	37.954	24743
45	Aa03	Va11	p003_2638626	93.71	159	5723269	5723427	5723348	200	42	4e-60	239	41.72	-16608202
46	Aa03	Va11	p003_3667783	92.77	166	18549163	18549328	1.85492e+07	165	1	4e-60	239	42.162	1.28259e+07
47	Aa03	Va11	p003_2855550	90.15	203	18281686	18281884	18281785	200	1	1e-65	257	43.555	-267460	4	2.33567e+06	2.863
48	Aa03	Va11	p003_2856306	95.35	86	18280203	18280288	1.82802e+07	176	91	2e-29	137	43.705	-1539.5
49	Aa03	Va11	p003_2856747	98.67	75	18278637	18278711	18278674	145	71	2e-28	134	43.987	-1571.5
50	Aa03	Va11	p003_166607	93.5	200	15946013	15946212	1.59461e+07	200	1	7e-78	298	46.418	-2.33256e+06
51	Aa03	Va11	p003_2365268	90.48	126	19898186	19898311	1.98982e+07	65	190	2e-38	167	46.516	3952136
52	Aa03	Va11	p003_1211527	83.16	190	16268490	16268669	1.62686e+07	189	1	3e-37	163	50.655	-3629669
53	Aa03	Va11	p003_1299566	93.91	115	14911577	14911691	14911634	87	200	4e-40	172	57.146	-1.35695e+06
54	Aa03	Va11	p003_2106632	87	200	20273730	20273923	2.02738e+07	1	200	2e-54	220	58.601	5.36219e+06
55	Aa03	Va11	p003_2267498	95.52	67	8684333	8684399	8684366	36	102	1e-20	108	61.156	-1.15895e+07
56	Aa03	Va11	p003_2251813	88.44	199	21570372	21570564	21570468	1	195	7e-58	231	63.511	12886102
57	Aa03	Va11	p003_255805	93.09	188	14767467	14767654	1.47676e+07	188	1	3e-71	276	65.396	-6.80291e+06
58	Aa03	Va03	p003_1819612	90.53	95	8160244	8160337	8.16029e+06	105	197	4e-25	122	67.653	-6607270
59	Aa03	Va11	p003_1481482	89.42	189	20046514	20046698	20046606	4	192	5e-59	235	68.585	1.18863e+07
60	Aa03	Va11	p003_1481532	86.87	198	20046561	20046751	20046656	1	197	7e-53	215	68.827	50
61	Aa03	Va11	p003_2365188	85.14	148	19897783	19897930	1.98979e+07	5	143	3e-31	143	70.181	-148800	5	1.84567e+06	3.087
62	Aa03	Va11	p003_217417	90.45	199	18474278	18474475	1.84744e+07	200	4	3e-66	259	72.559	-1423480
63	Aa03	Va11	p003_548971	95.96	198	18426173	18426370	1.84263e+07	200	3	4e-85	322	72.823	-48105
64	Aa03	Va11	p003_119517	92.39	92	18052141	18052232	1.80522e+07	2	92	3e-27	130	73.107	-374085
65	Aa03	Va11	p003_119409	90.91	99	18052134	18052232	18052183	104	200	7e-28	132	73.268	-3.5
66	Aa03	Va11	p003_2775182	91.47	129	19972716	19972844	19972780	17	145	9e-42	178	74.717	1920597	3	689646	1.859
67	Aa03	Va11	p003_1891525	85.22	203	20310466	20310665	2.03106e+07	1	200	2e-49	204	75.129	337786
68	Aa03	Va11	p003_3304887	92.44	119	20662367	20662485	20662426	200	82	2e-39	171	76.576	351860
69	Aa03	Va11	p003_116479	89.7	165	13140699	13140863	13140781	34	198	9e-52	211	80.669	-7521645
70	Aa03	Va11	p003_1903716	81.82	187	21381732	21381913	2.13818e+07	17	200	2e-33	150	81.525	8.24104e+06
71	Aa03	Va07	p003_3266222	93.55	62	887579	887640	887610	10	71	1e-16	93.5	82.244	-20494213
72	Aa03	Va11	p003_714488	90.59	202	24431936	24432135	2.4432e+07	200	7	3e-66	259	83.245	23544426
1	Aa04	Va02	p004_51411	94.74	133	1584524	1584656	1584590	200	68	1e-50	207	0	1584590	3	17939614	12.94
2	Aa04	Va02	p004_1780992	88.7	115	8207252	8207366	8207309	88	200	5e-30	139	5.233	6622719
3	Aa04	Va06	p004_257104	92.31	195	19524107	19524301	19524204	6	200	1e-71	278	12.94	11316895
4	Aa04	Va02	p004_821632	95.92	49	15645885	15645933	15645909	136	184	3e-12	80.5	21.766	-3878295
5	Aa04	Va02	p004_74108	90.12	81	7904993	7905073	7905033	93	13	5e-20	106	29.474	-7740876
6	Aa04	Va02	p004_74102	90.12	81	7904993	7905073	7905033	99	19	5e-20	106	30.957	0
7	Aa04	Va02	p004_1168895	86	200	7524588	7524787	7.52469e+06	1	200	8e-53	215	36.101	-380346
8	Aa04	Va02	p004_997446	92.11	114	1682715	1682828	1.68277e+06	87	200	1e-36	161	39.82	-5841916
9	Aa04	Va02	p004_439265	96.52	115	5037065	5037179	5037122	86	200	1e-45	191	42.032	3.35435e+06
10	Aa04	Va02	p004_61422	89.58	192	23582683	23582870	2.35828e+07	200	9	1e-60	241	43.692	1.85457e+07
11	Aa04	Va02	p004_405553	94.21	121	22113654	22113774	22113714	121	1	6e-44	185	43.838	-1.46906e+06
12	Aa04	Va02	p004_61352	92.41	79	23583274	23583352	23583313	80	2	3e-22	113	44.147	1469599
13	Aa04	Va02	p004_979223	89.34	197	24100722	24100914	24100818	200	4	1e-61	244	44.365	517505
14	Aa04	Va02	p004_60845	94.97	199	23583662	23583860	23583761	199	1	3e-82	313	44.598	-517057	3	1.57905e+07	0.591
15	Aa04	Va06	p004_257755	88.5	200	19524753	19524949	19524851	1	200	6e-60	239	44.713	-4058910
16	Aa04	Va02	p004_652332	79.5	200	7793120	7793307	7.79321e+06	1	200	8e-28	132	45.189	-1.17316e+07
17	Aa04	Va02	p004_941730	91.06	123	19258934	19259055	1.9259e+07	145	30	4e-36	159	45.254	11465781
18	Aa04	Va06	p004_1251496	94.23	156	25951336	25951491	2.59514e+07	1	156	6e-60	239	45.408	6692419
19	Aa04	Va02	p004_325625	93.82	178	4698680	4698857	4.69877e+06	19	196	6e-69	268	46.32	-21252645
20	Aa04	Va01	p004_509513	95.83	48	24865072	24865119	2.48651e+07	199	152	1e-11	78.7	46.903	20166327
21	Aa04	Va02	p004_730111	93.84	146	24758270	24758415	2.47583e+07	19	164	2e-54	220	48.374	-106753
22	Aa04	Va02	p004_599618	82.08	212	24898424	24898632	24898528	200	1	2e-38	167	49.373	140186
23	Aa04	Va02	p004_709058	87.6	129	24512311	24512437	24512374	129	1	8e-33	148	50.597	-386154
24	Aa04	Va10	p004_667300	86	150	173088	173237	173162	150	1	3e-37	161	53.026	-2.43392e+07
25	Aa04	Va02	p004_667440	87.7	187	953486	953669	953578	200	14	8e-53	215	53.217	780415	4	27125975	2.225
26	Aa04	Va02	p004_1515492	93.5	200	6307389	6307588	6.30749e+06	2	200	3e-77	296	53.32	5353911
27	Aa04	Va02	p004_741309	90.68	118	6350119	6350236	6.35018e+06	200	83	1e-35	158	53.629	42689
28	Aa04	Va02	p004_1108331	92.98	114	28079496	28079609	2.80796e+07	114	1	2e-38	167	55.442	21729375
29	Aa04	Va02	p004_1108473	91.5	153	28078453	28078605	28078529	155	3	1e-51	211	55.612	-1023.5
30	Aa04	Va02	p004_667488	86.46	192	953446	953634	953540	192	1	1e-50	207	55.614	-27124989
31	Aa04	Va02	p004_1073007	91.44	187	3167827	3168013	3167920	14	200	1e-65	257	57.896	2214380
32	Aa04	Va02	p004_1158840	91.35	185	3000003	3000187	3000095	196	12	2e-64	254	58.754	-167825	4	456448	1.921
33	Aa04	Va02	p004_1159236	86.43	199	2999604	2999802	2999703	199	1	6e-54	219	58.991	-392
34	Aa04	Va02	p004_392520	95.16	124	2742227	2742350	2.74229e+06	72	195	3e-47	196	60.36	-257414
35	Aa04	Va02	p004_814878	86.36	198	2543548	2543745	2.54365e+06	198	1	2e-53	217	60.675	-198642
36	Aa04	Va02	p004_655012	88.53	218	6592381	6592597	6592489	1	200	3e-62	246	66.476	4.04884e+06
37	Aa04	Va02	p004_143400	87.5	96	1882623	1882718	1.88267e+06	105	200	1e-21	111	78.232	-4.70982e+06
38	Aa04	Va02	p004_836924	89	200	1860340	1860539	1.86044e+06	200	1	8e-63	248	79.697	-22231
39	Aa04	Va02	p004_219551	95.7	93	1929866	1929958	1929912	61	153	2e-33	150	82.876	69472.5
40	Aa04	Va02	p004_1174131	94.62	93	2083267	2083359	2083313	84	176	1e-31	145	88.559	153401
1	Aa05	Va04	p008_647939	96	150	17998216	17998364	17998290	173	24	4e-61	243	8.348	17998290
2	Aa05	Va04	p008_3069222	93.5	200	18461740	18461939	1.84618e+07	1	200	8e-78	298	9.227	463550
3	Aa05	Va04	p008_1093175	84.96	113	9709781	9709890	9.70984e+06	90	199	4e-21	110	10.74	-8752004
4	Aa05	Va03	p005_1675849	86.12	209	19026085	19026293	19026189	1	200	2e-53	217	10.899	9.31635e+06
5	Aa05	Va04	p005_1886007	95.41	109	14649235	14649343	14649289	200	92	1e-40	174	11.035	-4376900
6	Aa05	Va03	p005_1676104	91	200	19026349	19026548	1.90264e+07	1	200	1e-69	270	11.096	4.37716e+06
7	Aa05	Va04	p008_1504413	88.05	159	19288428	19288586	19288507	32	184	2e-43	183	12.399	262058
8	Aa05	Va04	p008_3777140	92.75	69	10486275	10486343	10486309	195	127	2e-18	100	24.79	-8802198
9	Aa05	Va04	p008_967866	89.18	194	573435	573628	573532	194	1	4e-61	243	32.632	-9.91278e+06
10	Aa05	Va04	p008_2151074	89.5	200	7371449	7371648	7.37155e+06	200	1	2e-64	254	35.554	6798017
11	Aa05	Va04	p008_2151349	93.13	131	7370797	7370927	7370862	199	69	4e-46	193	35.849	-686.5
12	Aa05	Va04	p008_1845177	85.64	202	426130	426328	426229	197	1	5e-50	206	37.515	-6944633
13	Aa05	Va04	p008_878454	94.92	59	7361060	7361118	7361089	187	129	4e-16	93.5	38.445	6934860
14	Aa05	Va04	p008_2777935	83.06	183	7002130	7002307	7.00222e+06	174	1	2e-34	154	41.567	-358870	3	3.66627e+06	3.485
15	Aa05	Va04	p008_1679101	92.94	85	3577365	3577449	3577407	116	200	1e-25	124	43.822	-3.42481e+06
16	Aa05	Va04	p008_1918019	88.06	201	3335845	3336045	3335945	200	1	1e-60	241	45.052	-241462
17	Aa05	Va04	p008_1917818	95	80	3336087	3336166	3.33613e+06	164	86	1e-25	124	45.789	181.5	3	15343589	8.901
18	Aa05	Va09	p005_1684710	92	200	3604229	3604428	3.60433e+06	1	200	4e-73	281	46.832	268202
19	Aa05	Va11	p005_1669884	91.38	58	18679687	18679744	1.86797e+07	1	58	3e-12	80.5	54.69	15075387
20	Aa05	Va04	p008_982737	87.5	200	2190041	2190238	2.19014e+06	200	9	5e-55	222	58.397	-16489576
21	Aa05	Va04	p008_2015371	97.22	72	2060731	2060802	2.06077e+06	138	67	5e-25	122	59.484	-129373
22	Aa05	Va04	p008_3812298	91.5	200	2143341	2143540	2.14344e+06	1	200	4e-71	276	60.16	82674
1	Aa06	Va09	p009_2588419	89	200	8457939	8458138	8.45804e+06	200	1	4e-63	248	0	8.45804e+06
2	Aa06	Va09	p009_1568262	96.06	127	8892570	8892696	8892633	14	140	6e-51	207	2.909	434594
3	Aa06	Va09	p009_1100094	90.26	195	7728367	7728558	7.72846e+06	200	6	3e-64	252	6.79	-1.16417e+06
4	Aa06	Va09	p009_1715418	89.83	177	8841796	8841969	8.84188e+06	177	1	6e-56	224	8.273	1113420
5	Aa06	Va09	p009_1004674	92.31	104	1003391	1003492	1.00344e+06	106	3	1e-32	147	11.125	-7838441
6	Aa06	Va09	p009_1005416	95.88	97	1001444	1001540	1001492	97	1	7e-36	158	11.941	-1949.5
7	Aa06	Va09	p009_168267	91.3	184	2217301	2217484	2.21739e+06	1	184	3e-64	252	14.594	1.2159e+06
8	Aa06	Va09	p009_1263397	92.46	199	12105823	12106021	12105922	2	200	3e-74	285	15.093	9.88853e+06
9	Aa06	Va10	p009_2595264	88.46	156	5347865	5348019	5347942	44	199	5e-45	187	25.05	-6757980
10	Aa06	Va09	p009_1543547	89.76	127	12426963	12427089	12427026	126	1	5e-37	161	27.101	7079084
11	Aa06	Va03	p006_2003298	86.05	172	8399049	8399213	8399131	197	27	9e-42	178	30.701	-4027895
12	Aa06	Va09	p009_581389	86.71	143	12737216	12737357	1.27373e+07	192	57	3e-34	152	33.256	4.33816e+06
13	Aa06	Va03	p006_27538	85.1	208	7866930	7867136	7867033	3	200	6e-49	202	37.8	-4.87025e+06	3	4.35199e+06	8.578
14	Aa06	Va03	p006_2708359	83.58	201	7438971	7439161	7439066	1	198	3e-41	176	40.614	-427967
15	Aa06	Va03	p006_1582613	94.64	112	3514985	3515096	3.51504e+06	113	2	1e-40	174	46.378	-3.92403e+06
16	Aa06	Va03	p006_30668	91.5	200	5477530	5477729	5.47763e+06	200	1	3e-71	276	49.302	1962589	3	3.19978e+06	2.896
17	Aa06	Va03	p006_1417608	94.17	120	8676814	8676933	8.67687e+06	81	200	2e-43	183	50.805	3199244
18	Aa06	Va03	p006_1417933	95.79	95	8677364	8677458	8677411	1	93	6e-34	152	52.198	537.5
19	Aa06	Va03	p006_1064747	85.28	197	3413515	3413711	3413613	196	9	9e-47	195	55.651	-5263798
20	Aa06	Va03	p006_279709	93.46	107	807147	807253	807200	152	46	3e-36	159	65.971	-2606413
1	Aa07	Va06	p007_3462039	92.03	138	17465099	17465236	1.74652e+07	138	1	1e-46	195	12.298	1.74652e+07
2	Aa07	Va06	p007_2718065	97.73	44	17979618	17979661	1.79796e+07	6	49	5e-11	76.8	15.622	514472
3	Aa07	Va06	p007_2859037	90.82	196	15355084	15355279	1.53552e+07	1	195	1e-66	261	18.839	-2624458
4	Aa07	Va06	p007_1148267	94.64	112	15430431	15430542	1.54305e+07	131	20	2e-40	174	19.044	75305	3	2.19664e+06	1.699
5	Aa07	Va06	p007_1644063	94.19	86	17504840	17504925	1.75049e+07	86	1	1e-27	132	20.423	2074396
6	Aa07	Va06	p007_3773817	93.02	129	17627061	17627189	17627125	194	66	6e-45	189	20.743	122242
7	Aa07	Va06	p007_3462419	87.36	174	17463921	17464094	1.7464e+07	169	1	1e-46	195	21.799	-163118
8	Aa07	Va06	p007_1295210	95.16	186	17974802	17974987	1.79749e+07	1	186	1e-76	294	22.948	510887
9	Aa07	Va06	p007_2661146	93.65	126	18195237	18195362	1.81953e+07	75	200	6e-45	189	24.221	220405
10	Aa07	Va06	p007_2782234	91.1	191	8163035	8163225	8163130	10	200	5e-66	259	26.122	-1.00322e+07
11	Aa07	Va06	p007_2165559	91.92	99	18128513	18128611	18128562	200	102	7e-30	139	26.328	9965432	3	781684	1.72
12	Aa07	Va06	p007_3546726	90.35	114	18910180	18910293	1.89102e+07	82	193	1e-32	148	27.74	781674
13	Aa07	Va06	p007_3546738	87.41	135	18910180	18910313	1.89102e+07	70	199	3e-33	150	28.048	10
14	Aa07	Va06	p007_2067112	91.5	200	6818846	6819045	6.81895e+06	200	1	5e-71	276	28.05	-12091301
15	Aa07	Va06	pXXX_5238391	89.5	200	24506338	24506537	2.45064e+07	200	1	2e-64	254	28.922	17687492
16	Aa07	Va06	p007_2661485	93.47	199	18196532	18196730	18196631	1	199	4e-77	296	30.63	-6.30981e+06
17	Aa07	Va06	p007_3963888	95.4	87	22837428	22837514	22837471	65	151	7e-30	139	32.69	4640840
18	Aa07	Va06	p007_1308788	89.47	114	9163174	9163287	9.16323e+06	166	53	1e-31	145	33.378	-1.36742e+07
19	Aa07	Va06	p007_1981979	91.5	200	22828878	22829077	2.2829e+07	200	1	5e-71	276	33.609	13665747
20	Aa07	Va06	p007_1565757	95.6	91	2198059	2198149	2198104	1	91	4e-32	147	35.193	-2.06309e+07
21	Aa07	Va06	p007_1476245	95.6	159	9003728	9003886	9003807	42	200	6e-65	255	36.21	6805703	3	8522114	2.208
22	Aa07	Va06	p007_1153774	86.99	146	9006203	9006347	9006275	55	200	4e-37	163	38.156	2468
23	Aa07	Va11	p007_1560862	96.61	59	17525892	17525950	17525921	142	200	7e-18	99	38.418	8519646
24	Aa07	Va06	p007_1154023	90.4	198	9006399	9006596	9.0065e+06	3	200	1e-66	261	39.907	-8.51942e+06
25	Aa07	Va06	p007_3020736	85.92	213	1849094	1849301	1.8492e+06	1	200	1e-51	211	41.601	-7157300
26	Aa07	Va06	p007_1213968	94.41	179	1936956	1937134	1937045	22	200	5e-71	276	44.742	87847.5	3	8086584	1.531
27	Aa07	Va06	p007_2413658	86.43	199	2031006	2031204	2031105	1	196	1e-52	215	45.694	94060
28	Aa07	Va06	p007_3409373	85.06	174	10023544	10023714	10023629	1	173	2e-40	174	46.273	7992524
29	Aa07	Va06	p007_2837755	94.36	195	1960581	1960775	1960678	6	200	3e-78	300	46.696	-8062951
30	Aa07	Va06	p007_1488004	85.47	179	1876036	1876214	1876125	3	172	1e-41	178	46.944	-84553
31	Aa07	Va06	p007_1372178	89.77	176	2188281	2188456	2.18837e+06	181	6	5e-56	226	47.368	312244	4	377821	1.647
32	Aa07	Va06	p007_19447	88.59	149	2307518	2307664	2307591	1	147	1e-41	178	47.692	119222
33	Aa07	Va06	p007_1268736	93.57	171	2351684	2351854	2351769	27	197	6e-65	255	48.087	44178
34	Aa07	Va06	p007_113841	96.43	84	2566148	2566231	2.56619e+06	160	77	7e-30	139	49.015	214420
35	Aa07	Va06	p007_1532734	98.15	54	2531341	2531394	2.53137e+06	200	147	1e-16	95.3	49.418	-34822
36	Aa07	Va06	p007_1533194	84.69	196	2529944	2530137	2.53004e+06	199	7	2e-45	191	49.848	-1327
37	Aa07	Va06	p007_4102977	90.16	183	11262657	11262838	1.12627e+07	3	185	2e-59	237	50.973	8732707
38	Aa07	Va06	p007_856276	86.9	84	2637901	2637984	2.63794e+06	116	199	1e-16	95.3	51.066	-8624805
39	Aa07	Va06	p007_301796	95.98	174	8299181	8299354	8.29927e+06	174	1	3e-73	283	52.26	5661325
40	Aa07	Va06	p007_19808	91.23	114	2310197	2310310	2.31025e+06	17	130	7e-35	156	52.393	-5989014
41	Aa07	Va06	p007_2317529	88.67	203	1910006	1910208	1910107	12	200	8e-59	235	52.833	-400146
42	Aa07	Va06	p007_345663	87.34	158	2693709	2693863	2693786	158	1	1e-41	178	54.56	783679	3	13529173	0.465
43	Aa07	Va06	p007_1216353	92.37	118	3070603	3070720	3.07066e+06	75	192	8e-39	169	54.93	376876
44	Aa07	Va06	p007_332324	93.58	109	16222905	16223013	16222959	7	115	4e-37	163	55.025	1.31523e+07
45	Aa07	Va06	p007_1739794	95.5	200	2743886	2744085	2.74399e+06	1	200	2e-84	320	56.271	-1.3479e+07
46	Aa07	Va06	p007_1739869	93.43	198	2743963	2744160	2.74406e+06	3	200	1e-76	294	57.271	76	3	1.44095e+07	2.254
47	Aa07	Va06	p007_1022175	90.91	198	2765601	2765798	2.7657e+06	198	1	3e-68	267	58.933	21638
48	Aa07	Va06	p007_1175267	91.44	187	17153436	17153622	17153529	187	1	2e-65	257	59.525	1.43878e+07
49	Aa07	Va06	p007_2817485	93.47	199	4080364	4080562	4080463	1	199	4e-77	296	61.086	-13073066	3	1.3363e+06	1.572
50	Aa07	Va06	p007_2150813	97.39	115	2763174	2763288	2763231	7	121	4e-47	196	61.405	-1317232
51	Aa07	Va06	p007_1739971	92.5	200	2744063	2744262	2.74416e+06	1	200	2e-74	287	62.658	-19068.5
52	Aa07	Va06	p007_802699	91.53	118	3498737	3498854	3.4988e+06	1	118	4e-37	163	63.142	754633
53	Aa07	Va06	p007_3049559	96.74	92	168847	168938	168892	49	140	2e-34	154	63.931	-3329903
54	Aa07	Va06	p007_3324674	89.38	113	3797509	3797620	3.79756e+06	12	123	2e-30	141	66.189	3628672
55	Aa07	Va06	p007_614358	93.67	158	3698970	3699127	3.69905e+06	4	161	2e-59	237	66.709	-98516
56	Aa07	Va06	p007_2485236	93	200	103903	104102	104002	200	1	5e-76	292	75.547	-3595046
1	Aa08	Va01	p001_1857592	94.77	153	20309355	20309507	20309431	155	3	5e-60	239	0.697	20309431
2	Aa08	Va01	p008_693721	87.74	155	14345820	14345972	14345896	152	1	4e-41	176	4.732	-5963535
3	Aa08	Va01	p001_565609	83.76	197	20521010	20521205	2.05211e+07	196	1	7e-44	185	6.667	6.17521e+06
4	Aa08	Va01	p001_2051392	94	200	29006910	29007109	2.9007e+07	1	200	2e-79	303	8.87	8485902
5	Aa08	Va01	p001_3321092	91.1	191	18342887	18343077	18342982	197	7	4e-66	259	10.539	-1.0664e+07
6	Aa08	Va01	p001_2984445	86.27	204	23162691	23162887	23162789	200	1	1e-51	211	10.919	4819807
7	Aa08	Va01	p001_2495746	90.36	197	23023058	23023252	23023155	1	197	1e-65	257	11.212	-139634
8	Aa08	Va01	p001_640129	84.8	171	25950142	25950312	25950227	1	157	4e-36	159	11.276	2927072
9	Aa08	Va01	p001_2496050	97.02	168	23024406	23024573	2.30245e+07	33	200	2e-73	283	12.068	-2.92574e+06
10	Aa08	Va01	p001_2912013	90.59	170	22072639	22072807	22072723	200	35	2e-54	220	12.173	-951766
11	Aa08	Va01	p001_2495561	87.63	194	23022880	23023071	2.3023e+07	8	200	5e-55	222	12.655	950252
12	Aa08	Va01	p001_2984149	96.12	103	23164166	23164268	23164217	118	16	7e-39	169	13.036	141242
13	Aa08	Va01	p001_1114958	92.71	192	20094536	20094727	2.00946e+07	200	15	5e-70	272	13.522	-3.06959e+06
14	Aa08	Va01	p001_2051206	90.32	155	29006768	29006922	29006845	45	199	2e-49	204	14.519	8.91221e+06
15	Aa08	Va01	p001_3661012	93.92	148	24249251	24249398	2.42493e+07	49	196	1e-55	224	17.216	-4.75752e+06
16	Aa08	Va01	p001_3482644	92.82	195	28008712	28008906	28008809	200	6	2e-73	283	17.514	3.75948e+06
17	Aa08	Va01	p001_196421	92.42	198	26026609	26026806	2.60267e+07	200	3	2e-73	283	17.815	-1.9821e+06
18	Aa08	Va01	p008_2001391	96.27	134	16187091	16187224	1.61872e+07	134	1	2e-54	220	18.049	-9839550
19	Aa08	Va01	p001_2051719	84.74	190	29007794	29007983	2.90079e+07	1	190	1e-45	191	19.018	12820731
20	Aa08	Va01	p008_1608442	84	200	12170795	12170994	1.21709e+07	1	200	4e-46	193	20.685	-16836994
21	Aa08	Va01	p008_769705	94.5	200	9329959	9330158	9.33006e+06	1	200	4e-81	309	21.241	-2840836
22	Aa08	Va01	p008_3770730	88.83	197	10943311	10943504	1.09434e+07	200	4	5e-60	239	21.492	1613349
23	Aa08	Va01	p008_3000515	91.41	163	10453317	10453479	10453398	164	2	1e-55	224	21.761	-490010
24	Aa08	Va01	p001_1644100	91.33	196	25872166	25872361	2.58723e+07	196	1	7e-69	268	22.462	1.54189e+07
25	Aa08	Va01	p008_2855116	89.29	196	6559170	6559362	6559266	196	1	4e-61	243	23.613	-1.9313e+07
26	Aa08	Va01	p008_2049917	93.06	173	5555990	5556162	5556076	1	173	2e-64	254	24.558	-1003190
27	Aa08	Va01	p001_3676310	89.52	210	25763510	25763716	25763613	1	200	2e-64	254	26.332	20207537
28	Aa08	Va01	p008_769381	90.4	198	9329637	9329834	9.32974e+06	3	200	1e-66	261	27.324	-1.64339e+07
29	Aa08	Va01	p001_3203580	93.75	80	26665355	26665434	2.66654e+07	80	1	2e-24	121	28.665	17335659
30	Aa08	Va01	p008_1907521	99.05	105	6574346	6574450	6574398	105	1	5e-45	189	29.969	-2.0091e+07
31	Aa08	Va01	p001_2158969	90.36	197	25852172	25852368	25852270	199	3	4e-66	259	30.143	19277872
32	Aa08	Va01	p001_196559	91.88	160	26026511	26026670	2.60266e+07	160	1	1e-55	224	30.265	174320
33	Aa08	Va01	p001_2158961	90.4	198	25852181	25852378	2.58523e+07	198	1	1e-66	261	30.565	-174311
34	Aa08	Va01	p001_1705522	86.74	181	25941664	25941844	25941754	21	200	2e-48	200	31.526	89474.5
35	Aa08	Va01	p008_769336	85.44	206	9329584	9329789	9.32969e+06	4	200	5e-50	206	33.636	-1.66121e+07
36	Aa08	Va01	p008_1330402	89.9	198	1842742	1842939	1.84284e+06	1	198	5e-65	255	34.307	-7486846
37	Aa08	Va01	p001_3597513	90	120	30058261	30058380	3.00583e+07	80	199	5e-35	156	35.528	28215480
38	Aa08	Va01	p001_372629	88.83	197	27018912	27019108	27019010	197	1	4e-61	243	39.257	-3.03931e+06
39	Aa08	Va01	p001_2887178	89.19	111	27066982	27067092	27067037	112	2	5e-30	139	39.795	48027
40	Aa08	Va01	p001_178360	90.21	194	24220877	24221070	2.4221e+07	194	1	2e-64	254	45.814	-2.84606e+06
41	Aa08	Va01	p001_372888	84.29	191	27018654	27018844	27018749	196	6	2e-44	187	48.608	2.79778e+06
42	Aa08	Va04	p008_1535296	95.96	99	11066092	11066190	11066141	1	99	1e-36	161	50.03	-15952608
43	Aa08	Va01	p008_1247980	91.26	183	7862676	7862858	7862767	20	199	3e-62	246	58.871	-3203374
44	Aa08	Va01	p008_1081835	93.5	200	8011552	8011751	8.01165e+06	1	200	8e-78	298	60.527	148884
45	Aa08	Va01	p008_2133861	91.71	193	4893775	4893967	4893871	6	198	7e-69	268	61.435	-3.11778e+06
46	Aa08	Va01	p008_2133524	92.93	184	4893449	4893632	4.89354e+06	17	200	7e-69	268	61.96	-330.5
47	Aa08	Va01	p008_3054435	96.3	108	8032799	8032906	8.03285e+06	158	51	1e-41	178	62.33	3139312
48	Aa08	Va01	p008_2341332	94.95	99	5193697	5193795	5193746	99	1	5e-35	156	63.865	-2.83911e+06
49	Aa08	Va01	p008_195031	94.37	71	1890895	1890964	1.89093e+06	82	152	2e-20	108	65.447	-3.30282e+06
50	Aa08	Va01	p008_3030830	89.06	128	5196837	5196963	5196900	197	70	1e-35	158	65.863	3.30597e+06
51	Aa08	Va01	pXXX_6122867	92.67	191	2409569	2409758	2.40966e+06	11	200	1e-70	274	68.738	-2.78724e+06
52	Aa08	Va01	p008_464751	95.65	184	3330624	3330807	3.33072e+06	17	200	3e-77	296	71.821	921052
53	Aa08	Va01	p008_464481	96.27	134	3330010	3330143	3.33008e+06	1	134	2e-54	220	72.231	-639	4	3321539	9.462
54	Aa08	Va01	p008_463782	90.72	97	3328412	3328508	3328460	66	162	3e-27	130	73.381	-1616.5
55	Aa08	Va01	p008_975280	94.55	165	33133	33297	33215	185	21	5e-65	255	81.28	-3295245
56	Aa08	Va01	p008_1298538	95.65	138	8469	8606	8537.5	63	200	5e-55	222	81.693	-24677.5
57	Aa08	Va01	p008_2277190	92.52	107	70429	70535	70482	177	71	2e-34	154	82.248	61944.5
58	Aa08	Va01	p008_354567	85.07	201	512481	512669	512575	200	3	1e-45	191	84.363	442093
59	Aa08	Va01	p008_866776	95.95	148	404163	404310	404236	185	38	1e-60	241	85.641	-108338
1	Aa09	Va05	p009_3961821	93.75	96	3632794	3632889	3.63284e+06	126	31	4e-32	145	16.002	3.63284e+06
2	Aa09	Va05	p009_4081719	91.5	200	4743826	4744025	4.74393e+06	1	200	1e-71	276	17.817	1111084
3	Aa09	Va05	p009_3961740	90.27	113	3633032	3633144	3633088	113	1	3e-33	148	22.349	-1.11084e+06
4	Aa09	Va05	p009_3048037	92.96	199	8637683	8637881	8637782	199	1	5e-76	291	44.105	5004694
5	Aa09	Va02	p009_1083063	82.32	198	14005407	14005600	1.40055e+07	6	195	1e-36	161	44.619	5.36772e+06
6	Aa09	Va05	p009_3099984	94.87	156	3794285	3794440	3.79436e+06	48	200	5e-61	241	47.809	-10211141
7	Aa09	Va05	p009_3099970	88.83	206	3794228	3794426	3794327	1	200	5e-61	241	47.938	-35.5
8	Aa09	Va05	p009_144525	95	100	4953599	4953698	4.95365e+06	100	1	5e-36	158	48.595	1.15932e+06
9	Aa09	Va05	p009_4069923	98.72	78	3782896	3782973	3.78293e+06	123	200	2e-30	139	48.913	-1170714
10	Aa09	Va05	p009_1219303	86.3	73	4052354	4052424	4052389	115	47	6e-11	75	53.124	269454
11	Aa09	Va05	p009_1252139	91.81	171	4023033	4023203	4023118	171	1	2e-60	239	53.388	-29271
12	Aa09	Va05	p009_1219720	88.95	172	4051576	4051747	4.05166e+06	174	3	1e-52	213	53.474	28543.5
13	Aa09	Va05	p009_1603427	92.47	186	3842188	3842373	3.84228e+06	199	14	9e-69	267	53.597	-209381
14	Aa09	Va05	p009_1220190	91.05	190	4050983	4051172	4.05108e+06	190	1	5e-66	257	54.026	208797	3	438432	1.074
15	Aa09	Va05	p009_1655038	92.54	67	4449666	4449732	4449699	134	200	1e-17	97.1	54.912	398622
16	Aa09	Va05	p009_2123695	92.59	81	4489470	4489550	4489510	97	177	9e-24	117	55.1	39811
17	Aa09	Va05	p009_3538565	91.86	86	1328518	1328603	1.32856e+06	86	1	7e-25	121	55.8	-3.16095e+06
18	Aa09	Va05	p009_3537743	89.11	202	1329541	1329739	1329640	200	1	1e-62	246	56.143	1079.5	3	372004	1.22
19	Aa09	Va05	p009_255386	88.89	198	1644585	1644781	1644683	3	200	1e-61	243	57.007	315043
20	Aa09	Va05	p009_1077962	89.5	200	1701545	1701744	1.70164e+06	200	1	7e-65	254	57.363	56961.5
21	Aa09	Va05	p009_3538490	93.46	153	1328518	1328670	1328594	161	9	4e-57	228	57.586	-373050
22	Aa09	Va05	p009_3538482	93.46	153	1328518	1328670	1328594	169	17	4e-57	228	57.753	0	4	599466	1.07
23	Aa09	Va05	p009_4106609	93.5	200	1627914	1628113	1.62801e+06	1	200	3e-78	298	58.045	299420
24	Aa09	Va05	p009_1078085	82	200	1701440	1701621	1.70153e+06	200	1	7e-35	154	58.394	73517
25	Aa09	Va05	p009_1642312	88.44	199	1927962	1928157	1.92806e+06	200	2	7e-60	237	58.823	226529
26	Aa09	Va05	p009_2606592	88.99	109	1381591	1381699	1381645	3	111	3e-29	135	59.957	-546414
27	Aa09	Va05	p009_618659	79.7	197	2351767	2351944	2.35186e+06	4	200	6e-26	124	60.93	970210	5	1113072	5.279
28	Aa09	Va05	p009_2497198	84.92	199	2537809	2537986	2.5379e+06	197	1	1e-42	180	63.198	186042
29	Aa09	Va05	p009_1441471	97.06	68	2775705	2775772	2.77574e+06	82	149	3e-23	115	65.029	237841
30	Aa09	Va05	p009_1441612	89.34	197	2775853	2776047	2775950	6	200	4e-62	244	65.7	211.5
31	Aa09	Va05	p009_1741013	92.27	194	3464831	3465024	3.46493e+06	200	7	1e-71	276	66.209	688978
32	Aa09	Va05	p009_632210	95.16	62	3414216	3414277	3.41425e+06	82	21	3e-18	99	66.609	-50681
33	Aa09	Va05	p009_1048001	92.02	163	3451071	3451227	3451149	166	6	2e-55	222	67.664	36902.5
34	Aa09	Va05	p009_2876091	95	80	892873	892952	892912	84	5	2e-26	126	69.009	-2.55824e+06
35	Aa09	Va05	p009_3181210	95.37	108	2900504	2900611	2.90056e+06	108	1	2e-40	172	71.562	2007645	3	550450	8.691
36	Aa09	Va05	p009_3130527	91.94	62	3130714	3130775	3.13074e+06	139	200	7e-15	87.9	72.797	230187
37	Aa09	Va05	p009_1048168	93.4	106	3450955	3451060	3.45101e+06	121	16	5e-36	158	80.253	320263
1	Aa10	Va08	p010_1097987	82.93	205	766951	767155	767053	199	1	1e-42	180	0	767053
2	Aa10	Va08	p010_982386	86.63	187	183976	184161	184068	186	1	2e-50	206	2.87	-582984
3	Aa10	Va08	p010_765430	82.18	202	1936592	1936781	1.93669e+06	200	1	5e-37	161	8.484	1752618	3	1.66664e+07	1.969
4	Aa10	Va08	p010_684947	91.02	167	6333939	6334105	6334022	1	167	2e-56	226	10.437	4.39734e+06
5	Aa10	Va03	p010_644170	91.96	199	18603011	18603209	18603110	2	200	7e-73	281	10.453	12269088
6	Aa10	Va08	p010_684858	91.37	139	6333911	6334049	6333980	63	200	2e-45	189	10.516	-12269130
7	Aa10	Va08	p010_443785	94.12	119	6601436	6601554	6601495	82	200	4e-43	182	11.378	267515
8	Aa10	Va08	p010_341308	94.64	112	5394244	5394355	5.3943e+06	112	1	6e-41	174	53.757	-1.2072e+06
9	Aa10	Va08	p010_903970	93.1	87	1424218	1424304	1424261	99	13	5e-27	128	57.175	-3.97004e+06
10	Aa10	Va08	p010_312887	85.71	182	2311939	2312116	2.31203e+06	180	4	1e-43	183	59.682	887766	3	9.74537e+06	2.802
11	Aa10	Va08	p010_413621	100	46	2511526	2511571	2.51155e+06	1	46	3e-14	86.1	61.883	199521
12	Aa10	Va08	p010_1744421	96.23	53	12057373	12057425	12057399	147	199	8e-15	87.9	62.484	9.54585e+06
13	Aa10	Va08	p010_121652	91	200	4868080	4868279	4.86818e+06	200	1	8e-70	270	62.883	-7.18922e+06
14	Aa10	Va08	p010_450560	91.53	189	8509726	8509914	8509820	197	9	5e-67	261	64.869	3.64164e+06
15	Aa10	Va08	p010_413332	90.3	165	2509588	2509752	2509670	1	165	1e-53	217	66.755	-6000150
16	Aa10	Va08	p010_721014	95.06	81	3169486	3169566	3169526	1	80	2e-26	126	69.342	659856
17	Aa10	Va07	p010_987028	93.26	178	6793537	6793714	6.79363e+06	200	23	1e-67	263	125.114	3.6241e+06
1	Aa11	Va02	p011_909775	95.54	157	9157590	9157746	9157668	23	179	6e-64	252	3.804	9157668	3	9924296	7.449
2	Aa11	Va02	p011_951506	93.53	139	19040697	19040835	19040766	62	200	1e-50	207	4.197	9883098
3	Aa11	Va02	p011_1761585	93.19	191	19081869	19082059	19081964	192	2	8e-73	281	11.253	41198
4	Aa11	Va02	p011_2137824	84.21	152	18411720	18411865	1.84118e+07	35	186	4e-31	143	20.115	-670172
5	Aa11	Va02	p011_799454	92	200	19099932	19100131	1.91e+07	200	1	8e-73	281	20.843	688239
6	Aa11	Va02	p011_153714	90.68	118	10514853	10514970	1.05149e+07	1	118	1e-35	158	21.387	-8585120
7	Aa11	Va05	p011_922448	97.4	77	6802787	6802863	6802825	1	77	3e-28	132	38.676	-3.71209e+06
8	Aa11	Va05	p011_717768	88.44	199	6884353	6884547	6884450	199	1	7e-60	237	39.761	81625
9	Aa11	Va05	p011_155772	92.73	55	5223555	5223609	5223582	1	55	1e-12	80.5	41.339	-1660868
10	Aa11	Va05	p011_1190369	95.71	70	6560956	6561025	6.56099e+06	200	131	1e-22	113	41.726	1.33741e+06	3	5198805	1.268
11	Aa11	Va05	p011_922328	93.64	110	6802510	6802619	6.80256e+06	1	110	3e-38	165	42.618	241574
12	Aa11	Va04	p011_395232	89.66	174	11759709	11759882	1.17598e+07	200	27	5e-55	222	42.994	4957231
13	Aa11	Va05	p011_2088722	93.65	126	6862801	6862926	6.86286e+06	75	200	2e-45	189	43.284	-4896932
14	Aa11	Va05	p011_1190486	96.2	79	6560947	6561025	6560986	92	14	1e-27	130	44.358	-301878
